# Supplementary material for: Cre recombinase expression cooperates with homozygous FLT3 internal tandem duplication knockin mouse model to induce acute myeloid leukemia
Source: Leukemia. 2023 Feb 4;37(4):741–50. doi: 10.1038/s41375-023-01832-0 (PMC10079527; doi:10.1038/s41375-023-01832-0)
Supplement: Supplementary file 6 — Supplementary Table S2 [file 41375_2023_1832_MOESM6_ESM.xlsx]

## Sheet: SuppTable1_WES_SOMATIC_Fig4
Hugo_Symbol	Entrez_Gene_Id	Center	NCBI_Build	Chromosome	Start_Position	End_Position	Strand	Variant_Classification	Variant_Type	Reference_Allele	Tumor_Seq_Allele1	Tumor_Seq_Allele2	DbSNP_RS	DbSNP_Val_Status	Tumor_Sample_Barcode	Matched_Norm_Sample_Barcode	Match_Norm_Seq_Allele1	Match_Norm_Seq_Allele2	Tumor_Validation_Allele1	Tumor_Validation_Allele2	Match_Norm_Validation_Allele1	Match_Norm_Validation_Allele2	Verification_Status	Validation_Status	Mutation_Status	Sequencing_Phase	Sequence_Source	Validation_Method	Score	BAM_File	Sequencer	Tumor_Sample_UUID	Matched_Norm_Sample_UUID	QFlag	ND	TD	Confidence	Eff_Impact	Consequence_rank	Novel_Starts	Var_Plus_Flank	dbSNP_AF	Germ_Counts	T_Depth	T_Ref_Count	T_Alt_Count	N_Depth	N_Ref_Count	N_Alt_Count
unknown	0	QIMR_Berghofer	37	18	3000281	3000282	+	IGR	INS	-	-	TTTG	novel	null	Scl-cre x Flt3-ITD_ITD:SFH_194-1_B:df1deaaa-233b-49b9-bf65-635d622c26e6	Scl-cre x Flt3-ITD_ITD:SFH_194-1_T:0274eed9-8bbb-4828-9f06-c138fd964be1	null	null	untested	untested	untested	untested	untested	untested	SOMATIC	null	unknown	unknown	null	df1deaaa-233b-49b9-bf65-635d622c26e6:0274eed9-8bbb-4828-9f06-c138fd964be1	unknown	d4a3b786-4ec2-404b-bfd1-0095e4d22d9c	a9379fcb-8df5-453c-91b7-92e5b5c9f223	COVN12;NNS	null	1,4,3,1[0,1],1[1],0,0,1	LOW	MODIFIER	100	TTTG:ND0:TD1	CAAACAGGTTtttgTTTGTTTGTT	unknown	null	3	2	1	0	0	0
Gm11168	0	QIMR_Berghofer	37	9	3000293	3000293	+	5'Flank	SNP	T	C	T	novel	null	Flt3-ITD_ITD:FH_174-2_B:3a2c8db4-93a1-486f-a12a-047fddbd4a36	Flt3-ITD_ITD:FH_174-2_T:78679f48-484c-49ac-a165-11a9c9629760	null	null	untested	untested	untested	untested	untested	untested	SOMATIC	null	unknown	unknown	null	3a2c8db4-93a1-486f-a12a-047fddbd4a36:78679f48-484c-49ac-a165-11a9c9629760	unknown	6208e09c-2637-492b-94bb-e70f3dbc3735	ce898658-164e-4c24-b2c5-6b3a8ee2f792	SAN3;5BP1;MIUN;SBIASCOV	A1[41],0[0],T2[41],0[0]	A1[41],0[0],C5[39.2],0[0],T4[39],0[0]	ZERO	MODIFIER	100	C:ND1:TD5	TTCCACGTCCT	unknown	null	10	4	5	3	2	0
Gm11168	0	QIMR_Berghofer	37	9	3000302	3000302	+	5'Flank	SNP	A	A	G	novel	null	Scl-cre x Flt3-ITD_ITD:SFH_194-1_B:df1deaaa-233b-49b9-bf65-635d622c26e6	Scl-cre x Flt3-ITD_ITD:SFH_194-1_T:0274eed9-8bbb-4828-9f06-c138fd964be1	G	T	untested	untested	untested	untested	untested	untested	SOMATIC	null	unknown	unknown	null	df1deaaa-233b-49b9-bf65-635d622c26e6:0274eed9-8bbb-4828-9f06-c138fd964be1	unknown	d4a3b786-4ec2-404b-bfd1-0095e4d22d9c	a9379fcb-8df5-453c-91b7-92e5b5c9f223	MER;MIN;SBIASALT;5BP8	A2[34.5],0[0],G17[35.41],2[41],T4[40],0[0]	A5[41],1[41],C1[41],0[0],G16[37.75],0[0],T2[36.5],0[0]	ZERO	MODIFIER	100	G,T:ND10:TD12	CTACAATGGAC	unknown	null	25	6	0	25	2	0
unknown	0	QIMR_Berghofer	37	18	3000323	3000323	+	IGR	SNP	A	A	G	rs247969879	null	Scl-cre x Flt3-ITD_ITD:SFH_194-1_B:df1deaaa-233b-49b9-bf65-635d622c26e6	Scl-cre x Flt3-ITD_ITD:SFH_194-1_T:0274eed9-8bbb-4828-9f06-c138fd964be1	null	null	untested	untested	untested	untested	untested	untested	SOMATIC	null	unknown	unknown	null	df1deaaa-233b-49b9-bf65-635d622c26e6:0274eed9-8bbb-4828-9f06-c138fd964be1	unknown	d4a3b786-4ec2-404b-bfd1-0095e4d22d9c	a9379fcb-8df5-453c-91b7-92e5b5c9f223	SAN3;MR;NNS	.	A0[0],1[41],G1[41],1[41]	ZERO	MODIFIER	100	G:ND0:TD2	ATCGGCACAGgTACATTCAGA	unknown	null	3	1	2	0	0	0
unknown	0	QIMR_Berghofer	37	18	3000346	3000346	+	IGR	DEL	T	T	-	rs265983061	null	Scl-cre x Flt3-ITD_ITD:SFH_194-1_B:df1deaaa-233b-49b9-bf65-635d622c26e6	Scl-cre x Flt3-ITD_ITD:SFH_194-1_T:0274eed9-8bbb-4828-9f06-c138fd964be1	null	null	untested	untested	untested	untested	untested	untested	SOMATIC	null	unknown	unknown	null	df1deaaa-233b-49b9-bf65-635d622c26e6:0274eed9-8bbb-4828-9f06-c138fd964be1	unknown	d4a3b786-4ec2-404b-bfd1-0095e4d22d9c	a9379fcb-8df5-453c-91b7-92e5b5c9f223	COVN12;NNS	null	2,3,3,2[1,1],2[2],0,0,0	LOW	MODIFIER	100	-:ND0:TD2	CCAGAGAAAG_TGGCATATCT	unknown	null	3	1	2	0	0	0
Gm11168	0	QIMR_Berghofer	37	9	3000412	3000412	+	5'Flank	SNP	G	G	T	novel	null	Scl-cre x Flt3-ITD_ITD:SFH_194-1_B:df1deaaa-233b-49b9-bf65-635d622c26e6	Scl-cre x Flt3-ITD_ITD:SFH_194-1_T:0274eed9-8bbb-4828-9f06-c138fd964be1	G	G	untested	untested	untested	untested	untested	untested	SOMATIC	null	unknown	unknown	null	df1deaaa-233b-49b9-bf65-635d622c26e6:0274eed9-8bbb-4828-9f06-c138fd964be1	unknown	d4a3b786-4ec2-404b-bfd1-0095e4d22d9c	a9379fcb-8df5-453c-91b7-92e5b5c9f223	MIN	A1[41],1[41],C1[41],0[0],G88[38.25],20[38],T4[41],0[0]	G92[37.99],13[41],T5[38.2],2[41]	ZERO	MODIFIER	100	T:ND4:TD7	TCCAGTTCCTA	unknown	null	112	105	7	115	108	4
Gm11168	0	QIMR_Berghofer	37	9	3000472	3000472	+	5'Flank	SNP	C	C	G	novel	null	Flt3-ITD_ITD:FH_174-2_B:3a2c8db4-93a1-486f-a12a-047fddbd4a36	Flt3-ITD_ITD:FH_174-2_T:78679f48-484c-49ac-a165-11a9c9629760	C	C	untested	untested	untested	untested	untested	untested	SOMATIC	null	unknown	unknown	null	3a2c8db4-93a1-486f-a12a-047fddbd4a36:78679f48-484c-49ac-a165-11a9c9629760	unknown	6208e09c-2637-492b-94bb-e70f3dbc3735	ce898658-164e-4c24-b2c5-6b3a8ee2f792	MIUN	C43[37.4],36[38.33],G1[41],1[41]	C88[37.36],88[38.82],G7[39.29],5[39.2]	LOW	MODIFIER	100	G:ND2:TD12	CACGTGGTCAA	unknown	null	188	176	12	81	79	2
Gm11168	0	QIMR_Berghofer	37	9	3000473	3000473	+	5'Flank	SNP	G	G	T	novel	null	Scl-cre x Flt3-ITD_ITD:SFH_194-1_B:df1deaaa-233b-49b9-bf65-635d622c26e6	Scl-cre x Flt3-ITD_ITD:SFH_194-1_T:0274eed9-8bbb-4828-9f06-c138fd964be1	A	G	untested	untested	untested	untested	untested	untested	SOMATIC	null	unknown	unknown	null	df1deaaa-233b-49b9-bf65-635d622c26e6:0274eed9-8bbb-4828-9f06-c138fd964be1	unknown	d4a3b786-4ec2-404b-bfd1-0095e4d22d9c	a9379fcb-8df5-453c-91b7-92e5b5c9f223	MIN	A6[40.33],6[36.5],G68[36.71],90[38.88],T4[41],6[40.33]	A10[40.2],0[0],C1[41],0[0],G79[37.59],90[37.92],T10[40.1],8[36.88]	ZERO	MODIFIER	100	A,T:ND10:TD17	ACGTCTTCAAG	unknown	null	198	169	0	180	158	0
Gm11168	0	QIMR_Berghofer	37	9	3000636	3000636	+	5'Flank	SNP	C	A	C	novel	null	Flt3-ITD_ITD:FH_174-2_B:3a2c8db4-93a1-486f-a12a-047fddbd4a36	Flt3-ITD_ITD:FH_174-2_T:78679f48-484c-49ac-a165-11a9c9629760	C	C	untested	untested	untested	untested	untested	untested	SOMATIC	null	unknown	unknown	null	3a2c8db4-93a1-486f-a12a-047fddbd4a36:78679f48-484c-49ac-a165-11a9c9629760	unknown	6208e09c-2637-492b-94bb-e70f3dbc3735	ce898658-164e-4c24-b2c5-6b3a8ee2f792	MIN	A1[41],1[41],C2[39],18[35.5],G1[37],1[41]	A1[41],4[37.5],C8[32.12],38[37.76],T0[0],1[32]	ZERO	MODIFIER	100	A:ND2:TD5	CTCGAAATATT	unknown	null	52	46	5	24	20	2
Gm11168	0	QIMR_Berghofer	37	9	3000649	3000649	+	5'Flank	SNP	T	C	C	novel	null	Flt3-ITD_ITD:FH_174-2_B:3a2c8db4-93a1-486f-a12a-047fddbd4a36	Flt3-ITD_ITD:FH_174-2_T:78679f48-484c-49ac-a165-11a9c9629760	T	T	untested	untested	untested	untested	untested	untested	SOMATIC	null	unknown	unknown	null	3a2c8db4-93a1-486f-a12a-047fddbd4a36:78679f48-484c-49ac-a165-11a9c9629760	unknown	6208e09c-2637-492b-94bb-e70f3dbc3735	ce898658-164e-4c24-b2c5-6b3a8ee2f792	COVN12;MR;NNS	T1[41],0[0]	C0[0],2[36.5],T0[0],3[39.67]	ZERO	MODIFIER	100	C:ND0:TD2	ATTCCAGGTCcTACAGGGTGC	unknown	null	5	3	2	1	1	0
Gm11168	0	QIMR_Berghofer	37	9	3000649	3000649	+	5'Flank	SNP	T	T	T	novel	null	Scl-cre x Flt3-ITD_ITD:SFH_194-1_B:df1deaaa-233b-49b9-bf65-635d622c26e6	Scl-cre x Flt3-ITD_ITD:SFH_194-1_T:0274eed9-8bbb-4828-9f06-c138fd964be1	C	C	untested	untested	untested	untested	untested	untested	SOMATIC	null	unknown	unknown	null	df1deaaa-233b-49b9-bf65-635d622c26e6:0274eed9-8bbb-4828-9f06-c138fd964be1	unknown	d4a3b786-4ec2-404b-bfd1-0095e4d22d9c	a9379fcb-8df5-453c-91b7-92e5b5c9f223	MER;COVN12;MIN;MR;NNS;5BP1;SBIASCOV	C0[0],4[32],T0[0],1[41]	C0[0],2[39],T0[0],3[41]	ZERO	MODIFIER	100	C:ND2:TD2	AGGTCTTACAG	unknown	null	5	3	2	5	1	4
Gm11168	0	QIMR_Berghofer	37	9	3000651	3000651	+	5'Flank	SNP	A	T	T	novel	null	Flt3-ITD_ITD:FH_174-2_B:3a2c8db4-93a1-486f-a12a-047fddbd4a36	Flt3-ITD_ITD:FH_174-2_T:78679f48-484c-49ac-a165-11a9c9629760	null	null	untested	untested	untested	untested	untested	untested	SOMATIC	null	unknown	unknown	null	3a2c8db4-93a1-486f-a12a-047fddbd4a36:78679f48-484c-49ac-a165-11a9c9629760	unknown	6208e09c-2637-492b-94bb-e70f3dbc3735	ce898658-164e-4c24-b2c5-6b3a8ee2f792	SAN3;MR;NNS	.	A0[0],2[39],T0[0],2[39]	ZERO	MODIFIER	100	T:ND0:TD2	TCCAGGTCTTtCAGGGTGCAT	unknown	null	4	2	2	0	0	0
unknown	0	QIMR_Berghofer	37	18	3000738	3000738	+	IGR	SNP	A	C	C	novel	null	Flt3-ITD_ITD:FH_174-2_B:3a2c8db4-93a1-486f-a12a-047fddbd4a36	Flt3-ITD_ITD:FH_174-2_T:78679f48-484c-49ac-a165-11a9c9629760	null	null	untested	untested	untested	untested	untested	untested	SOMATIC	null	unknown	unknown	null	3a2c8db4-93a1-486f-a12a-047fddbd4a36:78679f48-484c-49ac-a165-11a9c9629760	unknown	6208e09c-2637-492b-94bb-e70f3dbc3735	ce898658-164e-4c24-b2c5-6b3a8ee2f792	SAN3;MR;NNS	.	C1[41],0[0]	ZERO	MODIFIER	100	C:ND0:TD1	TAATTTCGGTcAAAGTTACTG	unknown	null	1	0	1	0	0	0
Gm10722	0	QIMR_Berghofer	37	9	3000995	3000995	+	Missense_Mutation	SNP	C	A	C	novel	null	Scl-cre x Flt3-ITD_ITD:SFH_194-1_B:df1deaaa-233b-49b9-bf65-635d622c26e6	Scl-cre x Flt3-ITD_ITD:SFH_194-1_T:0274eed9-8bbb-4828-9f06-c138fd964be1	C	C	untested	untested	untested	untested	untested	untested	SOMATIC	null	unknown	unknown	null	df1deaaa-233b-49b9-bf65-635d622c26e6:0274eed9-8bbb-4828-9f06-c138fd964be1	unknown	d4a3b786-4ec2-404b-bfd1-0095e4d22d9c	a9379fcb-8df5-453c-91b7-92e5b5c9f223	MR;MIUN	C20[38.9],11[41],T1[41],0[0]	A2[41],2[36.5],C18[40.28],7[39.86]	ZERO	MODERATE	4	A:ND1:TD4	TATTTAACGTC	unknown	null	29	25	4	32	31	0
Gm10722	0	QIMR_Berghofer	37	9	3001041	3001041	+	Missense_Mutation	SNP	A	A	C	novel	null	Flt3-ITD_ITD:FH_174-2_B:3a2c8db4-93a1-486f-a12a-047fddbd4a36	Flt3-ITD_ITD:FH_174-2_T:78679f48-484c-49ac-a165-11a9c9629760	A	A	untested	untested	untested	untested	untested	untested	SOMATIC	null	unknown	unknown	null	3a2c8db4-93a1-486f-a12a-047fddbd4a36:78679f48-484c-49ac-a165-11a9c9629760	unknown	6208e09c-2637-492b-94bb-e70f3dbc3735	ce898658-164e-4c24-b2c5-6b3a8ee2f792	COVN12;MR;NNS;5BP3;MIUN	A1[12],2[39]	A3[20.33],2[41],C1[37],3[37]	ZERO	MODERATE	4	C:ND0:TD3	GTTTTCTCGCC	unknown	null	9	5	4	3	3	0
Gm10722	0	QIMR_Berghofer	37	9	3001295	3001295	+	Missense_Mutation	SNP	A	A	T	novel	null	Flt3-ITD_ITD:FH_174-2_B:3a2c8db4-93a1-486f-a12a-047fddbd4a36	Flt3-ITD_ITD:FH_174-2_T:78679f48-484c-49ac-a165-11a9c9629760	A	A	untested	untested	untested	untested	untested	untested	SOMATIC	null	unknown	unknown	null	3a2c8db4-93a1-486f-a12a-047fddbd4a36:78679f48-484c-49ac-a165-11a9c9629760	unknown	6208e09c-2637-492b-94bb-e70f3dbc3735	ce898658-164e-4c24-b2c5-6b3a8ee2f792	MIN;5BP2	A14[39.14],6[38],G1[41],0[0],T1[41],0[0]	A26[38.62],2[34],T4[37.75],2[36.5]	ZERO	MODERATE	4	T:ND1:TD6	GTCCTTCAGTG	unknown	null	34	28	6	22	20	1
Gm10722	0	QIMR_Berghofer	37	9	3001295	3001295	+	Missense_Mutation	SNP	A	A	T	novel	null	Scl-cre x Flt3-ITD_ITD:SFH_194-1_B:df1deaaa-233b-49b9-bf65-635d622c26e6	Scl-cre x Flt3-ITD_ITD:SFH_194-1_T:0274eed9-8bbb-4828-9f06-c138fd964be1	A	A	untested	untested	untested	untested	untested	untested	SOMATIC	null	unknown	unknown	null	df1deaaa-233b-49b9-bf65-635d622c26e6:0274eed9-8bbb-4828-9f06-c138fd964be1	unknown	d4a3b786-4ec2-404b-bfd1-0095e4d22d9c	a9379fcb-8df5-453c-91b7-92e5b5c9f223	MIN;MR	A40[39.65],3[34.67],T4[38.75],0[0]	A29[39.34],2[41],T3[41],1[41]	ZERO	MODERATE	4	T:ND4:TD4	GTCCTTCAGTG	unknown	null	35	31	4	47	43	4
Gm10722	0	QIMR_Berghofer	37	9	3001336	3001336	+	Silent	SNP	G	G	T	novel	null	Scl-cre x Flt3-ITD_ITD:SFH_194-1_B:df1deaaa-233b-49b9-bf65-635d622c26e6	Scl-cre x Flt3-ITD_ITD:SFH_194-1_T:0274eed9-8bbb-4828-9f06-c138fd964be1	G	G	untested	untested	untested	untested	untested	untested	SOMATIC	null	unknown	unknown	null	df1deaaa-233b-49b9-bf65-635d622c26e6:0274eed9-8bbb-4828-9f06-c138fd964be1	unknown	d4a3b786-4ec2-404b-bfd1-0095e4d22d9c	a9379fcb-8df5-453c-91b7-92e5b5c9f223	MIN;SBIASALT	A0[0],1[37],G104[39.12],6[36.17],T7[41],0[0]	A1[41],0[0],G68[39.94],6[39.67],T9[41],0[0]	ZERO	LOW	5	T:ND7:TD6	ATTTCTTCATT	unknown	null	84	74	9	118	110	7
Gm10722	0	QIMR_Berghofer	37	9	3002051	3002051	+	Missense_Mutation	SNP	C	C	G	novel	null	Scl-cre x Flt3-ITD_ITD:SFH_194-1_B:df1deaaa-233b-49b9-bf65-635d622c26e6	Scl-cre x Flt3-ITD_ITD:SFH_194-1_T:0274eed9-8bbb-4828-9f06-c138fd964be1	C	C	untested	untested	untested	untested	untested	untested	SOMATIC	null	unknown	unknown	null	df1deaaa-233b-49b9-bf65-635d622c26e6:0274eed9-8bbb-4828-9f06-c138fd964be1	unknown	d4a3b786-4ec2-404b-bfd1-0095e4d22d9c	a9379fcb-8df5-453c-91b7-92e5b5c9f223	MIN;5BP6	C30[37.33],10[39.7],G2[34.5],0[0]	A0[0],1[41],C47[38.36],10[36.5],G6[30.17],2[36.5],T1[37],0[0]	ZERO	MODERATE	4	G:ND2:TD5	CAAGTGGTCAA	unknown	null	67	57	8	42	40	2
Gm11168	0	QIMR_Berghofer	37	9	3002177	3002177	+	5'Flank	SNP	G	A	G	novel	null	Flt3-ITD_ITD:FH_174-2_B:3a2c8db4-93a1-486f-a12a-047fddbd4a36	Flt3-ITD_ITD:FH_174-2_T:78679f48-484c-49ac-a165-11a9c9629760	G	G	untested	untested	untested	untested	untested	untested	SOMATIC	null	unknown	unknown	null	3a2c8db4-93a1-486f-a12a-047fddbd4a36:78679f48-484c-49ac-a165-11a9c9629760	unknown	6208e09c-2637-492b-94bb-e70f3dbc3735	ce898658-164e-4c24-b2c5-6b3a8ee2f792	MIN;5BP2	A0[0],2[39],G5[32.8],22[39.18]	A3[38],3[39.67],G14[38.07],31[40.32]	ZERO	MODIFIER	100	A:ND2:TD6	AAAGTATGTAT	unknown	null	51	45	6	29	27	2
Gm11168	0	QIMR_Berghofer	37	9	3002194	3002194	+	5'Flank	SNP	A	A	C	novel	null	Flt3-ITD_ITD:FH_174-2_B:3a2c8db4-93a1-486f-a12a-047fddbd4a36	Flt3-ITD_ITD:FH_174-2_T:78679f48-484c-49ac-a165-11a9c9629760	A	A	untested	untested	untested	untested	untested	untested	SOMATIC	null	unknown	unknown	null	3a2c8db4-93a1-486f-a12a-047fddbd4a36:78679f48-484c-49ac-a165-11a9c9629760	unknown	6208e09c-2637-492b-94bb-e70f3dbc3735	ce898658-164e-4c24-b2c5-6b3a8ee2f792	MIN	A0[0],1[12],C3[41],7[35.71],G0[0],1[41],T0[0],6[41]	A2[26.5],6[39.67],C7[37],15[39.6],G1[41],0[0],T1[41],6[40.33]	ZERO	MODIFIER	100	C:ND10:TD19	TCTCATTTTCcGTGATTTTCA	unknown	null	38	8	22	18	1	10
Gm11168	0	QIMR_Berghofer	37	9	3002194	3002194	+	5'Flank	SNP	A	A	C	novel	null	Flt3-ITD_ITD:FH_174-2_B:3a2c8db4-93a1-486f-a12a-047fddbd4a36	Flt3-ITD_ITD:FH_174-2_T:78679f48-484c-49ac-a165-11a9c9629760	C	T	untested	untested	untested	untested	untested	untested	SOMATIC	null	unknown	unknown	null	3a2c8db4-93a1-486f-a12a-047fddbd4a36:78679f48-484c-49ac-a165-11a9c9629760	unknown	6208e09c-2637-492b-94bb-e70f3dbc3735	ce898658-164e-4c24-b2c5-6b3a8ee2f792	MER;MIN	A0[0],1[12],C3[41],7[35.71],G0[0],1[41],T0[0],6[41]	A2[26.5],6[39.67],C7[37],15[39.6],G1[41],0[0],T1[41],6[40.33]	ZERO	MODIFIER	100	C,T:ND10:TD19	TTTTCAGTGAT	unknown	null	38	8	0	18	1	0
Gm10722	0	QIMR_Berghofer	37	9	3002230	3002230	+	Missense_Mutation	SNP	A	A	T	novel	null	Flt3-ITD_ITD:FH_174-2_B:3a2c8db4-93a1-486f-a12a-047fddbd4a36	Flt3-ITD_ITD:FH_174-2_T:78679f48-484c-49ac-a165-11a9c9629760	A	A	untested	untested	untested	untested	untested	untested	SOMATIC	null	unknown	unknown	null	3a2c8db4-93a1-486f-a12a-047fddbd4a36:78679f48-484c-49ac-a165-11a9c9629760	unknown	6208e09c-2637-492b-94bb-e70f3dbc3735	ce898658-164e-4c24-b2c5-6b3a8ee2f792	MIN;MR;SBIASALT	A2[41],9[40.11],T0[0],1[22]	A1[41],24[40.12],T0[0],4[40]	ZERO	MODERATE	4	T:ND1:TD4	GTCCTTCAGTG	unknown	null	29	25	4	12	11	1
Gm10722	0	QIMR_Berghofer	37	9	3002261	3002261	+	Silent	SNP	C	C	T	novel	null	Flt3-ITD_ITD:FH_174-2_B:3a2c8db4-93a1-486f-a12a-047fddbd4a36	Flt3-ITD_ITD:FH_174-2_T:78679f48-484c-49ac-a165-11a9c9629760	C	C	untested	untested	untested	untested	untested	untested	SOMATIC	null	unknown	unknown	null	3a2c8db4-93a1-486f-a12a-047fddbd4a36:78679f48-484c-49ac-a165-11a9c9629760	unknown	6208e09c-2637-492b-94bb-e70f3dbc3735	ce898658-164e-4c24-b2c5-6b3a8ee2f792	MIN;MR;SBIASALT	C2[39],10[38.5],T0[0],1[41]	C0[0],14[39.79],T0[0],4[32.75]	ZERO	LOW	5	T:ND1:TD4	TTTTTTAGTGA	unknown	null	18	14	4	13	12	1
Gm10722	0	QIMR_Berghofer	37	9	3002261	3002261	+	Silent	SNP	C	C	T	novel	null	Scl-cre x Flt3-ITD_ITD:SFH_194-1_B:df1deaaa-233b-49b9-bf65-635d622c26e6	Scl-cre x Flt3-ITD_ITD:SFH_194-1_T:0274eed9-8bbb-4828-9f06-c138fd964be1	C	C	untested	untested	untested	untested	untested	untested	SOMATIC	null	unknown	unknown	null	df1deaaa-233b-49b9-bf65-635d622c26e6:0274eed9-8bbb-4828-9f06-c138fd964be1	unknown	d4a3b786-4ec2-404b-bfd1-0095e4d22d9c	a9379fcb-8df5-453c-91b7-92e5b5c9f223	MR;SBIASALT;MIUN	C2[36.5],14[40.07]	C1[41],12[37.17],T0[0],4[41]	ZERO	LOW	5	T:ND0:TD4	TTTTTTAGTGA	unknown	null	17	13	4	16	16	0
Gm10722	0	QIMR_Berghofer	37	9	3002285	3002285	+	Silent	SNP	T	C	T	rs259873300	null	Flt3-ITD_ITD:FH_174-2_B:3a2c8db4-93a1-486f-a12a-047fddbd4a36	Flt3-ITD_ITD:FH_174-2_T:78679f48-484c-49ac-a165-11a9c9629760	T	T	untested	untested	untested	untested	untested	untested	SOMATIC	null	unknown	unknown	null	3a2c8db4-93a1-486f-a12a-047fddbd4a36:78679f48-484c-49ac-a165-11a9c9629760	unknown	6208e09c-2637-492b-94bb-e70f3dbc3735	ce898658-164e-4c24-b2c5-6b3a8ee2f792	COVN12;MIN	A0[0],1[41],C0[0],3[41],G0[0],3[34.67]	C0[0],11[39.82],T0[0],1[22]	ZERO	LOW	5	C:ND3:TD10	TTTTTCAAGTcGTCAAGTGGA	unknown	null	12	1	11	7	0	3
Gm10722	0	QIMR_Berghofer	37	9	3002290	3002290	+	Missense_Mutation	SNP	A	A	C	novel	null	Scl-cre x Flt3-ITD_ITD:SFH_194-1_B:df1deaaa-233b-49b9-bf65-635d622c26e6	Scl-cre x Flt3-ITD_ITD:SFH_194-1_T:0274eed9-8bbb-4828-9f06-c138fd964be1	A	A	untested	untested	untested	untested	untested	untested	SOMATIC	null	unknown	unknown	null	df1deaaa-233b-49b9-bf65-635d622c26e6:0274eed9-8bbb-4828-9f06-c138fd964be1	unknown	d4a3b786-4ec2-404b-bfd1-0095e4d22d9c	a9379fcb-8df5-453c-91b7-92e5b5c9f223	COVN12;MIN;MR;NNS;SBIASALT;5BP1	A1[27],8[38.88],C0[0],1[41]	A0[0],7[41],C0[0],3[39.67]	ZERO	MODERATE	4	C:ND1:TD3	TGTCACGTGGA	unknown	null	10	7	3	10	9	1
Gm28002	0	QIMR_Berghofer	37	3	3002371	3002371	+	3'Flank	SNP	A	G	G	novel	null	Scl-cre x Flt3-ITD_ITD:SFH_194-1_B:df1deaaa-233b-49b9-bf65-635d622c26e6	Scl-cre x Flt3-ITD_ITD:SFH_194-1_T:0274eed9-8bbb-4828-9f06-c138fd964be1	null	null	untested	untested	untested	untested	untested	untested	SOMATIC	null	unknown	unknown	null	df1deaaa-233b-49b9-bf65-635d622c26e6:0274eed9-8bbb-4828-9f06-c138fd964be1	unknown	d4a3b786-4ec2-404b-bfd1-0095e4d22d9c	a9379fcb-8df5-453c-91b7-92e5b5c9f223	SAN3;MR;NNS	.	G2[41],0[0]	ZERO	MODIFIER	100	G:ND0:TD1	GTGACCTCACgGCTGAGAACT	unknown	null	2	0	2	0	0	0
Gm28002	0	QIMR_Berghofer	37	3	3002380	3002380	+	3'Flank	SNP	C	G	G	novel	null	Scl-cre x Flt3-ITD_ITD:SFH_194-1_B:df1deaaa-233b-49b9-bf65-635d622c26e6	Scl-cre x Flt3-ITD_ITD:SFH_194-1_T:0274eed9-8bbb-4828-9f06-c138fd964be1	null	null	untested	untested	untested	untested	untested	untested	SOMATIC	null	unknown	unknown	null	df1deaaa-233b-49b9-bf65-635d622c26e6:0274eed9-8bbb-4828-9f06-c138fd964be1	unknown	d4a3b786-4ec2-404b-bfd1-0095e4d22d9c	a9379fcb-8df5-453c-91b7-92e5b5c9f223	SAN3;MR;NNS	.	.	ZERO	MODIFIER	100	G:ND0:TD0	CAGCTGAGAAgTGTAAAACAA	unknown	null	0	0	0	0	0	0
Gm28002	0	QIMR_Berghofer	37	3	3002383	3002384	+	3'Flank	INS	-	TAC	TAC	novel	null	Scl-cre x Flt3-ITD_ITD:SFH_194-1_B:df1deaaa-233b-49b9-bf65-635d622c26e6	Scl-cre x Flt3-ITD_ITD:SFH_194-1_T:0274eed9-8bbb-4828-9f06-c138fd964be1	null	null	untested	untested	untested	untested	untested	untested	SOMATIC	null	unknown	unknown	null	df1deaaa-233b-49b9-bf65-635d622c26e6:0274eed9-8bbb-4828-9f06-c138fd964be1	unknown	d4a3b786-4ec2-404b-bfd1-0095e4d22d9c	a9379fcb-8df5-453c-91b7-92e5b5c9f223	COVN12;NNS	null	null	LOW	MODIFIER	100	TAC:ND0:TD0	TGAGAACTGTtacAAAACAATAG	unknown	null	0	0	0	0	0	0
Gm28002	0	QIMR_Berghofer	37	3	3002389	3002391	+	3'Flank	DEL	AAT	-	-	novel	null	Scl-cre x Flt3-ITD_ITD:SFH_194-1_B:df1deaaa-233b-49b9-bf65-635d622c26e6	Scl-cre x Flt3-ITD_ITD:SFH_194-1_T:0274eed9-8bbb-4828-9f06-c138fd964be1	null	null	untested	untested	untested	untested	untested	untested	SOMATIC	null	unknown	unknown	null	df1deaaa-233b-49b9-bf65-635d622c26e6:0274eed9-8bbb-4828-9f06-c138fd964be1	unknown	d4a3b786-4ec2-404b-bfd1-0095e4d22d9c	a9379fcb-8df5-453c-91b7-92e5b5c9f223	COVN12;NNS	null	null	LOW	MODIFIER	100	-:ND0:TD0	ACTGTAAAAC___AGTGGAGCAA	unknown	null	0	0	0	0	0	0
Gm28002	0	QIMR_Berghofer	37	3	3002401	3002401	+	3'Flank	SNP	A	C	C	novel	null	Scl-cre x Flt3-ITD_ITD:SFH_194-1_B:df1deaaa-233b-49b9-bf65-635d622c26e6	Scl-cre x Flt3-ITD_ITD:SFH_194-1_T:0274eed9-8bbb-4828-9f06-c138fd964be1	null	null	untested	untested	untested	untested	untested	untested	SOMATIC	null	unknown	unknown	null	df1deaaa-233b-49b9-bf65-635d622c26e6:0274eed9-8bbb-4828-9f06-c138fd964be1	unknown	d4a3b786-4ec2-404b-bfd1-0095e4d22d9c	a9379fcb-8df5-453c-91b7-92e5b5c9f223	SAN3;MR;NNS	.	.	ZERO	MODIFIER	100	C:ND0:TD0	TAGTGGAGCAcTGTAACACCA	unknown	null	0	0	0	0	0	0
Gm28002	0	QIMR_Berghofer	37	3	3002403	3002403	+	3'Flank	SNP	G	T	T	novel	null	Scl-cre x Flt3-ITD_ITD:SFH_194-1_B:df1deaaa-233b-49b9-bf65-635d622c26e6	Scl-cre x Flt3-ITD_ITD:SFH_194-1_T:0274eed9-8bbb-4828-9f06-c138fd964be1	null	null	untested	untested	untested	untested	untested	untested	SOMATIC	null	unknown	unknown	null	df1deaaa-233b-49b9-bf65-635d622c26e6:0274eed9-8bbb-4828-9f06-c138fd964be1	unknown	d4a3b786-4ec2-404b-bfd1-0095e4d22d9c	a9379fcb-8df5-453c-91b7-92e5b5c9f223	SAN3;MR;NNS	.	.	ZERO	MODIFIER	100	T:ND0:TD0	GTGGAGCAATtTAACACCATA	unknown	null	0	0	0	0	0	0
Gm11168	0	QIMR_Berghofer	37	9	3002580	3002580	+	5'Flank	SNP	A	T	T	novel	null	Flt3-ITD_ITD:FH_174-2_B:3a2c8db4-93a1-486f-a12a-047fddbd4a36	Flt3-ITD_ITD:FH_174-2_T:78679f48-484c-49ac-a165-11a9c9629760	A	A	untested	untested	untested	untested	untested	untested	SOMATIC	null	unknown	unknown	null	3a2c8db4-93a1-486f-a12a-047fddbd4a36:78679f48-484c-49ac-a165-11a9c9629760	unknown	6208e09c-2637-492b-94bb-e70f3dbc3735	ce898658-164e-4c24-b2c5-6b3a8ee2f792	COVN12;MIN;MR;NNS	A3[33.33],2[41],T0[0],1[41]	A0[0],1[41],T1[22],2[41]	ZERO	MODIFIER	100	T:ND1:TD3	GTCCTTCAGTG	unknown	null	4	1	3	6	5	1
Gm11168	0	QIMR_Berghofer	37	9	3003441	3003441	+	Missense_Mutation	SNP	C	A	C	novel	null	Scl-cre x Flt3-ITD_ITD:SFH_194-1_B:df1deaaa-233b-49b9-bf65-635d622c26e6	Scl-cre x Flt3-ITD_ITD:SFH_194-1_T:0274eed9-8bbb-4828-9f06-c138fd964be1	C	C	untested	untested	untested	untested	untested	untested	SOMATIC	null	unknown	unknown	null	df1deaaa-233b-49b9-bf65-635d622c26e6:0274eed9-8bbb-4828-9f06-c138fd964be1	unknown	d4a3b786-4ec2-404b-bfd1-0095e4d22d9c	a9379fcb-8df5-453c-91b7-92e5b5c9f223	MIUN	C16[38.12],6[35.5]	A3[30],3[39.67],C16[37.19],7[39.86]	LOW	MODERATE	4	A:ND0:TD6	CCTCGACATAT	unknown	null	29	23	6	22	22	0
Gm11168	0	QIMR_Berghofer	37	9	3003515	3003515	+	Missense_Mutation	SNP	A	A	T	novel	null	Flt3-ITD_ITD:FH_174-2_B:3a2c8db4-93a1-486f-a12a-047fddbd4a36	Flt3-ITD_ITD:FH_174-2_T:78679f48-484c-49ac-a165-11a9c9629760	A	A	untested	untested	untested	untested	untested	untested	SOMATIC	null	unknown	unknown	null	3a2c8db4-93a1-486f-a12a-047fddbd4a36:78679f48-484c-49ac-a165-11a9c9629760	unknown	6208e09c-2637-492b-94bb-e70f3dbc3735	ce898658-164e-4c24-b2c5-6b3a8ee2f792	COVN12;MIUN	A1[41],5[35.8]	A4[37.75],12[39.5],T1[41],9[41]	LOW	MODERATE	4	T:ND0:TD9	GTCCTTCAGTG	unknown	null	26	16	10	6	6	0
Gm11168	0	QIMR_Berghofer	37	9	3003549	3003549	+	Missense_Mutation	SNP	T	G	T	novel	null	Flt3-ITD_ITD:FH_174-2_B:3a2c8db4-93a1-486f-a12a-047fddbd4a36	Flt3-ITD_ITD:FH_174-2_T:78679f48-484c-49ac-a165-11a9c9629760	T	T	untested	untested	untested	untested	untested	untested	SOMATIC	null	unknown	unknown	null	3a2c8db4-93a1-486f-a12a-047fddbd4a36:78679f48-484c-49ac-a165-11a9c9629760	unknown	6208e09c-2637-492b-94bb-e70f3dbc3735	ce898658-164e-4c24-b2c5-6b3a8ee2f792	COVN12;MIN;SBIASALT	G0[0],1[41],T1[32],2[39]	G0[0],7[36.29],T4[38.75],4[41]	ZERO	MODERATE	4	G:ND1:TD5	TTCAGGGATTT	unknown	null	15	8	7	4	3	1
Gm11168	0	QIMR_Berghofer	37	9	3003596	3003596	+	Missense_Mutation	SNP	T	A	A	novel	null	Scl-cre x Flt3-ITD_ITD:SFH_194-1_B:df1deaaa-233b-49b9-bf65-635d622c26e6	Scl-cre x Flt3-ITD_ITD:SFH_194-1_T:0274eed9-8bbb-4828-9f06-c138fd964be1	G	G	untested	untested	untested	untested	untested	untested	SOMATIC	null	unknown	unknown	null	df1deaaa-233b-49b9-bf65-635d622c26e6:0274eed9-8bbb-4828-9f06-c138fd964be1	unknown	d4a3b786-4ec2-404b-bfd1-0095e4d22d9c	a9379fcb-8df5-453c-91b7-92e5b5c9f223	COVN12;MIN;MR;NNS;SBIASCOV	A0[0],2[34],G0[0],3[41],T0[0],2[26.5]	A0[0],3[41],G0[0],1[37]	ZERO	MODERATE	4	A,G:ND2:TD3	TTTCCATGATT	unknown	null	4	0	0	7	2	0
Gm11168	0	QIMR_Berghofer	37	9	3003625	3003625	+	Missense_Mutation	SNP	T	C	T	novel	null	Flt3-ITD_ITD:FH_174-2_B:3a2c8db4-93a1-486f-a12a-047fddbd4a36	Flt3-ITD_ITD:FH_174-2_T:78679f48-484c-49ac-a165-11a9c9629760	T	T	untested	untested	untested	untested	untested	untested	SOMATIC	null	unknown	unknown	null	3a2c8db4-93a1-486f-a12a-047fddbd4a36:78679f48-484c-49ac-a165-11a9c9629760	unknown	6208e09c-2637-492b-94bb-e70f3dbc3735	ce898658-164e-4c24-b2c5-6b3a8ee2f792	COVN12;MIN;MR;NNS;SBIASCOV	C0[0],2[41],T0[0],3[31.33]	C0[0],3[41],T0[0],5[39.4]	ZERO	MODERATE	4	C:ND2:TD3	TTCCACGTCCT	unknown	null	8	5	3	5	3	2
Gm11168	0	QIMR_Berghofer	37	9	3004626	3004626	+	Missense_Mutation	SNP	A	A	T	novel	null	Flt3-ITD_ITD:FH_174-2_B:3a2c8db4-93a1-486f-a12a-047fddbd4a36	Flt3-ITD_ITD:FH_174-2_T:78679f48-484c-49ac-a165-11a9c9629760	A	A	untested	untested	untested	untested	untested	untested	SOMATIC	null	unknown	unknown	null	3a2c8db4-93a1-486f-a12a-047fddbd4a36:78679f48-484c-49ac-a165-11a9c9629760	unknown	6208e09c-2637-492b-94bb-e70f3dbc3735	ce898658-164e-4c24-b2c5-6b3a8ee2f792	COVN12;SBIASALT;MIUN	A5[38.4],0[0],G1[41],1[41]	A5[41],3[39.67],T6[40.33],0[0]	ZERO	MODERATE	4	T:ND2:TD6	GTCCTTCAGTG	unknown	null	14	8	6	7	5	0
Gm11168	0	QIMR_Berghofer	37	9	3004631	3004631	+	Silent	SNP	G	A	G	novel	null	Scl-cre x Flt3-ITD_ITD:SFH_194-1_B:df1deaaa-233b-49b9-bf65-635d622c26e6	Scl-cre x Flt3-ITD_ITD:SFH_194-1_T:0274eed9-8bbb-4828-9f06-c138fd964be1	G	G	untested	untested	untested	untested	untested	untested	SOMATIC	null	unknown	unknown	null	df1deaaa-233b-49b9-bf65-635d622c26e6:0274eed9-8bbb-4828-9f06-c138fd964be1	unknown	d4a3b786-4ec2-404b-bfd1-0095e4d22d9c	a9379fcb-8df5-453c-91b7-92e5b5c9f223	MR;NNS	G17[38.59],7[40.43]	A1[37],0[0],G7[39.86],3[31.33]	ZERO	LOW	5	A:ND0:TD1	GTCCTACAGTaTGCATTTCTC	unknown	null	11	10	1	24	24	0
Gm11168	0	QIMR_Berghofer	37	9	3004648	3004648	+	Nonsense_Mutation	SNP	C	A	C	novel	null	Scl-cre x Flt3-ITD_ITD:SFH_194-1_B:df1deaaa-233b-49b9-bf65-635d622c26e6	Scl-cre x Flt3-ITD_ITD:SFH_194-1_T:0274eed9-8bbb-4828-9f06-c138fd964be1	C	C	untested	untested	untested	untested	untested	untested	SOMATIC	null	unknown	unknown	null	df1deaaa-233b-49b9-bf65-635d622c26e6:0274eed9-8bbb-4828-9f06-c138fd964be1	unknown	d4a3b786-4ec2-404b-bfd1-0095e4d22d9c	a9379fcb-8df5-453c-91b7-92e5b5c9f223	MR;NNS	C15[40.47],11[39.45]	A1[41],0[0],C7[40.43],4[38.75]	ZERO	HIGH	1	A:ND0:TD1	TCTCATTTTTaACGTTTTTCA	unknown	null	12	11	1	26	26	0
Gm11168	0	QIMR_Berghofer	37	9	3004657	3004657	+	Missense_Mutation	SNP	C	C	T	rs30685709	VLD	Flt3-ITD_ITD:FH_174-2_B:3a2c8db4-93a1-486f-a12a-047fddbd4a36	Flt3-ITD_ITD:FH_174-2_T:78679f48-484c-49ac-a165-11a9c9629760	C	C	untested	untested	untested	untested	untested	untested	SOMATIC	null	unknown	unknown	null	3a2c8db4-93a1-486f-a12a-047fddbd4a36:78679f48-484c-49ac-a165-11a9c9629760	unknown	6208e09c-2637-492b-94bb-e70f3dbc3735	ce898658-164e-4c24-b2c5-6b3a8ee2f792	MIN	C6[36.5],4[33.75],T0[0],2[41]	C6[41],3[41],T3[39.67],2[41]	ZERO	MODERATE	4	T:ND2:TD5	TTTTTTAGTGA	unknown	null	14	9	5	12	10	2
Gm11168	0	QIMR_Berghofer	37	9	3004736	3004736	+	Silent	SNP	T	C	C	novel	null	Flt3-ITD_ITD:FH_174-2_B:3a2c8db4-93a1-486f-a12a-047fddbd4a36	Flt3-ITD_ITD:FH_174-2_T:78679f48-484c-49ac-a165-11a9c9629760	T	T	untested	untested	untested	untested	untested	untested	SOMATIC	null	unknown	unknown	null	3a2c8db4-93a1-486f-a12a-047fddbd4a36:78679f48-484c-49ac-a165-11a9c9629760	unknown	6208e09c-2637-492b-94bb-e70f3dbc3735	ce898658-164e-4c24-b2c5-6b3a8ee2f792	COVN12;MIN	C0[0],2[39],T0[0],4[31.5]	C1[41],6[40.33],G1[12],0[0],T0[0],1[41]	ZERO	LOW	5	C:ND2:TD7	TTCCACGTCCT	unknown	null	9	1	7	6	4	2
unknown	0	QIMR_Berghofer	37	18	3004834	3004834	+	IGR	SNP	C	T	T	novel	null	Flt3-ITD_ITD:FH_174-2_B:3a2c8db4-93a1-486f-a12a-047fddbd4a36	Flt3-ITD_ITD:FH_174-2_T:78679f48-484c-49ac-a165-11a9c9629760	C	C	untested	untested	untested	untested	untested	untested	SOMATIC	null	unknown	unknown	null	3a2c8db4-93a1-486f-a12a-047fddbd4a36:78679f48-484c-49ac-a165-11a9c9629760	unknown	6208e09c-2637-492b-94bb-e70f3dbc3735	ce898658-164e-4c24-b2c5-6b3a8ee2f792	COVN12;MIN;MR;NNS;5BP1	C2[41],4[33.75],T0[0],2[41]	C2[41],0[0],T1[37],2[41]	ZERO	MODIFIER	100	T:ND2:TD3	TCTAGTCCTAG	unknown	null	5	2	3	8	6	2
unknown	0	QIMR_Berghofer	37	18	3004834	3004834	+	IGR	SNP	C	C	C	novel	null	Scl-cre x Flt3-ITD_ITD:SFH_194-1_B:df1deaaa-233b-49b9-bf65-635d622c26e6	Scl-cre x Flt3-ITD_ITD:SFH_194-1_T:0274eed9-8bbb-4828-9f06-c138fd964be1	T	T	untested	untested	untested	untested	untested	untested	SOMATIC	null	unknown	unknown	null	df1deaaa-233b-49b9-bf65-635d622c26e6:0274eed9-8bbb-4828-9f06-c138fd964be1	unknown	d4a3b786-4ec2-404b-bfd1-0095e4d22d9c	a9379fcb-8df5-453c-91b7-92e5b5c9f223	MER;COVN12;MIN;NNS;SBIASALT;5BP1	C2[41],0[0],T1[41],2[41]	C6[41],1[41],T0[0],2[41]	ZERO	MODIFIER	100	T:ND3:TD2	TCTAGCCCTAG	unknown	null	9	7	2	5	2	3
unknown	0	QIMR_Berghofer	37	18	3004851	3004851	+	IGR	SNP	G	G	G	novel	null	Flt3-ITD_ITD:FH_174-2_B:3a2c8db4-93a1-486f-a12a-047fddbd4a36	Flt3-ITD_ITD:FH_174-2_T:78679f48-484c-49ac-a165-11a9c9629760	T	T	untested	untested	untested	untested	untested	untested	SOMATIC	null	unknown	unknown	null	3a2c8db4-93a1-486f-a12a-047fddbd4a36:78679f48-484c-49ac-a165-11a9c9629760	unknown	6208e09c-2637-492b-94bb-e70f3dbc3735	ce898658-164e-4c24-b2c5-6b3a8ee2f792	MER;COVN12;MIN;MR;NNS	A1[41],0[0],G0[0],2[41],T2[41],4[40]	G2[41],2[41],T1[41],1[41]	ZERO	MODIFIER	100	T:ND6:TD2	TGTAAGCCAGG	unknown	null	6	4	2	9	2	6
unknown	0	QIMR_Berghofer	37	18	3004851	3004851	+	IGR	SNP	G	A	A	novel	null	Scl-cre x Flt3-ITD_ITD:SFH_194-1_B:df1deaaa-233b-49b9-bf65-635d622c26e6	Scl-cre x Flt3-ITD_ITD:SFH_194-1_T:0274eed9-8bbb-4828-9f06-c138fd964be1	G	G	untested	untested	untested	untested	untested	untested	SOMATIC	null	unknown	unknown	null	df1deaaa-233b-49b9-bf65-635d622c26e6:0274eed9-8bbb-4828-9f06-c138fd964be1	unknown	d4a3b786-4ec2-404b-bfd1-0095e4d22d9c	a9379fcb-8df5-453c-91b7-92e5b5c9f223	COVN12;MR	G2[36.5],3[41],T3[39.67],1[41]	A2[41],0[0],G0[0],2[41],T4[41],2[41]	ZERO	MODIFIER	100	A:ND4:TD4	TGACTTGTAAaCCAGGGTGAC	unknown	null	10	2	2	9	5	0
unknown	0	QIMR_Berghofer	37	18	3004934	3004934	+	IGR	SNP	T	A	T	novel	null	Scl-cre x Flt3-ITD_ITD:SFH_194-1_B:df1deaaa-233b-49b9-bf65-635d622c26e6	Scl-cre x Flt3-ITD_ITD:SFH_194-1_T:0274eed9-8bbb-4828-9f06-c138fd964be1	T	T	untested	untested	untested	untested	untested	untested	SOMATIC	null	unknown	unknown	null	df1deaaa-233b-49b9-bf65-635d622c26e6:0274eed9-8bbb-4828-9f06-c138fd964be1	unknown	d4a3b786-4ec2-404b-bfd1-0095e4d22d9c	a9379fcb-8df5-453c-91b7-92e5b5c9f223	MR;NNS	T4[36.25],13[40.69]	A0[0],2[41],T1[41],5[38.4]	ZERO	MODIFIER	100	A:ND0:TD2	AATTCTCTTTaTAAAAATGTG	unknown	null	8	6	2	17	17	0
unknown	0	QIMR_Berghofer	37	18	3004951	3004956	+	IGR	DEL	TATATA	-	-	novel	null	Scl-cre x Flt3-ITD_ITD:SFH_194-1_B:df1deaaa-233b-49b9-bf65-635d622c26e6	Scl-cre x Flt3-ITD_ITD:SFH_194-1_T:0274eed9-8bbb-4828-9f06-c138fd964be1	TATATA	TATATA	untested	untested	untested	untested	untested	untested	SOMATIC	null	unknown	unknown	null	df1deaaa-233b-49b9-bf65-635d622c26e6:0274eed9-8bbb-4828-9f06-c138fd964be1	unknown	d4a3b786-4ec2-404b-bfd1-0095e4d22d9c	a9379fcb-8df5-453c-91b7-92e5b5c9f223	COVN12;NNS;TRF;REPEAT	0,4,4,0[0,0],0[0],0,2,2	0,6,4,0[0,0],0[0],0,1,3	ZERO	MODIFIER	100	-:ND0:TD0	TGTGTGTGTG______TGTATATATG	unknown	null	4	4	0	4	4	0
unknown	0	QIMR_Berghofer	37	18	3004962	3004962	+	IGR	SNP	A	G	G	novel	null	Scl-cre x Flt3-ITD_ITD:SFH_194-1_B:df1deaaa-233b-49b9-bf65-635d622c26e6	Scl-cre x Flt3-ITD_ITD:SFH_194-1_T:0274eed9-8bbb-4828-9f06-c138fd964be1	A	A	untested	untested	untested	untested	untested	untested	SOMATIC	null	unknown	unknown	null	df1deaaa-233b-49b9-bf65-635d622c26e6:0274eed9-8bbb-4828-9f06-c138fd964be1	unknown	d4a3b786-4ec2-404b-bfd1-0095e4d22d9c	a9379fcb-8df5-453c-91b7-92e5b5c9f223	COVN12;MR;NNS	A2[36.5],3[41]	A2[41],2[39]	ZERO	MODIFIER	100	G:ND0:TD0	ATATATGTATgTATGTATATA	unknown	null	4	4	0	5	5	0
unknown	0	QIMR_Berghofer	37	18	3005277	3005277	+	IGR	SNP	G	T	T	novel	null	Flt3-ITD_ITD:FH_174-2_B:3a2c8db4-93a1-486f-a12a-047fddbd4a36	Flt3-ITD_ITD:FH_174-2_T:78679f48-484c-49ac-a165-11a9c9629760	G	G	untested	untested	untested	untested	untested	untested	SOMATIC	null	unknown	unknown	null	3a2c8db4-93a1-486f-a12a-047fddbd4a36:78679f48-484c-49ac-a165-11a9c9629760	unknown	6208e09c-2637-492b-94bb-e70f3dbc3735	ce898658-164e-4c24-b2c5-6b3a8ee2f792	COVN12;MIN;MR	G4[39],3[39.67],T1[41],1[41]	G1[37],0[0],T1[27],3[41]	ZERO	MODIFIER	100	T:ND2:TD4	TGGTGTTGGTG	unknown	null	5	1	4	9	7	2
unknown	0	QIMR_Berghofer	37	18	3005402	3005402	+	IGR	SNP	A	G	G	novel	null	Scl-cre x Flt3-ITD_ITD:SFH_194-1_B:df1deaaa-233b-49b9-bf65-635d622c26e6	Scl-cre x Flt3-ITD_ITD:SFH_194-1_T:0274eed9-8bbb-4828-9f06-c138fd964be1	A	A	untested	untested	untested	untested	untested	untested	SOMATIC	null	unknown	unknown	null	df1deaaa-233b-49b9-bf65-635d622c26e6:0274eed9-8bbb-4828-9f06-c138fd964be1	unknown	d4a3b786-4ec2-404b-bfd1-0095e4d22d9c	a9379fcb-8df5-453c-91b7-92e5b5c9f223	COVN12;MIN;MR;NNS	G1[41],0[0]	G2[32],0[0]	ZERO	MODIFIER	100	G:ND1:TD2	TTTTAATTAAgATTTAATTAA	unknown	null	2	0	2	1	0	1
unknown	0	QIMR_Berghofer	37	18	3005412	3005412	+	IGR	SNP	A	C	C	novel	null	Scl-cre x Flt3-ITD_ITD:SFH_194-1_B:df1deaaa-233b-49b9-bf65-635d622c26e6	Scl-cre x Flt3-ITD_ITD:SFH_194-1_T:0274eed9-8bbb-4828-9f06-c138fd964be1	null	null	untested	untested	untested	untested	untested	untested	SOMATIC	null	unknown	unknown	null	df1deaaa-233b-49b9-bf65-635d622c26e6:0274eed9-8bbb-4828-9f06-c138fd964be1	unknown	d4a3b786-4ec2-404b-bfd1-0095e4d22d9c	a9379fcb-8df5-453c-91b7-92e5b5c9f223	SAN3;MR;NNS	.	C1[37],0[0]	ZERO	MODIFIER	100	C:ND0:TD1	AATTTAATTAcACCCAAAGAA	unknown	null	1	0	1	0	0	0
unknown	0	QIMR_Berghofer	37	18	3005416	3005416	+	IGR	SNP	C	A	A	rs261655400	null	Scl-cre x Flt3-ITD_ITD:SFH_194-1_B:df1deaaa-233b-49b9-bf65-635d622c26e6	Scl-cre x Flt3-ITD_ITD:SFH_194-1_T:0274eed9-8bbb-4828-9f06-c138fd964be1	null	null	untested	untested	untested	untested	untested	untested	SOMATIC	null	unknown	unknown	null	df1deaaa-233b-49b9-bf65-635d622c26e6:0274eed9-8bbb-4828-9f06-c138fd964be1	unknown	d4a3b786-4ec2-404b-bfd1-0095e4d22d9c	a9379fcb-8df5-453c-91b7-92e5b5c9f223	SAN3;MR;NNS	.	.	ZERO	MODIFIER	100	A:ND0:TD0	TAATTAAACCaAAAGAATTTA	unknown	null	0	0	0	0	0	0
unknown	0	QIMR_Berghofer	37	18	3005450	3005450	+	IGR	SNP	A	A	G	rs218153349	null	Scl-cre x Flt3-ITD_ITD:SFH_194-1_B:df1deaaa-233b-49b9-bf65-635d622c26e6	Scl-cre x Flt3-ITD_ITD:SFH_194-1_T:0274eed9-8bbb-4828-9f06-c138fd964be1	A	A	untested	untested	untested	untested	untested	untested	SOMATIC	null	unknown	unknown	null	df1deaaa-233b-49b9-bf65-635d622c26e6:0274eed9-8bbb-4828-9f06-c138fd964be1	unknown	d4a3b786-4ec2-404b-bfd1-0095e4d22d9c	a9379fcb-8df5-453c-91b7-92e5b5c9f223	COVN12;MIN;MR;NNS	G1[41],0[0]	A2[41],1[41],G1[41],0[0]	ZERO	MODIFIER	100	G:ND1:TD1	AGAGTCTGCCgTTTAAAAGCA	unknown	null	4	3	1	1	0	1
unknown	0	QIMR_Berghofer	37	18	3005526	3005526	+	IGR	SNP	C	C	G	novel	null	Scl-cre x Flt3-ITD_ITD:SFH_194-1_B:df1deaaa-233b-49b9-bf65-635d622c26e6	Scl-cre x Flt3-ITD_ITD:SFH_194-1_T:0274eed9-8bbb-4828-9f06-c138fd964be1	C	C	untested	untested	untested	untested	untested	untested	SOMATIC	null	unknown	unknown	null	df1deaaa-233b-49b9-bf65-635d622c26e6:0274eed9-8bbb-4828-9f06-c138fd964be1	unknown	d4a3b786-4ec2-404b-bfd1-0095e4d22d9c	a9379fcb-8df5-453c-91b7-92e5b5c9f223	COVN12_1;MR_1;NNS_1;MIUN_1;COVN12_2;MR_2;NNS_2	C3[41],0[0]	C8[35.75],2[26.5],G2[39],1[41]	ZERO_1,ZERO_2	MODIFIER	100	G:ND0:TD3	ACCTCGTCACC	unknown	null	13	10	3	3	3	0
unknown	0	QIMR_Berghofer	37	18	3005757	3005757	+	IGR	SNP	A	A	G	novel	null	Scl-cre x Flt3-ITD_ITD:SFH_194-1_B:df1deaaa-233b-49b9-bf65-635d622c26e6	Scl-cre x Flt3-ITD_ITD:SFH_194-1_T:0274eed9-8bbb-4828-9f06-c138fd964be1	A	A	untested	untested	untested	untested	untested	untested	SOMATIC	null	unknown	unknown	null	df1deaaa-233b-49b9-bf65-635d622c26e6:0274eed9-8bbb-4828-9f06-c138fd964be1	unknown	d4a3b786-4ec2-404b-bfd1-0095e4d22d9c	a9379fcb-8df5-453c-91b7-92e5b5c9f223	COVN12;MR;NNS	A0[0],1[32]	.	ZERO	MODIFIER	100	G:ND0:TD0	ATGCAGGTGCgCCACCTCCCT	unknown	null	0	0	0	1	1	0
unknown	0	QIMR_Berghofer	37	18	3005765	3005765	+	IGR	SNP	C	C	T	novel	null	Scl-cre x Flt3-ITD_ITD:SFH_194-1_B:df1deaaa-233b-49b9-bf65-635d622c26e6	Scl-cre x Flt3-ITD_ITD:SFH_194-1_T:0274eed9-8bbb-4828-9f06-c138fd964be1	null	null	untested	untested	untested	untested	untested	untested	SOMATIC	null	unknown	unknown	null	df1deaaa-233b-49b9-bf65-635d622c26e6:0274eed9-8bbb-4828-9f06-c138fd964be1	unknown	d4a3b786-4ec2-404b-bfd1-0095e4d22d9c	a9379fcb-8df5-453c-91b7-92e5b5c9f223	SAN3;MR;NNS	.	.	ZERO	MODIFIER	100	T:ND0:TD0	GCACCACCTCtCTTCTGTGTT	unknown	null	0	0	0	0	0	0
unknown	0	QIMR_Berghofer	37	18	3005952	3005952	+	IGR	SNP	T	A	A	novel	null	Flt3-ITD_ITD:FH_174-2_B:3a2c8db4-93a1-486f-a12a-047fddbd4a36	Flt3-ITD_ITD:FH_174-2_T:78679f48-484c-49ac-a165-11a9c9629760	T	T	untested	untested	untested	untested	untested	untested	SOMATIC	null	unknown	unknown	null	3a2c8db4-93a1-486f-a12a-047fddbd4a36:78679f48-484c-49ac-a165-11a9c9629760	unknown	6208e09c-2637-492b-94bb-e70f3dbc3735	ce898658-164e-4c24-b2c5-6b3a8ee2f792	COVN12;MR;NNS	T3[41],2[41]	T0[0],4[38]	ZERO	MODIFIER	100	A:ND0:TD0	TCTCCTGGCAaGCAGGTATAT	unknown	null	4	4	0	5	5	0
unknown	0	QIMR_Berghofer	37	18	3005958	3005958	+	IGR	SNP	T	C	C	novel	null	Flt3-ITD_ITD:FH_174-2_B:3a2c8db4-93a1-486f-a12a-047fddbd4a36	Flt3-ITD_ITD:FH_174-2_T:78679f48-484c-49ac-a165-11a9c9629760	T	T	untested	untested	untested	untested	untested	untested	SOMATIC	null	unknown	unknown	null	3a2c8db4-93a1-486f-a12a-047fddbd4a36:78679f48-484c-49ac-a165-11a9c9629760	unknown	6208e09c-2637-492b-94bb-e70f3dbc3735	ce898658-164e-4c24-b2c5-6b3a8ee2f792	COVN12;MR;NNS	T2[39],1[37]	T0[0],2[32]	ZERO	MODIFIER	100	C:ND0:TD0	GGCATGCAGGcATATACACAG	unknown	null	2	2	0	3	3	0
unknown	0	QIMR_Berghofer	37	18	3005959	3005959	+	IGR	SNP	A	C	C	novel	null	Flt3-ITD_ITD:FH_174-2_B:3a2c8db4-93a1-486f-a12a-047fddbd4a36	Flt3-ITD_ITD:FH_174-2_T:78679f48-484c-49ac-a165-11a9c9629760	A	A	untested	untested	untested	untested	untested	untested	SOMATIC	null	unknown	unknown	null	3a2c8db4-93a1-486f-a12a-047fddbd4a36:78679f48-484c-49ac-a165-11a9c9629760	unknown	6208e09c-2637-492b-94bb-e70f3dbc3735	ce898658-164e-4c24-b2c5-6b3a8ee2f792	COVN12;MR;NNS	A2[39],1[37]	A0[0],1[32]	ZERO	MODIFIER	100	C:ND0:TD0	GCATGCAGGTcTATACACAGC	unknown	null	1	1	0	3	3	0
unknown	0	QIMR_Berghofer	37	18	3006252	3006252	+	IGR	SNP	C	C	T	novel	null	Scl-cre x Flt3-ITD_ITD:SFH_194-1_B:df1deaaa-233b-49b9-bf65-635d622c26e6	Scl-cre x Flt3-ITD_ITD:SFH_194-1_T:0274eed9-8bbb-4828-9f06-c138fd964be1	C	C	untested	untested	untested	untested	untested	untested	SOMATIC	null	unknown	unknown	null	df1deaaa-233b-49b9-bf65-635d622c26e6:0274eed9-8bbb-4828-9f06-c138fd964be1	unknown	d4a3b786-4ec2-404b-bfd1-0095e4d22d9c	a9379fcb-8df5-453c-91b7-92e5b5c9f223	COVN12;MR;NNS	C0[0],1[41]	C1[41],2[39]	ZERO	MODIFIER	100	T:ND0:TD0	AGGGCTACACtGAGAGAAACC	unknown	null	3	3	0	1	1	0
Gm11168	0	QIMR_Berghofer	37	9	3006436	3006436	+	Missense_Mutation	SNP	T	C	T	novel	null	Flt3-ITD_ITD:FH_174-2_B:3a2c8db4-93a1-486f-a12a-047fddbd4a36	Flt3-ITD_ITD:FH_174-2_T:78679f48-484c-49ac-a165-11a9c9629760	T	T	untested	untested	untested	untested	untested	untested	SOMATIC	null	unknown	unknown	null	3a2c8db4-93a1-486f-a12a-047fddbd4a36:78679f48-484c-49ac-a165-11a9c9629760	unknown	6208e09c-2637-492b-94bb-e70f3dbc3735	ce898658-164e-4c24-b2c5-6b3a8ee2f792	COVN12;MIN;MR;NNS;SBIASCOV	C2[41],0[0],G2[41],0[0],T5[41],0[0]	C4[41],0[0],G4[41],0[0],T6[41],0[0]	ZERO	MODERATE	4	C:ND2:TD3	CAAGTCGTCAA	unknown	null	14	6	4	9	5	2
Gm11168	0	QIMR_Berghofer	37	9	3006436	3006436	+	Missense_Mutation	SNP	T	G	T	novel	null	Scl-cre x Flt3-ITD_ITD:SFH_194-1_B:df1deaaa-233b-49b9-bf65-635d622c26e6	Scl-cre x Flt3-ITD_ITD:SFH_194-1_T:0274eed9-8bbb-4828-9f06-c138fd964be1	null	null	untested	untested	untested	untested	untested	untested	SOMATIC	null	unknown	unknown	null	df1deaaa-233b-49b9-bf65-635d622c26e6:0274eed9-8bbb-4828-9f06-c138fd964be1	unknown	d4a3b786-4ec2-404b-bfd1-0095e4d22d9c	a9379fcb-8df5-453c-91b7-92e5b5c9f223	SAN3;MR;NNS;MIUN;SBIASCOV	A1[37],0[0],C1[37],0[0],T1[12],0[0]	C3[36.67],0[0],G3[41],0[0],T4[41],0[0]	ZERO	MODERATE	4	G:ND1:TD3	CAAGTGGTCAA	unknown	null	10	4	3	3	1	0
unknown	0	QIMR_Berghofer	37	18	3006506	3006506	+	IGR	SNP	A	C	C	rs579388930	null	Flt3-ITD_ITD:FH_174-2_B:3a2c8db4-93a1-486f-a12a-047fddbd4a36	Flt3-ITD_ITD:FH_174-2_T:78679f48-484c-49ac-a165-11a9c9629760	A	A	untested	untested	untested	untested	untested	untested	SOMATIC	null	unknown	unknown	null	3a2c8db4-93a1-486f-a12a-047fddbd4a36:78679f48-484c-49ac-a165-11a9c9629760	unknown	6208e09c-2637-492b-94bb-e70f3dbc3735	ce898658-164e-4c24-b2c5-6b3a8ee2f792	COVN12;MIN;MR;NNS	C0[0],1[32]	.	ZERO	MODIFIER	100	C:ND1:TD0	TTTTTCATTTcTATTTTTATT	unknown	null	0	0	0	1	0	1
Gm11168	0	QIMR_Berghofer	37	9	3006724	3006724	+	3'Flank	SNP	T	C	T	novel	null	Flt3-ITD_ITD:FH_174-2_B:3a2c8db4-93a1-486f-a12a-047fddbd4a36	Flt3-ITD_ITD:FH_174-2_T:78679f48-484c-49ac-a165-11a9c9629760	T	T	untested	untested	untested	untested	untested	untested	SOMATIC	null	unknown	unknown	null	3a2c8db4-93a1-486f-a12a-047fddbd4a36:78679f48-484c-49ac-a165-11a9c9629760	unknown	6208e09c-2637-492b-94bb-e70f3dbc3735	ce898658-164e-4c24-b2c5-6b3a8ee2f792	COVN12;MIN;MR;SBIASALT	C1[41],1[41],T5[40.2],2[41]	A1[41],0[0],C4[40],0[0],T13[39.69],1[41]	ZERO	MODIFIER	100	C:ND2:TD4	TTCCACGTCCT	unknown	null	19	14	4	9	7	2
Gm11168	0	QIMR_Berghofer	37	9	3006731	3006731	+	3'Flank	SNP	C	C	T	novel	null	Scl-cre x Flt3-ITD_ITD:SFH_194-1_B:df1deaaa-233b-49b9-bf65-635d622c26e6	Scl-cre x Flt3-ITD_ITD:SFH_194-1_T:0274eed9-8bbb-4828-9f06-c138fd964be1	C	C	untested	untested	untested	untested	untested	untested	SOMATIC	null	unknown	unknown	null	df1deaaa-233b-49b9-bf65-635d622c26e6:0274eed9-8bbb-4828-9f06-c138fd964be1	unknown	d4a3b786-4ec2-404b-bfd1-0095e4d22d9c	a9379fcb-8df5-453c-91b7-92e5b5c9f223	MIN;MR;SBIASCOV	A1[41],0[0],C19[38.89],1[41],T3[39.67],0[0]	C24[40.46],3[41],T4[41],0[0]	ZERO	MODIFIER	100	T:ND3:TD4	TCCTATAATGG	unknown	null	31	27	4	24	20	3
Gm11168	0	QIMR_Berghofer	37	9	3006733	3006733	+	3'Flank	SNP	A	C	G	novel	null	Flt3-ITD_ITD:FH_174-2_B:3a2c8db4-93a1-486f-a12a-047fddbd4a36	Flt3-ITD_ITD:FH_174-2_T:78679f48-484c-49ac-a165-11a9c9629760	G	G	untested	untested	untested	untested	untested	untested	SOMATIC	null	unknown	unknown	null	3a2c8db4-93a1-486f-a12a-047fddbd4a36:78679f48-484c-49ac-a165-11a9c9629760	unknown	6208e09c-2637-492b-94bb-e70f3dbc3735	ce898658-164e-4c24-b2c5-6b3a8ee2f792	MR;SBIASALT;5BP4;MIUN	A2[41],0[0],G10[37.4],2[41],T0[0],1[41]	A2[39],0[0],C4[41],0[0],G19[39.21],0[0],T2[41],1[41]	ZERO	MODIFIER	100	C,G:ND9:TD16	CTACACTGGAC	unknown	null	28	2	0	15	2	0
Gm11168	0	QIMR_Berghofer	37	9	3006733	3006733	+	3'Flank	SNP	A	G	G	novel	null	Flt3-ITD_ITD:FH_174-2_B:3a2c8db4-93a1-486f-a12a-047fddbd4a36	Flt3-ITD_ITD:FH_174-2_T:78679f48-484c-49ac-a165-11a9c9629760	A	A	untested	untested	untested	untested	untested	untested	SOMATIC	null	unknown	unknown	null	3a2c8db4-93a1-486f-a12a-047fddbd4a36:78679f48-484c-49ac-a165-11a9c9629760	unknown	6208e09c-2637-492b-94bb-e70f3dbc3735	ce898658-164e-4c24-b2c5-6b3a8ee2f792	MIN	A2[41],0[0],G10[37.4],2[41],T0[0],1[41]	A2[39],0[0],C4[41],0[0],G19[39.21],0[0],T2[41],1[41]	ZERO	MODIFIER	100	G:ND9:TD16	ATGTCCTACAgTGGACATTTC	unknown	null	28	2	19	15	2	12
Gm11168	0	QIMR_Berghofer	37	9	3006733	3006733	+	3'Flank	SNP	A	G	T	novel	null	Scl-cre x Flt3-ITD_ITD:SFH_194-1_B:df1deaaa-233b-49b9-bf65-635d622c26e6	Scl-cre x Flt3-ITD_ITD:SFH_194-1_T:0274eed9-8bbb-4828-9f06-c138fd964be1	A	G	untested	untested	untested	untested	untested	untested	SOMATIC	null	unknown	unknown	null	df1deaaa-233b-49b9-bf65-635d622c26e6:0274eed9-8bbb-4828-9f06-c138fd964be1	unknown	d4a3b786-4ec2-404b-bfd1-0095e4d22d9c	a9379fcb-8df5-453c-91b7-92e5b5c9f223	MIN;MR	A4[40],0[0],G19[39.37],2[41],T1[41],0[0]	A2[41],0[0],C1[41],0[0],G25[39.6],2[41],T3[41],1[41]	ZERO	MODIFIER	100	G,T:ND18:TD22	CTACATTGGAC	unknown	null	34	2	0	26	4	0
Gm11168	0	QIMR_Berghofer	37	9	3006744	3006744	+	3'Flank	SNP	T	G	T	novel	null	Flt3-ITD_ITD:FH_174-2_B:3a2c8db4-93a1-486f-a12a-047fddbd4a36	Flt3-ITD_ITD:FH_174-2_T:78679f48-484c-49ac-a165-11a9c9629760	T	T	untested	untested	untested	untested	untested	untested	SOMATIC	null	unknown	unknown	null	3a2c8db4-93a1-486f-a12a-047fddbd4a36:78679f48-484c-49ac-a165-11a9c9629760	unknown	6208e09c-2637-492b-94bb-e70f3dbc3735	ce898658-164e-4c24-b2c5-6b3a8ee2f792	MIN;MR;5BP1	A1[41],0[0],G0[0],1[32],T25[40.16],4[41]	G3[41],1[37],T44[39.27],5[31.6]	ZERO	MODIFIER	100	G:ND1:TD4	ATTTCGAAATT	unknown	null	53	49	4	31	29	1
Gm11168	0	QIMR_Berghofer	37	9	3006755	3006755	+	3'Flank	SNP	A	A	C	novel	null	Flt3-ITD_ITD:FH_174-2_B:3a2c8db4-93a1-486f-a12a-047fddbd4a36	Flt3-ITD_ITD:FH_174-2_T:78679f48-484c-49ac-a165-11a9c9629760	A	A	untested	untested	untested	untested	untested	untested	SOMATIC	null	unknown	unknown	null	3a2c8db4-93a1-486f-a12a-047fddbd4a36:78679f48-484c-49ac-a165-11a9c9629760	unknown	6208e09c-2637-492b-94bb-e70f3dbc3735	ce898658-164e-4c24-b2c5-6b3a8ee2f792	MIN;5BP2	A35[39.69],16[36.25],C2[41],0[0]	A54[40.17],19[33.89],C6[39.5],1[41]	ZERO	MODIFIER	100	C:ND2:TD6	TTCCACCTTTT	unknown	null	80	73	7	53	51	2
Gm11168	0	QIMR_Berghofer	37	9	3006756	3006756	+	3'Flank	SNP	C	A	C	novel	null	Flt3-ITD_ITD:FH_174-2_B:3a2c8db4-93a1-486f-a12a-047fddbd4a36	Flt3-ITD_ITD:FH_174-2_T:78679f48-484c-49ac-a165-11a9c9629760	C	C	untested	untested	untested	untested	untested	untested	SOMATIC	null	unknown	unknown	null	3a2c8db4-93a1-486f-a12a-047fddbd4a36:78679f48-484c-49ac-a165-11a9c9629760	unknown	6208e09c-2637-492b-94bb-e70f3dbc3735	ce898658-164e-4c24-b2c5-6b3a8ee2f792	MIN;MR;5BP1	A2[36.5],0[0],C36[39.33],16[40.5],T1[41],0[0]	A3[41],1[41],C57[40.12],20[39.35],T1[41],0[0]	ZERO	MODIFIER	100	A:ND2:TD4	TCCAAATTTTT	unknown	null	82	77	4	55	52	2
Gm11168	0	QIMR_Berghofer	37	9	3006759	3006759	+	3'Flank	SNP	T	G	T	novel	null	Scl-cre x Flt3-ITD_ITD:SFH_194-1_B:df1deaaa-233b-49b9-bf65-635d622c26e6	Scl-cre x Flt3-ITD_ITD:SFH_194-1_T:0274eed9-8bbb-4828-9f06-c138fd964be1	T	T	untested	untested	untested	untested	untested	untested	SOMATIC	null	unknown	unknown	null	df1deaaa-233b-49b9-bf65-635d622c26e6:0274eed9-8bbb-4828-9f06-c138fd964be1	unknown	d4a3b786-4ec2-404b-bfd1-0095e4d22d9c	a9379fcb-8df5-453c-91b7-92e5b5c9f223	5BP2;MIUN	A2[41],0[0],C0[0],2[41],G1[41],0[0],T84[40.25],33[40.36]	G3[41],3[36.33],T70[39.73],26[39.04]	ZERO	MODIFIER	100	G:ND2:TD6	AACTTGTTCAG	unknown	null	102	96	6	122	117	1
Gm11168	0	QIMR_Berghofer	37	9	3006766	3006766	+	3'Flank	SNP	T	A	T	novel	null	Scl-cre x Flt3-ITD_ITD:SFH_194-1_B:df1deaaa-233b-49b9-bf65-635d622c26e6	Scl-cre x Flt3-ITD_ITD:SFH_194-1_T:0274eed9-8bbb-4828-9f06-c138fd964be1	T	T	untested	untested	untested	untested	untested	untested	SOMATIC	null	unknown	unknown	null	df1deaaa-233b-49b9-bf65-635d622c26e6:0274eed9-8bbb-4828-9f06-c138fd964be1	unknown	d4a3b786-4ec2-404b-bfd1-0095e4d22d9c	a9379fcb-8df5-453c-91b7-92e5b5c9f223	MIN	A4[41],1[41],G1[41],0[0],T88[40.18],47[40.4]	A8[40],5[39.2],G0[0],1[37],T77[39.64],41[40.29]	ZERO	MODIFIER	100	A:ND4:TD12	TCAGTATTCCT	unknown	null	132	118	13	141	135	5
Gm11168	0	QIMR_Berghofer	37	9	3006772	3006772	+	3'Flank	SNP	C	C	T	novel	null	Flt3-ITD_ITD:FH_174-2_B:3a2c8db4-93a1-486f-a12a-047fddbd4a36	Flt3-ITD_ITD:FH_174-2_T:78679f48-484c-49ac-a165-11a9c9629760	C	C	untested	untested	untested	untested	untested	untested	SOMATIC	null	unknown	unknown	null	3a2c8db4-93a1-486f-a12a-047fddbd4a36:78679f48-484c-49ac-a165-11a9c9629760	unknown	6208e09c-2637-492b-94bb-e70f3dbc3735	ce898658-164e-4c24-b2c5-6b3a8ee2f792	MIN	A1[41],0[0],C50[38.62],41[38.1],G1[41],0[0],T1[12],2[41]	A1[41],1[37],C82[39.63],61[38.3],T5[39.2],3[34.67]	ZERO	MODIFIER	100	T:ND3:TD8	TTCCTTGCCAT	unknown	null	153	143	8	96	91	3
Gm11168	0	QIMR_Berghofer	37	9	3006776	3006776	+	3'Flank	SNP	A	A	T	novel	null	Flt3-ITD_ITD:FH_174-2_B:3a2c8db4-93a1-486f-a12a-047fddbd4a36	Flt3-ITD_ITD:FH_174-2_T:78679f48-484c-49ac-a165-11a9c9629760	A	A	untested	untested	untested	untested	untested	untested	SOMATIC	null	unknown	unknown	null	3a2c8db4-93a1-486f-a12a-047fddbd4a36:78679f48-484c-49ac-a165-11a9c9629760	unknown	6208e09c-2637-492b-94bb-e70f3dbc3735	ce898658-164e-4c24-b2c5-6b3a8ee2f792	MIN	A55[39.24],44[39.18],G0[0],1[41],T2[39],3[41]	A91[39.19],65[38.17],C0[0],1[41],T5[36.6],10[40.6]	ZERO	MODIFIER	100	T:ND5:TD14	TCGCCTTATTT	unknown	null	172	156	15	105	99	5
Gm11168	0	QIMR_Berghofer	37	9	3006776	3006776	+	3'Flank	SNP	A	A	T	novel	null	Scl-cre x Flt3-ITD_ITD:SFH_194-1_B:df1deaaa-233b-49b9-bf65-635d622c26e6	Scl-cre x Flt3-ITD_ITD:SFH_194-1_T:0274eed9-8bbb-4828-9f06-c138fd964be1	A	A	untested	untested	untested	untested	untested	untested	SOMATIC	null	unknown	unknown	null	df1deaaa-233b-49b9-bf65-635d622c26e6:0274eed9-8bbb-4828-9f06-c138fd964be1	unknown	d4a3b786-4ec2-404b-bfd1-0095e4d22d9c	a9379fcb-8df5-453c-91b7-92e5b5c9f223	MIN	A99[39.36],59[40.08],G2[41],0[0],T5[39.2],2[39]	A102[39.24],59[38.95],G1[41],0[0],T3[41],7[39.14]	ZERO	MODIFIER	100	T:ND7:TD10	TCGCCTTATTT	unknown	null	172	161	10	167	158	7
Gm11168	0	QIMR_Berghofer	37	9	3006814	3006814	+	3'Flank	SNP	T	A	T	novel	null	Flt3-ITD_ITD:FH_174-2_B:3a2c8db4-93a1-486f-a12a-047fddbd4a36	Flt3-ITD_ITD:FH_174-2_T:78679f48-484c-49ac-a165-11a9c9629760	T	T	untested	untested	untested	untested	untested	untested	SOMATIC	null	unknown	unknown	null	3a2c8db4-93a1-486f-a12a-047fddbd4a36:78679f48-484c-49ac-a165-11a9c9629760	unknown	6208e09c-2637-492b-94bb-e70f3dbc3735	ce898658-164e-4c24-b2c5-6b3a8ee2f792	MIN	A2[41],6[34],C0[0],1[41],T91[38.96],109[39.86]	A4[39],15[38.27],C1[41],0[0],T114[39.51],168[39.84]	ZERO	MODIFIER	100	A:ND8:TD19	TTCCGAGATTT	unknown	null	302	282	19	209	200	8
Gm11168	0	QIMR_Berghofer	37	9	3006831	3006831	+	3'Flank	SNP	G	A	G	novel	null	Scl-cre x Flt3-ITD_ITD:SFH_194-1_B:df1deaaa-233b-49b9-bf65-635d622c26e6	Scl-cre x Flt3-ITD_ITD:SFH_194-1_T:0274eed9-8bbb-4828-9f06-c138fd964be1	G	G	untested	untested	untested	untested	untested	untested	SOMATIC	null	unknown	unknown	null	df1deaaa-233b-49b9-bf65-635d622c26e6:0274eed9-8bbb-4828-9f06-c138fd964be1	unknown	d4a3b786-4ec2-404b-bfd1-0095e4d22d9c	a9379fcb-8df5-453c-91b7-92e5b5c9f223	MIN	A3[39.67],9[39.56],G130[39],176[39.43],T1[12],1[37]	A4[36.25],16[36.44],G116[39.39],148[39.78],T1[41],0[0]	ZERO	MODIFIER	100	A:ND10:TD16	TTCTCACCATA	unknown	null	285	264	20	320	306	12
Gm11168	0	QIMR_Berghofer	37	9	3006879	3006879	+	Silent	SNP	C	C	T	novel	null	Flt3-ITD_ITD:FH_174-2_B:3a2c8db4-93a1-486f-a12a-047fddbd4a36	Flt3-ITD_ITD:FH_174-2_T:78679f48-484c-49ac-a165-11a9c9629760	C	C	untested	untested	untested	untested	untested	untested	SOMATIC	null	unknown	unknown	null	3a2c8db4-93a1-486f-a12a-047fddbd4a36:78679f48-484c-49ac-a165-11a9c9629760	unknown	6208e09c-2637-492b-94bb-e70f3dbc3735	ce898658-164e-4c24-b2c5-6b3a8ee2f792	MIUN	A1[12],0[0],C38[37.37],62[39.56],G0[0],1[41],T0[0],2[39]	C30[38.47],91[39.12],T2[41],6[38]	LOW	LOW	5	T:ND2:TD5	TTTTTTAGTGA	unknown	null	129	121	8	104	100	2
Gm11168	0	QIMR_Berghofer	37	9	3006903	3006903	+	Silent	SNP	T	C	T	novel	null	Flt3-ITD_ITD:FH_174-2_B:3a2c8db4-93a1-486f-a12a-047fddbd4a36	Flt3-ITD_ITD:FH_174-2_T:78679f48-484c-49ac-a165-11a9c9629760	C	G	untested	untested	untested	untested	untested	untested	SOMATIC	null	unknown	unknown	null	3a2c8db4-93a1-486f-a12a-047fddbd4a36:78679f48-484c-49ac-a165-11a9c9629760	unknown	6208e09c-2637-492b-94bb-e70f3dbc3735	ce898658-164e-4c24-b2c5-6b3a8ee2f792	MER;MIN;MR;5BP12	A0[0],1[37],C1[41],5[36.8],G1[41],3[35.33],T1[37],1[41]	C2[41],12[34.08],G0[0],2[41],T1[41],3[38.33]	ZERO	LOW	5	C,G:ND4:TD8	CAAGTTGTCAA	unknown	null	20	4	0	13	2	0
Gm11168	0	QIMR_Berghofer	37	9	3006903	3006903	+	Silent	SNP	T	C	T	novel	null	Scl-cre x Flt3-ITD_ITD:SFH_194-1_B:df1deaaa-233b-49b9-bf65-635d622c26e6	Scl-cre x Flt3-ITD_ITD:SFH_194-1_T:0274eed9-8bbb-4828-9f06-c138fd964be1	C	G	untested	untested	untested	untested	untested	untested	SOMATIC	null	unknown	unknown	null	df1deaaa-233b-49b9-bf65-635d622c26e6:0274eed9-8bbb-4828-9f06-c138fd964be1	unknown	d4a3b786-4ec2-404b-bfd1-0095e4d22d9c	a9379fcb-8df5-453c-91b7-92e5b5c9f223	MER;MIN;5BP9	A1[22],1[37],C0[0],10[34.9],G1[41],5[37.8],T2[41],3[38.33]	A0[0],2[34.5],C1[41],10[35.8],G0[0],3[38.33],T1[41],6[36.67]	ZERO	LOW	5	C,G:ND6:TD6	CAAGTTGTCAA	unknown	null	23	7	0	23	5	0
Gm28002	0	QIMR_Berghofer	37	3	3007072	3007072	+	5'Flank	SNP	G	T	T	novel	null	Scl-cre x Flt3-ITD_ITD:SFH_194-1_B:df1deaaa-233b-49b9-bf65-635d622c26e6	Scl-cre x Flt3-ITD_ITD:SFH_194-1_T:0274eed9-8bbb-4828-9f06-c138fd964be1	G	G	untested	untested	untested	untested	untested	untested	SOMATIC	null	unknown	unknown	null	df1deaaa-233b-49b9-bf65-635d622c26e6:0274eed9-8bbb-4828-9f06-c138fd964be1	unknown	d4a3b786-4ec2-404b-bfd1-0095e4d22d9c	a9379fcb-8df5-453c-91b7-92e5b5c9f223	COVN12;MR;NNS	G0[0],1[41]	.	ZERO	MODIFIER	100	T:ND0:TD0	TGGAGCACTGtGACAATAAAA	unknown	null	0	0	0	1	1	0
Gm28002	0	QIMR_Berghofer	37	3	3007078	3007078	+	5'Flank	SNP	T	C	C	novel	null	Scl-cre x Flt3-ITD_ITD:SFH_194-1_B:df1deaaa-233b-49b9-bf65-635d622c26e6	Scl-cre x Flt3-ITD_ITD:SFH_194-1_T:0274eed9-8bbb-4828-9f06-c138fd964be1	T	T	untested	untested	untested	untested	untested	untested	SOMATIC	null	unknown	unknown	null	df1deaaa-233b-49b9-bf65-635d622c26e6:0274eed9-8bbb-4828-9f06-c138fd964be1	unknown	d4a3b786-4ec2-404b-bfd1-0095e4d22d9c	a9379fcb-8df5-453c-91b7-92e5b5c9f223	COVN12;MR;NNS	T0[0],1[41]	.	ZERO	MODIFIER	100	C:ND0:TD0	ACTGGGACAAcAAAATGTAGC	unknown	null	0	0	0	1	1	0
Gm28002	0	QIMR_Berghofer	37	3	3007085	3007085	+	5'Flank	SNP	T	G	G	novel	null	Scl-cre x Flt3-ITD_ITD:SFH_194-1_B:df1deaaa-233b-49b9-bf65-635d622c26e6	Scl-cre x Flt3-ITD_ITD:SFH_194-1_T:0274eed9-8bbb-4828-9f06-c138fd964be1	T	T	untested	untested	untested	untested	untested	untested	SOMATIC	null	unknown	unknown	null	df1deaaa-233b-49b9-bf65-635d622c26e6:0274eed9-8bbb-4828-9f06-c138fd964be1	unknown	d4a3b786-4ec2-404b-bfd1-0095e4d22d9c	a9379fcb-8df5-453c-91b7-92e5b5c9f223	COVN12;MR;NNS	T0[0],1[41]	.	ZERO	MODIFIER	100	G:ND0:TD0	CAATAAAATGgAGCAATGTGA	unknown	null	0	0	0	1	1	0
Gm11168	0	QIMR_Berghofer	37	9	3007116	3007116	+	3'Flank	SNP	C	C	T	novel	null	Flt3-ITD_ITD:FH_174-2_B:3a2c8db4-93a1-486f-a12a-047fddbd4a36	Flt3-ITD_ITD:FH_174-2_T:78679f48-484c-49ac-a165-11a9c9629760	C	C	untested	untested	untested	untested	untested	untested	SOMATIC	null	unknown	unknown	null	3a2c8db4-93a1-486f-a12a-047fddbd4a36:78679f48-484c-49ac-a165-11a9c9629760	unknown	6208e09c-2637-492b-94bb-e70f3dbc3735	ce898658-164e-4c24-b2c5-6b3a8ee2f792	COVN12;MIN;5BP1	C0[0],5[41],T0[0],2[41]	C0[0],4[41],T1[41],4[41]	ZERO	MODIFIER	100	T:ND2:TD5	TTTTTTAGTGA	unknown	null	9	4	5	7	5	2
unknown	0	QIMR_Berghofer	37	17	3008116	3008116	+	IGR	SNP	T	C	T	novel	null	Scl-cre x Flt3-ITD_ITD:SFH_194-1_B:df1deaaa-233b-49b9-bf65-635d622c26e6	Scl-cre x Flt3-ITD_ITD:SFH_194-1_T:0274eed9-8bbb-4828-9f06-c138fd964be1	null	null	untested	untested	untested	untested	untested	untested	SOMATIC	null	unknown	unknown	null	df1deaaa-233b-49b9-bf65-635d622c26e6:0274eed9-8bbb-4828-9f06-c138fd964be1	unknown	d4a3b786-4ec2-404b-bfd1-0095e4d22d9c	a9379fcb-8df5-453c-91b7-92e5b5c9f223	SAN3;MR;NNS	.	T1[41],0[0]	ZERO	MODIFIER	100	C:ND0:TD0	GGTGTCACAGcGCTCTACTGT	unknown	null	1	1	0	0	0	0
unknown	0	QIMR_Berghofer	37	17	3008139	3008139	+	IGR	SNP	C	C	T	novel	null	Scl-cre x Flt3-ITD_ITD:SFH_194-1_B:df1deaaa-233b-49b9-bf65-635d622c26e6	Scl-cre x Flt3-ITD_ITD:SFH_194-1_T:0274eed9-8bbb-4828-9f06-c138fd964be1	null	null	untested	untested	untested	untested	untested	untested	SOMATIC	null	unknown	unknown	null	df1deaaa-233b-49b9-bf65-635d622c26e6:0274eed9-8bbb-4828-9f06-c138fd964be1	unknown	d4a3b786-4ec2-404b-bfd1-0095e4d22d9c	a9379fcb-8df5-453c-91b7-92e5b5c9f223	SAN3;MR;NNS	.	C1[41],0[0]	ZERO	MODIFIER	100	T:ND0:TD0	TGTCACAGTGtTCCAATTTGA	unknown	null	1	1	0	0	0	0
unknown	0	QIMR_Berghofer	37	17	3008159	3008159	+	IGR	SNP	T	C	T	novel	null	Scl-cre x Flt3-ITD_ITD:SFH_194-1_B:df1deaaa-233b-49b9-bf65-635d622c26e6	Scl-cre x Flt3-ITD_ITD:SFH_194-1_T:0274eed9-8bbb-4828-9f06-c138fd964be1	null	null	untested	untested	untested	untested	untested	untested	SOMATIC	null	unknown	unknown	null	df1deaaa-233b-49b9-bf65-635d622c26e6:0274eed9-8bbb-4828-9f06-c138fd964be1	unknown	d4a3b786-4ec2-404b-bfd1-0095e4d22d9c	a9379fcb-8df5-453c-91b7-92e5b5c9f223	SAN3;MR;NNS	.	T1[41],0[0]	ZERO	MODIFIER	100	C:ND0:TD0	ATGTCACATGcTCCACTGTGG	unknown	null	1	1	0	0	0	0
unknown	0	QIMR_Berghofer	37	17	3008177	3008177	+	IGR	SNP	T	G	T	rs585598333	null	Scl-cre x Flt3-ITD_ITD:SFH_194-1_B:df1deaaa-233b-49b9-bf65-635d622c26e6	Scl-cre x Flt3-ITD_ITD:SFH_194-1_T:0274eed9-8bbb-4828-9f06-c138fd964be1	null	null	untested	untested	untested	untested	untested	untested	SOMATIC	null	unknown	unknown	null	df1deaaa-233b-49b9-bf65-635d622c26e6:0274eed9-8bbb-4828-9f06-c138fd964be1	unknown	d4a3b786-4ec2-404b-bfd1-0095e4d22d9c	a9379fcb-8df5-453c-91b7-92e5b5c9f223	SAN3;MR;NNS	.	T0[0],1[37]	ZERO	MODIFIER	100	G:ND0:TD0	TGGTGTCACAgTTCTCCACTG	unknown	null	1	1	0	0	0	0
unknown	0	QIMR_Berghofer	37	17	3008179	3008179	+	IGR	SNP	T	C	T	novel	null	Scl-cre x Flt3-ITD_ITD:SFH_194-1_B:df1deaaa-233b-49b9-bf65-635d622c26e6	Scl-cre x Flt3-ITD_ITD:SFH_194-1_T:0274eed9-8bbb-4828-9f06-c138fd964be1	null	null	untested	untested	untested	untested	untested	untested	SOMATIC	null	unknown	unknown	null	df1deaaa-233b-49b9-bf65-635d622c26e6:0274eed9-8bbb-4828-9f06-c138fd964be1	unknown	d4a3b786-4ec2-404b-bfd1-0095e4d22d9c	a9379fcb-8df5-453c-91b7-92e5b5c9f223	SAN3;MR;NNS	.	T0[0],1[41]	ZERO	MODIFIER	100	C:ND0:TD0	GTGTCACATTcCTCCACTGTG	unknown	null	1	1	0	0	0	0
unknown	0	QIMR_Berghofer	37	17	3008192	3008192	+	IGR	SNP	T	A	T	novel	null	Scl-cre x Flt3-ITD_ITD:SFH_194-1_B:df1deaaa-233b-49b9-bf65-635d622c26e6	Scl-cre x Flt3-ITD_ITD:SFH_194-1_T:0274eed9-8bbb-4828-9f06-c138fd964be1	null	null	untested	untested	untested	untested	untested	untested	SOMATIC	null	unknown	unknown	null	df1deaaa-233b-49b9-bf65-635d622c26e6:0274eed9-8bbb-4828-9f06-c138fd964be1	unknown	d4a3b786-4ec2-404b-bfd1-0095e4d22d9c	a9379fcb-8df5-453c-91b7-92e5b5c9f223	SAN3;MR;NNS	.	T0[0],1[27]	ZERO	MODIFIER	100	A:ND0:TD0	CCACTGTGGTaTCACATGCTC	unknown	null	1	1	0	0	0	0
unknown	0	QIMR_Berghofer	37	17	3008212	3008212	+	IGR	SNP	G	A	G	novel	null	Scl-cre x Flt3-ITD_ITD:SFH_194-1_B:df1deaaa-233b-49b9-bf65-635d622c26e6	Scl-cre x Flt3-ITD_ITD:SFH_194-1_T:0274eed9-8bbb-4828-9f06-c138fd964be1	null	null	untested	untested	untested	untested	untested	untested	SOMATIC	null	unknown	unknown	null	df1deaaa-233b-49b9-bf65-635d622c26e6:0274eed9-8bbb-4828-9f06-c138fd964be1	unknown	d4a3b786-4ec2-404b-bfd1-0095e4d22d9c	a9379fcb-8df5-453c-91b7-92e5b5c9f223	SAN3;MR;NNS	.	G0[0],1[37]	ZERO	MODIFIER	100	A:ND0:TD0	CCACTGTGCAaTCACAGTGCT	unknown	null	1	1	0	0	0	0
unknown	0	QIMR_Berghofer	37	17	3008216	3008216	+	IGR	SNP	C	C	G	novel	null	Scl-cre x Flt3-ITD_ITD:SFH_194-1_B:df1deaaa-233b-49b9-bf65-635d622c26e6	Scl-cre x Flt3-ITD_ITD:SFH_194-1_T:0274eed9-8bbb-4828-9f06-c138fd964be1	null	null	untested	untested	untested	untested	untested	untested	SOMATIC	null	unknown	unknown	null	df1deaaa-233b-49b9-bf65-635d622c26e6:0274eed9-8bbb-4828-9f06-c138fd964be1	unknown	d4a3b786-4ec2-404b-bfd1-0095e4d22d9c	a9379fcb-8df5-453c-91b7-92e5b5c9f223	SAN3;MR;NNS	.	C0[0],1[41]	ZERO	MODIFIER	100	G:ND0:TD0	TGTGCAGTCAgAGTGCTCCAC	unknown	null	1	1	0	0	0	0
unknown	0	QIMR_Berghofer	37	5	3010957	3010957	+	IGR	SNP	G	A	A	novel	null	Scl-cre x Flt3-ITD_ITD:SFH_194-1_B:df1deaaa-233b-49b9-bf65-635d622c26e6	Scl-cre x Flt3-ITD_ITD:SFH_194-1_T:0274eed9-8bbb-4828-9f06-c138fd964be1	null	null	untested	untested	untested	untested	untested	untested	SOMATIC	null	unknown	unknown	null	df1deaaa-233b-49b9-bf65-635d622c26e6:0274eed9-8bbb-4828-9f06-c138fd964be1	unknown	d4a3b786-4ec2-404b-bfd1-0095e4d22d9c	a9379fcb-8df5-453c-91b7-92e5b5c9f223	SAN3;MR;NNS	.	A2[34],0[0]	ZERO	MODIFIER	100	A:ND0:TD2	TGCAGCTGGAaCTGTGTGTAC	unknown	null	2	0	2	0	0	0
unknown	0	QIMR_Berghofer	37	18	3012585	3012585	+	IGR	SNP	G	A	A	novel	null	Scl-cre x Flt3-ITD_ITD:SFH_194-1_B:df1deaaa-233b-49b9-bf65-635d622c26e6	Scl-cre x Flt3-ITD_ITD:SFH_194-1_T:0274eed9-8bbb-4828-9f06-c138fd964be1	null	null	untested	untested	untested	untested	untested	untested	SOMATIC	null	unknown	unknown	null	df1deaaa-233b-49b9-bf65-635d622c26e6:0274eed9-8bbb-4828-9f06-c138fd964be1	unknown	d4a3b786-4ec2-404b-bfd1-0095e4d22d9c	a9379fcb-8df5-453c-91b7-92e5b5c9f223	SAN3;MR;NNS	.	A1[41],0[0]	ZERO	MODIFIER	100	A:ND0:TD1	TGGGGCCAGCaTTCTCTGCAG	unknown	null	1	0	1	0	0	0
unknown	0	QIMR_Berghofer	37	18	3012588	3012588	+	IGR	SNP	C	G	G	rs108076934	VLD	Scl-cre x Flt3-ITD_ITD:SFH_194-1_B:df1deaaa-233b-49b9-bf65-635d622c26e6	Scl-cre x Flt3-ITD_ITD:SFH_194-1_T:0274eed9-8bbb-4828-9f06-c138fd964be1	null	null	untested	untested	untested	untested	untested	untested	SOMATIC	null	unknown	unknown	null	df1deaaa-233b-49b9-bf65-635d622c26e6:0274eed9-8bbb-4828-9f06-c138fd964be1	unknown	d4a3b786-4ec2-404b-bfd1-0095e4d22d9c	a9379fcb-8df5-453c-91b7-92e5b5c9f223	SAN3;MR;NNS	.	G1[41],0[0]	ZERO	MODIFIER	100	G:ND0:TD1	GGCCAGCGTTgTCTGCAGTTG	unknown	null	1	0	1	0	0	0
unknown	0	QIMR_Berghofer	37	18	3012590	3012590	+	IGR	SNP	C	T	T	novel	null	Scl-cre x Flt3-ITD_ITD:SFH_194-1_B:df1deaaa-233b-49b9-bf65-635d622c26e6	Scl-cre x Flt3-ITD_ITD:SFH_194-1_T:0274eed9-8bbb-4828-9f06-c138fd964be1	null	null	untested	untested	untested	untested	untested	untested	SOMATIC	null	unknown	unknown	null	df1deaaa-233b-49b9-bf65-635d622c26e6:0274eed9-8bbb-4828-9f06-c138fd964be1	unknown	d4a3b786-4ec2-404b-bfd1-0095e4d22d9c	a9379fcb-8df5-453c-91b7-92e5b5c9f223	SAN3;MR;NNS	.	T1[41],0[0]	ZERO	MODIFIER	100	T:ND0:TD1	CCAGCGTTCTtTGCAGTTGAG	unknown	null	1	0	1	0	0	0
Gm10719	0	QIMR_Berghofer	37	9	3015338	3015338	+	5'Flank	SNP	T	C	T	novel	null	Flt3-ITD_ITD:FH_174-2_B:3a2c8db4-93a1-486f-a12a-047fddbd4a36	Flt3-ITD_ITD:FH_174-2_T:78679f48-484c-49ac-a165-11a9c9629760	T	T	untested	untested	untested	untested	untested	untested	SOMATIC	null	unknown	unknown	null	3a2c8db4-93a1-486f-a12a-047fddbd4a36:78679f48-484c-49ac-a165-11a9c9629760	unknown	6208e09c-2637-492b-94bb-e70f3dbc3735	ce898658-164e-4c24-b2c5-6b3a8ee2f792	COVN12;MR;NNS;5BP1;MIUN	T2[39],3[41]	C1[41],2[26.5],T2[41],2[39]	ZERO	MODIFIER	100	C:ND0:TD3	TTTCTCGCCAT	unknown	null	7	4	3	5	5	0
Gm10719	0	QIMR_Berghofer	37	9	3015341	3015341	+	5'Flank	SNP	C	C	C	novel	null	Flt3-ITD_ITD:FH_174-2_B:3a2c8db4-93a1-486f-a12a-047fddbd4a36	Flt3-ITD_ITD:FH_174-2_T:78679f48-484c-49ac-a165-11a9c9629760	T	T	untested	untested	untested	untested	untested	untested	SOMATIC	null	unknown	unknown	null	3a2c8db4-93a1-486f-a12a-047fddbd4a36:78679f48-484c-49ac-a165-11a9c9629760	unknown	6208e09c-2637-492b-94bb-e70f3dbc3735	ce898658-164e-4c24-b2c5-6b3a8ee2f792	MER;COVN12;NNS;MIUN	T2[39],3[39.67]	C3[35],3[35],T1[41],1[41]	ZERO	MODIFIER	100	T:ND5:TD2	CTTGCCATATT	unknown	null	8	6	2	5	0	5
Gm10719	0	QIMR_Berghofer	37	9	3015372	3015372	+	5'Flank	SNP	A	A	A	novel	null	Flt3-ITD_ITD:FH_174-2_B:3a2c8db4-93a1-486f-a12a-047fddbd4a36	Flt3-ITD_ITD:FH_174-2_T:78679f48-484c-49ac-a165-11a9c9629760	T	T	untested	untested	untested	untested	untested	untested	SOMATIC	null	unknown	unknown	null	3a2c8db4-93a1-486f-a12a-047fddbd4a36:78679f48-484c-49ac-a165-11a9c9629760	unknown	6208e09c-2637-492b-94bb-e70f3dbc3735	ce898658-164e-4c24-b2c5-6b3a8ee2f792	MER;COVN12;MIN;NNS	A1[41],1[41],T2[41],2[41]	A3[33.33],3[41],T1[37],1[41]	ZERO	MODIFIER	100	T:ND4:TD2	TTCTCATTTTT	unknown	null	8	6	2	6	2	4
Gm10719	0	QIMR_Berghofer	37	9	3015380	3015380	+	5'Flank	SNP	C	C	T	novel	null	Scl-cre x Flt3-ITD_ITD:SFH_194-1_B:df1deaaa-233b-49b9-bf65-635d622c26e6	Scl-cre x Flt3-ITD_ITD:SFH_194-1_T:0274eed9-8bbb-4828-9f06-c138fd964be1	C	C	untested	untested	untested	untested	untested	untested	SOMATIC	null	unknown	unknown	null	df1deaaa-233b-49b9-bf65-635d622c26e6:0274eed9-8bbb-4828-9f06-c138fd964be1	unknown	d4a3b786-4ec2-404b-bfd1-0095e4d22d9c	a9379fcb-8df5-453c-91b7-92e5b5c9f223	MR;MIUN	C8[38.75],8[39.88]	C2[41],4[41],T2[41],2[41]	ZERO	MODIFIER	100	T:ND0:TD4	TTTCATGTTTT	unknown	null	10	6	4	16	16	0
Gm10719	0	QIMR_Berghofer	37	9	3018485	3018485	+	5'Flank	SNP	C	C	T	novel	null	Scl-cre x Flt3-ITD_ITD:SFH_194-1_B:df1deaaa-233b-49b9-bf65-635d622c26e6	Scl-cre x Flt3-ITD_ITD:SFH_194-1_T:0274eed9-8bbb-4828-9f06-c138fd964be1	C	C	untested	untested	untested	untested	untested	untested	SOMATIC	null	unknown	unknown	null	df1deaaa-233b-49b9-bf65-635d622c26e6:0274eed9-8bbb-4828-9f06-c138fd964be1	unknown	d4a3b786-4ec2-404b-bfd1-0095e4d22d9c	a9379fcb-8df5-453c-91b7-92e5b5c9f223	COVN12;MIN;MR	C2[34],1[41],T0[0],1[41]	C2[41],1[41],T2[41],2[41]	ZERO	MODIFIER	100	T:ND1:TD4	TTTTTTAGTGA	unknown	null	7	3	4	4	3	1
Gm10719	0	QIMR_Berghofer	37	9	3018564	3018564	+	5'Flank	SNP	T	C	T	novel	null	Flt3-ITD_ITD:FH_174-2_B:3a2c8db4-93a1-486f-a12a-047fddbd4a36	Flt3-ITD_ITD:FH_174-2_T:78679f48-484c-49ac-a165-11a9c9629760	null	null	untested	untested	untested	untested	untested	untested	SOMATIC	null	unknown	unknown	null	3a2c8db4-93a1-486f-a12a-047fddbd4a36:78679f48-484c-49ac-a165-11a9c9629760	unknown	6208e09c-2637-492b-94bb-e70f3dbc3735	ce898658-164e-4c24-b2c5-6b3a8ee2f792	SAN3;MR;MIUN;SBIASCOV	T1[41],0[0]	C0[0],4[37.5],T1[41],5[35.6]	ZERO	MODIFIER	100	C:ND0:TD4	TTCCACGTCCT	unknown	null	10	6	4	1	1	0
Gm10719	0	QIMR_Berghofer	37	9	3020258	3020258	+	Missense_Mutation	SNP	C	C	T	novel	null	Scl-cre x Flt3-ITD_ITD:SFH_194-1_B:df1deaaa-233b-49b9-bf65-635d622c26e6	Scl-cre x Flt3-ITD_ITD:SFH_194-1_T:0274eed9-8bbb-4828-9f06-c138fd964be1	C	C	untested	untested	untested	untested	untested	untested	SOMATIC	null	unknown	unknown	null	df1deaaa-233b-49b9-bf65-635d622c26e6:0274eed9-8bbb-4828-9f06-c138fd964be1	unknown	d4a3b786-4ec2-404b-bfd1-0095e4d22d9c	a9379fcb-8df5-453c-91b7-92e5b5c9f223	MR;NNS	C4[36.25],10[39.8]	C4[41],5[34.4]	ZERO	MODERATE	4	T:ND0:TD0	CGCCATATTTtACGTCCTAAA	unknown	null	9	9	0	14	14	0
Gm10719	0	QIMR_Berghofer	37	9	3020259	3020259	+	Missense_Mutation	SNP	A	A	T	novel	null	Scl-cre x Flt3-ITD_ITD:SFH_194-1_B:df1deaaa-233b-49b9-bf65-635d622c26e6	Scl-cre x Flt3-ITD_ITD:SFH_194-1_T:0274eed9-8bbb-4828-9f06-c138fd964be1	A	A	untested	untested	untested	untested	untested	untested	SOMATIC	null	unknown	unknown	null	df1deaaa-233b-49b9-bf65-635d622c26e6:0274eed9-8bbb-4828-9f06-c138fd964be1	unknown	d4a3b786-4ec2-404b-bfd1-0095e4d22d9c	a9379fcb-8df5-453c-91b7-92e5b5c9f223	MR;NNS	A3[41],10[39.3]	A4[31.75],5[36.4]	ZERO	MODERATE	4	T:ND0:TD0	GCCATATTTCtCGTCCTAAAG	unknown	null	9	9	0	13	13	0
Gm10719	0	QIMR_Berghofer	37	9	3020521	3020521	+	Missense_Mutation	SNP	C	C	T	novel	null	Scl-cre x Flt3-ITD_ITD:SFH_194-1_B:df1deaaa-233b-49b9-bf65-635d622c26e6	Scl-cre x Flt3-ITD_ITD:SFH_194-1_T:0274eed9-8bbb-4828-9f06-c138fd964be1	C	C	untested	untested	untested	untested	untested	untested	SOMATIC	null	unknown	unknown	null	df1deaaa-233b-49b9-bf65-635d622c26e6:0274eed9-8bbb-4828-9f06-c138fd964be1	unknown	d4a3b786-4ec2-404b-bfd1-0095e4d22d9c	a9379fcb-8df5-453c-91b7-92e5b5c9f223	COVN12;MR;NNS	A1[41],0[0],C4[40],4[41]	C11[40.64],3[41],T1[41],1[41]	ZERO	MODERATE	4	T:ND1:TD2	TCTCATTTTCtGTGATTTTCA	unknown	null	16	14	2	9	8	0
Gm10719	0	QIMR_Berghofer	37	9	3020533	3020533	+	Frame_Shift_Del	DEL	T	-	-	novel	null	Flt3-ITD_ITD:FH_174-2_B:3a2c8db4-93a1-486f-a12a-047fddbd4a36	Flt3-ITD_ITD:FH_174-2_T:78679f48-484c-49ac-a165-11a9c9629760	T	T	untested	untested	untested	untested	untested	untested	SOMATIC	null	unknown	unknown	null	3a2c8db4-93a1-486f-a12a-047fddbd4a36:78679f48-484c-49ac-a165-11a9c9629760	unknown	6208e09c-2637-492b-94bb-e70f3dbc3735	ce898658-164e-4c24-b2c5-6b3a8ee2f792	COVN12;NNS;REPEAT	0,2,2,0[0,0],0[0],0,0,0	2,12,12,2[1,1],2[2],0,0,0	ZERO	HIGH	1	-:ND0:TD2	TGATTTTCAG_TTTCTCGCCA	unknown	null	12	10	2	2	2	0
Gm10719	0	QIMR_Berghofer	37	9	3020539	3020539	+	Missense_Mutation	SNP	C	C	T	novel	null	Scl-cre x Flt3-ITD_ITD:SFH_194-1_B:df1deaaa-233b-49b9-bf65-635d622c26e6	Scl-cre x Flt3-ITD_ITD:SFH_194-1_T:0274eed9-8bbb-4828-9f06-c138fd964be1	C	C	untested	untested	untested	untested	untested	untested	SOMATIC	null	unknown	unknown	null	df1deaaa-233b-49b9-bf65-635d622c26e6:0274eed9-8bbb-4828-9f06-c138fd964be1	unknown	d4a3b786-4ec2-404b-bfd1-0095e4d22d9c	a9379fcb-8df5-453c-91b7-92e5b5c9f223	COVN12;MR;NNS	C4[37.5],6[41]	C11[38.91],4[41],T1[41],1[41]	ZERO	MODERATE	4	T:ND0:TD2	TCAGTTTTCTtGCCATATTCC	unknown	null	17	15	2	10	10	0
Gm10719	0	QIMR_Berghofer	37	9	3020548	3020548	+	Missense_Mutation	SNP	C	A	C	novel	null	Scl-cre x Flt3-ITD_ITD:SFH_194-1_B:df1deaaa-233b-49b9-bf65-635d622c26e6	Scl-cre x Flt3-ITD_ITD:SFH_194-1_T:0274eed9-8bbb-4828-9f06-c138fd964be1	C	C	untested	untested	untested	untested	untested	untested	SOMATIC	null	unknown	unknown	null	df1deaaa-233b-49b9-bf65-635d622c26e6:0274eed9-8bbb-4828-9f06-c138fd964be1	unknown	d4a3b786-4ec2-404b-bfd1-0095e4d22d9c	a9379fcb-8df5-453c-91b7-92e5b5c9f223	COVN12;MIN;MR;NNS	A0[0],1[41],C4[41],4[40]	A1[41],1[41],C10[40.2],6[41]	ZERO	MODERATE	4	A:ND1:TD2	TCGCCATATTaCAAGTCCTAC	unknown	null	18	16	2	9	8	1
Gm10719	0	QIMR_Berghofer	37	9	3020551	3020551	+	Missense_Mutation	SNP	A	A	T	novel	null	Scl-cre x Flt3-ITD_ITD:SFH_194-1_B:df1deaaa-233b-49b9-bf65-635d622c26e6	Scl-cre x Flt3-ITD_ITD:SFH_194-1_T:0274eed9-8bbb-4828-9f06-c138fd964be1	A	A	untested	untested	untested	untested	untested	untested	SOMATIC	null	unknown	unknown	null	df1deaaa-233b-49b9-bf65-635d622c26e6:0274eed9-8bbb-4828-9f06-c138fd964be1	unknown	d4a3b786-4ec2-404b-bfd1-0095e4d22d9c	a9379fcb-8df5-453c-91b7-92e5b5c9f223	COVN12;MIN;MR;NNS;5BP1	A3[41],4[41],T1[41],0[0]	A9[35.22],6[41],T2[41],1[41]	ZERO	MODERATE	4	T:ND1:TD3	TTCCATGTCCT	unknown	null	18	15	3	8	7	1
Gm10719	0	QIMR_Berghofer	37	9	3020557	3020557	+	Missense_Mutation	SNP	A	A	T	novel	null	Scl-cre x Flt3-ITD_ITD:SFH_194-1_B:df1deaaa-233b-49b9-bf65-635d622c26e6	Scl-cre x Flt3-ITD_ITD:SFH_194-1_T:0274eed9-8bbb-4828-9f06-c138fd964be1	A	A	untested	untested	untested	untested	untested	untested	SOMATIC	null	unknown	unknown	null	df1deaaa-233b-49b9-bf65-635d622c26e6:0274eed9-8bbb-4828-9f06-c138fd964be1	unknown	d4a3b786-4ec2-404b-bfd1-0095e4d22d9c	a9379fcb-8df5-453c-91b7-92e5b5c9f223	COVN12;MIN	A2[41],3[41],C1[41],0[0],T0[0],1[41]	A5[41],5[41],T5[33.4],2[41]	ZERO	MODERATE	4	T:ND1:TD7	GTCCTTCAGTG	unknown	null	17	10	7	7	5	1
unknown	0	QIMR_Berghofer	37	18	3020877	3020877	+	IGR	SNP	G	A	A	novel	null	Flt3-ITD_ITD:FH_174-2_B:3a2c8db4-93a1-486f-a12a-047fddbd4a36	Flt3-ITD_ITD:FH_174-2_T:78679f48-484c-49ac-a165-11a9c9629760	G	G	untested	untested	untested	untested	untested	untested	SOMATIC	null	unknown	unknown	null	3a2c8db4-93a1-486f-a12a-047fddbd4a36:78679f48-484c-49ac-a165-11a9c9629760	unknown	6208e09c-2637-492b-94bb-e70f3dbc3735	ce898658-164e-4c24-b2c5-6b3a8ee2f792	COVN12;MR;NNS	G1[41],0[0]	A0[0],2[41]	ZERO	MODIFIER	100	A:ND0:TD2	TGATTTTTTAaAAGTGTATTT	unknown	null	2	0	2	1	1	0
unknown	0	QIMR_Berghofer	37	18	3020884	3020884	+	IGR	SNP	A	G	G	novel	null	Flt3-ITD_ITD:FH_174-2_B:3a2c8db4-93a1-486f-a12a-047fddbd4a36	Flt3-ITD_ITD:FH_174-2_T:78679f48-484c-49ac-a165-11a9c9629760	A	A	untested	untested	untested	untested	untested	untested	SOMATIC	null	unknown	unknown	null	3a2c8db4-93a1-486f-a12a-047fddbd4a36:78679f48-484c-49ac-a165-11a9c9629760	unknown	6208e09c-2637-492b-94bb-e70f3dbc3735	ce898658-164e-4c24-b2c5-6b3a8ee2f792	COVN12;MR;NNS	A1[41],0[0]	G0[0],2[41]	ZERO	MODIFIER	100	G:ND0:TD2	TTAGAAGTGTgTTTCTATAGT	unknown	null	2	0	2	1	1	0
Gm10719	0	QIMR_Berghofer	37	9	3020901	3020901	+	Silent	SNP	T	C	C	novel	null	Scl-cre x Flt3-ITD_ITD:SFH_194-1_B:df1deaaa-233b-49b9-bf65-635d622c26e6	Scl-cre x Flt3-ITD_ITD:SFH_194-1_T:0274eed9-8bbb-4828-9f06-c138fd964be1	null	null	untested	untested	untested	untested	untested	untested	SOMATIC	null	unknown	unknown	null	df1deaaa-233b-49b9-bf65-635d622c26e6:0274eed9-8bbb-4828-9f06-c138fd964be1	unknown	d4a3b786-4ec2-404b-bfd1-0095e4d22d9c	a9379fcb-8df5-453c-91b7-92e5b5c9f223	SAN3;MIUN;SBIASCOV	.	C0[0],5[33.8]	ZERO	LOW	5	C:ND0:TD5	TTCCACGTCCT	unknown	null	5	0	5	0	0	0
Gm10717	0	QIMR_Berghofer	37	9	3022125	3022125	+	5'Flank	SNP	A	A	T	novel	null	Flt3-ITD_ITD:FH_174-2_B:3a2c8db4-93a1-486f-a12a-047fddbd4a36	Flt3-ITD_ITD:FH_174-2_T:78679f48-484c-49ac-a165-11a9c9629760	A	A	untested	untested	untested	untested	untested	untested	SOMATIC	null	unknown	unknown	null	3a2c8db4-93a1-486f-a12a-047fddbd4a36:78679f48-484c-49ac-a165-11a9c9629760	unknown	6208e09c-2637-492b-94bb-e70f3dbc3735	ce898658-164e-4c24-b2c5-6b3a8ee2f792	COVN12;MIN;MR;NNS	A1[41],3[41],T1[41],1[41]	A2[41],2[41],T1[41],2[41]	ZERO	MODIFIER	100	T:ND2:TD3	GCCATTTTTCA	unknown	null	7	4	3	6	4	2
Gm10717	0	QIMR_Berghofer	37	9	3022161	3022161	+	5'Flank	SNP	C	C	T	novel	null	Scl-cre x Flt3-ITD_ITD:SFH_194-1_B:df1deaaa-233b-49b9-bf65-635d622c26e6	Scl-cre x Flt3-ITD_ITD:SFH_194-1_T:0274eed9-8bbb-4828-9f06-c138fd964be1	C	C	untested	untested	untested	untested	untested	untested	SOMATIC	null	unknown	unknown	null	df1deaaa-233b-49b9-bf65-635d622c26e6:0274eed9-8bbb-4828-9f06-c138fd964be1	unknown	d4a3b786-4ec2-404b-bfd1-0095e4d22d9c	a9379fcb-8df5-453c-91b7-92e5b5c9f223	MIN;MR;NNS	C5[40.2],8[36.25],T0[0],2[34]	C6[40.33],7[41],T1[41],2[41]	ZERO	MODIFIER	100	T:ND2:TD3	TTTCATGTTTT	unknown	null	16	13	3	15	13	2
Gm10717	0	QIMR_Berghofer	37	9	3022162	3022162	+	5'Flank	SNP	G	C	G	novel	null	Scl-cre x Flt3-ITD_ITD:SFH_194-1_B:df1deaaa-233b-49b9-bf65-635d622c26e6	Scl-cre x Flt3-ITD_ITD:SFH_194-1_T:0274eed9-8bbb-4828-9f06-c138fd964be1	G	G	untested	untested	untested	untested	untested	untested	SOMATIC	null	unknown	unknown	null	df1deaaa-233b-49b9-bf65-635d622c26e6:0274eed9-8bbb-4828-9f06-c138fd964be1	unknown	d4a3b786-4ec2-404b-bfd1-0095e4d22d9c	a9379fcb-8df5-453c-91b7-92e5b5c9f223	MR_1;MIUN_1;MR_2	G5[39.4],10[39.8]	C2[41],2[41],G5[41],7[41]	ZERO_1,ZERO_2	MODIFIER	100	C:ND0:TD4	TTCACCTTTTT	unknown	null	16	12	4	15	15	0
Gm10717	0	QIMR_Berghofer	37	9	3022167	3022167	+	5'Flank	SNP	T	G	T	novel	null	Scl-cre x Flt3-ITD_ITD:SFH_194-1_B:df1deaaa-233b-49b9-bf65-635d622c26e6	Scl-cre x Flt3-ITD_ITD:SFH_194-1_T:0274eed9-8bbb-4828-9f06-c138fd964be1	T	T	untested	untested	untested	untested	untested	untested	SOMATIC	null	unknown	unknown	null	df1deaaa-233b-49b9-bf65-635d622c26e6:0274eed9-8bbb-4828-9f06-c138fd964be1	unknown	d4a3b786-4ec2-404b-bfd1-0095e4d22d9c	a9379fcb-8df5-453c-91b7-92e5b5c9f223	MR;NNS;MIUN	T3[41],10[38.8]	G2[41],1[41],T5[41],8[40.5]	ZERO	MODIFIER	100	G:ND0:TD3	GTTTTGCAGTG	unknown	null	16	13	3	13	13	0
Gm10717	0	QIMR_Berghofer	37	9	3022177	3022177	+	5'Flank	SNP	C	C	T	novel	null	Scl-cre x Flt3-ITD_ITD:SFH_194-1_B:df1deaaa-233b-49b9-bf65-635d622c26e6	Scl-cre x Flt3-ITD_ITD:SFH_194-1_T:0274eed9-8bbb-4828-9f06-c138fd964be1	C	C	untested	untested	untested	untested	untested	untested	SOMATIC	null	unknown	unknown	null	df1deaaa-233b-49b9-bf65-635d622c26e6:0274eed9-8bbb-4828-9f06-c138fd964be1	unknown	d4a3b786-4ec2-404b-bfd1-0095e4d22d9c	a9379fcb-8df5-453c-91b7-92e5b5c9f223	COVN12_1;MR_1;5BP1_1;MIUN_1;COVN12_2;MR_2	C2[41],9[40.11]	C3[34.67],7[38.29],T3[41],1[41]	ZERO_1,ZERO_2	MODIFIER	100	T:ND0:TD4	GATTTTGTCAT	unknown	null	14	10	4	11	11	0
Gm10717	0	QIMR_Berghofer	37	9	3022178	3022178	+	5'Flank	SNP	G	G	T	novel	null	Scl-cre x Flt3-ITD_ITD:SFH_194-1_B:df1deaaa-233b-49b9-bf65-635d622c26e6	Scl-cre x Flt3-ITD_ITD:SFH_194-1_T:0274eed9-8bbb-4828-9f06-c138fd964be1	G	G	untested	untested	untested	untested	untested	untested	SOMATIC	null	unknown	unknown	null	df1deaaa-233b-49b9-bf65-635d622c26e6:0274eed9-8bbb-4828-9f06-c138fd964be1	unknown	d4a3b786-4ec2-404b-bfd1-0095e4d22d9c	a9379fcb-8df5-453c-91b7-92e5b5c9f223	COVN12;MIN;MR;NNS	G2[41],8[41],T0[0],1[41]	G5[36.6],6[39.67],T1[41],2[41]	ZERO	MODIFIER	100	T:ND1:TD3	ATTTCTTCATT	unknown	null	14	11	3	11	10	1
Gm10717	0	QIMR_Berghofer	37	9	3022487	3022487	+	5'Flank	SNP	T	G	T	novel	null	Flt3-ITD_ITD:FH_174-2_B:3a2c8db4-93a1-486f-a12a-047fddbd4a36	Flt3-ITD_ITD:FH_174-2_T:78679f48-484c-49ac-a165-11a9c9629760	T	T	untested	untested	untested	untested	untested	untested	SOMATIC	null	unknown	unknown	null	3a2c8db4-93a1-486f-a12a-047fddbd4a36:78679f48-484c-49ac-a165-11a9c9629760	unknown	6208e09c-2637-492b-94bb-e70f3dbc3735	ce898658-164e-4c24-b2c5-6b3a8ee2f792	COVN12;MIN	G1[41],1[41],T3[41],0[0]	G5[33.4],3[33.33],T2[41],2[26.5]	ZERO	MODIFIER	100	G:ND2:TD8	TCCTAGAGTGG	unknown	null	12	4	8	5	3	2
Gm10717	0	QIMR_Berghofer	37	9	3022586	3022586	+	5'Flank	SNP	T	T	T	novel	null	Scl-cre x Flt3-ITD_ITD:SFH_194-1_B:df1deaaa-233b-49b9-bf65-635d622c26e6	Scl-cre x Flt3-ITD_ITD:SFH_194-1_T:0274eed9-8bbb-4828-9f06-c138fd964be1	C	C	untested	untested	untested	untested	untested	untested	SOMATIC	null	unknown	unknown	null	df1deaaa-233b-49b9-bf65-635d622c26e6:0274eed9-8bbb-4828-9f06-c138fd964be1	unknown	d4a3b786-4ec2-404b-bfd1-0095e4d22d9c	a9379fcb-8df5-453c-91b7-92e5b5c9f223	MER;COVN12;MIN;MR;NNS	C0[0],3[41],T0[0],2[39]	T0[0],3[39.67]	ZERO	MODIFIER	100	C:ND3:TD0	TTTCTTGCCAT	unknown	null	3	3	0	5	2	3
Gm10717	0	QIMR_Berghofer	37	9	3023488	3023488	+	5'Flank	SNP	T	G	T	novel	null	Scl-cre x Flt3-ITD_ITD:SFH_194-1_B:df1deaaa-233b-49b9-bf65-635d622c26e6	Scl-cre x Flt3-ITD_ITD:SFH_194-1_T:0274eed9-8bbb-4828-9f06-c138fd964be1	T	T	untested	untested	untested	untested	untested	untested	SOMATIC	null	unknown	unknown	null	df1deaaa-233b-49b9-bf65-635d622c26e6:0274eed9-8bbb-4828-9f06-c138fd964be1	unknown	d4a3b786-4ec2-404b-bfd1-0095e4d22d9c	a9379fcb-8df5-453c-91b7-92e5b5c9f223	MIN;5BP3	G3[39.67],0[0],T55[39.11],6[40.33]	G4[38],1[12],T50[38.68],13[40.08]	ZERO	MODIFIER	100	G:ND3:TD4	CAGTGGGCATT	unknown	null	68	63	5	64	61	3
Gm10717	0	QIMR_Berghofer	37	9	3023523	3023523	+	5'Flank	SNP	A	A	G	novel	null	Scl-cre x Flt3-ITD_ITD:SFH_194-1_B:df1deaaa-233b-49b9-bf65-635d622c26e6	Scl-cre x Flt3-ITD_ITD:SFH_194-1_T:0274eed9-8bbb-4828-9f06-c138fd964be1	A	T	untested	untested	untested	untested	untested	untested	SOMATIC	null	unknown	unknown	null	df1deaaa-233b-49b9-bf65-635d622c26e6:0274eed9-8bbb-4828-9f06-c138fd964be1	unknown	d4a3b786-4ec2-404b-bfd1-0095e4d22d9c	a9379fcb-8df5-453c-91b7-92e5b5c9f223	MIN	A80[39.49],17[37.41],C0[0],1[41],G4[31.75],3[41],T4[41],3[39.67]	A64[40.81],20[39.65],G8[38.75],1[41],T3[41],3[39.67]	ZERO	MODIFIER	100	G,T:ND7:TD7	ATTTCGTCATT	unknown	null	99	84	0	112	97	0
Gm10717	0	QIMR_Berghofer	37	9	3023536	3023536	+	5'Flank	SNP	T	G	T	novel	null	Flt3-ITD_ITD:FH_174-2_B:3a2c8db4-93a1-486f-a12a-047fddbd4a36	Flt3-ITD_ITD:FH_174-2_T:78679f48-484c-49ac-a165-11a9c9629760	T	T	untested	untested	untested	untested	untested	untested	SOMATIC	null	unknown	unknown	null	3a2c8db4-93a1-486f-a12a-047fddbd4a36:78679f48-484c-49ac-a165-11a9c9629760	unknown	6208e09c-2637-492b-94bb-e70f3dbc3735	ce898658-164e-4c24-b2c5-6b3a8ee2f792	MIUN	G0[0],1[41],T33[39.42],18[40.33]	A0[0],1[12],G3[31.33],3[41],T56[39.77],30[39.73]	LOW	MODIFIER	100	G:ND1:TD6	TCAAGGCGTCA	unknown	null	93	86	6	52	51	1
Gm10717	0	QIMR_Berghofer	37	9	3023542	3023542	+	5'Flank	SNP	A	A	C	novel	null	Flt3-ITD_ITD:FH_174-2_B:3a2c8db4-93a1-486f-a12a-047fddbd4a36	Flt3-ITD_ITD:FH_174-2_T:78679f48-484c-49ac-a165-11a9c9629760	A	A	untested	untested	untested	untested	untested	untested	SOMATIC	null	unknown	unknown	null	3a2c8db4-93a1-486f-a12a-047fddbd4a36:78679f48-484c-49ac-a165-11a9c9629760	unknown	6208e09c-2637-492b-94bb-e70f3dbc3735	ce898658-164e-4c24-b2c5-6b3a8ee2f792	MIN	A31[38.52],21[39.9],C1[27],1[37]	A53[38.85],36[40.67],C4[41],2[41],T1[41],0[0]	ZERO	MODIFIER	100	C:ND2:TD6	CGTCACGTGGA	unknown	null	96	89	6	54	52	2
Gm10718	0	QIMR_Berghofer	37	9	3023642	3023642	+	Missense_Mutation	SNP	C	A	C	novel	null	Scl-cre x Flt3-ITD_ITD:SFH_194-1_B:df1deaaa-233b-49b9-bf65-635d622c26e6	Scl-cre x Flt3-ITD_ITD:SFH_194-1_T:0274eed9-8bbb-4828-9f06-c138fd964be1	C	C	untested	untested	untested	untested	untested	untested	SOMATIC	null	unknown	unknown	null	df1deaaa-233b-49b9-bf65-635d622c26e6:0274eed9-8bbb-4828-9f06-c138fd964be1	unknown	d4a3b786-4ec2-404b-bfd1-0095e4d22d9c	a9379fcb-8df5-453c-91b7-92e5b5c9f223	MIN;MR	A2[26.5],0[0],C4[41],41[39.07]	A1[37],3[41],C6[41],35[39.66]	ZERO	MODERATE	4	A:ND2:TD4	CCTCGACATAT	unknown	null	45	41	4	47	45	2
unknown	0	QIMR_Berghofer	37	5	3023654	3023654	+	IGR	SNP	T	A	A	novel	null	Scl-cre x Flt3-ITD_ITD:SFH_194-1_B:df1deaaa-233b-49b9-bf65-635d622c26e6	Scl-cre x Flt3-ITD_ITD:SFH_194-1_T:0274eed9-8bbb-4828-9f06-c138fd964be1	T	T	untested	untested	untested	untested	untested	untested	SOMATIC	null	unknown	unknown	null	df1deaaa-233b-49b9-bf65-635d622c26e6:0274eed9-8bbb-4828-9f06-c138fd964be1	unknown	d4a3b786-4ec2-404b-bfd1-0095e4d22d9c	a9379fcb-8df5-453c-91b7-92e5b5c9f223	COVN12;MR;NNS	T2[26.5],0[0]	A0[0],1[41]	ZERO	MODIFIER	100	A:ND0:TD1	CACCAGCGACaTAGGTTTCTT	unknown	null	1	0	1	2	2	0
Gm10718	0	QIMR_Berghofer	37	9	3023698	3023698	+	Missense_Mutation	SNP	T	C	C	novel	null	Flt3-ITD_ITD:FH_174-2_B:3a2c8db4-93a1-486f-a12a-047fddbd4a36	Flt3-ITD_ITD:FH_174-2_T:78679f48-484c-49ac-a165-11a9c9629760	T	T	untested	untested	untested	untested	untested	untested	SOMATIC	null	unknown	unknown	null	3a2c8db4-93a1-486f-a12a-047fddbd4a36:78679f48-484c-49ac-a165-11a9c9629760	unknown	6208e09c-2637-492b-94bb-e70f3dbc3735	ce898658-164e-4c24-b2c5-6b3a8ee2f792	COVN12;MIN;5BP1;SBIASCOV	A0[0],1[41],C0[0],1[41],T0[0],4[41]	C0[0],7[35.86],T0[0],1[41]	ZERO	MODERATE	4	C:ND1:TD7	TTTCTCGCCAT	unknown	null	8	1	7	6	4	1
Gm10718	0	QIMR_Berghofer	37	9	3023716	3023716	+	Missense_Mutation	SNP	A	T	T	novel	null	Scl-cre x Flt3-ITD_ITD:SFH_194-1_B:df1deaaa-233b-49b9-bf65-635d622c26e6	Scl-cre x Flt3-ITD_ITD:SFH_194-1_T:0274eed9-8bbb-4828-9f06-c138fd964be1	A	A	untested	untested	untested	untested	untested	untested	SOMATIC	null	unknown	unknown	null	df1deaaa-233b-49b9-bf65-635d622c26e6:0274eed9-8bbb-4828-9f06-c138fd964be1	unknown	d4a3b786-4ec2-404b-bfd1-0095e4d22d9c	a9379fcb-8df5-453c-91b7-92e5b5c9f223	COVN12_1;MIN_1;MR_1;SBIASCOV_1;COVN12_2;MIN_2;MR_2	A0[0],3[31.67],T0[0],1[41]	A0[0],2[41],T0[0],4[39]	ZERO_1,ZERO_2	MODERATE	4	T:ND1:TD4	GTCCTTCAGTG	unknown	null	6	2	4	4	3	1
Gm10717	0	QIMR_Berghofer	37	9	3024217	3024217	+	5'Flank	SNP	T	G	T	novel	null	Flt3-ITD_ITD:FH_174-2_B:3a2c8db4-93a1-486f-a12a-047fddbd4a36	Flt3-ITD_ITD:FH_174-2_T:78679f48-484c-49ac-a165-11a9c9629760	T	T	untested	untested	untested	untested	untested	untested	SOMATIC	null	unknown	unknown	null	3a2c8db4-93a1-486f-a12a-047fddbd4a36:78679f48-484c-49ac-a165-11a9c9629760	unknown	6208e09c-2637-492b-94bb-e70f3dbc3735	ce898658-164e-4c24-b2c5-6b3a8ee2f792	MR;NNS;5BP1;MIUN	T27[37.15],16[39.12]	G2[31.5],2[39],T30[39.97],26[38.88]	ZERO	MODIFIER	100	G:ND0:TD3	TTCAGGGATTT	unknown	null	60	56	4	43	43	0
Gm10717	0	QIMR_Berghofer	37	9	3024381	3024381	+	5'Flank	SNP	C	C	T	novel	null	Scl-cre x Flt3-ITD_ITD:SFH_194-1_B:df1deaaa-233b-49b9-bf65-635d622c26e6	Scl-cre x Flt3-ITD_ITD:SFH_194-1_T:0274eed9-8bbb-4828-9f06-c138fd964be1	C	C	untested	untested	untested	untested	untested	untested	SOMATIC	null	unknown	unknown	null	df1deaaa-233b-49b9-bf65-635d622c26e6:0274eed9-8bbb-4828-9f06-c138fd964be1	unknown	d4a3b786-4ec2-404b-bfd1-0095e4d22d9c	a9379fcb-8df5-453c-91b7-92e5b5c9f223	5BP1;MIUN	C12[37.75],11[37.73]	C20[37],2[41],T4[38.75],1[41]	ZERO	MODIFIER	100	T:ND0:TD5	TTTTCTGTGAT	unknown	null	27	22	5	23	23	0
Gm10717	0	QIMR_Berghofer	37	9	3024615	3024615	+	5'Flank	SNP	C	C	T	novel	null	Flt3-ITD_ITD:FH_174-2_B:3a2c8db4-93a1-486f-a12a-047fddbd4a36	Flt3-ITD_ITD:FH_174-2_T:78679f48-484c-49ac-a165-11a9c9629760	C	C	untested	untested	untested	untested	untested	untested	SOMATIC	null	unknown	unknown	null	3a2c8db4-93a1-486f-a12a-047fddbd4a36:78679f48-484c-49ac-a165-11a9c9629760	unknown	6208e09c-2637-492b-94bb-e70f3dbc3735	ce898658-164e-4c24-b2c5-6b3a8ee2f792	MIUN	C2[36.5],34[38.74],G1[37],0[0],T0[0],1[37]	C5[31.4],83[39.6],T2[41],4[41]	LOW	MODIFIER	100	T:ND1:TD5	TTTTCTGTGAT	unknown	null	94	88	6	38	36	1
Gm10717	0	QIMR_Berghofer	37	9	3024635	3024635	+	5'Flank	SNP	C	C	T	novel	null	Flt3-ITD_ITD:FH_174-2_B:3a2c8db4-93a1-486f-a12a-047fddbd4a36	Flt3-ITD_ITD:FH_174-2_T:78679f48-484c-49ac-a165-11a9c9629760	C	C	untested	untested	untested	untested	untested	untested	SOMATIC	null	unknown	unknown	null	3a2c8db4-93a1-486f-a12a-047fddbd4a36:78679f48-484c-49ac-a165-11a9c9629760	unknown	6208e09c-2637-492b-94bb-e70f3dbc3735	ce898658-164e-4c24-b2c5-6b3a8ee2f792	MIN;SBIASCOV	C1[41],23[39.39],T0[0],3[41]	C2[41],60[39.62],T0[0],7[41]	ZERO	MODIFIER	100	T:ND2:TD6	TCTTGTCATAT	unknown	null	69	62	7	27	24	3
Gm10717	0	QIMR_Berghofer	37	9	3024645	3024645	+	5'Flank	SNP	G	C	G	novel	null	Scl-cre x Flt3-ITD_ITD:SFH_194-1_B:df1deaaa-233b-49b9-bf65-635d622c26e6	Scl-cre x Flt3-ITD_ITD:SFH_194-1_T:0274eed9-8bbb-4828-9f06-c138fd964be1	G	G	untested	untested	untested	untested	untested	untested	SOMATIC	null	unknown	unknown	null	df1deaaa-233b-49b9-bf65-635d622c26e6:0274eed9-8bbb-4828-9f06-c138fd964be1	unknown	d4a3b786-4ec2-404b-bfd1-0095e4d22d9c	a9379fcb-8df5-453c-91b7-92e5b5c9f223	MIN;SBIASALT;5BP2	A0[0],1[41],C0[0],3[41],G2[39],30[39.17]	A0[0],3[38],C0[0],12[39.67],G0[0],43[38.19],T0[0],2[36.5]	ZERO	MODIFIER	100	C:ND1:TD6	TTCCACGTCCT	unknown	null	60	43	12	36	32	3
Gm10717	0	QIMR_Berghofer	37	9	3025054	3025054	+	5'Flank	SNP	C	C	T	novel	null	Scl-cre x Flt3-ITD_ITD:SFH_194-1_B:df1deaaa-233b-49b9-bf65-635d622c26e6	Scl-cre x Flt3-ITD_ITD:SFH_194-1_T:0274eed9-8bbb-4828-9f06-c138fd964be1	C	C	untested	untested	untested	untested	untested	untested	SOMATIC	null	unknown	unknown	null	df1deaaa-233b-49b9-bf65-635d622c26e6:0274eed9-8bbb-4828-9f06-c138fd964be1	unknown	d4a3b786-4ec2-404b-bfd1-0095e4d22d9c	a9379fcb-8df5-453c-91b7-92e5b5c9f223	COVN12;MR;NNS	C2[41],1[41]	C10[38.7],8[39.88],G1[41],0[0],T2[41],1[27]	ZERO	MODIFIER	100	T:ND0:TD3	CCATATTTCAtGTCCTAAAGT	unknown	null	22	18	3	3	3	0
Gm10718	0	QIMR_Berghofer	37	9	3025118	3025118	+	Missense_Mutation	SNP	A	A	T	novel	null	Scl-cre x Flt3-ITD_ITD:SFH_194-1_B:df1deaaa-233b-49b9-bf65-635d622c26e6	Scl-cre x Flt3-ITD_ITD:SFH_194-1_T:0274eed9-8bbb-4828-9f06-c138fd964be1	A	A	untested	untested	untested	untested	untested	untested	SOMATIC	null	unknown	unknown	null	df1deaaa-233b-49b9-bf65-635d622c26e6:0274eed9-8bbb-4828-9f06-c138fd964be1	unknown	d4a3b786-4ec2-404b-bfd1-0095e4d22d9c	a9379fcb-8df5-453c-91b7-92e5b5c9f223	COVN12;SBIASALT;MIUN	A1[41],2[39]	A1[27],5[41],T0[0],7[38.57]	ZERO	MODERATE	4	T:ND0:TD7	GTCCTTCAGTG	unknown	null	13	6	7	3	3	0
Gm10717	0	QIMR_Berghofer	37	9	3025511	3025511	+	Missense_Mutation	SNP	C	A	C	novel	null	Flt3-ITD_ITD:FH_174-2_B:3a2c8db4-93a1-486f-a12a-047fddbd4a36	Flt3-ITD_ITD:FH_174-2_T:78679f48-484c-49ac-a165-11a9c9629760	C	C	untested	untested	untested	untested	untested	untested	SOMATIC	null	unknown	unknown	null	3a2c8db4-93a1-486f-a12a-047fddbd4a36:78679f48-484c-49ac-a165-11a9c9629760	unknown	6208e09c-2637-492b-94bb-e70f3dbc3735	ce898658-164e-4c24-b2c5-6b3a8ee2f792	COVN12;MR;NNS;5BP1;MIUN	C5[34.4],1[32]	A2[39],1[41],C13[38.46],1[37]	ZERO	MODERATE	4	A:ND0:TD3	CCTCGACATAT	unknown	null	17	14	3	6	6	0
Gm10717	0	QIMR_Berghofer	37	9	3025511	3025511	+	Missense_Mutation	SNP	C	A	C	novel	null	Scl-cre x Flt3-ITD_ITD:SFH_194-1_B:df1deaaa-233b-49b9-bf65-635d622c26e6	Scl-cre x Flt3-ITD_ITD:SFH_194-1_T:0274eed9-8bbb-4828-9f06-c138fd964be1	C	C	untested	untested	untested	untested	untested	untested	SOMATIC	null	unknown	unknown	null	df1deaaa-233b-49b9-bf65-635d622c26e6:0274eed9-8bbb-4828-9f06-c138fd964be1	unknown	d4a3b786-4ec2-404b-bfd1-0095e4d22d9c	a9379fcb-8df5-453c-91b7-92e5b5c9f223	MIN;5BP4	A1[37],0[0],C10[38.4],2[39],T1[41],1[41]	A3[38],3[41],C17[39.71],4[41],T1[37],0[0]	ZERO	MODERATE	4	A:ND2:TD6	CCTCGACATAT	unknown	null	28	21	6	15	12	1
Gm10717	0	QIMR_Berghofer	37	9	3025521	3025521	+	Missense_Mutation	SNP	C	A	C	novel	null	Scl-cre x Flt3-ITD_ITD:SFH_194-1_B:df1deaaa-233b-49b9-bf65-635d622c26e6	Scl-cre x Flt3-ITD_ITD:SFH_194-1_T:0274eed9-8bbb-4828-9f06-c138fd964be1	C	C	untested	untested	untested	untested	untested	untested	SOMATIC	null	unknown	unknown	null	df1deaaa-233b-49b9-bf65-635d622c26e6:0274eed9-8bbb-4828-9f06-c138fd964be1	unknown	d4a3b786-4ec2-404b-bfd1-0095e4d22d9c	a9379fcb-8df5-453c-91b7-92e5b5c9f223	MIN;MR	A1[41],0[0],C10[40.6],5[38.2],T1[41],1[41]	A3[41],1[41],C20[40.1],11[39.36],T2[37],0[0]	ZERO	MODERATE	4	A:ND2:TD4	TTTCAAGTCCT	unknown	null	37	31	4	18	15	1
Gm10717	0	QIMR_Berghofer	37	9	3025529	3025529	+	Missense_Mutation	SNP	A	A	T	novel	null	Scl-cre x Flt3-ITD_ITD:SFH_194-1_B:df1deaaa-233b-49b9-bf65-635d622c26e6	Scl-cre x Flt3-ITD_ITD:SFH_194-1_T:0274eed9-8bbb-4828-9f06-c138fd964be1	A	A	untested	untested	untested	untested	untested	untested	SOMATIC	null	unknown	unknown	null	df1deaaa-233b-49b9-bf65-635d622c26e6:0274eed9-8bbb-4828-9f06-c138fd964be1	unknown	d4a3b786-4ec2-404b-bfd1-0095e4d22d9c	a9379fcb-8df5-453c-91b7-92e5b5c9f223	MIUN	A15[40.47],7[41],C1[41],0[0]	A24[39.21],11[39.45],T3[41],2[39]	LOW	MODERATE	4	T:ND1:TD4	CCTAATGTATG	unknown	null	40	35	5	23	22	0
Gm10717	0	QIMR_Berghofer	37	9	3025560	3025560	+	Missense_Mutation	SNP	G	C	G	novel	null	Flt3-ITD_ITD:FH_174-2_B:3a2c8db4-93a1-486f-a12a-047fddbd4a36	Flt3-ITD_ITD:FH_174-2_T:78679f48-484c-49ac-a165-11a9c9629760	G	G	untested	untested	untested	untested	untested	untested	SOMATIC	null	unknown	unknown	null	3a2c8db4-93a1-486f-a12a-047fddbd4a36:78679f48-484c-49ac-a165-11a9c9629760	unknown	6208e09c-2637-492b-94bb-e70f3dbc3735	ce898658-164e-4c24-b2c5-6b3a8ee2f792	MIUN	G12[39.17],8[38.62]	C3[41],2[41],G30[39.17],8[41]	LOW	MODERATE	4	C:ND0:TD5	TTTCACTTTTC	unknown	null	43	38	5	20	20	0
Gm10717	0	QIMR_Berghofer	37	9	3025580	3025580	+	Missense_Mutation	SNP	G	G	T	novel	null	Scl-cre x Flt3-ITD_ITD:SFH_194-1_B:df1deaaa-233b-49b9-bf65-635d622c26e6	Scl-cre x Flt3-ITD_ITD:SFH_194-1_T:0274eed9-8bbb-4828-9f06-c138fd964be1	G	G	untested	untested	untested	untested	untested	untested	SOMATIC	null	unknown	unknown	null	df1deaaa-233b-49b9-bf65-635d622c26e6:0274eed9-8bbb-4828-9f06-c138fd964be1	unknown	d4a3b786-4ec2-404b-bfd1-0095e4d22d9c	a9379fcb-8df5-453c-91b7-92e5b5c9f223	MIN;MR;5BP1	A1[41],1[22],G20[35.8],9[38.44],T1[37],0[0]	G24[37.83],11[39.82],T2[41],2[41]	ZERO	MODERATE	4	T:ND2:TD4	TCCAGTTCCTA	unknown	null	39	35	4	32	29	1
Gm10717	0	QIMR_Berghofer	37	9	3025585	3025585	+	Missense_Mutation	SNP	A	A	T	novel	null	Flt3-ITD_ITD:FH_174-2_B:3a2c8db4-93a1-486f-a12a-047fddbd4a36	Flt3-ITD_ITD:FH_174-2_T:78679f48-484c-49ac-a165-11a9c9629760	A	A	untested	untested	untested	untested	untested	untested	SOMATIC	null	unknown	unknown	null	3a2c8db4-93a1-486f-a12a-047fddbd4a36:78679f48-484c-49ac-a165-11a9c9629760	unknown	6208e09c-2637-492b-94bb-e70f3dbc3735	ce898658-164e-4c24-b2c5-6b3a8ee2f792	MIN	A10[39.6],8[41],T1[41],0[0]	A23[36.61],8[41],T6[37.83],1[41]	ZERO	MODERATE	4	T:ND1:TD7	GTCCTTCAGTG	unknown	null	38	31	7	19	18	1
Gm10717	0	QIMR_Berghofer	37	9	3025615	3025615	+	Missense_Mutation	SNP	T	G	T	novel	null	Scl-cre x Flt3-ITD_ITD:SFH_194-1_B:df1deaaa-233b-49b9-bf65-635d622c26e6	Scl-cre x Flt3-ITD_ITD:SFH_194-1_T:0274eed9-8bbb-4828-9f06-c138fd964be1	T	T	untested	untested	untested	untested	untested	untested	SOMATIC	null	unknown	unknown	null	df1deaaa-233b-49b9-bf65-635d622c26e6:0274eed9-8bbb-4828-9f06-c138fd964be1	unknown	d4a3b786-4ec2-404b-bfd1-0095e4d22d9c	a9379fcb-8df5-453c-91b7-92e5b5c9f223	MIN;MR;NNS	G1[41],0[0],T10[39.8],5[38.4]	G2[41],1[41],T6[41],4[36.5]	ZERO	MODERATE	4	G:ND1:TD3	GTTTTGCAGTG	unknown	null	13	10	3	16	15	1
Gm10717	0	QIMR_Berghofer	37	9	3025899	3025899	+	Silent	SNP	C	A	C	novel	null	Scl-cre x Flt3-ITD_ITD:SFH_194-1_B:df1deaaa-233b-49b9-bf65-635d622c26e6	Scl-cre x Flt3-ITD_ITD:SFH_194-1_T:0274eed9-8bbb-4828-9f06-c138fd964be1	C	C	untested	untested	untested	untested	untested	untested	SOMATIC	null	unknown	unknown	null	df1deaaa-233b-49b9-bf65-635d622c26e6:0274eed9-8bbb-4828-9f06-c138fd964be1	unknown	d4a3b786-4ec2-404b-bfd1-0095e4d22d9c	a9379fcb-8df5-453c-91b7-92e5b5c9f223	MR;NNS	C4[38.75],15[38.87]	A1[41],2[41],C5[41],11[40.27]	ZERO	LOW	5	A:ND0:TD3	TTTTCAATGAT	unknown	null	19	16	3	19	19	0
Gm10717	0	QIMR_Berghofer	37	9	3025936	3025936	+	Nonsense_Mutation	SNP	C	C	C	novel	null	Flt3-ITD_ITD:FH_174-2_B:3a2c8db4-93a1-486f-a12a-047fddbd4a36	Flt3-ITD_ITD:FH_174-2_T:78679f48-484c-49ac-a165-11a9c9629760	T	T	untested	untested	untested	untested	untested	untested	SOMATIC	null	unknown	unknown	null	3a2c8db4-93a1-486f-a12a-047fddbd4a36:78679f48-484c-49ac-a165-11a9c9629760	unknown	6208e09c-2637-492b-94bb-e70f3dbc3735	ce898658-164e-4c24-b2c5-6b3a8ee2f792	MER;COVN12;MIN;NNS;SBIASCOV	C0[0],2[39],T0[0],3[41]	C1[41],4[37.75],G0[0],1[41],T0[0],1[22]	ZERO	HIGH	1	T:ND2:TD1	TCCTACAGTGG	unknown	null	7	5	1	5	2	3
Gm10717	0	QIMR_Berghofer	37	9	3027162	3027162	+	3'Flank	SNP	T	A	T	novel	null	Scl-cre x Flt3-ITD_ITD:SFH_194-1_B:df1deaaa-233b-49b9-bf65-635d622c26e6	Scl-cre x Flt3-ITD_ITD:SFH_194-1_T:0274eed9-8bbb-4828-9f06-c138fd964be1	T	T	untested	untested	untested	untested	untested	untested	SOMATIC	null	unknown	unknown	null	df1deaaa-233b-49b9-bf65-635d622c26e6:0274eed9-8bbb-4828-9f06-c138fd964be1	unknown	d4a3b786-4ec2-404b-bfd1-0095e4d22d9c	a9379fcb-8df5-453c-91b7-92e5b5c9f223	COVN12;MR;NNS	T3[41],5[41]	T4[41],3[41]	ZERO	MODIFIER	100	A:ND0:TD0	ATATTTCACGaCCTAAAGTGT	unknown	null	7	7	0	8	8	0
Gm10717	0	QIMR_Berghofer	37	9	3027163	3027163	+	3'Flank	SNP	C	C	T	novel	null	Flt3-ITD_ITD:FH_174-2_B:3a2c8db4-93a1-486f-a12a-047fddbd4a36	Flt3-ITD_ITD:FH_174-2_T:78679f48-484c-49ac-a165-11a9c9629760	C	C	untested	untested	untested	untested	untested	untested	SOMATIC	null	unknown	unknown	null	3a2c8db4-93a1-486f-a12a-047fddbd4a36:78679f48-484c-49ac-a165-11a9c9629760	unknown	6208e09c-2637-492b-94bb-e70f3dbc3735	ce898658-164e-4c24-b2c5-6b3a8ee2f792	COVN12;MR;NNS	C1[27],1[37]	C2[41],0[0]	ZERO	MODIFIER	100	T:ND0:TD0	TATTTCACGTtCTAAAGTGTG	unknown	null	2	2	0	2	2	0
Gm10717	0	QIMR_Berghofer	37	9	3027169	3027169	+	3'Flank	SNP	G	G	T	novel	null	Scl-cre x Flt3-ITD_ITD:SFH_194-1_B:df1deaaa-233b-49b9-bf65-635d622c26e6	Scl-cre x Flt3-ITD_ITD:SFH_194-1_T:0274eed9-8bbb-4828-9f06-c138fd964be1	G	G	untested	untested	untested	untested	untested	untested	SOMATIC	null	unknown	unknown	null	df1deaaa-233b-49b9-bf65-635d622c26e6:0274eed9-8bbb-4828-9f06-c138fd964be1	unknown	d4a3b786-4ec2-404b-bfd1-0095e4d22d9c	a9379fcb-8df5-453c-91b7-92e5b5c9f223	COVN12;MR;NNS	G3[38],5[41]	G4[32.75],3[41]	ZERO	MODIFIER	100	T:ND0:TD0	ACGTCCTAAAtTGTGTATTTC	unknown	null	7	7	0	8	8	0
Gm10717	0	QIMR_Berghofer	37	9	3027183	3027183	+	3'Flank	SNP	T	C	T	novel	null	Scl-cre x Flt3-ITD_ITD:SFH_194-1_B:df1deaaa-233b-49b9-bf65-635d622c26e6	Scl-cre x Flt3-ITD_ITD:SFH_194-1_T:0274eed9-8bbb-4828-9f06-c138fd964be1	T	T	untested	untested	untested	untested	untested	untested	SOMATIC	null	unknown	unknown	null	df1deaaa-233b-49b9-bf65-635d622c26e6:0274eed9-8bbb-4828-9f06-c138fd964be1	unknown	d4a3b786-4ec2-404b-bfd1-0095e4d22d9c	a9379fcb-8df5-453c-91b7-92e5b5c9f223	COVN12;MR;NNS	T3[41],7[39.29]	T2[41],3[39.67]	ZERO	MODIFIER	100	C:ND0:TD0	GTATTTCTCAcTTTCTGTGAT	unknown	null	5	5	0	10	10	0
Vmn1r-ps151	0	QIMR_Berghofer	37	18	3027869	3027869	+	unknown	SNP	T	C	C	rs238880059	null	Flt3-ITD_ITD:FH_174-2_B:3a2c8db4-93a1-486f-a12a-047fddbd4a36	Flt3-ITD_ITD:FH_174-2_T:78679f48-484c-49ac-a165-11a9c9629760	T	T	untested	untested	untested	untested	untested	untested	SOMATIC	null	unknown	unknown	null	3a2c8db4-93a1-486f-a12a-047fddbd4a36:78679f48-484c-49ac-a165-11a9c9629760	unknown	6208e09c-2637-492b-94bb-e70f3dbc3735	ce898658-164e-4c24-b2c5-6b3a8ee2f792	COVN12;MR;NNS	T0[0],2[41]	C1[37],1[41]	ZERO	MODIFIER	100	C:ND0:TD2	AGTGTAGAGAcCTTGGAAATG	unknown	null	2	0	2	2	2	0
Vmn1r-ps151	0	QIMR_Berghofer	37	18	3027888	3027888	+	5'Flank	SNP	G	C	C	rs586293341	null	Flt3-ITD_ITD:FH_174-2_B:3a2c8db4-93a1-486f-a12a-047fddbd4a36	Flt3-ITD_ITD:FH_174-2_T:78679f48-484c-49ac-a165-11a9c9629760	G	G	untested	untested	untested	untested	untested	untested	SOMATIC	null	unknown	unknown	null	3a2c8db4-93a1-486f-a12a-047fddbd4a36:78679f48-484c-49ac-a165-11a9c9629760	unknown	6208e09c-2637-492b-94bb-e70f3dbc3735	ce898658-164e-4c24-b2c5-6b3a8ee2f792	COVN12;MR;NNS	G0[0],2[39]	C1[41],1[32]	ZERO	MODIFIER	100	C:ND0:TD2	TGAATTAGGTcCAGGCATTAT	unknown	null	2	0	2	2	2	0
Vmn1r-ps151	0	QIMR_Berghofer	37	18	3027898	3027898	+	5'Flank	SNP	T	C	C	rs580467939	null	Flt3-ITD_ITD:FH_174-2_B:3a2c8db4-93a1-486f-a12a-047fddbd4a36	Flt3-ITD_ITD:FH_174-2_T:78679f48-484c-49ac-a165-11a9c9629760	T	T	untested	untested	untested	untested	untested	untested	SOMATIC	null	unknown	unknown	null	3a2c8db4-93a1-486f-a12a-047fddbd4a36:78679f48-484c-49ac-a165-11a9c9629760	unknown	6208e09c-2637-492b-94bb-e70f3dbc3735	ce898658-164e-4c24-b2c5-6b3a8ee2f792	COVN12;MR;NNS	T0[0],2[36.5]	.	ZERO	MODIFIER	100	C:ND0:TD0	GCAGGCATTAcTACACAAAAG	unknown	null	0	0	0	2	2	0
Vmn1r-ps151	0	QIMR_Berghofer	37	18	3028148	3028148	+	5'Flank	SNP	A	G	G	rs580715135	null	Flt3-ITD_ITD:FH_174-2_B:3a2c8db4-93a1-486f-a12a-047fddbd4a36	Flt3-ITD_ITD:FH_174-2_T:78679f48-484c-49ac-a165-11a9c9629760	null	null	untested	untested	untested	untested	untested	untested	SOMATIC	null	unknown	unknown	null	3a2c8db4-93a1-486f-a12a-047fddbd4a36:78679f48-484c-49ac-a165-11a9c9629760	unknown	6208e09c-2637-492b-94bb-e70f3dbc3735	ce898658-164e-4c24-b2c5-6b3a8ee2f792	SAN3;MR;NNS	.	G2[41],0[0]	ZERO	MODIFIER	100	G:ND0:TD2	AATCACAAATgCTGTAAAATG	unknown	null	2	0	2	0	0	0
Vmn1r-ps151	0	QIMR_Berghofer	37	18	3028184	3028184	+	5'Flank	SNP	A	G	G	rs584114559	null	Flt3-ITD_ITD:FH_174-2_B:3a2c8db4-93a1-486f-a12a-047fddbd4a36	Flt3-ITD_ITD:FH_174-2_T:78679f48-484c-49ac-a165-11a9c9629760	A	A	untested	untested	untested	untested	untested	untested	SOMATIC	null	unknown	unknown	null	3a2c8db4-93a1-486f-a12a-047fddbd4a36:78679f48-484c-49ac-a165-11a9c9629760	unknown	6208e09c-2637-492b-94bb-e70f3dbc3735	ce898658-164e-4c24-b2c5-6b3a8ee2f792	COVN12;MR;NNS	A1[41],0[0]	G2[41],0[0]	ZERO	MODIFIER	100	G:ND0:TD2	AGAAAACAAAgGCACCCAGGA	unknown	null	2	0	2	1	1	0
Vmn1r-ps151	0	QIMR_Berghofer	37	18	3028276	3028276	+	5'Flank	SNP	A	G	G	novel	null	Flt3-ITD_ITD:FH_174-2_B:3a2c8db4-93a1-486f-a12a-047fddbd4a36	Flt3-ITD_ITD:FH_174-2_T:78679f48-484c-49ac-a165-11a9c9629760	.	null	untested	untested	untested	untested	untested	untested	SOMATIC	null	unknown	unknown	null	3a2c8db4-93a1-486f-a12a-047fddbd4a36:78679f48-484c-49ac-a165-11a9c9629760	unknown	6208e09c-2637-492b-94bb-e70f3dbc3735	ce898658-164e-4c24-b2c5-6b3a8ee2f792	SAN3_1;MR_1;NNS_1;SBIASCOV_1;SAN3_2;MR_2;NNS_2	.	A1[41],1[41],G0[0],3[41]	ZERO_1,ZERO_2	MODIFIER	100	G:ND0:TD3	GGATGGATCTC	unknown	null	5	2	3	0	0	0
Gm10717	0	QIMR_Berghofer	37	9	3029762	3029762	+	3'Flank	SNP	T	C	T	novel	null	Flt3-ITD_ITD:FH_174-2_B:3a2c8db4-93a1-486f-a12a-047fddbd4a36	Flt3-ITD_ITD:FH_174-2_T:78679f48-484c-49ac-a165-11a9c9629760	T	T	untested	untested	untested	untested	untested	untested	SOMATIC	null	unknown	unknown	null	3a2c8db4-93a1-486f-a12a-047fddbd4a36:78679f48-484c-49ac-a165-11a9c9629760	unknown	6208e09c-2637-492b-94bb-e70f3dbc3735	ce898658-164e-4c24-b2c5-6b3a8ee2f792	COVN12;MIN;MR;NNS;5BP1	C1[41],1[41],T2[41],5[41]	C1[41],2[41],T5[40.2],3[41]	ZERO	MODIFIER	100	C:ND2:TD3	CATTTCCTGTG	unknown	null	11	8	3	9	7	2
Gm10717	0	QIMR_Berghofer	37	9	3029764	3029764	+	3'Flank	SNP	T	C	T	novel	null	Flt3-ITD_ITD:FH_174-2_B:3a2c8db4-93a1-486f-a12a-047fddbd4a36	Flt3-ITD_ITD:FH_174-2_T:78679f48-484c-49ac-a165-11a9c9629760	T	T	untested	untested	untested	untested	untested	untested	SOMATIC	null	unknown	unknown	null	3a2c8db4-93a1-486f-a12a-047fddbd4a36:78679f48-484c-49ac-a165-11a9c9629760	unknown	6208e09c-2637-492b-94bb-e70f3dbc3735	ce898658-164e-4c24-b2c5-6b3a8ee2f792	COVN12;MIN;5BP1	C1[41],1[41],T2[41],5[40.2]	C4[41],1[37],T2[41],4[41]	ZERO	MODIFIER	100	C:ND2:TD5	TTTTCCGTGAT	unknown	null	11	6	5	9	7	2
Gm10717	0	QIMR_Berghofer	37	9	3029783	3029783	+	3'Flank	SNP	A	A	G	novel	null	Flt3-ITD_ITD:FH_174-2_B:3a2c8db4-93a1-486f-a12a-047fddbd4a36	Flt3-ITD_ITD:FH_174-2_T:78679f48-484c-49ac-a165-11a9c9629760	A	A	untested	untested	untested	untested	untested	untested	SOMATIC	null	unknown	unknown	null	3a2c8db4-93a1-486f-a12a-047fddbd4a36:78679f48-484c-49ac-a165-11a9c9629760	unknown	6208e09c-2637-492b-94bb-e70f3dbc3735	ce898658-164e-4c24-b2c5-6b3a8ee2f792	COVN12;MIN;MR	A1[41],6[39],G0[0],2[39]	A6[38.67],10[37.3],G1[41],3[41]	ZERO	MODIFIER	100	G:ND2:TD4	TTCTCGCCATA	unknown	null	20	16	4	9	7	2
Gm10717	0	QIMR_Berghofer	37	9	3029841	3029841	+	3'Flank	SNP	G	G	T	novel	null	Flt3-ITD_ITD:FH_174-2_B:3a2c8db4-93a1-486f-a12a-047fddbd4a36	Flt3-ITD_ITD:FH_174-2_T:78679f48-484c-49ac-a165-11a9c9629760	G	G	untested	untested	untested	untested	untested	untested	SOMATIC	null	unknown	unknown	null	3a2c8db4-93a1-486f-a12a-047fddbd4a36:78679f48-484c-49ac-a165-11a9c9629760	unknown	6208e09c-2637-492b-94bb-e70f3dbc3735	ce898658-164e-4c24-b2c5-6b3a8ee2f792	COVN12;MIN;SBIASCOV	G0[0],7[40.43],T0[0],1[41]	G2[41],7[41],T0[0],6[41]	ZERO	MODIFIER	100	T:ND1:TD6	ATTTCTTCATT	unknown	null	15	9	6	8	7	1
Gm10717	0	QIMR_Berghofer	37	9	3029863	3029863	+	3'Flank	SNP	A	A	G	novel	null	Flt3-ITD_ITD:FH_174-2_B:3a2c8db4-93a1-486f-a12a-047fddbd4a36	Flt3-ITD_ITD:FH_174-2_T:78679f48-484c-49ac-a165-11a9c9629760	null	null	untested	untested	untested	untested	untested	untested	SOMATIC	null	unknown	unknown	null	3a2c8db4-93a1-486f-a12a-047fddbd4a36:78679f48-484c-49ac-a165-11a9c9629760	unknown	6208e09c-2637-492b-94bb-e70f3dbc3735	ce898658-164e-4c24-b2c5-6b3a8ee2f792	SAN3;5BP2;MIUN;SBIASCOV	.	A1[41],2[41],G0[0],6[39.67]	ZERO	MODIFIER	100	G:ND0:TD6	CAAGTGGATGT	unknown	null	9	3	6	0	0	0
Gm10717	0	QIMR_Berghofer	37	9	3032433	3032433	+	Missense_Mutation	SNP	G	G	T	novel	null	Scl-cre x Flt3-ITD_ITD:SFH_194-1_B:df1deaaa-233b-49b9-bf65-635d622c26e6	Scl-cre x Flt3-ITD_ITD:SFH_194-1_T:0274eed9-8bbb-4828-9f06-c138fd964be1	G	G	untested	untested	untested	untested	untested	untested	SOMATIC	null	unknown	unknown	null	df1deaaa-233b-49b9-bf65-635d622c26e6:0274eed9-8bbb-4828-9f06-c138fd964be1	unknown	d4a3b786-4ec2-404b-bfd1-0095e4d22d9c	a9379fcb-8df5-453c-91b7-92e5b5c9f223	COVN12;MIN;MR;SBIASALT	G5[35.2],4[37.5],T1[41],0[0]	C1[41],0[0],G5[37.4],1[41],T4[41],0[0]	ZERO	MODERATE	4	T:ND1:TD4	CTAAATTGTGT	unknown	null	11	6	4	10	9	1
Gm10717	0	QIMR_Berghofer	37	9	3032453	3032453	+	Missense_Mutation	SNP	G	A	G	novel	null	Scl-cre x Flt3-ITD_ITD:SFH_194-1_B:df1deaaa-233b-49b9-bf65-635d622c26e6	Scl-cre x Flt3-ITD_ITD:SFH_194-1_T:0274eed9-8bbb-4828-9f06-c138fd964be1	G	G	untested	untested	untested	untested	untested	untested	SOMATIC	null	unknown	unknown	null	df1deaaa-233b-49b9-bf65-635d622c26e6:0274eed9-8bbb-4828-9f06-c138fd964be1	unknown	d4a3b786-4ec2-404b-bfd1-0095e4d22d9c	a9379fcb-8df5-453c-91b7-92e5b5c9f223	MR;MIUN	G7[40.43],8[41]	A3[41],1[41],G10[40.1],3[31.33]	ZERO	MODERATE	4	A:ND0:TD4	TTTCCATGATT	unknown	null	17	13	4	15	15	0
Gm10717	0	QIMR_Berghofer	37	9	3032528	3032528	+	Missense_Mutation	SNP	T	C	C	novel	null	Flt3-ITD_ITD:FH_174-2_B:3a2c8db4-93a1-486f-a12a-047fddbd4a36	Flt3-ITD_ITD:FH_174-2_T:78679f48-484c-49ac-a165-11a9c9629760	T	T	untested	untested	untested	untested	untested	untested	SOMATIC	null	unknown	unknown	null	3a2c8db4-93a1-486f-a12a-047fddbd4a36:78679f48-484c-49ac-a165-11a9c9629760	unknown	6208e09c-2637-492b-94bb-e70f3dbc3735	ce898658-164e-4c24-b2c5-6b3a8ee2f792	COVN12;MIN;MR;NNS;SBIASALT;5BP1	C0[0],2[39],T1[37],2[32]	C0[0],4[40],T0[0],1[41]	ZERO	MODERATE	4	C:ND2:TD3	GATTTCGTCAT	unknown	null	5	1	4	5	3	2
Gm10717	0	QIMR_Berghofer	37	9	3032528	3032528	+	Missense_Mutation	SNP	T	C	C	novel	null	Scl-cre x Flt3-ITD_ITD:SFH_194-1_B:df1deaaa-233b-49b9-bf65-635d622c26e6	Scl-cre x Flt3-ITD_ITD:SFH_194-1_T:0274eed9-8bbb-4828-9f06-c138fd964be1	T	T	untested	untested	untested	untested	untested	untested	SOMATIC	null	unknown	unknown	null	df1deaaa-233b-49b9-bf65-635d622c26e6:0274eed9-8bbb-4828-9f06-c138fd964be1	unknown	d4a3b786-4ec2-404b-bfd1-0095e4d22d9c	a9379fcb-8df5-453c-91b7-92e5b5c9f223	COVN12;MR;NNS;SBIASALT;5BP1;MIUN	T2[41],4[40]	C0[0],3[38],T1[41],0[0]	ZERO	MODERATE	4	C:ND0:TD3	GATTTCGTCAT	unknown	null	4	1	3	6	6	0
Gm17535	0	QIMR_Berghofer	37	9	3034938	3034938	+	Silent	SNP	T	C	C	novel	null	Scl-cre x Flt3-ITD_ITD:SFH_194-1_B:df1deaaa-233b-49b9-bf65-635d622c26e6	Scl-cre x Flt3-ITD_ITD:SFH_194-1_T:0274eed9-8bbb-4828-9f06-c138fd964be1	T	T	untested	untested	untested	untested	untested	untested	SOMATIC	null	unknown	unknown	null	df1deaaa-233b-49b9-bf65-635d622c26e6:0274eed9-8bbb-4828-9f06-c138fd964be1	unknown	d4a3b786-4ec2-404b-bfd1-0095e4d22d9c	a9379fcb-8df5-453c-91b7-92e5b5c9f223	COVN12;MIN;MR;NNS;SBIASALT;5BP1	C0[0],1[41],T4[41],0[0]	C3[28.33],0[0],T1[32],0[0]	ZERO	LOW	5	C:ND1:TD3	TTTCACGTCCT	unknown	null	4	1	3	5	4	1
Gm17535	0	QIMR_Berghofer	37	9	3034966	3034966	+	Missense_Mutation	SNP	A	T	T	novel	null	Scl-cre x Flt3-ITD_ITD:SFH_194-1_B:df1deaaa-233b-49b9-bf65-635d622c26e6	Scl-cre x Flt3-ITD_ITD:SFH_194-1_T:0274eed9-8bbb-4828-9f06-c138fd964be1	null	null	untested	untested	untested	untested	untested	untested	SOMATIC	null	unknown	unknown	null	df1deaaa-233b-49b9-bf65-635d622c26e6:0274eed9-8bbb-4828-9f06-c138fd964be1	unknown	d4a3b786-4ec2-404b-bfd1-0095e4d22d9c	a9379fcb-8df5-453c-91b7-92e5b5c9f223	SAN3;MR;MIUN	A1[41],1[41],C2[41],0[0]	A2[29.5],0[0],T3[35],1[37]	ZERO	MODERATE	4	T:ND2:TD4	TTTTCTGTGAT	unknown	null	6	2	4	4	2	0
Gm17535	0	QIMR_Berghofer	37	9	3035002	3035002	+	Missense_Mutation	SNP	A	A	T	novel	null	Flt3-ITD_ITD:FH_174-2_B:3a2c8db4-93a1-486f-a12a-047fddbd4a36	Flt3-ITD_ITD:FH_174-2_T:78679f48-484c-49ac-a165-11a9c9629760	A	A	untested	untested	untested	untested	untested	untested	SOMATIC	null	unknown	unknown	null	3a2c8db4-93a1-486f-a12a-047fddbd4a36:78679f48-484c-49ac-a165-11a9c9629760	unknown	6208e09c-2637-492b-94bb-e70f3dbc3735	ce898658-164e-4c24-b2c5-6b3a8ee2f792	COVN12;MIN;SBIASALT	A1[41],3[34.67],G1[41],0[0],T1[41],0[0]	A0[0],3[31.33],T5[41],0[0]	ZERO	MODERATE	4	T:ND1:TD4	GTCCTTCAGTG	unknown	null	8	3	5	6	4	1
Gm17535	0	QIMR_Berghofer	37	9	3035002	3035002	+	Missense_Mutation	SNP	A	A	T	novel	null	Scl-cre x Flt3-ITD_ITD:SFH_194-1_B:df1deaaa-233b-49b9-bf65-635d622c26e6	Scl-cre x Flt3-ITD_ITD:SFH_194-1_T:0274eed9-8bbb-4828-9f06-c138fd964be1	A	A	untested	untested	untested	untested	untested	untested	SOMATIC	null	unknown	unknown	null	df1deaaa-233b-49b9-bf65-635d622c26e6:0274eed9-8bbb-4828-9f06-c138fd964be1	unknown	d4a3b786-4ec2-404b-bfd1-0095e4d22d9c	a9379fcb-8df5-453c-91b7-92e5b5c9f223	COVN12;MIN	A5[39.4],1[41],T1[32],0[0]	A3[39.67],1[12],T4[32.75],1[32]	ZERO	MODERATE	4	T:ND1:TD5	GTCCTTCAGTG	unknown	null	9	4	5	7	6	1
Gm17535	0	QIMR_Berghofer	37	9	3035033	3035033	+	Missense_Mutation	SNP	C	C	T	novel	null	Flt3-ITD_ITD:FH_174-2_B:3a2c8db4-93a1-486f-a12a-047fddbd4a36	Flt3-ITD_ITD:FH_174-2_T:78679f48-484c-49ac-a165-11a9c9629760	C	C	untested	untested	untested	untested	untested	untested	SOMATIC	null	unknown	unknown	null	3a2c8db4-93a1-486f-a12a-047fddbd4a36:78679f48-484c-49ac-a165-11a9c9629760	unknown	6208e09c-2637-492b-94bb-e70f3dbc3735	ce898658-164e-4c24-b2c5-6b3a8ee2f792	COVN12;5BP1;MIUN	C1[41],3[31.33]	C0[0],3[41],T2[41],3[38]	ZERO	MODERATE	4	T:ND0:TD5	TTTTTTAGTGA	unknown	null	8	3	5	4	4	0
Gm17535	0	QIMR_Berghofer	37	9	3035033	3035033	+	Missense_Mutation	SNP	C	C	T	novel	null	Scl-cre x Flt3-ITD_ITD:SFH_194-1_B:df1deaaa-233b-49b9-bf65-635d622c26e6	Scl-cre x Flt3-ITD_ITD:SFH_194-1_T:0274eed9-8bbb-4828-9f06-c138fd964be1	C	C	untested	untested	untested	untested	untested	untested	SOMATIC	null	unknown	unknown	null	df1deaaa-233b-49b9-bf65-635d622c26e6:0274eed9-8bbb-4828-9f06-c138fd964be1	unknown	d4a3b786-4ec2-404b-bfd1-0095e4d22d9c	a9379fcb-8df5-453c-91b7-92e5b5c9f223	COVN12;MIN;MR;SBIASALT	C3[31.33],2[41],T1[41],0[0]	C2[36.5],2[34],T4[38.75],0[0]	ZERO	MODERATE	4	T:ND1:TD4	TTTTTTAGTGA	unknown	null	8	4	4	6	5	1
Gm17535	0	QIMR_Berghofer	37	9	3035046	3035046	+	Silent	SNP	T	A	A	novel	null	Scl-cre x Flt3-ITD_ITD:SFH_194-1_B:df1deaaa-233b-49b9-bf65-635d622c26e6	Scl-cre x Flt3-ITD_ITD:SFH_194-1_T:0274eed9-8bbb-4828-9f06-c138fd964be1	T	T	untested	untested	untested	untested	untested	untested	SOMATIC	null	unknown	unknown	null	df1deaaa-233b-49b9-bf65-635d622c26e6:0274eed9-8bbb-4828-9f06-c138fd964be1	unknown	d4a3b786-4ec2-404b-bfd1-0095e4d22d9c	a9379fcb-8df5-453c-91b7-92e5b5c9f223	COVN12;MIN;MR;NNS	A2[41],0[0],T1[41],2[41]	A2[39],1[12],T1[41],1[37]	ZERO	LOW	5	A:ND2:TD3	TCGTCATTTTT	unknown	null	5	2	3	5	3	2
Gm17535	0	QIMR_Berghofer	37	9	3035056	3035056	+	Missense_Mutation	SNP	A	A	T	rs235217004	null	Flt3-ITD_ITD:FH_174-2_B:3a2c8db4-93a1-486f-a12a-047fddbd4a36	Flt3-ITD_ITD:FH_174-2_T:78679f48-484c-49ac-a165-11a9c9629760	A	A	untested	untested	untested	untested	untested	untested	SOMATIC	null	unknown	unknown	null	3a2c8db4-93a1-486f-a12a-047fddbd4a36:78679f48-484c-49ac-a165-11a9c9629760	unknown	6208e09c-2637-492b-94bb-e70f3dbc3735	ce898658-164e-4c24-b2c5-6b3a8ee2f792	COVN12;MIN;MR;NNS;SBIASALT;5BP1	A2[41],4[29],T0[0],2[41]	A1[41],8[34.5],T0[0],3[38]	ZERO	MODERATE	4	T:ND2:TD3	TCAAGTCGTCA	unknown	null	12	9	3	8	6	2
Gm17535	0	QIMR_Berghofer	37	9	3035151	3035151	+	RNA	SNP	T	T	T	novel	null	Flt3-ITD_ITD:FH_174-2_B:3a2c8db4-93a1-486f-a12a-047fddbd4a36	Flt3-ITD_ITD:FH_174-2_T:78679f48-484c-49ac-a165-11a9c9629760	A	A	untested	untested	untested	untested	untested	untested	SOMATIC	null	unknown	unknown	null	3a2c8db4-93a1-486f-a12a-047fddbd4a36:78679f48-484c-49ac-a165-11a9c9629760	unknown	6208e09c-2637-492b-94bb-e70f3dbc3735	ce898658-164e-4c24-b2c5-6b3a8ee2f792	MER;COVN12;MIN;MR;NNS	A3[41],0[0],T0[0],2[26.5]	A1[37],1[41],T1[12],2[41]	ZERO	LOW	4	A:ND3:TD2	TTTTCTGTTTT	unknown	null	5	3	2	5	2	3
unknown	0	QIMR_Berghofer	37	13	3036786	3036786	+	IGR	SNP	G	A	A	rs580977593	null	Scl-cre x Flt3-ITD_ITD:SFH_194-1_B:df1deaaa-233b-49b9-bf65-635d622c26e6	Scl-cre x Flt3-ITD_ITD:SFH_194-1_T:0274eed9-8bbb-4828-9f06-c138fd964be1	G	G	untested	untested	untested	untested	untested	untested	SOMATIC	null	unknown	unknown	null	df1deaaa-233b-49b9-bf65-635d622c26e6:0274eed9-8bbb-4828-9f06-c138fd964be1	unknown	d4a3b786-4ec2-404b-bfd1-0095e4d22d9c	a9379fcb-8df5-453c-91b7-92e5b5c9f223	COVN12;MIN;MR;NNS	A1[41],1[41]	A1[41],0[0]	ZERO	MODIFIER	100	A:ND2:TD1	AGAACCACAAaGGGAAAGAGA	unknown	null	1	0	1	2	0	2
unknown	0	QIMR_Berghofer	37	13	3036809	3036809	+	IGR	SNP	G	A	A	rs584348707	null	Scl-cre x Flt3-ITD_ITD:SFH_194-1_B:df1deaaa-233b-49b9-bf65-635d622c26e6	Scl-cre x Flt3-ITD_ITD:SFH_194-1_T:0274eed9-8bbb-4828-9f06-c138fd964be1	G	G	untested	untested	untested	untested	untested	untested	SOMATIC	null	unknown	unknown	null	df1deaaa-233b-49b9-bf65-635d622c26e6:0274eed9-8bbb-4828-9f06-c138fd964be1	unknown	d4a3b786-4ec2-404b-bfd1-0095e4d22d9c	a9379fcb-8df5-453c-91b7-92e5b5c9f223	COVN12;MIN;MR;NNS	A1[41],1[41]	A1[41],0[0]	ZERO	MODIFIER	100	A:ND2:TD1	AAGGTAGAGAaAGGAGAAAAG	unknown	null	1	0	1	2	0	2
unknown	0	QIMR_Berghofer	37	13	3036846	3036846	+	IGR	SNP	C	G	G	novel	null	Scl-cre x Flt3-ITD_ITD:SFH_194-1_B:df1deaaa-233b-49b9-bf65-635d622c26e6	Scl-cre x Flt3-ITD_ITD:SFH_194-1_T:0274eed9-8bbb-4828-9f06-c138fd964be1	C	C	untested	untested	untested	untested	untested	untested	SOMATIC	null	unknown	unknown	null	df1deaaa-233b-49b9-bf65-635d622c26e6:0274eed9-8bbb-4828-9f06-c138fd964be1	unknown	d4a3b786-4ec2-404b-bfd1-0095e4d22d9c	a9379fcb-8df5-453c-91b7-92e5b5c9f223	COVN12;MIN;MR;NNS	G0[0],1[41]	.	ZERO	MODIFIER	100	G:ND1:TD0	CTTGAAAACAgGGCCATGAGG	unknown	null	0	0	0	1	0	1
unknown	0	QIMR_Berghofer	37	13	3036857	3036857	+	IGR	SNP	A	G	G	rs581863648	null	Scl-cre x Flt3-ITD_ITD:SFH_194-1_B:df1deaaa-233b-49b9-bf65-635d622c26e6	Scl-cre x Flt3-ITD_ITD:SFH_194-1_T:0274eed9-8bbb-4828-9f06-c138fd964be1	null	null	untested	untested	untested	untested	untested	untested	SOMATIC	null	unknown	unknown	null	df1deaaa-233b-49b9-bf65-635d622c26e6:0274eed9-8bbb-4828-9f06-c138fd964be1	unknown	d4a3b786-4ec2-404b-bfd1-0095e4d22d9c	a9379fcb-8df5-453c-91b7-92e5b5c9f223	SAN3;MR;NNS	.	.	ZERO	MODIFIER	100	G:ND0:TD0	GGCCATGAGGgCTGGCCAGTT	unknown	null	0	0	0	0	0	0
unknown	0	QIMR_Berghofer	37	13	3036888	3036888	+	IGR	SNP	G	A	A	novel	null	Scl-cre x Flt3-ITD_ITD:SFH_194-1_B:df1deaaa-233b-49b9-bf65-635d622c26e6	Scl-cre x Flt3-ITD_ITD:SFH_194-1_T:0274eed9-8bbb-4828-9f06-c138fd964be1	G	G	untested	untested	untested	untested	untested	untested	SOMATIC	null	unknown	unknown	null	df1deaaa-233b-49b9-bf65-635d622c26e6:0274eed9-8bbb-4828-9f06-c138fd964be1	unknown	d4a3b786-4ec2-404b-bfd1-0095e4d22d9c	a9379fcb-8df5-453c-91b7-92e5b5c9f223	COVN12;MR;NNS	G1[41],0[0]	.	ZERO	MODIFIER	100	A:ND0:TD0	CAGCCTAGATaAATATGACAA	unknown	null	0	0	0	1	1	0
unknown	0	QIMR_Berghofer	37	13	3036899	3036899	+	IGR	SNP	A	G	G	rs585094391	null	Scl-cre x Flt3-ITD_ITD:SFH_194-1_B:df1deaaa-233b-49b9-bf65-635d622c26e6	Scl-cre x Flt3-ITD_ITD:SFH_194-1_T:0274eed9-8bbb-4828-9f06-c138fd964be1	A	A	untested	untested	untested	untested	untested	untested	SOMATIC	null	unknown	unknown	null	df1deaaa-233b-49b9-bf65-635d622c26e6:0274eed9-8bbb-4828-9f06-c138fd964be1	unknown	d4a3b786-4ec2-404b-bfd1-0095e4d22d9c	a9379fcb-8df5-453c-91b7-92e5b5c9f223	COVN12;MR;NNS	A1[41],0[0]	.	ZERO	MODIFIER	100	G:ND0:TD0	AATATGACAAgCCATATTGTG	unknown	null	0	0	0	1	1	0
unknown	0	QIMR_Berghofer	37	13	3036901	3036901	+	IGR	SNP	C	T	T	novel	null	Scl-cre x Flt3-ITD_ITD:SFH_194-1_B:df1deaaa-233b-49b9-bf65-635d622c26e6	Scl-cre x Flt3-ITD_ITD:SFH_194-1_T:0274eed9-8bbb-4828-9f06-c138fd964be1	C	C	untested	untested	untested	untested	untested	untested	SOMATIC	null	unknown	unknown	null	df1deaaa-233b-49b9-bf65-635d622c26e6:0274eed9-8bbb-4828-9f06-c138fd964be1	unknown	d4a3b786-4ec2-404b-bfd1-0095e4d22d9c	a9379fcb-8df5-453c-91b7-92e5b5c9f223	COVN12;MR;NNS	C1[41],0[0]	.	ZERO	MODIFIER	100	T:ND0:TD0	TATGACAAACtATATTGTGGG	unknown	null	0	0	0	1	1	0
unknown	0	QIMR_Berghofer	37	18	3039313	3039313	+	IGR	SNP	C	T	T	rs108361857	VLD	Flt3-ITD_ITD:FH_174-2_B:3a2c8db4-93a1-486f-a12a-047fddbd4a36	Flt3-ITD_ITD:FH_174-2_T:78679f48-484c-49ac-a165-11a9c9629760	null	null	untested	untested	untested	untested	untested	untested	SOMATIC	null	unknown	unknown	null	3a2c8db4-93a1-486f-a12a-047fddbd4a36:78679f48-484c-49ac-a165-11a9c9629760	unknown	6208e09c-2637-492b-94bb-e70f3dbc3735	ce898658-164e-4c24-b2c5-6b3a8ee2f792	SAN3;MR;NNS	.	T1[41],1[41]	ZERO	MODIFIER	100	T:ND0:TD2	CCATGAAAAAtATGCATGGAA	unknown	null	2	0	2	0	0	0
unknown	0	QIMR_Berghofer	37	18	3039314	3039314	+	IGR	SNP	A	G	G	rs108726674	VLD	Flt3-ITD_ITD:FH_174-2_B:3a2c8db4-93a1-486f-a12a-047fddbd4a36	Flt3-ITD_ITD:FH_174-2_T:78679f48-484c-49ac-a165-11a9c9629760	null	null	untested	untested	untested	untested	untested	untested	SOMATIC	null	unknown	unknown	null	3a2c8db4-93a1-486f-a12a-047fddbd4a36:78679f48-484c-49ac-a165-11a9c9629760	unknown	6208e09c-2637-492b-94bb-e70f3dbc3735	ce898658-164e-4c24-b2c5-6b3a8ee2f792	SAN3;MR;NNS	.	G1[41],1[41]	ZERO	MODIFIER	100	G:ND0:TD2	CATGAAAAACgTGCATGGAAC	unknown	null	2	0	2	0	0	0
Gm10232	0	QIMR_Berghofer	37	17	3042533	3042535	+	3'Flank	DEL	AGC	-	-	novel	null	Flt3-ITD_ITD:FH_174-2_B:3a2c8db4-93a1-486f-a12a-047fddbd4a36	Flt3-ITD_ITD:FH_174-2_T:78679f48-484c-49ac-a165-11a9c9629760	null	null	untested	untested	untested	untested	untested	untested	SOMATIC	null	unknown	unknown	null	3a2c8db4-93a1-486f-a12a-047fddbd4a36:78679f48-484c-49ac-a165-11a9c9629760	unknown	6208e09c-2637-492b-94bb-e70f3dbc3735	ce898658-164e-4c24-b2c5-6b3a8ee2f792	TBIAS;COVN12	null	4,5,5,5[0,5],5[4],0,0,0	LOW	MODIFIER	100	-:ND0:TD4	CCAGGGAAGG___CAGTTACACC	unknown	null	5	0	5	0	0	0
Gm10232	0	QIMR_Berghofer	37	17	3042542	3042542	+	3'Flank	DEL	C	-	-	novel	null	Flt3-ITD_ITD:FH_174-2_B:3a2c8db4-93a1-486f-a12a-047fddbd4a36	Flt3-ITD_ITD:FH_174-2_T:78679f48-484c-49ac-a165-11a9c9629760	null	null	untested	untested	untested	untested	untested	untested	SOMATIC	null	unknown	unknown	null	3a2c8db4-93a1-486f-a12a-047fddbd4a36:78679f48-484c-49ac-a165-11a9c9629760	unknown	6208e09c-2637-492b-94bb-e70f3dbc3735	ce898658-164e-4c24-b2c5-6b3a8ee2f792	TBIAS;COVN12;NNS	null	3,4,4,4[0,4],4[3],0,0,0	LOW	MODIFIER	100	-:ND0:TD3	GAGCCAGTTA_ACCTGCTGCA	unknown	null	4	0	4	0	0	0
Gm10232	0	QIMR_Berghofer	37	17	3042954	3042954	+	3'Flank	DEL	T	-	-	novel	null	Scl-cre x Flt3-ITD_ITD:SFH_194-1_B:df1deaaa-233b-49b9-bf65-635d622c26e6	Scl-cre x Flt3-ITD_ITD:SFH_194-1_T:0274eed9-8bbb-4828-9f06-c138fd964be1	null	null	untested	untested	untested	untested	untested	untested	SOMATIC	null	unknown	unknown	null	df1deaaa-233b-49b9-bf65-635d622c26e6:0274eed9-8bbb-4828-9f06-c138fd964be1	unknown	d4a3b786-4ec2-404b-bfd1-0095e4d22d9c	a9379fcb-8df5-453c-91b7-92e5b5c9f223	COVN12;NNS	null	2,2,2,2[1,1],2[2],0,0,0	LOW	MODIFIER	100	-:ND0:TD2	TCTCAATGGG_TTGTAAGTAT	unknown	null	2	0	2	0	0	0
unknown	0	QIMR_Berghofer	37	18	3046301	3046301	+	IGR	DEL	T	-	-	novel	null	Flt3-ITD_ITD:FH_174-2_B:3a2c8db4-93a1-486f-a12a-047fddbd4a36	Flt3-ITD_ITD:FH_174-2_T:78679f48-484c-49ac-a165-11a9c9629760	null	null	untested	untested	untested	untested	untested	untested	SOMATIC	null	unknown	unknown	null	3a2c8db4-93a1-486f-a12a-047fddbd4a36:78679f48-484c-49ac-a165-11a9c9629760	unknown	6208e09c-2637-492b-94bb-e70f3dbc3735	ce898658-164e-4c24-b2c5-6b3a8ee2f792	COVN12;NNS	null	3,3,3,3[1,2],3[3],0,0,0	LOW	MODIFIER	100	-:ND0:TD3	GTTACTTCTG_TCAGTTTGAA	unknown	null	3	0	3	0	0	0
unknown	0	QIMR_Berghofer	37	18	3046302	3046302	+	IGR	SNP	T	C	C	novel	null	Flt3-ITD_ITD:FH_174-2_B:3a2c8db4-93a1-486f-a12a-047fddbd4a36	Flt3-ITD_ITD:FH_174-2_T:78679f48-484c-49ac-a165-11a9c9629760	.	null	untested	untested	untested	untested	untested	untested	SOMATIC	null	unknown	unknown	null	3a2c8db4-93a1-486f-a12a-047fddbd4a36:78679f48-484c-49ac-a165-11a9c9629760	unknown	6208e09c-2637-492b-94bb-e70f3dbc3735	ce898658-164e-4c24-b2c5-6b3a8ee2f792	SAN3_1;MR_1;NNS_1;SAN3_2;MR_2;NNS_2	.	C1[41],2[37]	ZERO_1,ZERO_2	MODIFIER	100	C:ND0:TD3	TCTGTCCAGTT	unknown	null	3	0	3	0	0	0
unknown	0	QIMR_Berghofer	37	2	3050198	3050198	+	IGR	SNP	A	G	G	novel	null	Flt3-ITD_ITD:FH_174-2_B:3a2c8db4-93a1-486f-a12a-047fddbd4a36	Flt3-ITD_ITD:FH_174-2_T:78679f48-484c-49ac-a165-11a9c9629760	A	A	untested	untested	untested	untested	untested	untested	SOMATIC	null	unknown	unknown	null	3a2c8db4-93a1-486f-a12a-047fddbd4a36:78679f48-484c-49ac-a165-11a9c9629760	unknown	6208e09c-2637-492b-94bb-e70f3dbc3735	ce898658-164e-4c24-b2c5-6b3a8ee2f792	COVN12;MR	A2[39],2[41],C0[0],1[41]	A1[41],0[0],G3[39.67],1[41]	ZERO	MODIFIER	100	G:ND1:TD4	CCTAGGTCTCA	unknown	null	5	1	4	5	4	0
unknown	0	QIMR_Berghofer	37	2	3050198	3050198	+	IGR	SNP	A	A	G	novel	null	Scl-cre x Flt3-ITD_ITD:SFH_194-1_B:df1deaaa-233b-49b9-bf65-635d622c26e6	Scl-cre x Flt3-ITD_ITD:SFH_194-1_T:0274eed9-8bbb-4828-9f06-c138fd964be1	A	A	untested	untested	untested	untested	untested	untested	SOMATIC	null	unknown	unknown	null	df1deaaa-233b-49b9-bf65-635d622c26e6:0274eed9-8bbb-4828-9f06-c138fd964be1	unknown	d4a3b786-4ec2-404b-bfd1-0095e4d22d9c	a9379fcb-8df5-453c-91b7-92e5b5c9f223	COVN12;MIN;MR	A2[32],4[30.5],G0[0],1[41]	A3[34.67],2[26.5],G3[41],1[41]	ZERO	MODIFIER	100	G:ND1:TD4	CCTAGGTCTCA	unknown	null	9	5	4	7	6	1
unknown	0	QIMR_Berghofer	37	2	3050271	3050271	+	IGR	SNP	C	A	C	novel	null	Scl-cre x Flt3-ITD_ITD:SFH_194-1_B:df1deaaa-233b-49b9-bf65-635d622c26e6	Scl-cre x Flt3-ITD_ITD:SFH_194-1_T:0274eed9-8bbb-4828-9f06-c138fd964be1	C	C	untested	untested	untested	untested	untested	untested	SOMATIC	null	unknown	unknown	null	df1deaaa-233b-49b9-bf65-635d622c26e6:0274eed9-8bbb-4828-9f06-c138fd964be1	unknown	d4a3b786-4ec2-404b-bfd1-0095e4d22d9c	a9379fcb-8df5-453c-91b7-92e5b5c9f223	COVN12;MR;NNS	C2[36.5],2[34]	A1[41],1[41],C3[41],2[41]	ZERO	MODIFIER	100	A:ND0:TD2	TGTAGAAAACaCAACATTCAA	unknown	null	7	5	2	4	4	0
Gm27878	0	QIMR_Berghofer	37	4	3050902	3050902	+	3'Flank	SNP	C	A	A	rs583163294	null	Flt3-ITD_ITD:FH_174-2_B:3a2c8db4-93a1-486f-a12a-047fddbd4a36	Flt3-ITD_ITD:FH_174-2_T:78679f48-484c-49ac-a165-11a9c9629760	null	null	untested	untested	untested	untested	untested	untested	SOMATIC	null	unknown	unknown	null	3a2c8db4-93a1-486f-a12a-047fddbd4a36:78679f48-484c-49ac-a165-11a9c9629760	unknown	6208e09c-2637-492b-94bb-e70f3dbc3735	ce898658-164e-4c24-b2c5-6b3a8ee2f792	SAN3;MR;NNS	.	A0[0],1[41]	ZERO	MODIFIER	100	A:ND0:TD1	CACAGTGGAGaCTGTGACACA	unknown	null	1	0	1	0	0	0
Gm27878	0	QIMR_Berghofer	37	4	3050916	3050916	+	3'Flank	SNP	A	C	C	novel	null	Flt3-ITD_ITD:FH_174-2_B:3a2c8db4-93a1-486f-a12a-047fddbd4a36	Flt3-ITD_ITD:FH_174-2_T:78679f48-484c-49ac-a165-11a9c9629760	A	A	untested	untested	untested	untested	untested	untested	SOMATIC	null	unknown	unknown	null	3a2c8db4-93a1-486f-a12a-047fddbd4a36:78679f48-484c-49ac-a165-11a9c9629760	unknown	6208e09c-2637-492b-94bb-e70f3dbc3735	ce898658-164e-4c24-b2c5-6b3a8ee2f792	COVN12;MR;NNS	A1[37],0[0]	C0[0],1[41]	ZERO	MODIFIER	100	C:ND0:TD1	TGACACAACAcTGGCGCACTG	unknown	null	1	0	1	1	1	0
Gm23551	0	QIMR_Berghofer	37	6	3052436	3052436	+	5'Flank	SNP	A	G	G	novel	null	Flt3-ITD_ITD:FH_174-2_B:3a2c8db4-93a1-486f-a12a-047fddbd4a36	Flt3-ITD_ITD:FH_174-2_T:78679f48-484c-49ac-a165-11a9c9629760	null	null	untested	untested	untested	untested	untested	untested	SOMATIC	null	unknown	unknown	null	3a2c8db4-93a1-486f-a12a-047fddbd4a36:78679f48-484c-49ac-a165-11a9c9629760	unknown	6208e09c-2637-492b-94bb-e70f3dbc3735	ce898658-164e-4c24-b2c5-6b3a8ee2f792	SAN3;MR;NNS;SBIASCOV	A1[41],0[0]	G3[41],0[0]	ZERO	MODIFIER	100	G:ND0:TD1	TGCCGGAAACC	unknown	null	3	0	3	1	1	0
Gm27878	0	QIMR_Berghofer	37	4	3052510	3052510	+	5'Flank	SNP	A	C	C	rs586390668	null	Flt3-ITD_ITD:FH_174-2_B:3a2c8db4-93a1-486f-a12a-047fddbd4a36	Flt3-ITD_ITD:FH_174-2_T:78679f48-484c-49ac-a165-11a9c9629760	null	null	untested	untested	untested	untested	untested	untested	SOMATIC	null	unknown	unknown	null	3a2c8db4-93a1-486f-a12a-047fddbd4a36:78679f48-484c-49ac-a165-11a9c9629760	unknown	6208e09c-2637-492b-94bb-e70f3dbc3735	ce898658-164e-4c24-b2c5-6b3a8ee2f792	SAN3;MR;NNS	.	C1[41],0[0]	ZERO	MODIFIER	100	C:ND0:TD1	ACAAGGGGGCcCTGTGACTGC	unknown	null	1	0	1	0	0	0
Gm27878	0	QIMR_Berghofer	37	4	3052511	3052511	+	5'Flank	SNP	C	T	T	rs579471954	null	Flt3-ITD_ITD:FH_174-2_B:3a2c8db4-93a1-486f-a12a-047fddbd4a36	Flt3-ITD_ITD:FH_174-2_T:78679f48-484c-49ac-a165-11a9c9629760	null	null	untested	untested	untested	untested	untested	untested	SOMATIC	null	unknown	unknown	null	3a2c8db4-93a1-486f-a12a-047fddbd4a36:78679f48-484c-49ac-a165-11a9c9629760	unknown	6208e09c-2637-492b-94bb-e70f3dbc3735	ce898658-164e-4c24-b2c5-6b3a8ee2f792	SAN3;MR;NNS	.	T1[41],0[0]	ZERO	MODIFIER	100	T:ND0:TD1	CAAGGGGGCAtTGTGACTGCA	unknown	null	1	0	1	0	0	0
unknown	0	QIMR_Berghofer	37	3	3053309	3053309	+	IGR	SNP	A	T	T	novel	null	Flt3-ITD_ITD:FH_174-2_B:3a2c8db4-93a1-486f-a12a-047fddbd4a36	Flt3-ITD_ITD:FH_174-2_T:78679f48-484c-49ac-a165-11a9c9629760	null	null	untested	untested	untested	untested	untested	untested	SOMATIC	null	unknown	unknown	null	3a2c8db4-93a1-486f-a12a-047fddbd4a36:78679f48-484c-49ac-a165-11a9c9629760	unknown	6208e09c-2637-492b-94bb-e70f3dbc3735	ce898658-164e-4c24-b2c5-6b3a8ee2f792	SAN3;MR;NNS	.	.	ZERO	MODIFIER	100	T:ND0:TD0	TTATTATGTTtAGGTGTATGC	unknown	null	0	0	0	0	0	0
unknown	0	QIMR_Berghofer	37	3	3053314	3053314	+	IGR	SNP	G	A	A	rs234099770	null	Flt3-ITD_ITD:FH_174-2_B:3a2c8db4-93a1-486f-a12a-047fddbd4a36	Flt3-ITD_ITD:FH_174-2_T:78679f48-484c-49ac-a165-11a9c9629760	null	null	untested	untested	untested	untested	untested	untested	SOMATIC	null	unknown	unknown	null	3a2c8db4-93a1-486f-a12a-047fddbd4a36:78679f48-484c-49ac-a165-11a9c9629760	unknown	6208e09c-2637-492b-94bb-e70f3dbc3735	ce898658-164e-4c24-b2c5-6b3a8ee2f792	SAN3;MR;NNS	.	.	ZERO	MODIFIER	100	A:ND0:TD0	ATGTTAAGGTaTATGCCTTGA	unknown	null	0	0	0	0	0	0
unknown	0	QIMR_Berghofer	37	3	3053346	3053346	+	IGR	SNP	T	A	A	novel	null	Flt3-ITD_ITD:FH_174-2_B:3a2c8db4-93a1-486f-a12a-047fddbd4a36	Flt3-ITD_ITD:FH_174-2_T:78679f48-484c-49ac-a165-11a9c9629760	null	null	untested	untested	untested	untested	untested	untested	SOMATIC	null	unknown	unknown	null	3a2c8db4-93a1-486f-a12a-047fddbd4a36:78679f48-484c-49ac-a165-11a9c9629760	unknown	6208e09c-2637-492b-94bb-e70f3dbc3735	ce898658-164e-4c24-b2c5-6b3a8ee2f792	SAN3;MR;NNS	.	.	ZERO	MODIFIER	100	A:ND0:TD0	TCTCTAGACTaTTAATATGAA	unknown	null	0	0	0	0	0	0
unknown	0	QIMR_Berghofer	37	3	3053354	3053354	+	IGR	SNP	G	A	A	novel	null	Flt3-ITD_ITD:FH_174-2_B:3a2c8db4-93a1-486f-a12a-047fddbd4a36	Flt3-ITD_ITD:FH_174-2_T:78679f48-484c-49ac-a165-11a9c9629760	null	null	untested	untested	untested	untested	untested	untested	SOMATIC	null	unknown	unknown	null	3a2c8db4-93a1-486f-a12a-047fddbd4a36:78679f48-484c-49ac-a165-11a9c9629760	unknown	6208e09c-2637-492b-94bb-e70f3dbc3735	ce898658-164e-4c24-b2c5-6b3a8ee2f792	SAN3;MR;NNS	.	.	ZERO	MODIFIER	100	A:ND0:TD0	CTTTTAATATaAAGGGCTATT	unknown	null	0	0	0	0	0	0
unknown	0	QIMR_Berghofer	37	3	3053357	3053357	+	IGR	SNP	G	A	A	novel	null	Flt3-ITD_ITD:FH_174-2_B:3a2c8db4-93a1-486f-a12a-047fddbd4a36	Flt3-ITD_ITD:FH_174-2_T:78679f48-484c-49ac-a165-11a9c9629760	null	null	untested	untested	untested	untested	untested	untested	SOMATIC	null	unknown	unknown	null	3a2c8db4-93a1-486f-a12a-047fddbd4a36:78679f48-484c-49ac-a165-11a9c9629760	unknown	6208e09c-2637-492b-94bb-e70f3dbc3735	ce898658-164e-4c24-b2c5-6b3a8ee2f792	SAN3;MR;NNS	.	.	ZERO	MODIFIER	100	A:ND0:TD0	TTAATATGAAaGGCTATTGTA	unknown	null	0	0	0	0	0	0
unknown	0	QIMR_Berghofer	37	15	3055957	3055957	+	IGR	SNP	G	A	G	novel	null	Scl-cre x Flt3-ITD_ITD:SFH_194-1_B:df1deaaa-233b-49b9-bf65-635d622c26e6	Scl-cre x Flt3-ITD_ITD:SFH_194-1_T:0274eed9-8bbb-4828-9f06-c138fd964be1	G	G	untested	untested	untested	untested	untested	untested	SOMATIC	null	unknown	unknown	null	df1deaaa-233b-49b9-bf65-635d622c26e6:0274eed9-8bbb-4828-9f06-c138fd964be1	unknown	d4a3b786-4ec2-404b-bfd1-0095e4d22d9c	a9379fcb-8df5-453c-91b7-92e5b5c9f223	COVN12;MIN;MR;NNS	A2[39],0[0],G4[34],0[0]	A2[39],0[0],G3[39.67],0[0]	ZERO	MODIFIER	100	A:ND2:TD2	AGTGTCAGACaTATGTGGTCC	unknown	null	5	3	2	6	4	2
Gm27878	0	QIMR_Berghofer	37	4	3056546	3056546	+	5'Flank	SNP	G	T	T	novel	null	Scl-cre x Flt3-ITD_ITD:SFH_194-1_B:df1deaaa-233b-49b9-bf65-635d622c26e6	Scl-cre x Flt3-ITD_ITD:SFH_194-1_T:0274eed9-8bbb-4828-9f06-c138fd964be1	null	null	untested	untested	untested	untested	untested	untested	SOMATIC	null	unknown	unknown	null	df1deaaa-233b-49b9-bf65-635d622c26e6:0274eed9-8bbb-4828-9f06-c138fd964be1	unknown	d4a3b786-4ec2-404b-bfd1-0095e4d22d9c	a9379fcb-8df5-453c-91b7-92e5b5c9f223	SAN3;MR;NNS	.	T1[41],2[39]	ZERO	MODIFIER	100	T:ND0:TD2	GCACTTTGACA	unknown	null	3	0	3	0	0	0
unknown	0	QIMR_Berghofer	37	6	3057322	3057322	+	IGR	SNP	G	C	C	rs263114718	null	Flt3-ITD_ITD:FH_174-2_B:3a2c8db4-93a1-486f-a12a-047fddbd4a36	Flt3-ITD_ITD:FH_174-2_T:78679f48-484c-49ac-a165-11a9c9629760	null	null	untested	untested	untested	untested	untested	untested	SOMATIC	null	unknown	unknown	null	3a2c8db4-93a1-486f-a12a-047fddbd4a36:78679f48-484c-49ac-a165-11a9c9629760	unknown	6208e09c-2637-492b-94bb-e70f3dbc3735	ce898658-164e-4c24-b2c5-6b3a8ee2f792	SAN3;MR;NNS	.	C1[41],0[0]	ZERO	MODIFIER	100	C:ND0:TD1	TCTGTCTTCTcTGGGCACAGA	unknown	null	1	0	1	0	0	0
unknown	0	QIMR_Berghofer	37	6	3057322	3057322	+	IGR	SNP	G	C	C	rs263114718	null	Scl-cre x Flt3-ITD_ITD:SFH_194-1_B:df1deaaa-233b-49b9-bf65-635d622c26e6	Scl-cre x Flt3-ITD_ITD:SFH_194-1_T:0274eed9-8bbb-4828-9f06-c138fd964be1	null	null	untested	untested	untested	untested	untested	untested	SOMATIC	null	unknown	unknown	null	df1deaaa-233b-49b9-bf65-635d622c26e6:0274eed9-8bbb-4828-9f06-c138fd964be1	unknown	d4a3b786-4ec2-404b-bfd1-0095e4d22d9c	a9379fcb-8df5-453c-91b7-92e5b5c9f223	SAN3;MR;NNS	.	C2[41],0[0]	ZERO	MODIFIER	100	C:ND0:TD2	TCTGTCTTCTcTGGGCACAGA	unknown	null	2	0	2	0	0	0
unknown	0	QIMR_Berghofer	37	6	3057326	3057326	+	IGR	SNP	G	T	T	rs221274960	null	Flt3-ITD_ITD:FH_174-2_B:3a2c8db4-93a1-486f-a12a-047fddbd4a36	Flt3-ITD_ITD:FH_174-2_T:78679f48-484c-49ac-a165-11a9c9629760	null	null	untested	untested	untested	untested	untested	untested	SOMATIC	null	unknown	unknown	null	3a2c8db4-93a1-486f-a12a-047fddbd4a36:78679f48-484c-49ac-a165-11a9c9629760	unknown	6208e09c-2637-492b-94bb-e70f3dbc3735	ce898658-164e-4c24-b2c5-6b3a8ee2f792	SAN3;MR;NNS	.	T1[32],0[0]	ZERO	MODIFIER	100	T:ND0:TD1	TCTTCTGTGGtCACAGAATAC	unknown	null	1	0	1	0	0	0
unknown	0	QIMR_Berghofer	37	6	3057326	3057326	+	IGR	SNP	G	T	T	rs221274960	null	Scl-cre x Flt3-ITD_ITD:SFH_194-1_B:df1deaaa-233b-49b9-bf65-635d622c26e6	Scl-cre x Flt3-ITD_ITD:SFH_194-1_T:0274eed9-8bbb-4828-9f06-c138fd964be1	null	null	untested	untested	untested	untested	untested	untested	SOMATIC	null	unknown	unknown	null	df1deaaa-233b-49b9-bf65-635d622c26e6:0274eed9-8bbb-4828-9f06-c138fd964be1	unknown	d4a3b786-4ec2-404b-bfd1-0095e4d22d9c	a9379fcb-8df5-453c-91b7-92e5b5c9f223	SAN3;MR;NNS	.	T2[41],0[0]	ZERO	MODIFIER	100	T:ND0:TD2	TCTTCTGTGGtCACAGAATAC	unknown	null	2	0	2	0	0	0
unknown	0	QIMR_Berghofer	37	6	3057347	3057347	+	IGR	SNP	T	C	C	rs108372998	VLD	Flt3-ITD_ITD:FH_174-2_B:3a2c8db4-93a1-486f-a12a-047fddbd4a36	Flt3-ITD_ITD:FH_174-2_T:78679f48-484c-49ac-a165-11a9c9629760	null	null	untested	untested	untested	untested	untested	untested	SOMATIC	null	unknown	unknown	null	3a2c8db4-93a1-486f-a12a-047fddbd4a36:78679f48-484c-49ac-a165-11a9c9629760	unknown	6208e09c-2637-492b-94bb-e70f3dbc3735	ce898658-164e-4c24-b2c5-6b3a8ee2f792	SAN3;MR;NNS	.	C1[41],0[0]	ZERO	MODIFIER	100	C:ND0:TD1	ACATGCAAAAcACCCTTACAC	unknown	null	1	0	1	0	0	0
unknown	0	QIMR_Berghofer	37	6	3057347	3057347	+	IGR	SNP	T	C	C	rs108372998	VLD	Scl-cre x Flt3-ITD_ITD:SFH_194-1_B:df1deaaa-233b-49b9-bf65-635d622c26e6	Scl-cre x Flt3-ITD_ITD:SFH_194-1_T:0274eed9-8bbb-4828-9f06-c138fd964be1	.	null	untested	untested	untested	untested	untested	untested	SOMATIC	null	unknown	unknown	null	df1deaaa-233b-49b9-bf65-635d622c26e6:0274eed9-8bbb-4828-9f06-c138fd964be1	unknown	d4a3b786-4ec2-404b-bfd1-0095e4d22d9c	a9379fcb-8df5-453c-91b7-92e5b5c9f223	SAN3_1;MR_1;NNS_1;5BP1_1;SAN3_2;MR_2;NNS_2	.	C2[34],1[41]	ZERO_1,ZERO_2	MODIFIER	100	C:ND0:TD3	CAAAACACCCT	unknown	null	3	0	3	0	0	0
unknown	0	QIMR_Berghofer	37	6	3057392	3057393	+	IGR	INS	-	G	G	novel	null	Scl-cre x Flt3-ITD_ITD:SFH_194-1_B:df1deaaa-233b-49b9-bf65-635d622c26e6	Scl-cre x Flt3-ITD_ITD:SFH_194-1_T:0274eed9-8bbb-4828-9f06-c138fd964be1	null	null	untested	untested	untested	untested	untested	untested	SOMATIC	null	unknown	unknown	null	df1deaaa-233b-49b9-bf65-635d622c26e6:0274eed9-8bbb-4828-9f06-c138fd964be1	unknown	d4a3b786-4ec2-404b-bfd1-0095e4d22d9c	a9379fcb-8df5-453c-91b7-92e5b5c9f223	COVN12;NNS	null	1,2,2,1[0,1],2[2],0,0,0	LOW	MODIFIER	100	G:ND0:TD1	AGAGGAGAGAgAAGGGAGTGT	unknown	null	2	0	2	0	0	0
unknown	0	QIMR_Berghofer	37	6	3057397	3057398	+	IGR	DEL	GA	-	-	novel	null	Scl-cre x Flt3-ITD_ITD:SFH_194-1_B:df1deaaa-233b-49b9-bf65-635d622c26e6	Scl-cre x Flt3-ITD_ITD:SFH_194-1_T:0274eed9-8bbb-4828-9f06-c138fd964be1	null	null	untested	untested	untested	untested	untested	untested	SOMATIC	null	unknown	unknown	null	df1deaaa-233b-49b9-bf65-635d622c26e6:0274eed9-8bbb-4828-9f06-c138fd964be1	unknown	d4a3b786-4ec2-404b-bfd1-0095e4d22d9c	a9379fcb-8df5-453c-91b7-92e5b5c9f223	COVN12;NNS	null	1,2,2,1[0,1],2[2],0,0,0	LOW	MODIFIER	100	-:ND0:TD1	GAGAGAAAGG__GTGTGAGAGA	unknown	null	2	0	2	0	0	0
unknown	0	QIMR_Berghofer	37	6	3057402	3057402	+	IGR	SNP	T	A	A	novel	null	Scl-cre x Flt3-ITD_ITD:SFH_194-1_B:df1deaaa-233b-49b9-bf65-635d622c26e6	Scl-cre x Flt3-ITD_ITD:SFH_194-1_T:0274eed9-8bbb-4828-9f06-c138fd964be1	null	null	untested	untested	untested	untested	untested	untested	SOMATIC	null	unknown	unknown	null	df1deaaa-233b-49b9-bf65-635d622c26e6:0274eed9-8bbb-4828-9f06-c138fd964be1	unknown	d4a3b786-4ec2-404b-bfd1-0095e4d22d9c	a9379fcb-8df5-453c-91b7-92e5b5c9f223	SAN3;MR;NNS	.	A0[0],2[41]	ZERO	MODIFIER	100	A:ND0:TD2	AAAGGGAGTGaGAGAGAGTGG	unknown	null	2	0	2	0	0	0
unknown	0	QIMR_Berghofer	37	3	3057699	3057699	+	IGR	SNP	G	A	A	novel	null	Scl-cre x Flt3-ITD_ITD:SFH_194-1_B:df1deaaa-233b-49b9-bf65-635d622c26e6	Scl-cre x Flt3-ITD_ITD:SFH_194-1_T:0274eed9-8bbb-4828-9f06-c138fd964be1	null	null	untested	untested	untested	untested	untested	untested	SOMATIC	null	unknown	unknown	null	df1deaaa-233b-49b9-bf65-635d622c26e6:0274eed9-8bbb-4828-9f06-c138fd964be1	unknown	d4a3b786-4ec2-404b-bfd1-0095e4d22d9c	a9379fcb-8df5-453c-91b7-92e5b5c9f223	SAN3;MR;NNS	.	.	ZERO	MODIFIER	100	A:ND0:TD0	CAAGCATTCTaGGTGAGAGTG	unknown	null	0	0	0	0	0	0
unknown	0	QIMR_Berghofer	37	3	3057701	3057701	+	IGR	SNP	G	A	A	novel	null	Scl-cre x Flt3-ITD_ITD:SFH_194-1_B:df1deaaa-233b-49b9-bf65-635d622c26e6	Scl-cre x Flt3-ITD_ITD:SFH_194-1_T:0274eed9-8bbb-4828-9f06-c138fd964be1	null	null	untested	untested	untested	untested	untested	untested	SOMATIC	null	unknown	unknown	null	df1deaaa-233b-49b9-bf65-635d622c26e6:0274eed9-8bbb-4828-9f06-c138fd964be1	unknown	d4a3b786-4ec2-404b-bfd1-0095e4d22d9c	a9379fcb-8df5-453c-91b7-92e5b5c9f223	SAN3;MR;NNS	.	.	ZERO	MODIFIER	100	A:ND0:TD0	AGCATTCTGGaTGAGAGTGTA	unknown	null	0	0	0	0	0	0
unknown	0	QIMR_Berghofer	37	3	3057702	3057702	+	IGR	SNP	T	C	C	novel	null	Scl-cre x Flt3-ITD_ITD:SFH_194-1_B:df1deaaa-233b-49b9-bf65-635d622c26e6	Scl-cre x Flt3-ITD_ITD:SFH_194-1_T:0274eed9-8bbb-4828-9f06-c138fd964be1	null	null	untested	untested	untested	untested	untested	untested	SOMATIC	null	unknown	unknown	null	df1deaaa-233b-49b9-bf65-635d622c26e6:0274eed9-8bbb-4828-9f06-c138fd964be1	unknown	d4a3b786-4ec2-404b-bfd1-0095e4d22d9c	a9379fcb-8df5-453c-91b7-92e5b5c9f223	SAN3;MR;NNS	.	.	ZERO	MODIFIER	100	C:ND0:TD0	GCATTCTGGGcGAGAGTGTAG	unknown	null	0	0	0	0	0	0
unknown	0	QIMR_Berghofer	37	3	3057711	3057711	+	IGR	SNP	A	G	G	novel	null	Scl-cre x Flt3-ITD_ITD:SFH_194-1_B:df1deaaa-233b-49b9-bf65-635d622c26e6	Scl-cre x Flt3-ITD_ITD:SFH_194-1_T:0274eed9-8bbb-4828-9f06-c138fd964be1	null	null	untested	untested	untested	untested	untested	untested	SOMATIC	null	unknown	unknown	null	df1deaaa-233b-49b9-bf65-635d622c26e6:0274eed9-8bbb-4828-9f06-c138fd964be1	unknown	d4a3b786-4ec2-404b-bfd1-0095e4d22d9c	a9379fcb-8df5-453c-91b7-92e5b5c9f223	SAN3;MR;NNS	.	.	ZERO	MODIFIER	100	G:ND0:TD0	GTGAGAGTGTgGGATATTGTG	unknown	null	0	0	0	0	0	0
unknown	0	QIMR_Berghofer	37	3	3057713	3057713	+	IGR	SNP	G	A	A	novel	null	Scl-cre x Flt3-ITD_ITD:SFH_194-1_B:df1deaaa-233b-49b9-bf65-635d622c26e6	Scl-cre x Flt3-ITD_ITD:SFH_194-1_T:0274eed9-8bbb-4828-9f06-c138fd964be1	null	null	untested	untested	untested	untested	untested	untested	SOMATIC	null	unknown	unknown	null	df1deaaa-233b-49b9-bf65-635d622c26e6:0274eed9-8bbb-4828-9f06-c138fd964be1	unknown	d4a3b786-4ec2-404b-bfd1-0095e4d22d9c	a9379fcb-8df5-453c-91b7-92e5b5c9f223	SAN3;MR;NNS	.	.	ZERO	MODIFIER	100	A:ND0:TD0	GAGAGTGTAGaATATTGTGGC	unknown	null	0	0	0	0	0	0
unknown	0	QIMR_Berghofer	37	4	3062221	3062221	+	IGR	SNP	G	T	T	novel	null	Flt3-ITD_ITD:FH_174-2_B:3a2c8db4-93a1-486f-a12a-047fddbd4a36	Flt3-ITD_ITD:FH_174-2_T:78679f48-484c-49ac-a165-11a9c9629760	G	G	untested	untested	untested	untested	untested	untested	SOMATIC	null	unknown	unknown	null	3a2c8db4-93a1-486f-a12a-047fddbd4a36:78679f48-484c-49ac-a165-11a9c9629760	unknown	6208e09c-2637-492b-94bb-e70f3dbc3735	ce898658-164e-4c24-b2c5-6b3a8ee2f792	COVN12;MR;NNS	G0[0],1[41]	.	ZERO	MODIFIER	100	T:ND0:TD0	CCACAGTGCAtCATTGTGACA	unknown	null	0	0	0	1	1	0
unknown	0	QIMR_Berghofer	37	4	3062253	3062253	+	IGR	SNP	C	G	G	novel	null	Flt3-ITD_ITD:FH_174-2_B:3a2c8db4-93a1-486f-a12a-047fddbd4a36	Flt3-ITD_ITD:FH_174-2_T:78679f48-484c-49ac-a165-11a9c9629760	C	C	untested	untested	untested	untested	untested	untested	SOMATIC	null	unknown	unknown	null	3a2c8db4-93a1-486f-a12a-047fddbd4a36:78679f48-484c-49ac-a165-11a9c9629760	unknown	6208e09c-2637-492b-94bb-e70f3dbc3735	ce898658-164e-4c24-b2c5-6b3a8ee2f792	COVN12;MR;NNS	C1[41],1[41]	.	ZERO	MODIFIER	100	G:ND0:TD0	CACTGTGACAgCAGAGTGGAG	unknown	null	0	0	0	2	2	0
unknown	0	QIMR_Berghofer	37	4	3062265	3062265	+	IGR	SNP	A	C	C	novel	null	Flt3-ITD_ITD:FH_174-2_B:3a2c8db4-93a1-486f-a12a-047fddbd4a36	Flt3-ITD_ITD:FH_174-2_T:78679f48-484c-49ac-a165-11a9c9629760	A	A	untested	untested	untested	untested	untested	untested	SOMATIC	null	unknown	unknown	null	3a2c8db4-93a1-486f-a12a-047fddbd4a36:78679f48-484c-49ac-a165-11a9c9629760	unknown	6208e09c-2637-492b-94bb-e70f3dbc3735	ce898658-164e-4c24-b2c5-6b3a8ee2f792	COVN12;MR;NNS	A1[41],0[0]	.	ZERO	MODIFIER	100	C:ND0:TD0	AGAGTGGAGCcATATGACAGC	unknown	null	0	0	0	1	1	0
unknown	0	QIMR_Berghofer	37	4	3062266	3062266	+	IGR	SNP	A	C	C	novel	null	Flt3-ITD_ITD:FH_174-2_B:3a2c8db4-93a1-486f-a12a-047fddbd4a36	Flt3-ITD_ITD:FH_174-2_T:78679f48-484c-49ac-a165-11a9c9629760	A	A	untested	untested	untested	untested	untested	untested	SOMATIC	null	unknown	unknown	null	3a2c8db4-93a1-486f-a12a-047fddbd4a36:78679f48-484c-49ac-a165-11a9c9629760	unknown	6208e09c-2637-492b-94bb-e70f3dbc3735	ce898658-164e-4c24-b2c5-6b3a8ee2f792	COVN12;MR;NNS	A1[41],0[0]	.	ZERO	MODIFIER	100	C:ND0:TD0	GAGTGGAGCAcTATGACAGCC	unknown	null	0	0	0	1	1	0
unknown	0	QIMR_Berghofer	37	4	3062268	3062268	+	IGR	SNP	A	G	G	novel	null	Flt3-ITD_ITD:FH_174-2_B:3a2c8db4-93a1-486f-a12a-047fddbd4a36	Flt3-ITD_ITD:FH_174-2_T:78679f48-484c-49ac-a165-11a9c9629760	A	A	untested	untested	untested	untested	untested	untested	SOMATIC	null	unknown	unknown	null	3a2c8db4-93a1-486f-a12a-047fddbd4a36:78679f48-484c-49ac-a165-11a9c9629760	unknown	6208e09c-2637-492b-94bb-e70f3dbc3735	ce898658-164e-4c24-b2c5-6b3a8ee2f792	COVN12;MR;NNS	A1[41],0[0]	.	ZERO	MODIFIER	100	G:ND0:TD0	GTGGAGCAATgTGACAGCCCA	unknown	null	0	0	0	1	1	0
unknown	0	QIMR_Berghofer	37	4	3062276	3062276	+	IGR	SNP	C	A	A	novel	null	Flt3-ITD_ITD:FH_174-2_B:3a2c8db4-93a1-486f-a12a-047fddbd4a36	Flt3-ITD_ITD:FH_174-2_T:78679f48-484c-49ac-a165-11a9c9629760	C	C	untested	untested	untested	untested	untested	untested	SOMATIC	null	unknown	unknown	null	3a2c8db4-93a1-486f-a12a-047fddbd4a36:78679f48-484c-49ac-a165-11a9c9629760	unknown	6208e09c-2637-492b-94bb-e70f3dbc3735	ce898658-164e-4c24-b2c5-6b3a8ee2f792	COVN12;MR;NNS	C1[41],0[0]	.	ZERO	MODIFIER	100	A:ND0:TD0	ATATGACAGCaCAGTGCAGAA	unknown	null	0	0	0	1	1	0
unknown	0	QIMR_Berghofer	37	4	3062277	3062277	+	IGR	SNP	C	T	T	novel	null	Flt3-ITD_ITD:FH_174-2_B:3a2c8db4-93a1-486f-a12a-047fddbd4a36	Flt3-ITD_ITD:FH_174-2_T:78679f48-484c-49ac-a165-11a9c9629760	C	C	untested	untested	untested	untested	untested	untested	SOMATIC	null	unknown	unknown	null	3a2c8db4-93a1-486f-a12a-047fddbd4a36:78679f48-484c-49ac-a165-11a9c9629760	unknown	6208e09c-2637-492b-94bb-e70f3dbc3735	ce898658-164e-4c24-b2c5-6b3a8ee2f792	COVN12;MR;NNS	C1[41],0[0]	.	ZERO	MODIFIER	100	T:ND0:TD0	TATGACAGCCtAGTGCAGAAC	unknown	null	0	0	0	1	1	0
unknown	0	QIMR_Berghofer	37	4	3062282	3062282	+	IGR	SNP	C	T	T	novel	null	Flt3-ITD_ITD:FH_174-2_B:3a2c8db4-93a1-486f-a12a-047fddbd4a36	Flt3-ITD_ITD:FH_174-2_T:78679f48-484c-49ac-a165-11a9c9629760	C	C	untested	untested	untested	untested	untested	untested	SOMATIC	null	unknown	unknown	null	3a2c8db4-93a1-486f-a12a-047fddbd4a36:78679f48-484c-49ac-a165-11a9c9629760	unknown	6208e09c-2637-492b-94bb-e70f3dbc3735	ce898658-164e-4c24-b2c5-6b3a8ee2f792	COVN12;MR;NNS	C1[41],0[0]	.	ZERO	MODIFIER	100	T:ND0:TD0	CAGCCCAGTGtAGAACTGTGA	unknown	null	0	0	0	1	1	0
unknown	0	QIMR_Berghofer	37	4	3069072	3069072	+	IGR	SNP	T	G	G	novel	null	Flt3-ITD_ITD:FH_174-2_B:3a2c8db4-93a1-486f-a12a-047fddbd4a36	Flt3-ITD_ITD:FH_174-2_T:78679f48-484c-49ac-a165-11a9c9629760	null	null	untested	untested	untested	untested	untested	untested	SOMATIC	null	unknown	unknown	null	3a2c8db4-93a1-486f-a12a-047fddbd4a36:78679f48-484c-49ac-a165-11a9c9629760	unknown	6208e09c-2637-492b-94bb-e70f3dbc3735	ce898658-164e-4c24-b2c5-6b3a8ee2f792	SAN3;MR;NNS;MIUN;SBIASCOV	T1[12],0[0]	G3[41],0[0]	ZERO	MODIFIER	100	G:ND0:TD3	ACAGTGCAGCA	unknown	null	3	0	3	1	1	0
unknown	0	QIMR_Berghofer	37	4	3069383	3069383	+	IGR	SNP	G	T	T	novel	null	Flt3-ITD_ITD:FH_174-2_B:3a2c8db4-93a1-486f-a12a-047fddbd4a36	Flt3-ITD_ITD:FH_174-2_T:78679f48-484c-49ac-a165-11a9c9629760	null	null	untested	untested	untested	untested	untested	untested	SOMATIC	null	unknown	unknown	null	3a2c8db4-93a1-486f-a12a-047fddbd4a36:78679f48-484c-49ac-a165-11a9c9629760	unknown	6208e09c-2637-492b-94bb-e70f3dbc3735	ce898658-164e-4c24-b2c5-6b3a8ee2f792	SAN3;MR;NNS	.	.	ZERO	MODIFIER	100	T:ND0:TD0	TGACACCACAtTGTAGCATTG	unknown	null	0	0	0	0	0	0
unknown	0	QIMR_Berghofer	37	4	3069386	3069386	+	IGR	SNP	T	C	C	rs579375255	null	Flt3-ITD_ITD:FH_174-2_B:3a2c8db4-93a1-486f-a12a-047fddbd4a36	Flt3-ITD_ITD:FH_174-2_T:78679f48-484c-49ac-a165-11a9c9629760	null	null	untested	untested	untested	untested	untested	untested	SOMATIC	null	unknown	unknown	null	3a2c8db4-93a1-486f-a12a-047fddbd4a36:78679f48-484c-49ac-a165-11a9c9629760	unknown	6208e09c-2637-492b-94bb-e70f3dbc3735	ce898658-164e-4c24-b2c5-6b3a8ee2f792	SAN3;MR;NNS	.	.	ZERO	MODIFIER	100	C:ND0:TD0	CACCACAGTGcAGCATTGTGA	unknown	null	0	0	0	0	0	0
unknown	0	QIMR_Berghofer	37	4	3069423	3069423	+	IGR	SNP	A	C	C	novel	null	Flt3-ITD_ITD:FH_174-2_B:3a2c8db4-93a1-486f-a12a-047fddbd4a36	Flt3-ITD_ITD:FH_174-2_T:78679f48-484c-49ac-a165-11a9c9629760	A	A	untested	untested	untested	untested	untested	untested	SOMATIC	null	unknown	unknown	null	3a2c8db4-93a1-486f-a12a-047fddbd4a36:78679f48-484c-49ac-a165-11a9c9629760	unknown	6208e09c-2637-492b-94bb-e70f3dbc3735	ce898658-164e-4c24-b2c5-6b3a8ee2f792	COVN12;MR;NNS	A1[41],0[0]	.	ZERO	MODIFIER	100	C:ND0:TD0	TGTGACATCAcAATGGAGCAC	unknown	null	0	0	0	1	1	0
unknown	0	QIMR_Berghofer	37	4	3069454	3069454	+	IGR	SNP	A	C	C	novel	null	Flt3-ITD_ITD:FH_174-2_B:3a2c8db4-93a1-486f-a12a-047fddbd4a36	Flt3-ITD_ITD:FH_174-2_T:78679f48-484c-49ac-a165-11a9c9629760	A	A	untested	untested	untested	untested	untested	untested	SOMATIC	null	unknown	unknown	null	3a2c8db4-93a1-486f-a12a-047fddbd4a36:78679f48-484c-49ac-a165-11a9c9629760	unknown	6208e09c-2637-492b-94bb-e70f3dbc3735	ce898658-164e-4c24-b2c5-6b3a8ee2f792	COVN12;MR;NNS	A1[37],0[0]	.	ZERO	MODIFIER	100	C:ND0:TD0	TAGTGAAGCAcGGTGAAGCCA	unknown	null	0	0	0	1	1	0
unknown	0	QIMR_Berghofer	37	4	3069455	3069455	+	IGR	SNP	G	T	T	novel	null	Flt3-ITD_ITD:FH_174-2_B:3a2c8db4-93a1-486f-a12a-047fddbd4a36	Flt3-ITD_ITD:FH_174-2_T:78679f48-484c-49ac-a165-11a9c9629760	G	G	untested	untested	untested	untested	untested	untested	SOMATIC	null	unknown	unknown	null	3a2c8db4-93a1-486f-a12a-047fddbd4a36:78679f48-484c-49ac-a165-11a9c9629760	unknown	6208e09c-2637-492b-94bb-e70f3dbc3735	ce898658-164e-4c24-b2c5-6b3a8ee2f792	COVN12;MR;NNS	G1[27],0[0]	.	ZERO	MODIFIER	100	T:ND0:TD0	AGTGAAGCAAtGTGAAGCCAG	unknown	null	0	0	0	1	1	0
unknown	0	QIMR_Berghofer	37	4	3069461	3069461	+	IGR	SNP	G	A	A	novel	null	Flt3-ITD_ITD:FH_174-2_B:3a2c8db4-93a1-486f-a12a-047fddbd4a36	Flt3-ITD_ITD:FH_174-2_T:78679f48-484c-49ac-a165-11a9c9629760	G	G	untested	untested	untested	untested	untested	untested	SOMATIC	null	unknown	unknown	null	3a2c8db4-93a1-486f-a12a-047fddbd4a36:78679f48-484c-49ac-a165-11a9c9629760	unknown	6208e09c-2637-492b-94bb-e70f3dbc3735	ce898658-164e-4c24-b2c5-6b3a8ee2f792	COVN12;MR;NNS	G1[37],0[0]	.	ZERO	MODIFIER	100	A:ND0:TD0	GCAAGGTGAAaCCAGAATGAG	unknown	null	0	0	0	1	1	0
unknown	0	QIMR_Berghofer	37	4	3069472	3069472	+	IGR	SNP	C	T	T	novel	null	Flt3-ITD_ITD:FH_174-2_B:3a2c8db4-93a1-486f-a12a-047fddbd4a36	Flt3-ITD_ITD:FH_174-2_T:78679f48-484c-49ac-a165-11a9c9629760	C	C	untested	untested	untested	untested	untested	untested	SOMATIC	null	unknown	unknown	null	3a2c8db4-93a1-486f-a12a-047fddbd4a36:78679f48-484c-49ac-a165-11a9c9629760	unknown	6208e09c-2637-492b-94bb-e70f3dbc3735	ce898658-164e-4c24-b2c5-6b3a8ee2f792	COVN12;MR;NNS	C1[32],0[0]	.	ZERO	MODIFIER	100	T:ND0:TD0	CCAGAATGAGtACTGTGACAT	unknown	null	0	0	0	1	1	0
unknown	0	QIMR_Berghofer	37	4	3069484	3069484	+	IGR	SNP	G	A	A	rs581992467	null	Flt3-ITD_ITD:FH_174-2_B:3a2c8db4-93a1-486f-a12a-047fddbd4a36	Flt3-ITD_ITD:FH_174-2_T:78679f48-484c-49ac-a165-11a9c9629760	G	G	untested	untested	untested	untested	untested	untested	SOMATIC	null	unknown	unknown	null	3a2c8db4-93a1-486f-a12a-047fddbd4a36:78679f48-484c-49ac-a165-11a9c9629760	unknown	6208e09c-2637-492b-94bb-e70f3dbc3735	ce898658-164e-4c24-b2c5-6b3a8ee2f792	COVN12;MR;NNS	G1[32],0[0]	.	ZERO	MODIFIER	100	A:ND0:TD0	CTGTGACATCaATGTGGAGTA	unknown	null	0	0	0	1	1	0
unknown	0	QIMR_Berghofer	37	4	3069485	3069485	+	IGR	SNP	A	C	C	novel	null	Flt3-ITD_ITD:FH_174-2_B:3a2c8db4-93a1-486f-a12a-047fddbd4a36	Flt3-ITD_ITD:FH_174-2_T:78679f48-484c-49ac-a165-11a9c9629760	A	A	untested	untested	untested	untested	untested	untested	SOMATIC	null	unknown	unknown	null	3a2c8db4-93a1-486f-a12a-047fddbd4a36:78679f48-484c-49ac-a165-11a9c9629760	unknown	6208e09c-2637-492b-94bb-e70f3dbc3735	ce898658-164e-4c24-b2c5-6b3a8ee2f792	COVN12;MR;NNS	A1[32],0[0]	.	ZERO	MODIFIER	100	C:ND0:TD0	TGTGACATCGcTGTGGAGTAT	unknown	null	0	0	0	1	1	0
unknown	0	QIMR_Berghofer	37	4	3069493	3069493	+	IGR	SNP	T	C	C	rs585378824	null	Flt3-ITD_ITD:FH_174-2_B:3a2c8db4-93a1-486f-a12a-047fddbd4a36	Flt3-ITD_ITD:FH_174-2_T:78679f48-484c-49ac-a165-11a9c9629760	T	T	untested	untested	untested	untested	untested	untested	SOMATIC	null	unknown	unknown	null	3a2c8db4-93a1-486f-a12a-047fddbd4a36:78679f48-484c-49ac-a165-11a9c9629760	unknown	6208e09c-2637-492b-94bb-e70f3dbc3735	ce898658-164e-4c24-b2c5-6b3a8ee2f792	COVN12;MR;NNS	T1[32],0[0]	.	ZERO	MODIFIER	100	C:ND0:TD0	CGATGTGGAGcATAGTGTCAT	unknown	null	0	0	0	1	1	0
unknown	0	QIMR_Berghofer	37	4	3069511	3069511	+	IGR	SNP	C	G	G	novel	null	Flt3-ITD_ITD:FH_174-2_B:3a2c8db4-93a1-486f-a12a-047fddbd4a36	Flt3-ITD_ITD:FH_174-2_T:78679f48-484c-49ac-a165-11a9c9629760	null	null	untested	untested	untested	untested	untested	untested	SOMATIC	null	unknown	unknown	null	3a2c8db4-93a1-486f-a12a-047fddbd4a36:78679f48-484c-49ac-a165-11a9c9629760	unknown	6208e09c-2637-492b-94bb-e70f3dbc3735	ce898658-164e-4c24-b2c5-6b3a8ee2f792	SAN3;MR;NNS	.	.	ZERO	MODIFIER	100	G:ND0:TD0	CATCACATTGgAGCACTGAGA	unknown	null	0	0	0	0	0	0
unknown	0	QIMR_Berghofer	37	4	3069519	3069519	+	IGR	SNP	A	T	T	novel	null	Flt3-ITD_ITD:FH_174-2_B:3a2c8db4-93a1-486f-a12a-047fddbd4a36	Flt3-ITD_ITD:FH_174-2_T:78679f48-484c-49ac-a165-11a9c9629760	null	null	untested	untested	untested	untested	untested	untested	SOMATIC	null	unknown	unknown	null	3a2c8db4-93a1-486f-a12a-047fddbd4a36:78679f48-484c-49ac-a165-11a9c9629760	unknown	6208e09c-2637-492b-94bb-e70f3dbc3735	ce898658-164e-4c24-b2c5-6b3a8ee2f792	SAN3;MR;NNS	.	.	ZERO	MODIFIER	100	T:ND0:TD0	TGCAGCACTGtGATACCACAG	unknown	null	0	0	0	0	0	0
unknown	0	QIMR_Berghofer	37	4	3069526	3069526	+	IGR	SNP	A	T	T	novel	null	Flt3-ITD_ITD:FH_174-2_B:3a2c8db4-93a1-486f-a12a-047fddbd4a36	Flt3-ITD_ITD:FH_174-2_T:78679f48-484c-49ac-a165-11a9c9629760	null	null	untested	untested	untested	untested	untested	untested	SOMATIC	null	unknown	unknown	null	3a2c8db4-93a1-486f-a12a-047fddbd4a36:78679f48-484c-49ac-a165-11a9c9629760	unknown	6208e09c-2637-492b-94bb-e70f3dbc3735	ce898658-164e-4c24-b2c5-6b3a8ee2f792	SAN3;MR;NNS	.	.	ZERO	MODIFIER	100	T:ND0:TD0	CTGAGATACCtCAGTGGAGCA	unknown	null	0	0	0	0	0	0
unknown	0	QIMR_Berghofer	37	4	3079161	3079161	+	IGR	SNP	G	A	A	rs387788174	null	Scl-cre x Flt3-ITD_ITD:SFH_194-1_B:df1deaaa-233b-49b9-bf65-635d622c26e6	Scl-cre x Flt3-ITD_ITD:SFH_194-1_T:0274eed9-8bbb-4828-9f06-c138fd964be1	G	G	untested	untested	untested	untested	untested	untested	SOMATIC	null	unknown	unknown	null	df1deaaa-233b-49b9-bf65-635d622c26e6:0274eed9-8bbb-4828-9f06-c138fd964be1	unknown	d4a3b786-4ec2-404b-bfd1-0095e4d22d9c	a9379fcb-8df5-453c-91b7-92e5b5c9f223	COVN12;MR;NNS	G2[36.5],0[0]	A2[36.5],0[0]	ZERO	MODIFIER	100	A:ND0:TD2	TCCATGTGACaTGTCAGCTCC	unknown	null	2	0	2	2	2	0
unknown	0	QIMR_Berghofer	37	4	3079210	3079210	+	IGR	SNP	G	A	A	rs585783153	null	Scl-cre x Flt3-ITD_ITD:SFH_194-1_B:df1deaaa-233b-49b9-bf65-635d622c26e6	Scl-cre x Flt3-ITD_ITD:SFH_194-1_T:0274eed9-8bbb-4828-9f06-c138fd964be1	G	G	untested	untested	untested	untested	untested	untested	SOMATIC	null	unknown	unknown	null	df1deaaa-233b-49b9-bf65-635d622c26e6:0274eed9-8bbb-4828-9f06-c138fd964be1	unknown	d4a3b786-4ec2-404b-bfd1-0095e4d22d9c	a9379fcb-8df5-453c-91b7-92e5b5c9f223	COVN12;MR;NNS	G2[31.5],1[41]	A2[41],0[0]	ZERO	MODIFIER	100	A:ND0:TD2	ACTACGCCCCaGGATGGGCAG	unknown	null	2	0	2	3	3	0
unknown	0	QIMR_Berghofer	37	4	3079308	3079308	+	IGR	SNP	T	C	C	rs47797341	VLD	Scl-cre x Flt3-ITD_ITD:SFH_194-1_B:df1deaaa-233b-49b9-bf65-635d622c26e6	Scl-cre x Flt3-ITD_ITD:SFH_194-1_T:0274eed9-8bbb-4828-9f06-c138fd964be1	.	null	untested	untested	untested	untested	untested	untested	SOMATIC	null	unknown	unknown	null	df1deaaa-233b-49b9-bf65-635d622c26e6:0274eed9-8bbb-4828-9f06-c138fd964be1	unknown	d4a3b786-4ec2-404b-bfd1-0095e4d22d9c	a9379fcb-8df5-453c-91b7-92e5b5c9f223	SAN3_1;MR_1;NNS_1;SBIASCOV_1;SAN3_2;MR_2;NNS_2	.	C0[0],3[41],T0[0],1[41]	ZERO_1,ZERO_2	MODIFIER	100	C:ND0:TD3	GCTCACGGCTC	unknown	null	4	1	3	0	0	0
unknown	0	QIMR_Berghofer	37	4	3079824	3079824	+	IGR	SNP	G	C	C	novel	null	Flt3-ITD_ITD:FH_174-2_B:3a2c8db4-93a1-486f-a12a-047fddbd4a36	Flt3-ITD_ITD:FH_174-2_T:78679f48-484c-49ac-a165-11a9c9629760	null	null	untested	untested	untested	untested	untested	untested	SOMATIC	null	unknown	unknown	null	3a2c8db4-93a1-486f-a12a-047fddbd4a36:78679f48-484c-49ac-a165-11a9c9629760	unknown	6208e09c-2637-492b-94bb-e70f3dbc3735	ce898658-164e-4c24-b2c5-6b3a8ee2f792	SAN3;MR;NNS	.	C1[41],1[41]	ZERO	MODIFIER	100	C:ND0:TD2	CATCAATGTGcAGCACAATGT	unknown	null	2	0	2	0	0	0
unknown	0	QIMR_Berghofer	37	4	3080664	3080664	+	IGR	SNP	C	A	A	novel	null	Scl-cre x Flt3-ITD_ITD:SFH_194-1_B:df1deaaa-233b-49b9-bf65-635d622c26e6	Scl-cre x Flt3-ITD_ITD:SFH_194-1_T:0274eed9-8bbb-4828-9f06-c138fd964be1	C	C	untested	untested	untested	untested	untested	untested	SOMATIC	null	unknown	unknown	null	df1deaaa-233b-49b9-bf65-635d622c26e6:0274eed9-8bbb-4828-9f06-c138fd964be1	unknown	d4a3b786-4ec2-404b-bfd1-0095e4d22d9c	a9379fcb-8df5-453c-91b7-92e5b5c9f223	COVN12;MR;NNS	C3[41],0[0]	C0[0],1[41]	ZERO	MODIFIER	100	A:ND0:TD0	TACAGTAGAGaAGTGTGACAA	unknown	null	1	1	0	3	3	0
unknown	0	QIMR_Berghofer	37	4	3080665	3080665	+	IGR	SNP	A	T	T	novel	null	Scl-cre x Flt3-ITD_ITD:SFH_194-1_B:df1deaaa-233b-49b9-bf65-635d622c26e6	Scl-cre x Flt3-ITD_ITD:SFH_194-1_T:0274eed9-8bbb-4828-9f06-c138fd964be1	A	A	untested	untested	untested	untested	untested	untested	SOMATIC	null	unknown	unknown	null	df1deaaa-233b-49b9-bf65-635d622c26e6:0274eed9-8bbb-4828-9f06-c138fd964be1	unknown	d4a3b786-4ec2-404b-bfd1-0095e4d22d9c	a9379fcb-8df5-453c-91b7-92e5b5c9f223	COVN12;MR;NNS	A3[41],0[0]	A0[0],1[41]	ZERO	MODIFIER	100	T:ND0:TD0	ACAGTAGAGCtGTGTGACAAG	unknown	null	1	1	0	3	3	0
unknown	0	QIMR_Berghofer	37	4	3080678	3080678	+	IGR	SNP	G	T	T	novel	null	Scl-cre x Flt3-ITD_ITD:SFH_194-1_B:df1deaaa-233b-49b9-bf65-635d622c26e6	Scl-cre x Flt3-ITD_ITD:SFH_194-1_T:0274eed9-8bbb-4828-9f06-c138fd964be1	G	G	untested	untested	untested	untested	untested	untested	SOMATIC	null	unknown	unknown	null	df1deaaa-233b-49b9-bf65-635d622c26e6:0274eed9-8bbb-4828-9f06-c138fd964be1	unknown	d4a3b786-4ec2-404b-bfd1-0095e4d22d9c	a9379fcb-8df5-453c-91b7-92e5b5c9f223	COVN12;MR;NNS	G3[41],0[0]	G0[0],1[41]	ZERO	MODIFIER	100	T:ND0:TD0	GTGACAAGTGtTTCAGTGTGA	unknown	null	1	1	0	3	3	0
unknown	0	QIMR_Berghofer	37	4	3080680	3080680	+	IGR	SNP	T	C	C	novel	null	Scl-cre x Flt3-ITD_ITD:SFH_194-1_B:df1deaaa-233b-49b9-bf65-635d622c26e6	Scl-cre x Flt3-ITD_ITD:SFH_194-1_T:0274eed9-8bbb-4828-9f06-c138fd964be1	T	T	untested	untested	untested	untested	untested	untested	SOMATIC	null	unknown	unknown	null	df1deaaa-233b-49b9-bf65-635d622c26e6:0274eed9-8bbb-4828-9f06-c138fd964be1	unknown	d4a3b786-4ec2-404b-bfd1-0095e4d22d9c	a9379fcb-8df5-453c-91b7-92e5b5c9f223	COVN12;MR;NNS	T3[38],0[0]	T0[0],1[41]	ZERO	MODIFIER	100	C:ND0:TD0	GACAAGTGGTcCAGTGTGACA	unknown	null	1	1	0	3	3	0
unknown	0	QIMR_Berghofer	37	4	3080690	3080690	+	IGR	SNP	A	T	T	novel	null	Scl-cre x Flt3-ITD_ITD:SFH_194-1_B:df1deaaa-233b-49b9-bf65-635d622c26e6	Scl-cre x Flt3-ITD_ITD:SFH_194-1_T:0274eed9-8bbb-4828-9f06-c138fd964be1	A	A	untested	untested	untested	untested	untested	untested	SOMATIC	null	unknown	unknown	null	df1deaaa-233b-49b9-bf65-635d622c26e6:0274eed9-8bbb-4828-9f06-c138fd964be1	unknown	d4a3b786-4ec2-404b-bfd1-0095e4d22d9c	a9379fcb-8df5-453c-91b7-92e5b5c9f223	COVN12;MR;NNS	A1[41],0[0]	A0[0],1[41]	ZERO	MODIFIER	100	T:ND0:TD0	TCAGTGTGACtCCACTGTGCA	unknown	null	1	1	0	1	1	0
unknown	0	QIMR_Berghofer	37	4	3080699	3080699	+	IGR	SNP	C	T	T	novel	null	Scl-cre x Flt3-ITD_ITD:SFH_194-1_B:df1deaaa-233b-49b9-bf65-635d622c26e6	Scl-cre x Flt3-ITD_ITD:SFH_194-1_T:0274eed9-8bbb-4828-9f06-c138fd964be1	null	null	untested	untested	untested	untested	untested	untested	SOMATIC	null	unknown	unknown	null	df1deaaa-233b-49b9-bf65-635d622c26e6:0274eed9-8bbb-4828-9f06-c138fd964be1	unknown	d4a3b786-4ec2-404b-bfd1-0095e4d22d9c	a9379fcb-8df5-453c-91b7-92e5b5c9f223	SAN3;MR;NNS	.	C0[0],1[37]	ZERO	MODIFIER	100	T:ND0:TD0	CACCACTGTGtAAAAGTGTGA	unknown	null	1	1	0	0	0	0
unknown	0	QIMR_Berghofer	37	4	3080700	3080700	+	IGR	SNP	A	G	G	rs108859801	VLD	Scl-cre x Flt3-ITD_ITD:SFH_194-1_B:df1deaaa-233b-49b9-bf65-635d622c26e6	Scl-cre x Flt3-ITD_ITD:SFH_194-1_T:0274eed9-8bbb-4828-9f06-c138fd964be1	null	null	untested	untested	untested	untested	untested	untested	SOMATIC	null	unknown	unknown	null	df1deaaa-233b-49b9-bf65-635d622c26e6:0274eed9-8bbb-4828-9f06-c138fd964be1	unknown	d4a3b786-4ec2-404b-bfd1-0095e4d22d9c	a9379fcb-8df5-453c-91b7-92e5b5c9f223	SAN3;MR;NNS	.	G0[0],1[41]	ZERO	MODIFIER	100	G:ND0:TD1	ACCACTGTGCgAAAGTGTGAG	unknown	null	1	0	1	0	0	0
unknown	0	QIMR_Berghofer	37	4	3080947	3080947	+	IGR	SNP	C	C	T	novel	null	Flt3-ITD_ITD:FH_174-2_B:3a2c8db4-93a1-486f-a12a-047fddbd4a36	Flt3-ITD_ITD:FH_174-2_T:78679f48-484c-49ac-a165-11a9c9629760	null	null	untested	untested	untested	untested	untested	untested	SOMATIC	null	unknown	unknown	null	3a2c8db4-93a1-486f-a12a-047fddbd4a36:78679f48-484c-49ac-a165-11a9c9629760	unknown	6208e09c-2637-492b-94bb-e70f3dbc3735	ce898658-164e-4c24-b2c5-6b3a8ee2f792	SAN3;MR;NNS	.	C0[0],1[27],T1[41],1[41]	ZERO	MODIFIER	100	T:ND0:TD2	CACCACAGTGtAGCACTGTGA	unknown	null	3	1	2	0	0	0
unknown	0	QIMR_Berghofer	37	4	3080968	3080968	+	IGR	SNP	A	G	G	rs49950184	VLD	Flt3-ITD_ITD:FH_174-2_B:3a2c8db4-93a1-486f-a12a-047fddbd4a36	Flt3-ITD_ITD:FH_174-2_T:78679f48-484c-49ac-a165-11a9c9629760	null	null	untested	untested	untested	untested	untested	untested	SOMATIC	null	unknown	unknown	null	3a2c8db4-93a1-486f-a12a-047fddbd4a36:78679f48-484c-49ac-a165-11a9c9629760	unknown	6208e09c-2637-492b-94bb-e70f3dbc3735	ce898658-164e-4c24-b2c5-6b3a8ee2f792	SAN3;MR;NNS	.	G1[32],1[41]	ZERO	MODIFIER	100	G:ND0:TD2	CATCACCATCgAGCACTGGTA	unknown	null	2	0	2	0	0	0
unknown	0	QIMR_Berghofer	37	4	3082535	3082535	+	IGR	SNP	T	G	G	rs52097706	VLD	Scl-cre x Flt3-ITD_ITD:SFH_194-1_B:df1deaaa-233b-49b9-bf65-635d622c26e6	Scl-cre x Flt3-ITD_ITD:SFH_194-1_T:0274eed9-8bbb-4828-9f06-c138fd964be1	T	T	untested	untested	untested	untested	untested	untested	SOMATIC	null	unknown	unknown	null	df1deaaa-233b-49b9-bf65-635d622c26e6:0274eed9-8bbb-4828-9f06-c138fd964be1	unknown	d4a3b786-4ec2-404b-bfd1-0095e4d22d9c	a9379fcb-8df5-453c-91b7-92e5b5c9f223	COVN12;MR;NNS	T1[41],0[0]	G2[41],0[0]	ZERO	MODIFIER	100	G:ND0:TD2	GTGGAGCACTgGGATAACAAA	unknown	null	2	0	2	1	1	0
Pisd-ps2	0	QIMR_Berghofer	37	17	3082843	3082843	+	Intron	SNP	G	A	G	rs50323137	VLD	Flt3-ITD_ITD:FH_174-2_B:3a2c8db4-93a1-486f-a12a-047fddbd4a36	Flt3-ITD_ITD:FH_174-2_T:78679f48-484c-49ac-a165-11a9c9629760	G	G	untested	untested	untested	untested	untested	untested	SOMATIC	null	unknown	unknown	null	3a2c8db4-93a1-486f-a12a-047fddbd4a36:78679f48-484c-49ac-a165-11a9c9629760	unknown	6208e09c-2637-492b-94bb-e70f3dbc3735	ce898658-164e-4c24-b2c5-6b3a8ee2f792	COVN12;MR;NNS	G1[27],3[41]	A1[41],1[41],G0[0],1[41]	ZERO	MODIFIER	100	A:ND0:TD2	CCCTGAGGCAaGGGGATTCCC	unknown	null	3	1	2	4	4	0
Pisd-ps2	0	QIMR_Berghofer	37	17	3082867	3082867	+	Intron	SNP	A	A	G	rs50182797	VLD	Flt3-ITD_ITD:FH_174-2_B:3a2c8db4-93a1-486f-a12a-047fddbd4a36	Flt3-ITD_ITD:FH_174-2_T:78679f48-484c-49ac-a165-11a9c9629760	A	A	untested	untested	untested	untested	untested	untested	SOMATIC	null	unknown	unknown	null	3a2c8db4-93a1-486f-a12a-047fddbd4a36:78679f48-484c-49ac-a165-11a9c9629760	unknown	6208e09c-2637-492b-94bb-e70f3dbc3735	ce898658-164e-4c24-b2c5-6b3a8ee2f792	COVN12;MR;NNS	A1[41],4[36.5]	A0[0],1[37],G1[41],1[41]	ZERO	MODIFIER	100	G:ND0:TD2	AGTAAGGAAGgAGCTGAGGCA	unknown	null	3	1	2	5	5	0
unknown	0	QIMR_Berghofer	37	4	3082879	3082879	+	IGR	SNP	C	G	G	novel	null	Flt3-ITD_ITD:FH_174-2_B:3a2c8db4-93a1-486f-a12a-047fddbd4a36	Flt3-ITD_ITD:FH_174-2_T:78679f48-484c-49ac-a165-11a9c9629760	null	null	untested	untested	untested	untested	untested	untested	SOMATIC	null	unknown	unknown	null	3a2c8db4-93a1-486f-a12a-047fddbd4a36:78679f48-484c-49ac-a165-11a9c9629760	unknown	6208e09c-2637-492b-94bb-e70f3dbc3735	ce898658-164e-4c24-b2c5-6b3a8ee2f792	SAN3;MR;NNS	.	G0[0],1[41]	ZERO	MODIFIER	100	G:ND0:TD1	TGTGACACCAgAGTGGAGCAG	unknown	null	1	0	1	0	0	0
unknown	0	QIMR_Berghofer	37	4	3083136	3083136	+	IGR	SNP	G	A	A	novel	null	Scl-cre x Flt3-ITD_ITD:SFH_194-1_B:df1deaaa-233b-49b9-bf65-635d622c26e6	Scl-cre x Flt3-ITD_ITD:SFH_194-1_T:0274eed9-8bbb-4828-9f06-c138fd964be1	null	null	untested	untested	untested	untested	untested	untested	SOMATIC	null	unknown	unknown	null	df1deaaa-233b-49b9-bf65-635d622c26e6:0274eed9-8bbb-4828-9f06-c138fd964be1	unknown	d4a3b786-4ec2-404b-bfd1-0095e4d22d9c	a9379fcb-8df5-453c-91b7-92e5b5c9f223	SAN3;MR;NNS	.	G1[41],0[0]	ZERO	MODIFIER	100	A:ND0:TD0	CCACAGTGGAaCACTGTAAAA	unknown	null	1	1	0	0	0	0
unknown	0	QIMR_Berghofer	37	4	3083143	3083143	+	IGR	SNP	A	G	G	novel	null	Scl-cre x Flt3-ITD_ITD:SFH_194-1_B:df1deaaa-233b-49b9-bf65-635d622c26e6	Scl-cre x Flt3-ITD_ITD:SFH_194-1_T:0274eed9-8bbb-4828-9f06-c138fd964be1	null	null	untested	untested	untested	untested	untested	untested	SOMATIC	null	unknown	unknown	null	df1deaaa-233b-49b9-bf65-635d622c26e6:0274eed9-8bbb-4828-9f06-c138fd964be1	unknown	d4a3b786-4ec2-404b-bfd1-0095e4d22d9c	a9379fcb-8df5-453c-91b7-92e5b5c9f223	SAN3;MR;NNS	.	.	ZERO	MODIFIER	100	G:ND0:TD0	GGAGCACTGTgAAAATGAAGT	unknown	null	0	0	0	0	0	0
unknown	0	QIMR_Berghofer	37	4	3083148	3083148	+	IGR	SNP	T	C	C	rs584271538	null	Scl-cre x Flt3-ITD_ITD:SFH_194-1_B:df1deaaa-233b-49b9-bf65-635d622c26e6	Scl-cre x Flt3-ITD_ITD:SFH_194-1_T:0274eed9-8bbb-4828-9f06-c138fd964be1	null	null	untested	untested	untested	untested	untested	untested	SOMATIC	null	unknown	unknown	null	df1deaaa-233b-49b9-bf65-635d622c26e6:0274eed9-8bbb-4828-9f06-c138fd964be1	unknown	d4a3b786-4ec2-404b-bfd1-0095e4d22d9c	a9379fcb-8df5-453c-91b7-92e5b5c9f223	SAN3;MR;NNS	.	.	ZERO	MODIFIER	100	C:ND0:TD0	ACTGTAAAAAcGAAGTGAAGC	unknown	null	0	0	0	0	0	0
unknown	0	QIMR_Berghofer	37	4	3083149	3083149	+	IGR	SNP	G	A	A	novel	null	Scl-cre x Flt3-ITD_ITD:SFH_194-1_B:df1deaaa-233b-49b9-bf65-635d622c26e6	Scl-cre x Flt3-ITD_ITD:SFH_194-1_T:0274eed9-8bbb-4828-9f06-c138fd964be1	null	null	untested	untested	untested	untested	untested	untested	SOMATIC	null	unknown	unknown	null	df1deaaa-233b-49b9-bf65-635d622c26e6:0274eed9-8bbb-4828-9f06-c138fd964be1	unknown	d4a3b786-4ec2-404b-bfd1-0095e4d22d9c	a9379fcb-8df5-453c-91b7-92e5b5c9f223	SAN3;MR;NNS	.	.	ZERO	MODIFIER	100	A:ND0:TD0	CTGTAAAAATaAAGTGAAGCA	unknown	null	0	0	0	0	0	0
unknown	0	QIMR_Berghofer	37	4	3083155	3083155	+	IGR	SNP	A	C	C	novel	null	Scl-cre x Flt3-ITD_ITD:SFH_194-1_B:df1deaaa-233b-49b9-bf65-635d622c26e6	Scl-cre x Flt3-ITD_ITD:SFH_194-1_T:0274eed9-8bbb-4828-9f06-c138fd964be1	null	null	untested	untested	untested	untested	untested	untested	SOMATIC	null	unknown	unknown	null	df1deaaa-233b-49b9-bf65-635d622c26e6:0274eed9-8bbb-4828-9f06-c138fd964be1	unknown	d4a3b786-4ec2-404b-bfd1-0095e4d22d9c	a9379fcb-8df5-453c-91b7-92e5b5c9f223	SAN3;MR;NNS	.	.	ZERO	MODIFIER	100	C:ND0:TD0	AAATGAAGTGcAGCATTACGA	unknown	null	0	0	0	0	0	0
unknown	0	QIMR_Berghofer	37	4	3083160	3083160	+	IGR	SNP	T	A	A	novel	null	Scl-cre x Flt3-ITD_ITD:SFH_194-1_B:df1deaaa-233b-49b9-bf65-635d622c26e6	Scl-cre x Flt3-ITD_ITD:SFH_194-1_T:0274eed9-8bbb-4828-9f06-c138fd964be1	null	null	untested	untested	untested	untested	untested	untested	SOMATIC	null	unknown	unknown	null	df1deaaa-233b-49b9-bf65-635d622c26e6:0274eed9-8bbb-4828-9f06-c138fd964be1	unknown	d4a3b786-4ec2-404b-bfd1-0095e4d22d9c	a9379fcb-8df5-453c-91b7-92e5b5c9f223	SAN3;MR;NNS	.	.	ZERO	MODIFIER	100	A:ND0:TD0	AAGTGAAGCAaTACGATACCA	unknown	null	0	0	0	0	0	0
unknown	0	QIMR_Berghofer	37	4	3083172	3083174	+	IGR	DEL	AGA	-	-	novel	null	Scl-cre x Flt3-ITD_ITD:SFH_194-1_B:df1deaaa-233b-49b9-bf65-635d622c26e6	Scl-cre x Flt3-ITD_ITD:SFH_194-1_T:0274eed9-8bbb-4828-9f06-c138fd964be1	null	null	untested	untested	untested	untested	untested	untested	SOMATIC	null	unknown	unknown	null	df1deaaa-233b-49b9-bf65-635d622c26e6:0274eed9-8bbb-4828-9f06-c138fd964be1	unknown	d4a3b786-4ec2-404b-bfd1-0095e4d22d9c	a9379fcb-8df5-453c-91b7-92e5b5c9f223	COVN12;NNS	null	null	LOW	MODIFIER	100	-:ND0:TD0	ACGATACCAC___TAGCAAGCAC	unknown	null	0	0	0	0	0	0
unknown	0	QIMR_Berghofer	37	4	3083176	3083176	+	IGR	DEL	A	-	-	novel	null	Scl-cre x Flt3-ITD_ITD:SFH_194-1_B:df1deaaa-233b-49b9-bf65-635d622c26e6	Scl-cre x Flt3-ITD_ITD:SFH_194-1_T:0274eed9-8bbb-4828-9f06-c138fd964be1	null	null	untested	untested	untested	untested	untested	untested	SOMATIC	null	unknown	unknown	null	df1deaaa-233b-49b9-bf65-635d622c26e6:0274eed9-8bbb-4828-9f06-c138fd964be1	unknown	d4a3b786-4ec2-404b-bfd1-0095e4d22d9c	a9379fcb-8df5-453c-91b7-92e5b5c9f223	COVN12;NNS	null	null	LOW	MODIFIER	100	-:ND0:TD0	TACCACAGAT_GCAAGCACTG	unknown	null	0	0	0	0	0	0
unknown	0	QIMR_Berghofer	37	4	3083178	3083178	+	IGR	SNP	C	G	G	novel	null	Scl-cre x Flt3-ITD_ITD:SFH_194-1_B:df1deaaa-233b-49b9-bf65-635d622c26e6	Scl-cre x Flt3-ITD_ITD:SFH_194-1_T:0274eed9-8bbb-4828-9f06-c138fd964be1	null	null	untested	untested	untested	untested	untested	untested	SOMATIC	null	unknown	unknown	null	df1deaaa-233b-49b9-bf65-635d622c26e6:0274eed9-8bbb-4828-9f06-c138fd964be1	unknown	d4a3b786-4ec2-404b-bfd1-0095e4d22d9c	a9379fcb-8df5-453c-91b7-92e5b5c9f223	SAN3;MR;NNS	.	.	ZERO	MODIFIER	100	G:ND0:TD0	CCACAGATAGgAAGCACTGTG	unknown	null	0	0	0	0	0	0
unknown	0	QIMR_Berghofer	37	4	3083450	3083450	+	IGR	SNP	G	G	T	novel	null	Flt3-ITD_ITD:FH_174-2_B:3a2c8db4-93a1-486f-a12a-047fddbd4a36	Flt3-ITD_ITD:FH_174-2_T:78679f48-484c-49ac-a165-11a9c9629760	G	G	untested	untested	untested	untested	untested	untested	SOMATIC	null	unknown	unknown	null	3a2c8db4-93a1-486f-a12a-047fddbd4a36:78679f48-484c-49ac-a165-11a9c9629760	unknown	6208e09c-2637-492b-94bb-e70f3dbc3735	ce898658-164e-4c24-b2c5-6b3a8ee2f792	COVN12;MR;NNS	G0[0],2[36.5]	G1[32],0[0]	ZERO	MODIFIER	100	T:ND0:TD0	AGACCACATTtGAGCACTGTG	unknown	null	1	1	0	2	2	0
unknown	0	QIMR_Berghofer	37	4	3083453	3083453	+	IGR	SNP	G	A	G	novel	null	Flt3-ITD_ITD:FH_174-2_B:3a2c8db4-93a1-486f-a12a-047fddbd4a36	Flt3-ITD_ITD:FH_174-2_T:78679f48-484c-49ac-a165-11a9c9629760	G	G	untested	untested	untested	untested	untested	untested	SOMATIC	null	unknown	unknown	null	3a2c8db4-93a1-486f-a12a-047fddbd4a36:78679f48-484c-49ac-a165-11a9c9629760	unknown	6208e09c-2637-492b-94bb-e70f3dbc3735	ce898658-164e-4c24-b2c5-6b3a8ee2f792	COVN12;MR;NNS	G0[0],2[39]	G1[32],0[0]	ZERO	MODIFIER	100	A:ND0:TD0	CCACATTGGAaCACTGTGACA	unknown	null	1	1	0	2	2	0
unknown	0	QIMR_Berghofer	37	4	3083465	3083465	+	IGR	SNP	T	C	T	novel	null	Flt3-ITD_ITD:FH_174-2_B:3a2c8db4-93a1-486f-a12a-047fddbd4a36	Flt3-ITD_ITD:FH_174-2_T:78679f48-484c-49ac-a165-11a9c9629760	T	T	untested	untested	untested	untested	untested	untested	SOMATIC	null	unknown	unknown	null	3a2c8db4-93a1-486f-a12a-047fddbd4a36:78679f48-484c-49ac-a165-11a9c9629760	unknown	6208e09c-2637-492b-94bb-e70f3dbc3735	ce898658-164e-4c24-b2c5-6b3a8ee2f792	COVN12;MR;NNS	T0[0],2[39]	T1[12],0[0]	ZERO	MODIFIER	100	C:ND0:TD0	ACTGTGACACcACAGTGGAGC	unknown	null	1	1	0	2	2	0
unknown	0	QIMR_Berghofer	37	4	3083617	3083617	+	IGR	SNP	G	G	T	novel	null	Scl-cre x Flt3-ITD_ITD:SFH_194-1_B:df1deaaa-233b-49b9-bf65-635d622c26e6	Scl-cre x Flt3-ITD_ITD:SFH_194-1_T:0274eed9-8bbb-4828-9f06-c138fd964be1	null	null	untested	untested	untested	untested	untested	untested	SOMATIC	null	unknown	unknown	null	df1deaaa-233b-49b9-bf65-635d622c26e6:0274eed9-8bbb-4828-9f06-c138fd964be1	unknown	d4a3b786-4ec2-404b-bfd1-0095e4d22d9c	a9379fcb-8df5-453c-91b7-92e5b5c9f223	SAN3;MR;NNS	.	G1[27],0[0]	ZERO	MODIFIER	100	T:ND0:TD0	ACAACCCATGtGATAACAGTA	unknown	null	1	1	0	0	0	0
unknown	0	QIMR_Berghofer	37	4	3083630	3083630	+	IGR	SNP	C	A	C	novel	null	Scl-cre x Flt3-ITD_ITD:SFH_194-1_B:df1deaaa-233b-49b9-bf65-635d622c26e6	Scl-cre x Flt3-ITD_ITD:SFH_194-1_T:0274eed9-8bbb-4828-9f06-c138fd964be1	null	null	untested	untested	untested	untested	untested	untested	SOMATIC	null	unknown	unknown	null	df1deaaa-233b-49b9-bf65-635d622c26e6:0274eed9-8bbb-4828-9f06-c138fd964be1	unknown	d4a3b786-4ec2-404b-bfd1-0095e4d22d9c	a9379fcb-8df5-453c-91b7-92e5b5c9f223	SAN3;MR;NNS	.	C1[41],0[0]	ZERO	MODIFIER	100	A:ND0:TD0	TAACAGTAACaGCACAGTGGA	unknown	null	1	1	0	0	0	0
unknown	0	QIMR_Berghofer	37	4	3083655	3083655	+	IGR	SNP	G	C	C	novel	null	Scl-cre x Flt3-ITD_ITD:SFH_194-1_B:df1deaaa-233b-49b9-bf65-635d622c26e6	Scl-cre x Flt3-ITD_ITD:SFH_194-1_T:0274eed9-8bbb-4828-9f06-c138fd964be1	null	null	untested	untested	untested	untested	untested	untested	SOMATIC	null	unknown	unknown	null	df1deaaa-233b-49b9-bf65-635d622c26e6:0274eed9-8bbb-4828-9f06-c138fd964be1	unknown	d4a3b786-4ec2-404b-bfd1-0095e4d22d9c	a9379fcb-8df5-453c-91b7-92e5b5c9f223	SAN3;MR;NNS	.	.	ZERO	MODIFIER	100	C:ND0:TD0	TGTGACACCAcAGAGGATCAT	unknown	null	0	0	0	0	0	0
unknown	0	QIMR_Berghofer	37	4	3083658	3083658	+	IGR	SNP	A	C	C	novel	null	Scl-cre x Flt3-ITD_ITD:SFH_194-1_B:df1deaaa-233b-49b9-bf65-635d622c26e6	Scl-cre x Flt3-ITD_ITD:SFH_194-1_T:0274eed9-8bbb-4828-9f06-c138fd964be1	null	null	untested	untested	untested	untested	untested	untested	SOMATIC	null	unknown	unknown	null	df1deaaa-233b-49b9-bf65-635d622c26e6:0274eed9-8bbb-4828-9f06-c138fd964be1	unknown	d4a3b786-4ec2-404b-bfd1-0095e4d22d9c	a9379fcb-8df5-453c-91b7-92e5b5c9f223	SAN3;MR;NNS	.	.	ZERO	MODIFIER	100	C:ND0:TD0	GACACCAGAGcGGATCATTGT	unknown	null	0	0	0	0	0	0
unknown	0	QIMR_Berghofer	37	4	3084013	3084013	+	IGR	SNP	A	G	G	rs579812222	null	Scl-cre x Flt3-ITD_ITD:SFH_194-1_B:df1deaaa-233b-49b9-bf65-635d622c26e6	Scl-cre x Flt3-ITD_ITD:SFH_194-1_T:0274eed9-8bbb-4828-9f06-c138fd964be1	A	A	untested	untested	untested	untested	untested	untested	SOMATIC	null	unknown	unknown	null	df1deaaa-233b-49b9-bf65-635d622c26e6:0274eed9-8bbb-4828-9f06-c138fd964be1	unknown	d4a3b786-4ec2-404b-bfd1-0095e4d22d9c	a9379fcb-8df5-453c-91b7-92e5b5c9f223	COVN12;MR;NNS	A1[41],0[0]	.	ZERO	MODIFIER	100	G:ND0:TD0	TGACAACCCAgTGGATAACAG	unknown	null	0	0	0	1	1	0
unknown	0	QIMR_Berghofer	37	4	3084014	3084014	+	IGR	SNP	T	C	C	novel	null	Scl-cre x Flt3-ITD_ITD:SFH_194-1_B:df1deaaa-233b-49b9-bf65-635d622c26e6	Scl-cre x Flt3-ITD_ITD:SFH_194-1_T:0274eed9-8bbb-4828-9f06-c138fd964be1	T	T	untested	untested	untested	untested	untested	untested	SOMATIC	null	unknown	unknown	null	df1deaaa-233b-49b9-bf65-635d622c26e6:0274eed9-8bbb-4828-9f06-c138fd964be1	unknown	d4a3b786-4ec2-404b-bfd1-0095e4d22d9c	a9379fcb-8df5-453c-91b7-92e5b5c9f223	COVN12;MR;NNS	T1[41],0[0]	.	ZERO	MODIFIER	100	C:ND0:TD0	GACAACCCAAcGGATAACAGT	unknown	null	0	0	0	1	1	0
unknown	0	QIMR_Berghofer	37	4	3084035	3084035	+	IGR	SNP	T	G	G	novel	null	Scl-cre x Flt3-ITD_ITD:SFH_194-1_B:df1deaaa-233b-49b9-bf65-635d622c26e6	Scl-cre x Flt3-ITD_ITD:SFH_194-1_T:0274eed9-8bbb-4828-9f06-c138fd964be1	T	T	untested	untested	untested	untested	untested	untested	SOMATIC	null	unknown	unknown	null	df1deaaa-233b-49b9-bf65-635d622c26e6:0274eed9-8bbb-4828-9f06-c138fd964be1	unknown	d4a3b786-4ec2-404b-bfd1-0095e4d22d9c	a9379fcb-8df5-453c-91b7-92e5b5c9f223	COVN12;MR;NNS	T1[41],0[0]	.	ZERO	MODIFIER	100	G:ND0:TD0	AACAGCACAGgGGAGCACTTT	unknown	null	0	0	0	1	1	0
unknown	0	QIMR_Berghofer	37	4	3084044	3084044	+	IGR	SNP	T	G	G	novel	null	Scl-cre x Flt3-ITD_ITD:SFH_194-1_B:df1deaaa-233b-49b9-bf65-635d622c26e6	Scl-cre x Flt3-ITD_ITD:SFH_194-1_T:0274eed9-8bbb-4828-9f06-c138fd964be1	T	T	untested	untested	untested	untested	untested	untested	SOMATIC	null	unknown	unknown	null	df1deaaa-233b-49b9-bf65-635d622c26e6:0274eed9-8bbb-4828-9f06-c138fd964be1	unknown	d4a3b786-4ec2-404b-bfd1-0095e4d22d9c	a9379fcb-8df5-453c-91b7-92e5b5c9f223	COVN12;MR;NNS	T1[41],0[0]	.	ZERO	MODIFIER	100	G:ND0:TD0	GTGGAGCACTgTGACACCACA	unknown	null	0	0	0	1	1	0
unknown	0	QIMR_Berghofer	37	4	3084056	3084056	+	IGR	SNP	T	A	A	novel	null	Scl-cre x Flt3-ITD_ITD:SFH_194-1_B:df1deaaa-233b-49b9-bf65-635d622c26e6	Scl-cre x Flt3-ITD_ITD:SFH_194-1_T:0274eed9-8bbb-4828-9f06-c138fd964be1	T	T	untested	untested	untested	untested	untested	untested	SOMATIC	null	unknown	unknown	null	df1deaaa-233b-49b9-bf65-635d622c26e6:0274eed9-8bbb-4828-9f06-c138fd964be1	unknown	d4a3b786-4ec2-404b-bfd1-0095e4d22d9c	a9379fcb-8df5-453c-91b7-92e5b5c9f223	COVN12;MR;NNS	T1[37],0[0]	.	ZERO	MODIFIER	100	A:ND0:TD0	GACACCACAGaGGATTATTAT	unknown	null	0	0	0	1	1	0
unknown	0	QIMR_Berghofer	37	4	3084061	3084061	+	IGR	SNP	T	C	C	novel	null	Scl-cre x Flt3-ITD_ITD:SFH_194-1_B:df1deaaa-233b-49b9-bf65-635d622c26e6	Scl-cre x Flt3-ITD_ITD:SFH_194-1_T:0274eed9-8bbb-4828-9f06-c138fd964be1	null	null	untested	untested	untested	untested	untested	untested	SOMATIC	null	unknown	unknown	null	df1deaaa-233b-49b9-bf65-635d622c26e6:0274eed9-8bbb-4828-9f06-c138fd964be1	unknown	d4a3b786-4ec2-404b-bfd1-0095e4d22d9c	a9379fcb-8df5-453c-91b7-92e5b5c9f223	SAN3;MR;NNS	.	.	ZERO	MODIFIER	100	C:ND0:TD0	CACAGTGGATcATTATGACAT	unknown	null	0	0	0	0	0	0
unknown	0	QIMR_Berghofer	37	4	3084065	3084065	+	IGR	SNP	A	G	G	rs583454092	null	Scl-cre x Flt3-ITD_ITD:SFH_194-1_B:df1deaaa-233b-49b9-bf65-635d622c26e6	Scl-cre x Flt3-ITD_ITD:SFH_194-1_T:0274eed9-8bbb-4828-9f06-c138fd964be1	null	null	untested	untested	untested	untested	untested	untested	SOMATIC	null	unknown	unknown	null	df1deaaa-233b-49b9-bf65-635d622c26e6:0274eed9-8bbb-4828-9f06-c138fd964be1	unknown	d4a3b786-4ec2-404b-bfd1-0095e4d22d9c	a9379fcb-8df5-453c-91b7-92e5b5c9f223	SAN3;MR;NNS	.	.	ZERO	MODIFIER	100	G:ND0:TD0	GTGGATTATTgTGACATCACT	unknown	null	0	0	0	0	0	0
unknown	0	QIMR_Berghofer	37	4	3084071	3084071	+	IGR	SNP	T	C	C	novel	null	Scl-cre x Flt3-ITD_ITD:SFH_194-1_B:df1deaaa-233b-49b9-bf65-635d622c26e6	Scl-cre x Flt3-ITD_ITD:SFH_194-1_T:0274eed9-8bbb-4828-9f06-c138fd964be1	null	null	untested	untested	untested	untested	untested	untested	SOMATIC	null	unknown	unknown	null	df1deaaa-233b-49b9-bf65-635d622c26e6:0274eed9-8bbb-4828-9f06-c138fd964be1	unknown	d4a3b786-4ec2-404b-bfd1-0095e4d22d9c	a9379fcb-8df5-453c-91b7-92e5b5c9f223	SAN3;MR;NNS	.	.	ZERO	MODIFIER	100	C:ND0:TD0	TATTATGACAcCACTGTGGAG	unknown	null	0	0	0	0	0	0
unknown	0	QIMR_Berghofer	37	4	3084078	3084078	+	IGR	SNP	G	A	A	novel	null	Scl-cre x Flt3-ITD_ITD:SFH_194-1_B:df1deaaa-233b-49b9-bf65-635d622c26e6	Scl-cre x Flt3-ITD_ITD:SFH_194-1_T:0274eed9-8bbb-4828-9f06-c138fd964be1	null	null	untested	untested	untested	untested	untested	untested	SOMATIC	null	unknown	unknown	null	df1deaaa-233b-49b9-bf65-635d622c26e6:0274eed9-8bbb-4828-9f06-c138fd964be1	unknown	d4a3b786-4ec2-404b-bfd1-0095e4d22d9c	a9379fcb-8df5-453c-91b7-92e5b5c9f223	SAN3;MR;NNS	.	.	ZERO	MODIFIER	100	A:ND0:TD0	ACATCACTGTaGAGAATTGTG	unknown	null	0	0	0	0	0	0
unknown	0	QIMR_Berghofer	37	4	3085150	3085150	+	IGR	SNP	A	G	G	novel	null	Flt3-ITD_ITD:FH_174-2_B:3a2c8db4-93a1-486f-a12a-047fddbd4a36	Flt3-ITD_ITD:FH_174-2_T:78679f48-484c-49ac-a165-11a9c9629760	.	null	untested	untested	untested	untested	untested	untested	SOMATIC	null	unknown	unknown	null	3a2c8db4-93a1-486f-a12a-047fddbd4a36:78679f48-484c-49ac-a165-11a9c9629760	unknown	6208e09c-2637-492b-94bb-e70f3dbc3735	ce898658-164e-4c24-b2c5-6b3a8ee2f792	SAN3_1;MR_1;NNS_1;SAN3_2;MR_2;NNS_2	.	A0[0],1[27],G2[41],1[41]	ZERO_1,ZERO_2	MODIFIER	100	G:ND0:TD3	ACTGTGACACC	unknown	null	4	1	3	0	0	0
unknown	0	QIMR_Berghofer	37	4	3085495	3085495	+	IGR	SNP	T	G	G	novel	null	Scl-cre x Flt3-ITD_ITD:SFH_194-1_B:df1deaaa-233b-49b9-bf65-635d622c26e6	Scl-cre x Flt3-ITD_ITD:SFH_194-1_T:0274eed9-8bbb-4828-9f06-c138fd964be1	null	null	untested	untested	untested	untested	untested	untested	SOMATIC	null	unknown	unknown	null	df1deaaa-233b-49b9-bf65-635d622c26e6:0274eed9-8bbb-4828-9f06-c138fd964be1	unknown	d4a3b786-4ec2-404b-bfd1-0095e4d22d9c	a9379fcb-8df5-453c-91b7-92e5b5c9f223	SAN3;MR;NNS	.	G1[41],1[41]	ZERO	MODIFIER	100	G:ND0:TD2	GAACAGTGGAgCACTGAGACA	unknown	null	2	0	2	0	0	0
unknown	0	QIMR_Berghofer	37	4	3085521	3085521	+	IGR	SNP	C	T	T	rs48930186	VLD	Flt3-ITD_ITD:FH_174-2_B:3a2c8db4-93a1-486f-a12a-047fddbd4a36	Flt3-ITD_ITD:FH_174-2_T:78679f48-484c-49ac-a165-11a9c9629760	.	null	untested	untested	untested	untested	untested	untested	SOMATIC	null	unknown	unknown	null	3a2c8db4-93a1-486f-a12a-047fddbd4a36:78679f48-484c-49ac-a165-11a9c9629760	unknown	6208e09c-2637-492b-94bb-e70f3dbc3735	ce898658-164e-4c24-b2c5-6b3a8ee2f792	SAN3_1;MR_1;NNS_1;SAN3_2;MR_2;NNS_2	.	C1[37],0[0],T1[27],2[36.5]	ZERO_1,ZERO_2	MODIFIER	100	T:ND0:TD3	GCAATTTGACA	unknown	null	4	1	3	0	0	0
unknown	0	QIMR_Berghofer	37	4	3085679	3085685	+	IGR	DEL	CATGCAC	-	-	novel	null	Scl-cre x Flt3-ITD_ITD:SFH_194-1_B:df1deaaa-233b-49b9-bf65-635d622c26e6	Scl-cre x Flt3-ITD_ITD:SFH_194-1_T:0274eed9-8bbb-4828-9f06-c138fd964be1	null	null	untested	untested	untested	untested	untested	untested	SOMATIC	null	unknown	unknown	null	df1deaaa-233b-49b9-bf65-635d622c26e6:0274eed9-8bbb-4828-9f06-c138fd964be1	unknown	d4a3b786-4ec2-404b-bfd1-0095e4d22d9c	a9379fcb-8df5-453c-91b7-92e5b5c9f223	COVN12;NNS	null	0,2,2,0[0,0],0[0],0,1,1	LOW	MODIFIER	100	-:ND0:TD0	ACCGCACAGT_______TGTGACATCA	unknown	null	2	2	0	0	0	0
unknown	0	QIMR_Berghofer	37	4	3085689	3085702	+	IGR	DEL	GACATCAGAGTGGA	-	-	novel	null	Scl-cre x Flt3-ITD_ITD:SFH_194-1_B:df1deaaa-233b-49b9-bf65-635d622c26e6	Scl-cre x Flt3-ITD_ITD:SFH_194-1_T:0274eed9-8bbb-4828-9f06-c138fd964be1	null	null	untested	untested	untested	untested	untested	untested	SOMATIC	null	unknown	unknown	null	df1deaaa-233b-49b9-bf65-635d622c26e6:0274eed9-8bbb-4828-9f06-c138fd964be1	unknown	d4a3b786-4ec2-404b-bfd1-0095e4d22d9c	a9379fcb-8df5-453c-91b7-92e5b5c9f223	COVN12;NNS	null	0,2,1,0[0,0],0[0],1,0,1	LOW	MODIFIER	100	-:ND0:TD0	CATGCACTGT______________GCATTGTGAC	unknown	null	1	0	0	0	0	0
unknown	0	QIMR_Berghofer	37	4	3085706	3085706	+	IGR	SNP	T	C	C	novel	null	Scl-cre x Flt3-ITD_ITD:SFH_194-1_B:df1deaaa-233b-49b9-bf65-635d622c26e6	Scl-cre x Flt3-ITD_ITD:SFH_194-1_T:0274eed9-8bbb-4828-9f06-c138fd964be1	null	null	untested	untested	untested	untested	untested	untested	SOMATIC	null	unknown	unknown	null	df1deaaa-233b-49b9-bf65-635d622c26e6:0274eed9-8bbb-4828-9f06-c138fd964be1	unknown	d4a3b786-4ec2-404b-bfd1-0095e4d22d9c	a9379fcb-8df5-453c-91b7-92e5b5c9f223	SAN3;MR;NNS	.	.	ZERO	MODIFIER	100	C:ND0:TD0	GAGTGGAGCAcTGTGACACCC	unknown	null	0	0	0	0	0	0
unknown	0	QIMR_Berghofer	37	4	3085935	3085935	+	IGR	SNP	C	A	A	novel	null	Scl-cre x Flt3-ITD_ITD:SFH_194-1_B:df1deaaa-233b-49b9-bf65-635d622c26e6	Scl-cre x Flt3-ITD_ITD:SFH_194-1_T:0274eed9-8bbb-4828-9f06-c138fd964be1	C	C	untested	untested	untested	untested	untested	untested	SOMATIC	null	unknown	unknown	null	df1deaaa-233b-49b9-bf65-635d622c26e6:0274eed9-8bbb-4828-9f06-c138fd964be1	unknown	d4a3b786-4ec2-404b-bfd1-0095e4d22d9c	a9379fcb-8df5-453c-91b7-92e5b5c9f223	COVN12;MR;NNS	C1[41],2[41]	.	ZERO	MODIFIER	100	A:ND0:TD0	GAGTGGAGCAaTGTGACAACA	unknown	null	0	0	0	3	3	0
unknown	0	QIMR_Berghofer	37	4	3085948	3085948	+	IGR	SNP	G	C	C	novel	null	Scl-cre x Flt3-ITD_ITD:SFH_194-1_B:df1deaaa-233b-49b9-bf65-635d622c26e6	Scl-cre x Flt3-ITD_ITD:SFH_194-1_T:0274eed9-8bbb-4828-9f06-c138fd964be1	G	G	untested	untested	untested	untested	untested	untested	SOMATIC	null	unknown	unknown	null	df1deaaa-233b-49b9-bf65-635d622c26e6:0274eed9-8bbb-4828-9f06-c138fd964be1	unknown	d4a3b786-4ec2-404b-bfd1-0095e4d22d9c	a9379fcb-8df5-453c-91b7-92e5b5c9f223	COVN12;MR;NNS	G2[41],2[41]	.	ZERO	MODIFIER	100	C:ND0:TD0	TGACAACACAcTGAGTGCTGT	unknown	null	0	0	0	4	4	0
unknown	0	QIMR_Berghofer	37	4	3086470	3086470	+	IGR	SNP	T	C	C	rs47196229	null	Scl-cre x Flt3-ITD_ITD:SFH_194-1_B:df1deaaa-233b-49b9-bf65-635d622c26e6	Scl-cre x Flt3-ITD_ITD:SFH_194-1_T:0274eed9-8bbb-4828-9f06-c138fd964be1	T	T	untested	untested	untested	untested	untested	untested	SOMATIC	null	unknown	unknown	null	df1deaaa-233b-49b9-bf65-635d622c26e6:0274eed9-8bbb-4828-9f06-c138fd964be1	unknown	d4a3b786-4ec2-404b-bfd1-0095e4d22d9c	a9379fcb-8df5-453c-91b7-92e5b5c9f223	COVN12;MIN;MR;NNS	C0[0],1[41],T1[41],0[0]	.	ZERO	MODIFIER	100	C:ND1:TD0	TATTTCATAAcCTTGAGGGGA	unknown	null	0	0	0	2	1	1
unknown	0	QIMR_Berghofer	37	4	3086481	3086481	+	IGR	SNP	G	A	A	rs46967671	null	Scl-cre x Flt3-ITD_ITD:SFH_194-1_B:df1deaaa-233b-49b9-bf65-635d622c26e6	Scl-cre x Flt3-ITD_ITD:SFH_194-1_T:0274eed9-8bbb-4828-9f06-c138fd964be1	G	G	untested	untested	untested	untested	untested	untested	SOMATIC	null	unknown	unknown	null	df1deaaa-233b-49b9-bf65-635d622c26e6:0274eed9-8bbb-4828-9f06-c138fd964be1	unknown	d4a3b786-4ec2-404b-bfd1-0095e4d22d9c	a9379fcb-8df5-453c-91b7-92e5b5c9f223	COVN12;MIN;MR;NNS	A0[0],1[41],G1[41],0[0]	.	ZERO	MODIFIER	100	A:ND1:TD0	CTTGAGGGGAaTGCTGATCCT	unknown	null	0	0	0	2	1	1
unknown	0	QIMR_Berghofer	37	4	3086484	3086484	+	IGR	SNP	C	T	T	rs49678543	null	Scl-cre x Flt3-ITD_ITD:SFH_194-1_B:df1deaaa-233b-49b9-bf65-635d622c26e6	Scl-cre x Flt3-ITD_ITD:SFH_194-1_T:0274eed9-8bbb-4828-9f06-c138fd964be1	C	C	untested	untested	untested	untested	untested	untested	SOMATIC	null	unknown	unknown	null	df1deaaa-233b-49b9-bf65-635d622c26e6:0274eed9-8bbb-4828-9f06-c138fd964be1	unknown	d4a3b786-4ec2-404b-bfd1-0095e4d22d9c	a9379fcb-8df5-453c-91b7-92e5b5c9f223	COVN12;MIN;MR;NNS	C1[41],0[0],T0[0],1[41]	.	ZERO	MODIFIER	100	T:ND1:TD0	GAGGGGAGTGtTGATCCTACC	unknown	null	0	0	0	2	1	1
unknown	0	QIMR_Berghofer	37	4	3086504	3086504	+	IGR	SNP	C	T	T	rs46198387	null	Scl-cre x Flt3-ITD_ITD:SFH_194-1_B:df1deaaa-233b-49b9-bf65-635d622c26e6	Scl-cre x Flt3-ITD_ITD:SFH_194-1_T:0274eed9-8bbb-4828-9f06-c138fd964be1	C	C	untested	untested	untested	untested	untested	untested	SOMATIC	null	unknown	unknown	null	df1deaaa-233b-49b9-bf65-635d622c26e6:0274eed9-8bbb-4828-9f06-c138fd964be1	unknown	d4a3b786-4ec2-404b-bfd1-0095e4d22d9c	a9379fcb-8df5-453c-91b7-92e5b5c9f223	COVN12;MR;NNS	C1[41],1[41]	.	ZERO	MODIFIER	100	T:ND0:TD0	CTCTTAATCCtATTTATATTG	unknown	null	0	0	0	2	2	0
unknown	0	QIMR_Berghofer	37	4	3086533	3086533	+	IGR	SNP	G	A	A	rs50266973	null	Scl-cre x Flt3-ITD_ITD:SFH_194-1_B:df1deaaa-233b-49b9-bf65-635d622c26e6	Scl-cre x Flt3-ITD_ITD:SFH_194-1_T:0274eed9-8bbb-4828-9f06-c138fd964be1	G	G	untested	untested	untested	untested	untested	untested	SOMATIC	null	unknown	unknown	null	df1deaaa-233b-49b9-bf65-635d622c26e6:0274eed9-8bbb-4828-9f06-c138fd964be1	unknown	d4a3b786-4ec2-404b-bfd1-0095e4d22d9c	a9379fcb-8df5-453c-91b7-92e5b5c9f223	COVN12;MR;NNS	G1[37],1[41]	A1[41],0[0]	ZERO	MODIFIER	100	A:ND0:TD1	AGAACTTCCCaGACCTTTAGC	unknown	null	1	0	1	2	2	0
unknown	0	QIMR_Berghofer	37	4	3086556	3086556	+	IGR	SNP	T	C	T	rs46235775	null	Scl-cre x Flt3-ITD_ITD:SFH_194-1_B:df1deaaa-233b-49b9-bf65-635d622c26e6	Scl-cre x Flt3-ITD_ITD:SFH_194-1_T:0274eed9-8bbb-4828-9f06-c138fd964be1	T	T	untested	untested	untested	untested	untested	untested	SOMATIC	null	unknown	unknown	null	df1deaaa-233b-49b9-bf65-635d622c26e6:0274eed9-8bbb-4828-9f06-c138fd964be1	unknown	d4a3b786-4ec2-404b-bfd1-0095e4d22d9c	a9379fcb-8df5-453c-91b7-92e5b5c9f223	COVN12;MR;NNS	T0[0],1[41]	C1[41],0[0],T1[41],0[0]	ZERO	MODIFIER	100	C:ND0:TD1	CAGGCAATGAcTGTATTGACA	unknown	null	2	1	1	1	1	0
unknown	0	QIMR_Berghofer	37	4	3086923	3086923	+	IGR	SNP	T	C	C	rs46078143	VLD	Scl-cre x Flt3-ITD_ITD:SFH_194-1_B:df1deaaa-233b-49b9-bf65-635d622c26e6	Scl-cre x Flt3-ITD_ITD:SFH_194-1_T:0274eed9-8bbb-4828-9f06-c138fd964be1	T	T	untested	untested	untested	untested	untested	untested	SOMATIC	null	unknown	unknown	null	df1deaaa-233b-49b9-bf65-635d622c26e6:0274eed9-8bbb-4828-9f06-c138fd964be1	unknown	d4a3b786-4ec2-404b-bfd1-0095e4d22d9c	a9379fcb-8df5-453c-91b7-92e5b5c9f223	COVN12;MR;NNS	T1[37],0[0]	C1[41],1[41],T1[12],0[0]	ZERO	MODIFIER	100	C:ND0:TD2	CCTGTCTTAGcCAGGGTTTTT	unknown	null	3	1	2	1	1	0
unknown	0	QIMR_Berghofer	37	4	3086932	3086932	+	IGR	SNP	T	C	C	rs50713419	VLD	Scl-cre x Flt3-ITD_ITD:SFH_194-1_B:df1deaaa-233b-49b9-bf65-635d622c26e6	Scl-cre x Flt3-ITD_ITD:SFH_194-1_T:0274eed9-8bbb-4828-9f06-c138fd964be1	T	T	untested	untested	untested	untested	untested	untested	SOMATIC	null	unknown	unknown	null	df1deaaa-233b-49b9-bf65-635d622c26e6:0274eed9-8bbb-4828-9f06-c138fd964be1	unknown	d4a3b786-4ec2-404b-bfd1-0095e4d22d9c	a9379fcb-8df5-453c-91b7-92e5b5c9f223	COVN12;MR;NNS	T1[41],0[0]	C1[41],1[41],T1[12],0[0]	ZERO	MODIFIER	100	C:ND0:TD2	GTCAGGGTTTcTATTCCTGCA	unknown	null	3	1	2	1	1	0
unknown	0	QIMR_Berghofer	37	4	3087003	3087003	+	IGR	SNP	T	C	C	novel	null	Scl-cre x Flt3-ITD_ITD:SFH_194-1_B:df1deaaa-233b-49b9-bf65-635d622c26e6	Scl-cre x Flt3-ITD_ITD:SFH_194-1_T:0274eed9-8bbb-4828-9f06-c138fd964be1	T	T	untested	untested	untested	untested	untested	untested	SOMATIC	null	unknown	unknown	null	df1deaaa-233b-49b9-bf65-635d622c26e6:0274eed9-8bbb-4828-9f06-c138fd964be1	unknown	d4a3b786-4ec2-404b-bfd1-0095e4d22d9c	a9379fcb-8df5-453c-91b7-92e5b5c9f223	COVN12;MR;NNS	T1[41],1[41]	C0[0],2[41]	ZERO	MODIFIER	100	C:ND0:TD2	TACACTTCCAcACTGCTGTTC	unknown	null	2	0	2	2	2	0
RP24-319M18.1	0	QIMR_Berghofer	37	19	3101008	3101008	+	Intron	SNP	G	T	T	novel	null	Flt3-ITD_ITD:FH_174-2_B:3a2c8db4-93a1-486f-a12a-047fddbd4a36	Flt3-ITD_ITD:FH_174-2_T:78679f48-484c-49ac-a165-11a9c9629760	null	null	untested	untested	untested	untested	untested	untested	SOMATIC	null	unknown	unknown	null	3a2c8db4-93a1-486f-a12a-047fddbd4a36:78679f48-484c-49ac-a165-11a9c9629760	unknown	6208e09c-2637-492b-94bb-e70f3dbc3735	ce898658-164e-4c24-b2c5-6b3a8ee2f792	SAN3;MR;NNS	.	.	ZERO	MODIFIER	100	T:ND0:TD0	TCTTCCTGTGtGGTAGCCATG	unknown	null	0	0	0	0	0	0
RP24-319M18.1	0	QIMR_Berghofer	37	19	3101012	3101012	+	Intron	SNP	A	T	T	novel	null	Flt3-ITD_ITD:FH_174-2_B:3a2c8db4-93a1-486f-a12a-047fddbd4a36	Flt3-ITD_ITD:FH_174-2_T:78679f48-484c-49ac-a165-11a9c9629760	null	null	untested	untested	untested	untested	untested	untested	SOMATIC	null	unknown	unknown	null	3a2c8db4-93a1-486f-a12a-047fddbd4a36:78679f48-484c-49ac-a165-11a9c9629760	unknown	6208e09c-2637-492b-94bb-e70f3dbc3735	ce898658-164e-4c24-b2c5-6b3a8ee2f792	SAN3;MR;NNS	.	.	ZERO	MODIFIER	100	T:ND0:TD0	CCTGTGGGGTtGCCATGCCCT	unknown	null	0	0	0	0	0	0
RP24-319M18.1	0	QIMR_Berghofer	37	19	3101018	3101018	+	Intron	SNP	G	C	C	novel	null	Flt3-ITD_ITD:FH_174-2_B:3a2c8db4-93a1-486f-a12a-047fddbd4a36	Flt3-ITD_ITD:FH_174-2_T:78679f48-484c-49ac-a165-11a9c9629760	null	null	untested	untested	untested	untested	untested	untested	SOMATIC	null	unknown	unknown	null	3a2c8db4-93a1-486f-a12a-047fddbd4a36:78679f48-484c-49ac-a165-11a9c9629760	unknown	6208e09c-2637-492b-94bb-e70f3dbc3735	ce898658-164e-4c24-b2c5-6b3a8ee2f792	SAN3;MR;NNS	.	.	ZERO	MODIFIER	100	C:ND0:TD0	GGGTAGCCATcCCCTTCAGGT	unknown	null	0	0	0	0	0	0
unknown	0	QIMR_Berghofer	37	18	3101445	3101445	+	IGR	SNP	G	A	A	novel	null	Flt3-ITD_ITD:FH_174-2_B:3a2c8db4-93a1-486f-a12a-047fddbd4a36	Flt3-ITD_ITD:FH_174-2_T:78679f48-484c-49ac-a165-11a9c9629760	G	G	untested	untested	untested	untested	untested	untested	SOMATIC	null	unknown	unknown	null	3a2c8db4-93a1-486f-a12a-047fddbd4a36:78679f48-484c-49ac-a165-11a9c9629760	unknown	6208e09c-2637-492b-94bb-e70f3dbc3735	ce898658-164e-4c24-b2c5-6b3a8ee2f792	SAN3_1;MR_1;NNS_1;COVN12_2;MR_2;NNS_2	G1[41],0[0]	A1[41],2[34],G1[37],1[41]	ZERO_1,ZERO_2	MODIFIER	100	A:ND0:TD3	GAGCTAGCCAG	unknown	null	5	2	3	1	1	0
Vmn1r-ps6	0	QIMR_Berghofer	37	6	3107438	3107438	+	3'Flank	SNP	A	G	G	novel	null	Flt3-ITD_ITD:FH_174-2_B:3a2c8db4-93a1-486f-a12a-047fddbd4a36	Flt3-ITD_ITD:FH_174-2_T:78679f48-484c-49ac-a165-11a9c9629760	A	A	untested	untested	untested	untested	untested	untested	SOMATIC	null	unknown	unknown	null	3a2c8db4-93a1-486f-a12a-047fddbd4a36:78679f48-484c-49ac-a165-11a9c9629760	unknown	6208e09c-2637-492b-94bb-e70f3dbc3735	ce898658-164e-4c24-b2c5-6b3a8ee2f792	COVN12_1;MIN_1;MR_1;NNS_1;SBIASCOV_1;COVN12_2;MIN_2;MR_2;NNS_2	A7[38.43],0[0],G1[41],0[0]	A2[41],0[0],G3[41],0[0]	ZERO_1,ZERO_2	MODIFIER	100	G:ND1:TD3	AACAGGTAAAA	unknown	null	5	2	3	8	7	1
Vmn1r-ps6	0	QIMR_Berghofer	37	6	3107523	3107523	+	unknown	SNP	G	A	G	novel	null	Flt3-ITD_ITD:FH_174-2_B:3a2c8db4-93a1-486f-a12a-047fddbd4a36	Flt3-ITD_ITD:FH_174-2_T:78679f48-484c-49ac-a165-11a9c9629760	G	G	untested	untested	untested	untested	untested	untested	SOMATIC	null	unknown	unknown	null	3a2c8db4-93a1-486f-a12a-047fddbd4a36:78679f48-484c-49ac-a165-11a9c9629760	unknown	6208e09c-2637-492b-94bb-e70f3dbc3735	ce898658-164e-4c24-b2c5-6b3a8ee2f792	COVN12_1;MIN_1;COVN12_2;MIN_2	A0[0],1[41],G6[41],3[41]	A3[41],5[33.6],G7[39.14],2[36.5]	ZERO_1,ZERO_2	MODIFIER	100	A:ND1:TD8	AGCACAGTAAA	unknown	null	17	9	8	10	9	1
unknown	0	QIMR_Berghofer	37	12	3109879	3109879	+	IGR	SNP	A	A	G	novel	null	Flt3-ITD_ITD:FH_174-2_B:3a2c8db4-93a1-486f-a12a-047fddbd4a36	Flt3-ITD_ITD:FH_174-2_T:78679f48-484c-49ac-a165-11a9c9629760	A	A	untested	untested	untested	untested	untested	untested	SOMATIC	null	unknown	unknown	null	3a2c8db4-93a1-486f-a12a-047fddbd4a36:78679f48-484c-49ac-a165-11a9c9629760	unknown	6208e09c-2637-492b-94bb-e70f3dbc3735	ce898658-164e-4c24-b2c5-6b3a8ee2f792	MR;NNS	A36[38.64],7[39.14]	A71[38.44],19[37.37],G2[39],0[0]	ZERO	MODIFIER	100	G:ND0:TD2	ATCACTGAAAgTCACGGAAAA	unknown	null	92	90	2	43	43	0
unknown	0	QIMR_Berghofer	37	12	3109903	3109903	+	IGR	SNP	C	A	C	novel	null	Flt3-ITD_ITD:FH_174-2_B:3a2c8db4-93a1-486f-a12a-047fddbd4a36	Flt3-ITD_ITD:FH_174-2_T:78679f48-484c-49ac-a165-11a9c9629760	C	C	untested	untested	untested	untested	untested	untested	SOMATIC	null	unknown	unknown	null	3a2c8db4-93a1-486f-a12a-047fddbd4a36:78679f48-484c-49ac-a165-11a9c9629760	unknown	6208e09c-2637-492b-94bb-e70f3dbc3735	ce898658-164e-4c24-b2c5-6b3a8ee2f792	MIUN	A3[41],0[0],C128[39.22],23[35.48],T2[37],2[26.5]	A12[40.33],2[26.5],C209[39.74],41[34.05],T3[38],0[0]	LOW	MODIFIER	100	A:ND4:TD12	ACACAATTTAG	unknown	null	267	250	14	158	151	3
unknown	0	QIMR_Berghofer	37	12	3109903	3109903	+	IGR	SNP	C	A	C	novel	null	Scl-cre x Flt3-ITD_ITD:SFH_194-1_B:df1deaaa-233b-49b9-bf65-635d622c26e6	Scl-cre x Flt3-ITD_ITD:SFH_194-1_T:0274eed9-8bbb-4828-9f06-c138fd964be1	C	C	untested	untested	untested	untested	untested	untested	SOMATIC	null	unknown	unknown	null	df1deaaa-233b-49b9-bf65-635d622c26e6:0274eed9-8bbb-4828-9f06-c138fd964be1	unknown	d4a3b786-4ec2-404b-bfd1-0095e4d22d9c	a9379fcb-8df5-453c-91b7-92e5b5c9f223	MIN	A7[39.14],0[0],C163[39.54],42[35.45],T2[26.5],0[0]	A13[38.31],3[41],C202[39.67],53[37.45],G2[41],0[0],T2[39],0[0]	ZERO	MODIFIER	100	A:ND6:TD10	ACACAATTTAG	unknown	null	275	255	16	214	205	7
unknown	0	QIMR_Berghofer	37	12	3109922	3109922	+	IGR	SNP	G	G	T	novel	null	Flt3-ITD_ITD:FH_174-2_B:3a2c8db4-93a1-486f-a12a-047fddbd4a36	Flt3-ITD_ITD:FH_174-2_T:78679f48-484c-49ac-a165-11a9c9629760	G	G	untested	untested	untested	untested	untested	untested	SOMATIC	null	unknown	unknown	null	3a2c8db4-93a1-486f-a12a-047fddbd4a36:78679f48-484c-49ac-a165-11a9c9629760	unknown	6208e09c-2637-492b-94bb-e70f3dbc3735	ce898658-164e-4c24-b2c5-6b3a8ee2f792	MIN	C1[37],0[0],G170[38.92],27[37.81],T8[41],0[0]	A0[0],1[27],G267[39.55],49[37.51],T16[39.69],2[32]	ZERO	MODIFIER	100	T:ND8:TD15	ATATGTCGAGG	unknown	null	335	316	18	206	197	8
unknown	0	QIMR_Berghofer	37	12	3109990	3109990	+	IGR	SNP	A	A	T	novel	null	Scl-cre x Flt3-ITD_ITD:SFH_194-1_B:df1deaaa-233b-49b9-bf65-635d622c26e6	Scl-cre x Flt3-ITD_ITD:SFH_194-1_T:0274eed9-8bbb-4828-9f06-c138fd964be1	A	A	untested	untested	untested	untested	untested	untested	SOMATIC	null	unknown	unknown	null	df1deaaa-233b-49b9-bf65-635d622c26e6:0274eed9-8bbb-4828-9f06-c138fd964be1	unknown	d4a3b786-4ec2-404b-bfd1-0095e4d22d9c	a9379fcb-8df5-453c-91b7-92e5b5c9f223	MIN	A234[40.6],252[39.41],C1[41],2[41],G0[0],1[37],T14[40.07],11[37.64]	A247[40.1],281[39.22],C2[41],1[41],G1[41],2[26.5],T24[39.54],23[35.35]	ZERO	MODIFIER	100	T:ND21:TD38	AGAAATCTGAA	unknown	null	581	528	47	515	486	25
unknown	0	QIMR_Berghofer	37	12	3110056	3110056	+	IGR	SNP	A	A	C	novel	null	Flt3-ITD_ITD:FH_174-2_B:3a2c8db4-93a1-486f-a12a-047fddbd4a36	Flt3-ITD_ITD:FH_174-2_T:78679f48-484c-49ac-a165-11a9c9629760	A	A	untested	untested	untested	untested	untested	untested	SOMATIC	null	unknown	unknown	null	3a2c8db4-93a1-486f-a12a-047fddbd4a36:78679f48-484c-49ac-a165-11a9c9629760	unknown	6208e09c-2637-492b-94bb-e70f3dbc3735	ce898658-164e-4c24-b2c5-6b3a8ee2f792	MR;NNS	A8[38.12],32[38.28],C1[41],0[0]	A18[40.56],50[38.24]	ZERO	MODIFIER	100	C:ND1:TD0	TCACTGAAAAcGGTGAAAAAT	unknown	null	68	68	0	41	40	1
unknown	0	QIMR_Berghofer	37	12	3110065	3110065	+	IGR	SNP	A	A	T	novel	null	Scl-cre x Flt3-ITD_ITD:SFH_194-1_B:df1deaaa-233b-49b9-bf65-635d622c26e6	Scl-cre x Flt3-ITD_ITD:SFH_194-1_T:0274eed9-8bbb-4828-9f06-c138fd964be1	A	A	untested	untested	untested	untested	untested	untested	SOMATIC	null	unknown	unknown	null	df1deaaa-233b-49b9-bf65-635d622c26e6:0274eed9-8bbb-4828-9f06-c138fd964be1	unknown	d4a3b786-4ec2-404b-bfd1-0095e4d22d9c	a9379fcb-8df5-453c-91b7-92e5b5c9f223	MR;NNS;MIUN	A6[41],39[39.72],T0[0],1[41]	A8[40],41[40.29],T1[41],3[39.67]	ZERO	MODIFIER	100	T:ND1:TD3	GAAAATTGAGA	unknown	null	53	49	4	46	45	1
unknown	0	QIMR_Berghofer	37	12	3110076	3110076	+	IGR	SNP	A	A	C	novel	null	Flt3-ITD_ITD:FH_174-2_B:3a2c8db4-93a1-486f-a12a-047fddbd4a36	Flt3-ITD_ITD:FH_174-2_T:78679f48-484c-49ac-a165-11a9c9629760	A	A	untested	untested	untested	untested	untested	untested	SOMATIC	null	unknown	unknown	null	3a2c8db4-93a1-486f-a12a-047fddbd4a36:78679f48-484c-49ac-a165-11a9c9629760	unknown	6208e09c-2637-492b-94bb-e70f3dbc3735	ce898658-164e-4c24-b2c5-6b3a8ee2f792	MIN;MR;NNS	A1[41],18[38.89],C0[0],1[32]	A3[38],19[37.84]	ZERO	MODIFIER	100	C:ND1:TD0	TGAGAAATGCcCACTGTAGGA	unknown	null	22	22	0	20	19	1
unknown	0	QIMR_Berghofer	37	12	3110081	3110081	+	IGR	SNP	G	A	G	novel	null	Flt3-ITD_ITD:FH_174-2_B:3a2c8db4-93a1-486f-a12a-047fddbd4a36	Flt3-ITD_ITD:FH_174-2_T:78679f48-484c-49ac-a165-11a9c9629760	G	G	untested	untested	untested	untested	untested	untested	SOMATIC	null	unknown	unknown	null	3a2c8db4-93a1-486f-a12a-047fddbd4a36:78679f48-484c-49ac-a165-11a9c9629760	unknown	6208e09c-2637-492b-94bb-e70f3dbc3735	ce898658-164e-4c24-b2c5-6b3a8ee2f792	MR;NNS	G0[0],12[37.75]	G2[34],10[39.7]	ZERO	MODIFIER	100	A:ND0:TD0	AATGCACACTaTAGGACTTGG	unknown	null	12	12	0	12	12	0
unknown	0	QIMR_Berghofer	37	12	3110082	3110082	+	IGR	SNP	T	A	T	novel	null	Flt3-ITD_ITD:FH_174-2_B:3a2c8db4-93a1-486f-a12a-047fddbd4a36	Flt3-ITD_ITD:FH_174-2_T:78679f48-484c-49ac-a165-11a9c9629760	T	T	untested	untested	untested	untested	untested	untested	SOMATIC	null	unknown	unknown	null	3a2c8db4-93a1-486f-a12a-047fddbd4a36:78679f48-484c-49ac-a165-11a9c9629760	unknown	6208e09c-2637-492b-94bb-e70f3dbc3735	ce898658-164e-4c24-b2c5-6b3a8ee2f792	COVN12;MIN;MR;NNS;5BP1	A0[0],2[39],T0[0],7[38.57]	A1[27],2[41],T0[0],6[40.33]	ZERO	MODIFIER	100	A:ND2:TD3	CACTGAAGGAC	unknown	null	9	6	3	9	7	2
unknown	0	QIMR_Berghofer	37	10	3112267	3112267	+	IGR	SNP	A	C	C	novel	null	Scl-cre x Flt3-ITD_ITD:SFH_194-1_B:df1deaaa-233b-49b9-bf65-635d622c26e6	Scl-cre x Flt3-ITD_ITD:SFH_194-1_T:0274eed9-8bbb-4828-9f06-c138fd964be1	null	null	untested	untested	untested	untested	untested	untested	SOMATIC	null	unknown	unknown	null	df1deaaa-233b-49b9-bf65-635d622c26e6:0274eed9-8bbb-4828-9f06-c138fd964be1	unknown	d4a3b786-4ec2-404b-bfd1-0095e4d22d9c	a9379fcb-8df5-453c-91b7-92e5b5c9f223	SAN3;MR;NNS	A0[0],1[12]	C2[39],1[12]	ZERO	MODIFIER	100	C:ND0:TD3	ACATACTAAGT	unknown	null	3	0	3	1	1	0
unknown	0	QIMR_Berghofer	37	10	3112798	3112798	+	IGR	SNP	C	C	C	novel	null	Flt3-ITD_ITD:FH_174-2_B:3a2c8db4-93a1-486f-a12a-047fddbd4a36	Flt3-ITD_ITD:FH_174-2_T:78679f48-484c-49ac-a165-11a9c9629760	A	A	untested	untested	untested	untested	untested	untested	SOMATIC	null	unknown	unknown	null	3a2c8db4-93a1-486f-a12a-047fddbd4a36:78679f48-484c-49ac-a165-11a9c9629760	unknown	6208e09c-2637-492b-94bb-e70f3dbc3735	ce898658-164e-4c24-b2c5-6b3a8ee2f792	MER;COVN12;MIN;NNS	A3[38.33],1[27],C0[0],2[36.5]	C3[38],2[36.5]	ZERO	MODIFIER	100	A:ND4:TD0	GTCTGCACACA	unknown	null	5	5	0	6	2	4
unknown	0	QIMR_Berghofer	37	10	3112804	3112804	+	IGR	SNP	C	C	C	novel	null	Flt3-ITD_ITD:FH_174-2_B:3a2c8db4-93a1-486f-a12a-047fddbd4a36	Flt3-ITD_ITD:FH_174-2_T:78679f48-484c-49ac-a165-11a9c9629760	T	T	untested	untested	untested	untested	untested	untested	SOMATIC	null	unknown	unknown	null	3a2c8db4-93a1-486f-a12a-047fddbd4a36:78679f48-484c-49ac-a165-11a9c9629760	unknown	6208e09c-2637-492b-94bb-e70f3dbc3735	ce898658-164e-4c24-b2c5-6b3a8ee2f792	MER;COVN12;MIN;NNS	C0[0],2[34],T3[41],1[12]	C3[41],2[36.5]	ZERO	MODIFIER	100	T:ND4:TD0	ACACACATACT	unknown	null	5	5	0	6	2	4
unknown	0	QIMR_Berghofer	37	16	3114981	3114981	+	IGR	SNP	A	G	G	novel	null	Scl-cre x Flt3-ITD_ITD:SFH_194-1_B:df1deaaa-233b-49b9-bf65-635d622c26e6	Scl-cre x Flt3-ITD_ITD:SFH_194-1_T:0274eed9-8bbb-4828-9f06-c138fd964be1	null	null	untested	untested	untested	untested	untested	untested	SOMATIC	null	unknown	unknown	null	df1deaaa-233b-49b9-bf65-635d622c26e6:0274eed9-8bbb-4828-9f06-c138fd964be1	unknown	d4a3b786-4ec2-404b-bfd1-0095e4d22d9c	a9379fcb-8df5-453c-91b7-92e5b5c9f223	SAN3;MR;NNS	.	.	ZERO	MODIFIER	100	G:ND0:TD0	CATGATCAAAgTTGGATAGTC	unknown	null	0	0	0	0	0	0
unknown	0	QIMR_Berghofer	37	16	3114984	3114984	+	IGR	SNP	G	C	C	rs216679395	null	Scl-cre x Flt3-ITD_ITD:SFH_194-1_B:df1deaaa-233b-49b9-bf65-635d622c26e6	Scl-cre x Flt3-ITD_ITD:SFH_194-1_T:0274eed9-8bbb-4828-9f06-c138fd964be1	null	null	untested	untested	untested	untested	untested	untested	SOMATIC	null	unknown	unknown	null	df1deaaa-233b-49b9-bf65-635d622c26e6:0274eed9-8bbb-4828-9f06-c138fd964be1	unknown	d4a3b786-4ec2-404b-bfd1-0095e4d22d9c	a9379fcb-8df5-453c-91b7-92e5b5c9f223	SAN3;MR;NNS	.	.	ZERO	MODIFIER	100	C:ND0:TD0	GATCAAAATTcGATAGTCAAT	unknown	null	0	0	0	0	0	0
unknown	0	QIMR_Berghofer	37	16	3114985	3114985	+	IGR	SNP	G	A	A	novel	null	Scl-cre x Flt3-ITD_ITD:SFH_194-1_B:df1deaaa-233b-49b9-bf65-635d622c26e6	Scl-cre x Flt3-ITD_ITD:SFH_194-1_T:0274eed9-8bbb-4828-9f06-c138fd964be1	null	null	untested	untested	untested	untested	untested	untested	SOMATIC	null	unknown	unknown	null	df1deaaa-233b-49b9-bf65-635d622c26e6:0274eed9-8bbb-4828-9f06-c138fd964be1	unknown	d4a3b786-4ec2-404b-bfd1-0095e4d22d9c	a9379fcb-8df5-453c-91b7-92e5b5c9f223	SAN3;MR;NNS	.	.	ZERO	MODIFIER	100	A:ND0:TD0	ATCAAAATTGaATAGTCAATA	unknown	null	0	0	0	0	0	0
unknown	0	QIMR_Berghofer	37	16	3114993	3114993	+	IGR	SNP	A	G	G	novel	null	Scl-cre x Flt3-ITD_ITD:SFH_194-1_B:df1deaaa-233b-49b9-bf65-635d622c26e6	Scl-cre x Flt3-ITD_ITD:SFH_194-1_T:0274eed9-8bbb-4828-9f06-c138fd964be1	null	null	untested	untested	untested	untested	untested	untested	SOMATIC	null	unknown	unknown	null	df1deaaa-233b-49b9-bf65-635d622c26e6:0274eed9-8bbb-4828-9f06-c138fd964be1	unknown	d4a3b786-4ec2-404b-bfd1-0095e4d22d9c	a9379fcb-8df5-453c-91b7-92e5b5c9f223	SAN3;MR;NNS	.	.	ZERO	MODIFIER	100	G:ND0:TD0	TGGATAGTCAgTAGTACTACA	unknown	null	0	0	0	0	0	0
unknown	0	QIMR_Berghofer	37	16	3114996	3114996	+	IGR	SNP	G	A	A	novel	null	Scl-cre x Flt3-ITD_ITD:SFH_194-1_B:df1deaaa-233b-49b9-bf65-635d622c26e6	Scl-cre x Flt3-ITD_ITD:SFH_194-1_T:0274eed9-8bbb-4828-9f06-c138fd964be1	null	null	untested	untested	untested	untested	untested	untested	SOMATIC	null	unknown	unknown	null	df1deaaa-233b-49b9-bf65-635d622c26e6:0274eed9-8bbb-4828-9f06-c138fd964be1	unknown	d4a3b786-4ec2-404b-bfd1-0095e4d22d9c	a9379fcb-8df5-453c-91b7-92e5b5c9f223	SAN3;MR;NNS	.	.	ZERO	MODIFIER	100	A:ND0:TD0	ATAGTCAATAaTACTACAAGA	unknown	null	0	0	0	0	0	0
unknown	0	QIMR_Berghofer	37	16	3115002	3115002	+	IGR	SNP	C	G	G	rs233172254	null	Scl-cre x Flt3-ITD_ITD:SFH_194-1_B:df1deaaa-233b-49b9-bf65-635d622c26e6	Scl-cre x Flt3-ITD_ITD:SFH_194-1_T:0274eed9-8bbb-4828-9f06-c138fd964be1	null	null	untested	untested	untested	untested	untested	untested	SOMATIC	null	unknown	unknown	null	df1deaaa-233b-49b9-bf65-635d622c26e6:0274eed9-8bbb-4828-9f06-c138fd964be1	unknown	d4a3b786-4ec2-404b-bfd1-0095e4d22d9c	a9379fcb-8df5-453c-91b7-92e5b5c9f223	SAN3;MR;NNS	.	.	ZERO	MODIFIER	100	G:ND0:TD0	AATAGTACTAgAAGAATCATA	unknown	null	0	0	0	0	0	0
unknown	0	QIMR_Berghofer	37	16	3115022	3115022	+	IGR	SNP	G	A	G	novel	null	Scl-cre x Flt3-ITD_ITD:SFH_194-1_B:df1deaaa-233b-49b9-bf65-635d622c26e6	Scl-cre x Flt3-ITD_ITD:SFH_194-1_T:0274eed9-8bbb-4828-9f06-c138fd964be1	null	null	untested	untested	untested	untested	untested	untested	SOMATIC	null	unknown	unknown	null	df1deaaa-233b-49b9-bf65-635d622c26e6:0274eed9-8bbb-4828-9f06-c138fd964be1	unknown	d4a3b786-4ec2-404b-bfd1-0095e4d22d9c	a9379fcb-8df5-453c-91b7-92e5b5c9f223	SAN3;MR;NNS	.	G1[41],0[0]	ZERO	MODIFIER	100	A:ND0:TD0	ATGTCTGAAAaTAAAAGCCAG	unknown	null	1	1	0	0	0	0
unknown	0	QIMR_Berghofer	37	16	3115059	3115059	+	IGR	SNP	T	G	T	rs254254702	null	Flt3-ITD_ITD:FH_174-2_B:3a2c8db4-93a1-486f-a12a-047fddbd4a36	Flt3-ITD_ITD:FH_174-2_T:78679f48-484c-49ac-a165-11a9c9629760	null	null	untested	untested	untested	untested	untested	untested	SOMATIC	null	unknown	unknown	null	3a2c8db4-93a1-486f-a12a-047fddbd4a36:78679f48-484c-49ac-a165-11a9c9629760	unknown	6208e09c-2637-492b-94bb-e70f3dbc3735	ce898658-164e-4c24-b2c5-6b3a8ee2f792	SAN3;MR;NNS	.	T1[41],0[0]	ZERO	MODIFIER	100	G:ND0:TD0	GTTTTCTTTTgCCCCAAGATA	unknown	null	1	1	0	0	0	0
unknown	0	QIMR_Berghofer	37	16	3115072	3115072	+	IGR	SNP	T	G	T	rs212124729	null	Flt3-ITD_ITD:FH_174-2_B:3a2c8db4-93a1-486f-a12a-047fddbd4a36	Flt3-ITD_ITD:FH_174-2_T:78679f48-484c-49ac-a165-11a9c9629760	T	T	untested	untested	untested	untested	untested	untested	SOMATIC	null	unknown	unknown	null	3a2c8db4-93a1-486f-a12a-047fddbd4a36:78679f48-484c-49ac-a165-11a9c9629760	unknown	6208e09c-2637-492b-94bb-e70f3dbc3735	ce898658-164e-4c24-b2c5-6b3a8ee2f792	COVN12;MIN;MR;NNS	G2[39],0[0]	G2[41],0[0],T1[41],0[0]	ZERO	MODIFIER	100	G:ND2:TD2	CCAAGATAGGgTTTCTCTCGG	unknown	null	3	1	2	2	0	2
Vmn1r238	0	QIMR_Berghofer	37	18	3117980	3117980	+	3'Flank	SNP	A	T	T	rs579498400	null	Flt3-ITD_ITD:FH_174-2_B:3a2c8db4-93a1-486f-a12a-047fddbd4a36	Flt3-ITD_ITD:FH_174-2_T:78679f48-484c-49ac-a165-11a9c9629760	A	A	untested	untested	untested	untested	untested	untested	SOMATIC	null	unknown	unknown	null	3a2c8db4-93a1-486f-a12a-047fddbd4a36:78679f48-484c-49ac-a165-11a9c9629760	unknown	6208e09c-2637-492b-94bb-e70f3dbc3735	ce898658-164e-4c24-b2c5-6b3a8ee2f792	SAN3_1;MR_1;NNS_1;COVN12_2;MR_2;NNS_2	A0[0],1[41]	T2[31.5],1[41]	ZERO_1,ZERO_2	MODIFIER	100	T:ND0:TD3	GGGGCTAAATG	unknown	null	3	0	3	1	1	0
Vmn1r238	0	QIMR_Berghofer	37	18	3118203	3118312	+	3'Flank	DEL	GGGATATGCCCTGGGGATAAATGGGTTGGGGCCTGAGGCTAAATGGGTTGGGCCCTGGGGCTACATGGGATGCACCCTGGGGTAAAATGGGATACGGCCTGGGACAAAAG	-	-	novel	null	Flt3-ITD_ITD:FH_174-2_B:3a2c8db4-93a1-486f-a12a-047fddbd4a36	Flt3-ITD_ITD:FH_174-2_T:78679f48-484c-49ac-a165-11a9c9629760	null	null	untested	untested	untested	untested	untested	untested	SOMATIC	null	unknown	unknown	null	3a2c8db4-93a1-486f-a12a-047fddbd4a36:78679f48-484c-49ac-a165-11a9c9629760	unknown	6208e09c-2637-492b-94bb-e70f3dbc3735	ce898658-164e-4c24-b2c5-6b3a8ee2f792	COVN12;NNS	null	0,2,0,0[0,0],0[0],0,0,0	LOW	MODIFIER	100	-:ND0:TD0	GGGGCAAAAT______________________________________________________________________________________________________________GGGATATGCC	unknown	null	0	0	0	0	0	0
Vmn1r238	0	QIMR_Berghofer	37	18	3118437	3118437	+	3'Flank	SNP	T	G	G	rs243603466	null	Scl-cre x Flt3-ITD_ITD:SFH_194-1_B:df1deaaa-233b-49b9-bf65-635d622c26e6	Scl-cre x Flt3-ITD_ITD:SFH_194-1_T:0274eed9-8bbb-4828-9f06-c138fd964be1	.	null	untested	untested	untested	untested	untested	untested	SOMATIC	null	unknown	unknown	null	df1deaaa-233b-49b9-bf65-635d622c26e6:0274eed9-8bbb-4828-9f06-c138fd964be1	unknown	d4a3b786-4ec2-404b-bfd1-0095e4d22d9c	a9379fcb-8df5-453c-91b7-92e5b5c9f223	SAN3_1;MR_1;SAN3_2;MR_2	.	G2[41],2[41]	ZERO_1,ZERO_2	MODIFIER	100	G:ND0:TD4	CCTGGGGCTAA	unknown	null	4	0	4	0	0	0
Vmn1r238	0	QIMR_Berghofer	37	18	3118740	3118740	+	3'Flank	SNP	C	T	T	rs251479616	null	Scl-cre x Flt3-ITD_ITD:SFH_194-1_B:df1deaaa-233b-49b9-bf65-635d622c26e6	Scl-cre x Flt3-ITD_ITD:SFH_194-1_T:0274eed9-8bbb-4828-9f06-c138fd964be1	C	C	untested	untested	untested	untested	untested	untested	SOMATIC	null	unknown	unknown	null	df1deaaa-233b-49b9-bf65-635d622c26e6:0274eed9-8bbb-4828-9f06-c138fd964be1	unknown	d4a3b786-4ec2-404b-bfd1-0095e4d22d9c	a9379fcb-8df5-453c-91b7-92e5b5c9f223	COVN12;MIN;MR;NNS	T0[0],1[32]	T2[39],0[0]	ZERO	MODIFIER	100	T:ND1:TD2	TGGGCTGTACtCTGGGGCAAA	unknown	null	2	0	2	1	0	1
Vmn1r238	0	QIMR_Berghofer	37	18	3118768	3118768	+	3'Flank	SNP	G	A	A	rs211783654	null	Scl-cre x Flt3-ITD_ITD:SFH_194-1_B:df1deaaa-233b-49b9-bf65-635d622c26e6	Scl-cre x Flt3-ITD_ITD:SFH_194-1_T:0274eed9-8bbb-4828-9f06-c138fd964be1	null	null	untested	untested	untested	untested	untested	untested	SOMATIC	null	unknown	unknown	null	df1deaaa-233b-49b9-bf65-635d622c26e6:0274eed9-8bbb-4828-9f06-c138fd964be1	unknown	d4a3b786-4ec2-404b-bfd1-0095e4d22d9c	a9379fcb-8df5-453c-91b7-92e5b5c9f223	SAN3;MR;NNS	.	A2[36.5],0[0]	ZERO	MODIFIER	100	A:ND0:TD2	ACGCCCTGGAaCAAAATAGGA	unknown	null	2	0	2	0	0	0
unknown	0	QIMR_Berghofer	37	6	3121527	3121527	+	IGR	SNP	A	T	T	rs579716764	null	Scl-cre x Flt3-ITD_ITD:SFH_194-1_B:df1deaaa-233b-49b9-bf65-635d622c26e6	Scl-cre x Flt3-ITD_ITD:SFH_194-1_T:0274eed9-8bbb-4828-9f06-c138fd964be1	null	null	untested	untested	untested	untested	untested	untested	SOMATIC	null	unknown	unknown	null	df1deaaa-233b-49b9-bf65-635d622c26e6:0274eed9-8bbb-4828-9f06-c138fd964be1	unknown	d4a3b786-4ec2-404b-bfd1-0095e4d22d9c	a9379fcb-8df5-453c-91b7-92e5b5c9f223	SAN3;MR;NNS	.	.	ZERO	MODIFIER	100	T:ND0:TD0	CTACTTTTACtGTGTTTTTTA	unknown	null	0	0	0	0	0	0
unknown	0	QIMR_Berghofer	37	6	3121529	3121529	+	IGR	SNP	T	G	G	rs583157253	null	Scl-cre x Flt3-ITD_ITD:SFH_194-1_B:df1deaaa-233b-49b9-bf65-635d622c26e6	Scl-cre x Flt3-ITD_ITD:SFH_194-1_T:0274eed9-8bbb-4828-9f06-c138fd964be1	null	null	untested	untested	untested	untested	untested	untested	SOMATIC	null	unknown	unknown	null	df1deaaa-233b-49b9-bf65-635d622c26e6:0274eed9-8bbb-4828-9f06-c138fd964be1	unknown	d4a3b786-4ec2-404b-bfd1-0095e4d22d9c	a9379fcb-8df5-453c-91b7-92e5b5c9f223	SAN3;MR;NNS	.	.	ZERO	MODIFIER	100	G:ND0:TD0	ACTTTTACAGgGTTTTTTAAA	unknown	null	0	0	0	0	0	0
unknown	0	QIMR_Berghofer	37	6	3121543	3121543	+	IGR	SNP	T	C	C	novel	null	Scl-cre x Flt3-ITD_ITD:SFH_194-1_B:df1deaaa-233b-49b9-bf65-635d622c26e6	Scl-cre x Flt3-ITD_ITD:SFH_194-1_T:0274eed9-8bbb-4828-9f06-c138fd964be1	null	null	untested	untested	untested	untested	untested	untested	SOMATIC	null	unknown	unknown	null	df1deaaa-233b-49b9-bf65-635d622c26e6:0274eed9-8bbb-4828-9f06-c138fd964be1	unknown	d4a3b786-4ec2-404b-bfd1-0095e4d22d9c	a9379fcb-8df5-453c-91b7-92e5b5c9f223	SAN3;MR;NNS	.	.	ZERO	MODIFIER	100	C:ND0:TD0	TTTTAAACATcTTAACCTCCC	unknown	null	0	0	0	0	0	0
unknown	0	QIMR_Berghofer	37	6	3121556	3121556	+	IGR	SNP	T	A	A	novel	null	Scl-cre x Flt3-ITD_ITD:SFH_194-1_B:df1deaaa-233b-49b9-bf65-635d622c26e6	Scl-cre x Flt3-ITD_ITD:SFH_194-1_T:0274eed9-8bbb-4828-9f06-c138fd964be1	null	null	untested	untested	untested	untested	untested	untested	SOMATIC	null	unknown	unknown	null	df1deaaa-233b-49b9-bf65-635d622c26e6:0274eed9-8bbb-4828-9f06-c138fd964be1	unknown	d4a3b786-4ec2-404b-bfd1-0095e4d22d9c	a9379fcb-8df5-453c-91b7-92e5b5c9f223	SAN3;MR;NNS	.	.	ZERO	MODIFIER	100	A:ND0:TD0	AACCTCCCTTaTAGCCTACCA	unknown	null	0	0	0	0	0	0
unknown	0	QIMR_Berghofer	37	6	3121558	3121558	+	IGR	SNP	A	G	G	novel	null	Scl-cre x Flt3-ITD_ITD:SFH_194-1_B:df1deaaa-233b-49b9-bf65-635d622c26e6	Scl-cre x Flt3-ITD_ITD:SFH_194-1_T:0274eed9-8bbb-4828-9f06-c138fd964be1	null	null	untested	untested	untested	untested	untested	untested	SOMATIC	null	unknown	unknown	null	df1deaaa-233b-49b9-bf65-635d622c26e6:0274eed9-8bbb-4828-9f06-c138fd964be1	unknown	d4a3b786-4ec2-404b-bfd1-0095e4d22d9c	a9379fcb-8df5-453c-91b7-92e5b5c9f223	SAN3;MR;NNS	.	.	ZERO	MODIFIER	100	G:ND0:TD0	CCTCCCTTTTgGCCTACCACC	unknown	null	0	0	0	0	0	0
unknown	0	QIMR_Berghofer	37	16	3122289	3122290	+	IGR	INS	-	GCCCGCT	GCCCGCT	novel	null	Scl-cre x Flt3-ITD_ITD:SFH_194-1_B:df1deaaa-233b-49b9-bf65-635d622c26e6	Scl-cre x Flt3-ITD_ITD:SFH_194-1_T:0274eed9-8bbb-4828-9f06-c138fd964be1	null	null	untested	untested	untested	untested	untested	untested	SOMATIC	null	unknown	unknown	null	df1deaaa-233b-49b9-bf65-635d622c26e6:0274eed9-8bbb-4828-9f06-c138fd964be1	unknown	d4a3b786-4ec2-404b-bfd1-0095e4d22d9c	a9379fcb-8df5-453c-91b7-92e5b5c9f223	COVN12;NNS	null	null	LOW	MODIFIER	100	GCCCGCT:ND0:TD0	TCATAGAACCgcccgctATTTCTCCAG	unknown	null	0	0	0	0	0	0
unknown	0	QIMR_Berghofer	37	16	3122291	3122293	+	IGR	DEL	TTT	-	-	novel	null	Scl-cre x Flt3-ITD_ITD:SFH_194-1_B:df1deaaa-233b-49b9-bf65-635d622c26e6	Scl-cre x Flt3-ITD_ITD:SFH_194-1_T:0274eed9-8bbb-4828-9f06-c138fd964be1	null	null	untested	untested	untested	untested	untested	untested	SOMATIC	null	unknown	unknown	null	df1deaaa-233b-49b9-bf65-635d622c26e6:0274eed9-8bbb-4828-9f06-c138fd964be1	unknown	d4a3b786-4ec2-404b-bfd1-0095e4d22d9c	a9379fcb-8df5-453c-91b7-92e5b5c9f223	COVN12;NNS	null	null	LOW	MODIFIER	100	-:ND0:TD0	CATAGAACCA___CTCCAGGACT	unknown	null	0	0	0	0	0	0
unknown	0	QIMR_Berghofer	37	16	3122317	3122317	+	IGR	SNP	T	A	A	novel	null	Scl-cre x Flt3-ITD_ITD:SFH_194-1_B:df1deaaa-233b-49b9-bf65-635d622c26e6	Scl-cre x Flt3-ITD_ITD:SFH_194-1_T:0274eed9-8bbb-4828-9f06-c138fd964be1	null	null	untested	untested	untested	untested	untested	untested	SOMATIC	null	unknown	unknown	null	df1deaaa-233b-49b9-bf65-635d622c26e6:0274eed9-8bbb-4828-9f06-c138fd964be1	unknown	d4a3b786-4ec2-404b-bfd1-0095e4d22d9c	a9379fcb-8df5-453c-91b7-92e5b5c9f223	SAN3;MR;NNS	.	A1[41],0[0]	ZERO	MODIFIER	100	A:ND0:TD1	ACTGCTGTTCaAATCTCCCTA	unknown	null	1	0	1	0	0	0
unknown	0	QIMR_Berghofer	37	16	3122335	3122335	+	IGR	SNP	A	T	T	novel	null	Scl-cre x Flt3-ITD_ITD:SFH_194-1_B:df1deaaa-233b-49b9-bf65-635d622c26e6	Scl-cre x Flt3-ITD_ITD:SFH_194-1_T:0274eed9-8bbb-4828-9f06-c138fd964be1	null	null	untested	untested	untested	untested	untested	untested	SOMATIC	null	unknown	unknown	null	df1deaaa-233b-49b9-bf65-635d622c26e6:0274eed9-8bbb-4828-9f06-c138fd964be1	unknown	d4a3b786-4ec2-404b-bfd1-0095e4d22d9c	a9379fcb-8df5-453c-91b7-92e5b5c9f223	SAN3;MR;NNS	.	T1[41],0[0]	ZERO	MODIFIER	100	T:ND0:TD1	CTAGCGTCTCtGGTTTATTTT	unknown	null	1	0	1	0	0	0
unknown	0	QIMR_Berghofer	37	16	3122370	3122370	+	IGR	SNP	T	C	C	novel	null	Scl-cre x Flt3-ITD_ITD:SFH_194-1_B:df1deaaa-233b-49b9-bf65-635d622c26e6	Scl-cre x Flt3-ITD_ITD:SFH_194-1_T:0274eed9-8bbb-4828-9f06-c138fd964be1	null	null	untested	untested	untested	untested	untested	untested	SOMATIC	null	unknown	unknown	null	df1deaaa-233b-49b9-bf65-635d622c26e6:0274eed9-8bbb-4828-9f06-c138fd964be1	unknown	d4a3b786-4ec2-404b-bfd1-0095e4d22d9c	a9379fcb-8df5-453c-91b7-92e5b5c9f223	SAN3;MR;NNS	.	C1[37],0[0]	ZERO	MODIFIER	100	C:ND0:TD1	TTTGGCATGAcAAAGTTTGAT	unknown	null	1	0	1	0	0	0
unknown	0	QIMR_Berghofer	37	16	3122402	3122402	+	IGR	SNP	C	T	T	novel	null	Flt3-ITD_ITD:FH_174-2_B:3a2c8db4-93a1-486f-a12a-047fddbd4a36	Flt3-ITD_ITD:FH_174-2_T:78679f48-484c-49ac-a165-11a9c9629760	null	null	untested	untested	untested	untested	untested	untested	SOMATIC	null	unknown	unknown	null	3a2c8db4-93a1-486f-a12a-047fddbd4a36:78679f48-484c-49ac-a165-11a9c9629760	unknown	6208e09c-2637-492b-94bb-e70f3dbc3735	ce898658-164e-4c24-b2c5-6b3a8ee2f792	SAN3;MR;NNS	.	.	ZERO	MODIFIER	100	T:ND0:TD0	ATCAGACACAtATCGGCAATG	unknown	null	0	0	0	0	0	0
unknown	0	QIMR_Berghofer	37	16	3122402	3122402	+	IGR	SNP	C	T	T	novel	null	Scl-cre x Flt3-ITD_ITD:SFH_194-1_B:df1deaaa-233b-49b9-bf65-635d622c26e6	Scl-cre x Flt3-ITD_ITD:SFH_194-1_T:0274eed9-8bbb-4828-9f06-c138fd964be1	null	null	untested	untested	untested	untested	untested	untested	SOMATIC	null	unknown	unknown	null	df1deaaa-233b-49b9-bf65-635d622c26e6:0274eed9-8bbb-4828-9f06-c138fd964be1	unknown	d4a3b786-4ec2-404b-bfd1-0095e4d22d9c	a9379fcb-8df5-453c-91b7-92e5b5c9f223	SAN3;MR;NNS	.	.	ZERO	MODIFIER	100	T:ND0:TD0	ATCAGACACAtATCGGCAATG	unknown	null	0	0	0	0	0	0
unknown	0	QIMR_Berghofer	37	16	3122406	3122406	+	IGR	SNP	G	T	T	novel	null	Flt3-ITD_ITD:FH_174-2_B:3a2c8db4-93a1-486f-a12a-047fddbd4a36	Flt3-ITD_ITD:FH_174-2_T:78679f48-484c-49ac-a165-11a9c9629760	null	null	untested	untested	untested	untested	untested	untested	SOMATIC	null	unknown	unknown	null	3a2c8db4-93a1-486f-a12a-047fddbd4a36:78679f48-484c-49ac-a165-11a9c9629760	unknown	6208e09c-2637-492b-94bb-e70f3dbc3735	ce898658-164e-4c24-b2c5-6b3a8ee2f792	SAN3;MR;NNS	.	.	ZERO	MODIFIER	100	T:ND0:TD0	GACACACATCtGCAATGACAT	unknown	null	0	0	0	0	0	0
unknown	0	QIMR_Berghofer	37	16	3122406	3122406	+	IGR	SNP	G	T	T	novel	null	Scl-cre x Flt3-ITD_ITD:SFH_194-1_B:df1deaaa-233b-49b9-bf65-635d622c26e6	Scl-cre x Flt3-ITD_ITD:SFH_194-1_T:0274eed9-8bbb-4828-9f06-c138fd964be1	null	null	untested	untested	untested	untested	untested	untested	SOMATIC	null	unknown	unknown	null	df1deaaa-233b-49b9-bf65-635d622c26e6:0274eed9-8bbb-4828-9f06-c138fd964be1	unknown	d4a3b786-4ec2-404b-bfd1-0095e4d22d9c	a9379fcb-8df5-453c-91b7-92e5b5c9f223	SAN3;MR;NNS	.	.	ZERO	MODIFIER	100	T:ND0:TD0	GACACACATCtGCAATGACAT	unknown	null	0	0	0	0	0	0
unknown	0	QIMR_Berghofer	37	16	3122422	3122422	+	IGR	SNP	A	G	G	novel	null	Flt3-ITD_ITD:FH_174-2_B:3a2c8db4-93a1-486f-a12a-047fddbd4a36	Flt3-ITD_ITD:FH_174-2_T:78679f48-484c-49ac-a165-11a9c9629760	null	null	untested	untested	untested	untested	untested	untested	SOMATIC	null	unknown	unknown	null	3a2c8db4-93a1-486f-a12a-047fddbd4a36:78679f48-484c-49ac-a165-11a9c9629760	unknown	6208e09c-2637-492b-94bb-e70f3dbc3735	ce898658-164e-4c24-b2c5-6b3a8ee2f792	SAN3;MR;NNS	.	.	ZERO	MODIFIER	100	G:ND0:TD0	GACATGTTCAgTTTGAGTGTC	unknown	null	0	0	0	0	0	0
unknown	0	QIMR_Berghofer	37	16	3122422	3122422	+	IGR	SNP	A	G	G	novel	null	Scl-cre x Flt3-ITD_ITD:SFH_194-1_B:df1deaaa-233b-49b9-bf65-635d622c26e6	Scl-cre x Flt3-ITD_ITD:SFH_194-1_T:0274eed9-8bbb-4828-9f06-c138fd964be1	null	null	untested	untested	untested	untested	untested	untested	SOMATIC	null	unknown	unknown	null	df1deaaa-233b-49b9-bf65-635d622c26e6:0274eed9-8bbb-4828-9f06-c138fd964be1	unknown	d4a3b786-4ec2-404b-bfd1-0095e4d22d9c	a9379fcb-8df5-453c-91b7-92e5b5c9f223	SAN3;MR;NNS	.	.	ZERO	MODIFIER	100	G:ND0:TD0	GACATGTTCAgTTTGAGTGTC	unknown	null	0	0	0	0	0	0
unknown	0	QIMR_Berghofer	37	16	3122427	3122427	+	IGR	SNP	A	G	G	novel	null	Flt3-ITD_ITD:FH_174-2_B:3a2c8db4-93a1-486f-a12a-047fddbd4a36	Flt3-ITD_ITD:FH_174-2_T:78679f48-484c-49ac-a165-11a9c9629760	null	null	untested	untested	untested	untested	untested	untested	SOMATIC	null	unknown	unknown	null	3a2c8db4-93a1-486f-a12a-047fddbd4a36:78679f48-484c-49ac-a165-11a9c9629760	unknown	6208e09c-2637-492b-94bb-e70f3dbc3735	ce898658-164e-4c24-b2c5-6b3a8ee2f792	SAN3;MR;NNS	.	.	ZERO	MODIFIER	100	G:ND0:TD0	GTTCAATTTGgGTGTCAATTA	unknown	null	0	0	0	0	0	0
unknown	0	QIMR_Berghofer	37	16	3122920	3122920	+	IGR	DEL	G	G	-	novel	null	Scl-cre x Flt3-ITD_ITD:SFH_194-1_B:df1deaaa-233b-49b9-bf65-635d622c26e6	Scl-cre x Flt3-ITD_ITD:SFH_194-1_T:0274eed9-8bbb-4828-9f06-c138fd964be1	G	G	untested	untested	untested	untested	untested	untested	SOMATIC	null	unknown	unknown	null	df1deaaa-233b-49b9-bf65-635d622c26e6:0274eed9-8bbb-4828-9f06-c138fd964be1	unknown	d4a3b786-4ec2-404b-bfd1-0095e4d22d9c	a9379fcb-8df5-453c-91b7-92e5b5c9f223	COVN12;NNS	0,5,5,0[0,0],0[0],0,0,0	2,4,3,2[1,1],2[2],0,0,0	LOW	MODIFIER	100	-:ND0:TD2	TCCAACACTT_GAAATGAAGC	unknown	null	3	1	2	5	5	0
unknown	0	QIMR_Berghofer	37	16	3122921	3122921	+	IGR	SNP	G	A	G	novel	null	Scl-cre x Flt3-ITD_ITD:SFH_194-1_B:df1deaaa-233b-49b9-bf65-635d622c26e6	Scl-cre x Flt3-ITD_ITD:SFH_194-1_T:0274eed9-8bbb-4828-9f06-c138fd964be1	G	G	untested	untested	untested	untested	untested	untested	SOMATIC	null	unknown	unknown	null	df1deaaa-233b-49b9-bf65-635d622c26e6:0274eed9-8bbb-4828-9f06-c138fd964be1	unknown	d4a3b786-4ec2-404b-bfd1-0095e4d22d9c	a9379fcb-8df5-453c-91b7-92e5b5c9f223	COVN12;MR;NNS	G0[0],5[31.6]	A1[41],1[41],G2[36.5],0[0]	ZERO	MODIFIER	100	A:ND0:TD2	CCAACACTTGaAAATGAAGCC	unknown	null	4	2	2	5	5	0
unknown	0	QIMR_Berghofer	37	16	3123119	3123119	+	IGR	SNP	C	T	T	novel	null	Scl-cre x Flt3-ITD_ITD:SFH_194-1_B:df1deaaa-233b-49b9-bf65-635d622c26e6	Scl-cre x Flt3-ITD_ITD:SFH_194-1_T:0274eed9-8bbb-4828-9f06-c138fd964be1	C	C	untested	untested	untested	untested	untested	untested	SOMATIC	null	unknown	unknown	null	df1deaaa-233b-49b9-bf65-635d622c26e6:0274eed9-8bbb-4828-9f06-c138fd964be1	unknown	d4a3b786-4ec2-404b-bfd1-0095e4d22d9c	a9379fcb-8df5-453c-91b7-92e5b5c9f223	COVN12;MIN;MR;NNS	T1[41],0[0]	T1[41],1[41]	ZERO	MODIFIER	100	T:ND1:TD2	CCACTGAGCCtTACTAAGTGG	unknown	null	2	0	2	1	0	1
Vmn1r238	0	QIMR_Berghofer	37	18	3123129	3123129	+	Missense_Mutation	SNP	C	C	T	novel	null	Flt3-ITD_ITD:FH_174-2_B:3a2c8db4-93a1-486f-a12a-047fddbd4a36	Flt3-ITD_ITD:FH_174-2_T:78679f48-484c-49ac-a165-11a9c9629760	C	C	untested	untested	untested	untested	untested	untested	SOMATIC	null	unknown	unknown	null	3a2c8db4-93a1-486f-a12a-047fddbd4a36:78679f48-484c-49ac-a165-11a9c9629760	unknown	6208e09c-2637-492b-94bb-e70f3dbc3735	ce898658-164e-4c24-b2c5-6b3a8ee2f792	MIN	C99[39.46],121[39.06],T4[40],6[39.5]	C105[39.38],120[38.62],T7[41],5[40.2]	ZERO	MODERATE	4	T:ND7:TD6	ACACCTCCCTT	unknown	null	237	225	12	230	220	10
unknown	0	QIMR_Berghofer	37	16	3123130	3123130	+	IGR	SNP	A	C	C	rs579841532	null	Scl-cre x Flt3-ITD_ITD:SFH_194-1_B:df1deaaa-233b-49b9-bf65-635d622c26e6	Scl-cre x Flt3-ITD_ITD:SFH_194-1_T:0274eed9-8bbb-4828-9f06-c138fd964be1	A	A	untested	untested	untested	untested	untested	untested	SOMATIC	null	unknown	unknown	null	df1deaaa-233b-49b9-bf65-635d622c26e6:0274eed9-8bbb-4828-9f06-c138fd964be1	unknown	d4a3b786-4ec2-404b-bfd1-0095e4d22d9c	a9379fcb-8df5-453c-91b7-92e5b5c9f223	COVN12;MIN;MR;NNS	C1[41],0[0]	C1[41],1[41]	ZERO	MODIFIER	100	C:ND1:TD2	TACTAAGTGGcGATCAATGTT	unknown	null	2	0	2	1	0	1
unknown	0	QIMR_Berghofer	37	16	3123469	3123469	+	IGR	SNP	G	C	C	novel	null	Scl-cre x Flt3-ITD_ITD:SFH_194-1_B:df1deaaa-233b-49b9-bf65-635d622c26e6	Scl-cre x Flt3-ITD_ITD:SFH_194-1_T:0274eed9-8bbb-4828-9f06-c138fd964be1	null	null	untested	untested	untested	untested	untested	untested	SOMATIC	null	unknown	unknown	null	df1deaaa-233b-49b9-bf65-635d622c26e6:0274eed9-8bbb-4828-9f06-c138fd964be1	unknown	d4a3b786-4ec2-404b-bfd1-0095e4d22d9c	a9379fcb-8df5-453c-91b7-92e5b5c9f223	SAN3;MR;NNS	.	.	ZERO	MODIFIER	100	C:ND0:TD0	AACGGTATAAcAATTAAAAAG	unknown	null	0	0	0	0	0	0
unknown	0	QIMR_Berghofer	37	16	3123505	3123505	+	IGR	SNP	G	T	T	novel	null	Scl-cre x Flt3-ITD_ITD:SFH_194-1_B:df1deaaa-233b-49b9-bf65-635d622c26e6	Scl-cre x Flt3-ITD_ITD:SFH_194-1_T:0274eed9-8bbb-4828-9f06-c138fd964be1	null	null	untested	untested	untested	untested	untested	untested	SOMATIC	null	unknown	unknown	null	df1deaaa-233b-49b9-bf65-635d622c26e6:0274eed9-8bbb-4828-9f06-c138fd964be1	unknown	d4a3b786-4ec2-404b-bfd1-0095e4d22d9c	a9379fcb-8df5-453c-91b7-92e5b5c9f223	SAN3;MR;NNS	.	.	ZERO	MODIFIER	100	T:ND0:TD0	TTTTATCTGTtGATAGCATAA	unknown	null	0	0	0	0	0	0
unknown	0	QIMR_Berghofer	37	3	3124138	3124138	+	IGR	SNP	T	A	A	novel	null	Scl-cre x Flt3-ITD_ITD:SFH_194-1_B:df1deaaa-233b-49b9-bf65-635d622c26e6	Scl-cre x Flt3-ITD_ITD:SFH_194-1_T:0274eed9-8bbb-4828-9f06-c138fd964be1	null	null	untested	untested	untested	untested	untested	untested	SOMATIC	null	unknown	unknown	null	df1deaaa-233b-49b9-bf65-635d622c26e6:0274eed9-8bbb-4828-9f06-c138fd964be1	unknown	d4a3b786-4ec2-404b-bfd1-0095e4d22d9c	a9379fcb-8df5-453c-91b7-92e5b5c9f223	SAN3;MR;NNS	.	.	ZERO	MODIFIER	100	A:ND0:TD0	ATATCCCTCTaAGAAAGAGTA	unknown	null	0	0	0	0	0	0
unknown	0	QIMR_Berghofer	37	6	3125734	3125734	+	IGR	SNP	G	A	A	novel	null	Flt3-ITD_ITD:FH_174-2_B:3a2c8db4-93a1-486f-a12a-047fddbd4a36	Flt3-ITD_ITD:FH_174-2_T:78679f48-484c-49ac-a165-11a9c9629760	null	null	untested	untested	untested	untested	untested	untested	SOMATIC	null	unknown	unknown	null	3a2c8db4-93a1-486f-a12a-047fddbd4a36:78679f48-484c-49ac-a165-11a9c9629760	unknown	6208e09c-2637-492b-94bb-e70f3dbc3735	ce898658-164e-4c24-b2c5-6b3a8ee2f792	SAN3;MR;NNS	.	.	ZERO	MODIFIER	100	A:ND0:TD0	ACACACTTAAaTTTTCCTTCT	unknown	null	0	0	0	0	0	0
unknown	0	QIMR_Berghofer	37	6	3125770	3125770	+	IGR	SNP	G	T	T	rs578790676	null	Flt3-ITD_ITD:FH_174-2_B:3a2c8db4-93a1-486f-a12a-047fddbd4a36	Flt3-ITD_ITD:FH_174-2_T:78679f48-484c-49ac-a165-11a9c9629760	null	null	untested	untested	untested	untested	untested	untested	SOMATIC	null	unknown	unknown	null	3a2c8db4-93a1-486f-a12a-047fddbd4a36:78679f48-484c-49ac-a165-11a9c9629760	unknown	6208e09c-2637-492b-94bb-e70f3dbc3735	ce898658-164e-4c24-b2c5-6b3a8ee2f792	SAN3;MR;NNS	.	.	ZERO	MODIFIER	100	T:ND0:TD0	GGTCTGTGAAtTGTATCTTGG	unknown	null	0	0	0	0	0	0
unknown	0	QIMR_Berghofer	37	6	3125775	3125775	+	IGR	SNP	T	A	A	rs581092272	null	Flt3-ITD_ITD:FH_174-2_B:3a2c8db4-93a1-486f-a12a-047fddbd4a36	Flt3-ITD_ITD:FH_174-2_T:78679f48-484c-49ac-a165-11a9c9629760	null	null	untested	untested	untested	untested	untested	untested	SOMATIC	null	unknown	unknown	null	3a2c8db4-93a1-486f-a12a-047fddbd4a36:78679f48-484c-49ac-a165-11a9c9629760	unknown	6208e09c-2637-492b-94bb-e70f3dbc3735	ce898658-164e-4c24-b2c5-6b3a8ee2f792	SAN3;MR;NNS	.	.	ZERO	MODIFIER	100	A:ND0:TD0	GTGAAGTGTAaCTTGGTTATT	unknown	null	0	0	0	0	0	0
unknown	0	QIMR_Berghofer	37	16	3127580	3127580	+	IGR	SNP	T	A	A	novel	null	Flt3-ITD_ITD:FH_174-2_B:3a2c8db4-93a1-486f-a12a-047fddbd4a36	Flt3-ITD_ITD:FH_174-2_T:78679f48-484c-49ac-a165-11a9c9629760	T	T	untested	untested	untested	untested	untested	untested	SOMATIC	null	unknown	unknown	null	3a2c8db4-93a1-486f-a12a-047fddbd4a36:78679f48-484c-49ac-a165-11a9c9629760	unknown	6208e09c-2637-492b-94bb-e70f3dbc3735	ce898658-164e-4c24-b2c5-6b3a8ee2f792	COVN12;MR;NNS	T1[41],1[41]	A0[0],2[41]	ZERO	MODIFIER	100	A:ND0:TD2	TGGCCTCAGAaACAGTAGCAT	unknown	null	2	0	2	2	2	0
Sfi1	0	QIMR_Berghofer	37	11	3129209	3129209	+	3'Flank	SNP	C	C	T	rs218978302	null	Flt3-ITD_ITD:FH_174-2_B:3a2c8db4-93a1-486f-a12a-047fddbd4a36	Flt3-ITD_ITD:FH_174-2_T:78679f48-484c-49ac-a165-11a9c9629760	C	C	untested	untested	untested	untested	untested	untested	SOMATIC	null	unknown	unknown	null	3a2c8db4-93a1-486f-a12a-047fddbd4a36:78679f48-484c-49ac-a165-11a9c9629760	unknown	6208e09c-2637-492b-94bb-e70f3dbc3735	ce898658-164e-4c24-b2c5-6b3a8ee2f792	MR;NNS	C9[33.56],24[38.38]	C19[38.95],30[38.9],T1[32],2[41]	ZERO	MODIFIER	100	T:ND0:TD3	TGAAATCCTTG	unknown	null	52	49	3	33	33	0
Sfi1	0	QIMR_Berghofer	37	11	3130219	3130219	+	3'Flank	SNP	A	A	G	rs252505313	null	Flt3-ITD_ITD:FH_174-2_B:3a2c8db4-93a1-486f-a12a-047fddbd4a36	Flt3-ITD_ITD:FH_174-2_T:78679f48-484c-49ac-a165-11a9c9629760	A	A	untested	untested	untested	untested	untested	untested	SOMATIC	null	unknown	unknown	null	3a2c8db4-93a1-486f-a12a-047fddbd4a36:78679f48-484c-49ac-a165-11a9c9629760	unknown	6208e09c-2637-492b-94bb-e70f3dbc3735	ce898658-164e-4c24-b2c5-6b3a8ee2f792	COVN12;MR;NNS;SBIASALT;5BP4;MIUN	A6[37.17],4[31.75]	A11[39.45],12[40.25],G0[0],4[32]	ZERO	MODIFIER	100	G:ND0:TD1	TGAGCGTGTAG	unknown	null	27	23	4	10	10	0
Sfi1	0	QIMR_Berghofer	37	11	3130362	3130362	+	3'Flank	SNP	A	A	G	rs215313449	null	Scl-cre x Flt3-ITD_ITD:SFH_194-1_B:df1deaaa-233b-49b9-bf65-635d622c26e6	Scl-cre x Flt3-ITD_ITD:SFH_194-1_T:0274eed9-8bbb-4828-9f06-c138fd964be1	A	A	untested	untested	untested	untested	untested	untested	SOMATIC	null	unknown	unknown	null	df1deaaa-233b-49b9-bf65-635d622c26e6:0274eed9-8bbb-4828-9f06-c138fd964be1	unknown	d4a3b786-4ec2-404b-bfd1-0095e4d22d9c	a9379fcb-8df5-453c-91b7-92e5b5c9f223	COVN12_1;MIN_1;SBIASCOV_1;COVN12_2;MIN_2	A0[0],8[37.75],G0[0],1[37]	A1[41],12[37.42],G0[0],5[41]	ZERO_1,ZERO_2	MODIFIER	100	G:ND1:TD4	CATTTGCTGTA	unknown	null	18	13	5	9	8	1
Sfi1	0	QIMR_Berghofer	37	11	3131984	3131984	+	3'UTR	SNP	C	A	C	rs265871349	VLD	Scl-cre x Flt3-ITD_ITD:SFH_194-1_B:df1deaaa-233b-49b9-bf65-635d622c26e6	Scl-cre x Flt3-ITD_ITD:SFH_194-1_T:0274eed9-8bbb-4828-9f06-c138fd964be1	C	C	untested	untested	untested	untested	untested	untested	SOMATIC	null	unknown	unknown	null	df1deaaa-233b-49b9-bf65-635d622c26e6:0274eed9-8bbb-4828-9f06-c138fd964be1	unknown	d4a3b786-4ec2-404b-bfd1-0095e4d22d9c	a9379fcb-8df5-453c-91b7-92e5b5c9f223	MIN;NNS;SBIASALT;5BP9	A2[32],0[0],C14[36.93],14[39.36]	A9[32],0[0],C22[39.64],19[37.74]	ZERO	MODIFIER	100	A:ND1:TD2	TGTCCAAGGCC	unknown	null	50	41	9	30	28	2
Sfi1	0	QIMR_Berghofer	37	11	3132298	3132298	+	Missense_Mutation	SNP	C	C	T	novel	null	Scl-cre x Flt3-ITD_ITD:SFH_194-1_B:df1deaaa-233b-49b9-bf65-635d622c26e6	Scl-cre x Flt3-ITD_ITD:SFH_194-1_T:0274eed9-8bbb-4828-9f06-c138fd964be1	C	C	untested	untested	untested	untested	untested	untested	SOMATIC	null	unknown	unknown	null	df1deaaa-233b-49b9-bf65-635d622c26e6:0274eed9-8bbb-4828-9f06-c138fd964be1	unknown	d4a3b786-4ec2-404b-bfd1-0095e4d22d9c	a9379fcb-8df5-453c-91b7-92e5b5c9f223	MIN	C105[39.73],68[38.66],T5[39.2],4[39]	C89[40.03],66[38.59],T3[38],7[39.71]	ZERO	MODERATE	4	T:ND9:TD10	ACCTATGCAGG	unknown	null	165	155	10	182	173	9
Sfi1	0	QIMR_Berghofer	37	11	3133886	3133887	+	Intron	INS	-	-	CACA	rs212049338	null	Flt3-ITD_ITD:FH_174-2_B:3a2c8db4-93a1-486f-a12a-047fddbd4a36	Flt3-ITD_ITD:FH_174-2_T:78679f48-484c-49ac-a165-11a9c9629760	-	-	untested	untested	untested	untested	untested	untested	SOMATIC	null	unknown	unknown	null	3a2c8db4-93a1-486f-a12a-047fddbd4a36:78679f48-484c-49ac-a165-11a9c9629760	unknown	6208e09c-2637-492b-94bb-e70f3dbc3735	ce898658-164e-4c24-b2c5-6b3a8ee2f792	COVN12;NNS;TRF;REPEAT	0,4,4,0[0,0],0[0],1,0,0	2,8,7,2[1,1],2[2],1,1,0	ZERO	MODIFIER	100	CACA:ND0:TD2	GACTGTCACTcacaCACACACACA	unknown	null	7	4	2	4	3	0
unknown	0	QIMR_Berghofer	37	3	3134310	3134310	+	IGR	SNP	C	T	T	novel	null	Flt3-ITD_ITD:FH_174-2_B:3a2c8db4-93a1-486f-a12a-047fddbd4a36	Flt3-ITD_ITD:FH_174-2_T:78679f48-484c-49ac-a165-11a9c9629760	null	null	untested	untested	untested	untested	untested	untested	SOMATIC	null	unknown	unknown	null	3a2c8db4-93a1-486f-a12a-047fddbd4a36:78679f48-484c-49ac-a165-11a9c9629760	unknown	6208e09c-2637-492b-94bb-e70f3dbc3735	ce898658-164e-4c24-b2c5-6b3a8ee2f792	SAN3;MR;NNS	.	.	ZERO	MODIFIER	100	T:ND0:TD0	CAGCCATGGAtCGAACCACGG	unknown	null	0	0	0	0	0	0
unknown	0	QIMR_Berghofer	37	3	3134312	3134312	+	IGR	SNP	G	A	A	rs234309736	null	Flt3-ITD_ITD:FH_174-2_B:3a2c8db4-93a1-486f-a12a-047fddbd4a36	Flt3-ITD_ITD:FH_174-2_T:78679f48-484c-49ac-a165-11a9c9629760	null	null	untested	untested	untested	untested	untested	untested	SOMATIC	null	unknown	unknown	null	3a2c8db4-93a1-486f-a12a-047fddbd4a36:78679f48-484c-49ac-a165-11a9c9629760	unknown	6208e09c-2637-492b-94bb-e70f3dbc3735	ce898658-164e-4c24-b2c5-6b3a8ee2f792	SAN3;MR;NNS	.	.	ZERO	MODIFIER	100	A:ND0:TD0	GCCATGGACCaAACCACGGAC	unknown	null	0	0	0	0	0	0
unknown	0	QIMR_Berghofer	37	3	3134313	3134313	+	IGR	SNP	A	G	G	novel	null	Flt3-ITD_ITD:FH_174-2_B:3a2c8db4-93a1-486f-a12a-047fddbd4a36	Flt3-ITD_ITD:FH_174-2_T:78679f48-484c-49ac-a165-11a9c9629760	null	null	untested	untested	untested	untested	untested	untested	SOMATIC	null	unknown	unknown	null	3a2c8db4-93a1-486f-a12a-047fddbd4a36:78679f48-484c-49ac-a165-11a9c9629760	unknown	6208e09c-2637-492b-94bb-e70f3dbc3735	ce898658-164e-4c24-b2c5-6b3a8ee2f792	SAN3;MR;NNS	.	.	ZERO	MODIFIER	100	G:ND0:TD0	CCATGGACCGgACCACGGACT	unknown	null	0	0	0	0	0	0
unknown	0	QIMR_Berghofer	37	3	3134315	3134315	+	IGR	SNP	C	T	T	novel	null	Flt3-ITD_ITD:FH_174-2_B:3a2c8db4-93a1-486f-a12a-047fddbd4a36	Flt3-ITD_ITD:FH_174-2_T:78679f48-484c-49ac-a165-11a9c9629760	null	null	untested	untested	untested	untested	untested	untested	SOMATIC	null	unknown	unknown	null	3a2c8db4-93a1-486f-a12a-047fddbd4a36:78679f48-484c-49ac-a165-11a9c9629760	unknown	6208e09c-2637-492b-94bb-e70f3dbc3735	ce898658-164e-4c24-b2c5-6b3a8ee2f792	SAN3;MR;NNS	.	.	ZERO	MODIFIER	100	T:ND0:TD0	ATGGACCGAAtCACGGACTCT	unknown	null	0	0	0	0	0	0
unknown	0	QIMR_Berghofer	37	3	3134318	3134318	+	IGR	SNP	C	A	A	novel	null	Flt3-ITD_ITD:FH_174-2_B:3a2c8db4-93a1-486f-a12a-047fddbd4a36	Flt3-ITD_ITD:FH_174-2_T:78679f48-484c-49ac-a165-11a9c9629760	null	null	untested	untested	untested	untested	untested	untested	SOMATIC	null	unknown	unknown	null	3a2c8db4-93a1-486f-a12a-047fddbd4a36:78679f48-484c-49ac-a165-11a9c9629760	unknown	6208e09c-2637-492b-94bb-e70f3dbc3735	ce898658-164e-4c24-b2c5-6b3a8ee2f792	SAN3;MR;NNS	.	.	ZERO	MODIFIER	100	A:ND0:TD0	GACCGAACCAaGGACTCTCAA	unknown	null	0	0	0	0	0	0
unknown	0	QIMR_Berghofer	37	3	3134329	3134329	+	IGR	SNP	T	A	A	novel	null	Flt3-ITD_ITD:FH_174-2_B:3a2c8db4-93a1-486f-a12a-047fddbd4a36	Flt3-ITD_ITD:FH_174-2_T:78679f48-484c-49ac-a165-11a9c9629760	null	null	untested	untested	untested	untested	untested	untested	SOMATIC	null	unknown	unknown	null	3a2c8db4-93a1-486f-a12a-047fddbd4a36:78679f48-484c-49ac-a165-11a9c9629760	unknown	6208e09c-2637-492b-94bb-e70f3dbc3735	ce898658-164e-4c24-b2c5-6b3a8ee2f792	SAN3;MR;NNS	.	.	ZERO	MODIFIER	100	A:ND0:TD0	GGACTCTCAAaCCTGTGGGGA	unknown	null	0	0	0	0	0	0
unknown	0	QIMR_Berghofer	37	3	3134331	3134331	+	IGR	SNP	C	T	T	novel	null	Flt3-ITD_ITD:FH_174-2_B:3a2c8db4-93a1-486f-a12a-047fddbd4a36	Flt3-ITD_ITD:FH_174-2_T:78679f48-484c-49ac-a165-11a9c9629760	null	null	untested	untested	untested	untested	untested	untested	SOMATIC	null	unknown	unknown	null	3a2c8db4-93a1-486f-a12a-047fddbd4a36:78679f48-484c-49ac-a165-11a9c9629760	unknown	6208e09c-2637-492b-94bb-e70f3dbc3735	ce898658-164e-4c24-b2c5-6b3a8ee2f792	SAN3;MR;NNS	.	.	ZERO	MODIFIER	100	T:ND0:TD0	ACTCTCAATCtTGTGGGGACC	unknown	null	0	0	0	0	0	0
unknown	0	QIMR_Berghofer	37	3	3134333	3134333	+	IGR	SNP	G	A	A	novel	null	Flt3-ITD_ITD:FH_174-2_B:3a2c8db4-93a1-486f-a12a-047fddbd4a36	Flt3-ITD_ITD:FH_174-2_T:78679f48-484c-49ac-a165-11a9c9629760	null	null	untested	untested	untested	untested	untested	untested	SOMATIC	null	unknown	unknown	null	3a2c8db4-93a1-486f-a12a-047fddbd4a36:78679f48-484c-49ac-a165-11a9c9629760	unknown	6208e09c-2637-492b-94bb-e70f3dbc3735	ce898658-164e-4c24-b2c5-6b3a8ee2f792	SAN3;MR;NNS	.	.	ZERO	MODIFIER	100	A:ND0:TD0	TCTCAATCCTaTGGGGACCAC	unknown	null	0	0	0	0	0	0
unknown	0	QIMR_Berghofer	37	3	3134338	3134338	+	IGR	SNP	G	A	A	novel	null	Flt3-ITD_ITD:FH_174-2_B:3a2c8db4-93a1-486f-a12a-047fddbd4a36	Flt3-ITD_ITD:FH_174-2_T:78679f48-484c-49ac-a165-11a9c9629760	null	null	untested	untested	untested	untested	untested	untested	SOMATIC	null	unknown	unknown	null	3a2c8db4-93a1-486f-a12a-047fddbd4a36:78679f48-484c-49ac-a165-11a9c9629760	unknown	6208e09c-2637-492b-94bb-e70f3dbc3735	ce898658-164e-4c24-b2c5-6b3a8ee2f792	SAN3;MR;NNS	.	.	ZERO	MODIFIER	100	A:ND0:TD0	ATCCTGTGGGaACCACCCAGC	unknown	null	0	0	0	0	0	0
Sfi1	0	QIMR_Berghofer	37	11	3135611	3135611	+	Intron	SNP	C	A	C	novel	null	Flt3-ITD_ITD:FH_174-2_B:3a2c8db4-93a1-486f-a12a-047fddbd4a36	Flt3-ITD_ITD:FH_174-2_T:78679f48-484c-49ac-a165-11a9c9629760	C	C	untested	untested	untested	untested	untested	untested	SOMATIC	null	unknown	unknown	null	3a2c8db4-93a1-486f-a12a-047fddbd4a36:78679f48-484c-49ac-a165-11a9c9629760	unknown	6208e09c-2637-492b-94bb-e70f3dbc3735	ce898658-164e-4c24-b2c5-6b3a8ee2f792	MIN;MR;NNS	A1[22],1[37],C10[36.3],14[38]	A2[17],2[34],C23[37.7],23[39.39]	ZERO	MODIFIER	100	A:ND2:TD3	CCTGCACTGCC	unknown	null	50	46	4	26	24	2
Sfi1	0	QIMR_Berghofer	37	11	3135642	3135642	+	Intron	SNP	T	G	T	rs237607444	null	Flt3-ITD_ITD:FH_174-2_B:3a2c8db4-93a1-486f-a12a-047fddbd4a36	Flt3-ITD_ITD:FH_174-2_T:78679f48-484c-49ac-a165-11a9c9629760	T	T	untested	untested	untested	untested	untested	untested	SOMATIC	null	unknown	unknown	null	3a2c8db4-93a1-486f-a12a-047fddbd4a36:78679f48-484c-49ac-a165-11a9c9629760	unknown	6208e09c-2637-492b-94bb-e70f3dbc3735	ce898658-164e-4c24-b2c5-6b3a8ee2f792	COVN12;MIN;5BP2	G0[0],2[34.5],T2[41],4[33.75]	G1[37],4[41],T5[40.2],4[38.75]	ZERO	MODIFIER	100	G:ND2:TD5	CAGCAGCTCTG	unknown	null	14	9	5	8	6	2
Sfi1	0	QIMR_Berghofer	37	11	3135671	3135671	+	Missense_Mutation	SNP	C	C	T	novel	null	Flt3-ITD_ITD:FH_174-2_B:3a2c8db4-93a1-486f-a12a-047fddbd4a36	Flt3-ITD_ITD:FH_174-2_T:78679f48-484c-49ac-a165-11a9c9629760	C	C	untested	untested	untested	untested	untested	untested	SOMATIC	null	unknown	unknown	null	3a2c8db4-93a1-486f-a12a-047fddbd4a36:78679f48-484c-49ac-a165-11a9c9629760	unknown	6208e09c-2637-492b-94bb-e70f3dbc3735	ce898658-164e-4c24-b2c5-6b3a8ee2f792	COVN12;MIUN	C3[36.67],4[40]	C6[39],7[41],T1[41],7[39.14]	LOW	MODERATE	4	T:ND0:TD7	CTGGGTCTGGA	unknown	null	21	13	8	7	7	0
unknown	0	QIMR_Berghofer	37	3	3138625	3138625	+	IGR	SNP	C	A	C	novel	null	Scl-cre x Flt3-ITD_ITD:SFH_194-1_B:df1deaaa-233b-49b9-bf65-635d622c26e6	Scl-cre x Flt3-ITD_ITD:SFH_194-1_T:0274eed9-8bbb-4828-9f06-c138fd964be1	null	null	untested	untested	untested	untested	untested	untested	SOMATIC	null	unknown	unknown	null	df1deaaa-233b-49b9-bf65-635d622c26e6:0274eed9-8bbb-4828-9f06-c138fd964be1	unknown	d4a3b786-4ec2-404b-bfd1-0095e4d22d9c	a9379fcb-8df5-453c-91b7-92e5b5c9f223	SAN3;MR;NNS	.	C1[37],0[0]	ZERO	MODIFIER	100	A:ND0:TD0	CTGTATAGCAaTGTCCATACA	unknown	null	1	1	0	0	0	0
unknown	0	QIMR_Berghofer	37	3	3138633	3138633	+	IGR	SNP	A	A	G	novel	null	Scl-cre x Flt3-ITD_ITD:SFH_194-1_B:df1deaaa-233b-49b9-bf65-635d622c26e6	Scl-cre x Flt3-ITD_ITD:SFH_194-1_T:0274eed9-8bbb-4828-9f06-c138fd964be1	null	null	untested	untested	untested	untested	untested	untested	SOMATIC	null	unknown	unknown	null	df1deaaa-233b-49b9-bf65-635d622c26e6:0274eed9-8bbb-4828-9f06-c138fd964be1	unknown	d4a3b786-4ec2-404b-bfd1-0095e4d22d9c	a9379fcb-8df5-453c-91b7-92e5b5c9f223	SAN3;MR;NNS	.	A1[32],0[0]	ZERO	MODIFIER	100	G:ND0:TD0	CACTGTCCATgCAGGCACTTG	unknown	null	1	1	0	0	0	0
unknown	0	QIMR_Berghofer	37	3	3138637	3138637	+	IGR	SNP	G	G	T	novel	null	Scl-cre x Flt3-ITD_ITD:SFH_194-1_B:df1deaaa-233b-49b9-bf65-635d622c26e6	Scl-cre x Flt3-ITD_ITD:SFH_194-1_T:0274eed9-8bbb-4828-9f06-c138fd964be1	null	null	untested	untested	untested	untested	untested	untested	SOMATIC	null	unknown	unknown	null	df1deaaa-233b-49b9-bf65-635d622c26e6:0274eed9-8bbb-4828-9f06-c138fd964be1	unknown	d4a3b786-4ec2-404b-bfd1-0095e4d22d9c	a9379fcb-8df5-453c-91b7-92e5b5c9f223	SAN3;MR;NNS	.	G1[41],0[0]	ZERO	MODIFIER	100	T:ND0:TD0	GTCCATACAGtCACTTGCTAT	unknown	null	1	1	0	0	0	0
unknown	0	QIMR_Berghofer	37	3	3138653	3138653	+	IGR	SNP	A	A	G	rs581720587	null	Scl-cre x Flt3-ITD_ITD:SFH_194-1_B:df1deaaa-233b-49b9-bf65-635d622c26e6	Scl-cre x Flt3-ITD_ITD:SFH_194-1_T:0274eed9-8bbb-4828-9f06-c138fd964be1	null	null	untested	untested	untested	untested	untested	untested	SOMATIC	null	unknown	unknown	null	df1deaaa-233b-49b9-bf65-635d622c26e6:0274eed9-8bbb-4828-9f06-c138fd964be1	unknown	d4a3b786-4ec2-404b-bfd1-0095e4d22d9c	a9379fcb-8df5-453c-91b7-92e5b5c9f223	SAN3;MR;NNS	.	A1[41],0[0]	ZERO	MODIFIER	100	G:ND0:TD0	GCTATGTAGAgCAGGCTGGTC	unknown	null	1	1	0	0	0	0
unknown	0	QIMR_Berghofer	37	3	3138654	3138654	+	IGR	SNP	C	A	C	novel	null	Scl-cre x Flt3-ITD_ITD:SFH_194-1_B:df1deaaa-233b-49b9-bf65-635d622c26e6	Scl-cre x Flt3-ITD_ITD:SFH_194-1_T:0274eed9-8bbb-4828-9f06-c138fd964be1	null	null	untested	untested	untested	untested	untested	untested	SOMATIC	null	unknown	unknown	null	df1deaaa-233b-49b9-bf65-635d622c26e6:0274eed9-8bbb-4828-9f06-c138fd964be1	unknown	d4a3b786-4ec2-404b-bfd1-0095e4d22d9c	a9379fcb-8df5-453c-91b7-92e5b5c9f223	SAN3;MR;NNS	.	C1[41],0[0]	ZERO	MODIFIER	100	A:ND0:TD0	CTATGTAGAAaAGGCTGGTCT	unknown	null	1	1	0	0	0	0
unknown	0	QIMR_Berghofer	37	3	3138662	3138662	+	IGR	SNP	T	G	T	novel	null	Scl-cre x Flt3-ITD_ITD:SFH_194-1_B:df1deaaa-233b-49b9-bf65-635d622c26e6	Scl-cre x Flt3-ITD_ITD:SFH_194-1_T:0274eed9-8bbb-4828-9f06-c138fd964be1	null	null	untested	untested	untested	untested	untested	untested	SOMATIC	null	unknown	unknown	null	df1deaaa-233b-49b9-bf65-635d622c26e6:0274eed9-8bbb-4828-9f06-c138fd964be1	unknown	d4a3b786-4ec2-404b-bfd1-0095e4d22d9c	a9379fcb-8df5-453c-91b7-92e5b5c9f223	SAN3;MR;NNS	.	T1[41],0[0]	ZERO	MODIFIER	100	G:ND0:TD0	AACAGGCTGGgCTTGAACTAG	unknown	null	1	1	0	0	0	0
unknown	0	QIMR_Berghofer	37	3	3138676	3138676	+	IGR	SNP	A	G	G	novel	null	Scl-cre x Flt3-ITD_ITD:SFH_194-1_B:df1deaaa-233b-49b9-bf65-635d622c26e6	Scl-cre x Flt3-ITD_ITD:SFH_194-1_T:0274eed9-8bbb-4828-9f06-c138fd964be1	null	null	untested	untested	untested	untested	untested	untested	SOMATIC	null	unknown	unknown	null	df1deaaa-233b-49b9-bf65-635d622c26e6:0274eed9-8bbb-4828-9f06-c138fd964be1	unknown	d4a3b786-4ec2-404b-bfd1-0095e4d22d9c	a9379fcb-8df5-453c-91b7-92e5b5c9f223	SAN3;MR;NNS	.	.	ZERO	MODIFIER	100	G:ND0:TD0	GAACTAGCAGgGATCCACTTA	unknown	null	0	0	0	0	0	0
unknown	0	QIMR_Berghofer	37	3	3138685	3138685	+	IGR	SNP	T	C	C	novel	null	Scl-cre x Flt3-ITD_ITD:SFH_194-1_B:df1deaaa-233b-49b9-bf65-635d622c26e6	Scl-cre x Flt3-ITD_ITD:SFH_194-1_T:0274eed9-8bbb-4828-9f06-c138fd964be1	null	null	untested	untested	untested	untested	untested	untested	SOMATIC	null	unknown	unknown	null	df1deaaa-233b-49b9-bf65-635d622c26e6:0274eed9-8bbb-4828-9f06-c138fd964be1	unknown	d4a3b786-4ec2-404b-bfd1-0095e4d22d9c	a9379fcb-8df5-453c-91b7-92e5b5c9f223	SAN3;MR;NNS	.	.	ZERO	MODIFIER	100	C:ND0:TD0	GAGATCCACTcACATATGTTT	unknown	null	0	0	0	0	0	0
unknown	0	QIMR_Berghofer	37	16	3139390	3139390	+	IGR	SNP	T	G	G	novel	null	Scl-cre x Flt3-ITD_ITD:SFH_194-1_B:df1deaaa-233b-49b9-bf65-635d622c26e6	Scl-cre x Flt3-ITD_ITD:SFH_194-1_T:0274eed9-8bbb-4828-9f06-c138fd964be1	T	T	untested	untested	untested	untested	untested	untested	SOMATIC	null	unknown	unknown	null	df1deaaa-233b-49b9-bf65-635d622c26e6:0274eed9-8bbb-4828-9f06-c138fd964be1	unknown	d4a3b786-4ec2-404b-bfd1-0095e4d22d9c	a9379fcb-8df5-453c-91b7-92e5b5c9f223	COVN12;MIN;MR;NNS	G0[0],1[41]	G1[41],0[0]	ZERO	MODIFIER	100	G:ND1:TD1	TTTCCCCTTGgGGTTCTTCCT	unknown	null	1	0	1	1	0	1
unknown	0	QIMR_Berghofer	37	3	3140450	3140450	+	IGR	SNP	C	T	T	novel	null	Scl-cre x Flt3-ITD_ITD:SFH_194-1_B:df1deaaa-233b-49b9-bf65-635d622c26e6	Scl-cre x Flt3-ITD_ITD:SFH_194-1_T:0274eed9-8bbb-4828-9f06-c138fd964be1	null	null	untested	untested	untested	untested	untested	untested	SOMATIC	null	unknown	unknown	null	df1deaaa-233b-49b9-bf65-635d622c26e6:0274eed9-8bbb-4828-9f06-c138fd964be1	unknown	d4a3b786-4ec2-404b-bfd1-0095e4d22d9c	a9379fcb-8df5-453c-91b7-92e5b5c9f223	SAN3;MR;NNS	.	.	ZERO	MODIFIER	100	T:ND0:TD0	TGGACCTTCAtTTGTCAGGTG	unknown	null	0	0	0	0	0	0
unknown	0	QIMR_Berghofer	37	3	3140452	3140452	+	IGR	SNP	T	C	C	novel	null	Scl-cre x Flt3-ITD_ITD:SFH_194-1_B:df1deaaa-233b-49b9-bf65-635d622c26e6	Scl-cre x Flt3-ITD_ITD:SFH_194-1_T:0274eed9-8bbb-4828-9f06-c138fd964be1	null	null	untested	untested	untested	untested	untested	untested	SOMATIC	null	unknown	unknown	null	df1deaaa-233b-49b9-bf65-635d622c26e6:0274eed9-8bbb-4828-9f06-c138fd964be1	unknown	d4a3b786-4ec2-404b-bfd1-0095e4d22d9c	a9379fcb-8df5-453c-91b7-92e5b5c9f223	SAN3;MR;NNS	.	.	ZERO	MODIFIER	100	C:ND0:TD0	GACCTTCACTcGTCAGGTGGT	unknown	null	0	0	0	0	0	0
unknown	0	QIMR_Berghofer	37	3	3140453	3140453	+	IGR	SNP	G	A	A	novel	null	Scl-cre x Flt3-ITD_ITD:SFH_194-1_B:df1deaaa-233b-49b9-bf65-635d622c26e6	Scl-cre x Flt3-ITD_ITD:SFH_194-1_T:0274eed9-8bbb-4828-9f06-c138fd964be1	null	null	untested	untested	untested	untested	untested	untested	SOMATIC	null	unknown	unknown	null	df1deaaa-233b-49b9-bf65-635d622c26e6:0274eed9-8bbb-4828-9f06-c138fd964be1	unknown	d4a3b786-4ec2-404b-bfd1-0095e4d22d9c	a9379fcb-8df5-453c-91b7-92e5b5c9f223	SAN3;MR;NNS	.	.	ZERO	MODIFIER	100	A:ND0:TD0	ACCTTCACTTaTCAGGTGGTG	unknown	null	0	0	0	0	0	0
unknown	0	QIMR_Berghofer	37	3	3140477	3140477	+	IGR	SNP	C	A	A	novel	null	Scl-cre x Flt3-ITD_ITD:SFH_194-1_B:df1deaaa-233b-49b9-bf65-635d622c26e6	Scl-cre x Flt3-ITD_ITD:SFH_194-1_T:0274eed9-8bbb-4828-9f06-c138fd964be1	null	null	untested	untested	untested	untested	untested	untested	SOMATIC	null	unknown	unknown	null	df1deaaa-233b-49b9-bf65-635d622c26e6:0274eed9-8bbb-4828-9f06-c138fd964be1	unknown	d4a3b786-4ec2-404b-bfd1-0095e4d22d9c	a9379fcb-8df5-453c-91b7-92e5b5c9f223	SAN3;MR;NNS	.	.	ZERO	MODIFIER	100	A:ND0:TD0	GAAGGTCTGCaCTGGGTCTCT	unknown	null	0	0	0	0	0	0
unknown	0	QIMR_Berghofer	37	3	3140479	3140479	+	IGR	SNP	T	A	A	novel	null	Scl-cre x Flt3-ITD_ITD:SFH_194-1_B:df1deaaa-233b-49b9-bf65-635d622c26e6	Scl-cre x Flt3-ITD_ITD:SFH_194-1_T:0274eed9-8bbb-4828-9f06-c138fd964be1	null	null	untested	untested	untested	untested	untested	untested	SOMATIC	null	unknown	unknown	null	df1deaaa-233b-49b9-bf65-635d622c26e6:0274eed9-8bbb-4828-9f06-c138fd964be1	unknown	d4a3b786-4ec2-404b-bfd1-0095e4d22d9c	a9379fcb-8df5-453c-91b7-92e5b5c9f223	SAN3;MR;NNS	.	.	ZERO	MODIFIER	100	A:ND0:TD0	AGGTCTGCCCaGGGTCTCTGC	unknown	null	0	0	0	0	0	0
unknown	0	QIMR_Berghofer	37	3	3140485	3140485	+	IGR	SNP	T	G	G	rs230415635	null	Scl-cre x Flt3-ITD_ITD:SFH_194-1_B:df1deaaa-233b-49b9-bf65-635d622c26e6	Scl-cre x Flt3-ITD_ITD:SFH_194-1_T:0274eed9-8bbb-4828-9f06-c138fd964be1	null	null	untested	untested	untested	untested	untested	untested	SOMATIC	null	unknown	unknown	null	df1deaaa-233b-49b9-bf65-635d622c26e6:0274eed9-8bbb-4828-9f06-c138fd964be1	unknown	d4a3b786-4ec2-404b-bfd1-0095e4d22d9c	a9379fcb-8df5-453c-91b7-92e5b5c9f223	SAN3;MR;NNS	.	.	ZERO	MODIFIER	100	G:ND0:TD0	GCCCTGGGTCgCTGCTTCATT	unknown	null	0	0	0	0	0	0
unknown	0	QIMR_Berghofer	37	6	3142974	3142979	+	IGR	DEL	TTCAAT	TTCAAT	-	novel	null	Scl-cre x Flt3-ITD_ITD:SFH_194-1_B:df1deaaa-233b-49b9-bf65-635d622c26e6	Scl-cre x Flt3-ITD_ITD:SFH_194-1_T:0274eed9-8bbb-4828-9f06-c138fd964be1	TTCAAT	TTCAAT	untested	untested	untested	untested	untested	untested	SOMATIC	null	unknown	unknown	null	df1deaaa-233b-49b9-bf65-635d622c26e6:0274eed9-8bbb-4828-9f06-c138fd964be1	unknown	d4a3b786-4ec2-404b-bfd1-0095e4d22d9c	a9379fcb-8df5-453c-91b7-92e5b5c9f223	COVN12;NNS	0,1,1,0[0,0],0[0],0,0,0	2,3,3,2[1,1],2[2],0,0,0	LOW	MODIFIER	100	-:ND0:TD2	CAGCTGGTCC______AATCATGGCA	unknown	null	3	1	2	1	1	0
unknown	0	QIMR_Berghofer	37	6	3143230	3143230	+	IGR	SNP	G	C	G	novel	null	Scl-cre x Flt3-ITD_ITD:SFH_194-1_B:df1deaaa-233b-49b9-bf65-635d622c26e6	Scl-cre x Flt3-ITD_ITD:SFH_194-1_T:0274eed9-8bbb-4828-9f06-c138fd964be1	G	G	untested	untested	untested	untested	untested	untested	SOMATIC	null	unknown	unknown	null	df1deaaa-233b-49b9-bf65-635d622c26e6:0274eed9-8bbb-4828-9f06-c138fd964be1	unknown	d4a3b786-4ec2-404b-bfd1-0095e4d22d9c	a9379fcb-8df5-453c-91b7-92e5b5c9f223	COVN12_1;MIN_1;MR_1;SBIASALT_1;COVN12_2;MIN_2;MR_2	C0[0],1[41],G1[41],2[41]	C4[41],0[0],G4[41],0[0]	ZERO_1,ZERO_2	MODIFIER	100	C:ND1:TD4	ATGTACAGTCT	unknown	null	8	4	4	4	3	1
unknown	0	QIMR_Berghofer	37	6	3143262	3143262	+	IGR	SNP	C	C	T	novel	null	Scl-cre x Flt3-ITD_ITD:SFH_194-1_B:df1deaaa-233b-49b9-bf65-635d622c26e6	Scl-cre x Flt3-ITD_ITD:SFH_194-1_T:0274eed9-8bbb-4828-9f06-c138fd964be1	C	C	untested	untested	untested	untested	untested	untested	SOMATIC	null	unknown	unknown	null	df1deaaa-233b-49b9-bf65-635d622c26e6:0274eed9-8bbb-4828-9f06-c138fd964be1	unknown	d4a3b786-4ec2-404b-bfd1-0095e4d22d9c	a9379fcb-8df5-453c-91b7-92e5b5c9f223	COVN12_1;MIN_1;MR_1;SBIASALT_1;COVN12_2;MIN_2;MR_2	C1[41],2[37],T1[41],0[0]	C7[41],0[0],T4[41],0[0]	ZERO_1,ZERO_2	MODIFIER	100	T:ND1:TD4	GGAGATCTGAG	unknown	null	11	7	4	4	3	1
unknown	0	QIMR_Berghofer	37	6	3143351	3143351	+	IGR	SNP	C	A	C	novel	null	Scl-cre x Flt3-ITD_ITD:SFH_194-1_B:df1deaaa-233b-49b9-bf65-635d622c26e6	Scl-cre x Flt3-ITD_ITD:SFH_194-1_T:0274eed9-8bbb-4828-9f06-c138fd964be1	C	C	untested	untested	untested	untested	untested	untested	SOMATIC	null	unknown	unknown	null	df1deaaa-233b-49b9-bf65-635d622c26e6:0274eed9-8bbb-4828-9f06-c138fd964be1	unknown	d4a3b786-4ec2-404b-bfd1-0095e4d22d9c	a9379fcb-8df5-453c-91b7-92e5b5c9f223	COVN12;MR;5BP1	C5[41],3[41]	A2[41],2[41],C13[40.31],7[41]	ZERO	MODIFIER	100	A:ND0:TD4	CATCTATCCCA	unknown	null	24	20	4	8	8	0
Sfi1	0	QIMR_Berghofer	37	11	3145205	3145205	+	Intron	SNP	G	G	G	novel	null	Flt3-ITD_ITD:FH_174-2_B:3a2c8db4-93a1-486f-a12a-047fddbd4a36	Flt3-ITD_ITD:FH_174-2_T:78679f48-484c-49ac-a165-11a9c9629760	C	C	untested	untested	untested	untested	untested	untested	SOMATIC	null	unknown	unknown	null	3a2c8db4-93a1-486f-a12a-047fddbd4a36:78679f48-484c-49ac-a165-11a9c9629760	unknown	6208e09c-2637-492b-94bb-e70f3dbc3735	ce898658-164e-4c24-b2c5-6b3a8ee2f792	MER;COVN12;MIN;NNS;SBIASALT	C4[28],2[26.5],G2[12],0[0]	C1[22],0[0],G1[12],7[40.43]	ZERO	MODIFIER	100	C:ND6:TD1	CCCCCGCCCCC	unknown	null	9	8	1	8	2	6
Sfi1	0	QIMR_Berghofer	37	11	3145213	3145213	+	Intron	SNP	A	A	C	novel	null	Scl-cre x Flt3-ITD_ITD:SFH_194-1_B:df1deaaa-233b-49b9-bf65-635d622c26e6	Scl-cre x Flt3-ITD_ITD:SFH_194-1_T:0274eed9-8bbb-4828-9f06-c138fd964be1	A	A	untested	untested	untested	untested	untested	untested	SOMATIC	null	unknown	unknown	null	df1deaaa-233b-49b9-bf65-635d622c26e6:0274eed9-8bbb-4828-9f06-c138fd964be1	unknown	d4a3b786-4ec2-404b-bfd1-0095e4d22d9c	a9379fcb-8df5-453c-91b7-92e5b5c9f223	COVN12;MR;SBIASALT;5BP1	A5[22.8],6[38]	A2[31.5],6[40.33],C4[12],0[0]	ZERO	MODIFIER	100	C:ND0:TD4	CCCCCCGGAAC	unknown	null	12	8	4	11	11	0
unknown	0	QIMR_Berghofer	37	3	3145657	3145657	+	IGR	SNP	T	C	C	rs237035749	null	Scl-cre x Flt3-ITD_ITD:SFH_194-1_B:df1deaaa-233b-49b9-bf65-635d622c26e6	Scl-cre x Flt3-ITD_ITD:SFH_194-1_T:0274eed9-8bbb-4828-9f06-c138fd964be1	T	T	untested	untested	untested	untested	untested	untested	SOMATIC	null	unknown	unknown	null	df1deaaa-233b-49b9-bf65-635d622c26e6:0274eed9-8bbb-4828-9f06-c138fd964be1	unknown	d4a3b786-4ec2-404b-bfd1-0095e4d22d9c	a9379fcb-8df5-453c-91b7-92e5b5c9f223	COVN12;MIN;MR;NNS	C0[0],1[37]	C0[0],2[41]	ZERO	MODIFIER	100	C:ND1:TD2	CTTCCCTTCCcTTCCCTTCCC	unknown	null	2	0	2	1	0	1
unknown	0	QIMR_Berghofer	37	3	3148938	3148938	+	IGR	SNP	C	C	T	rs216836351	null	Scl-cre x Flt3-ITD_ITD:SFH_194-1_B:df1deaaa-233b-49b9-bf65-635d622c26e6	Scl-cre x Flt3-ITD_ITD:SFH_194-1_T:0274eed9-8bbb-4828-9f06-c138fd964be1	null	null	untested	untested	untested	untested	untested	untested	SOMATIC	null	unknown	unknown	null	df1deaaa-233b-49b9-bf65-635d622c26e6:0274eed9-8bbb-4828-9f06-c138fd964be1	unknown	d4a3b786-4ec2-404b-bfd1-0095e4d22d9c	a9379fcb-8df5-453c-91b7-92e5b5c9f223	SAN3;MR;NNS	.	C1[41],1[41]	ZERO	MODIFIER	100	T:ND0:TD0	AGGACATTGGtAGTGCCTCCT	unknown	null	2	2	0	0	0	0
unknown	0	QIMR_Berghofer	37	3	3148939	3148939	+	IGR	SNP	A	A	G	rs231673145	null	Scl-cre x Flt3-ITD_ITD:SFH_194-1_B:df1deaaa-233b-49b9-bf65-635d622c26e6	Scl-cre x Flt3-ITD_ITD:SFH_194-1_T:0274eed9-8bbb-4828-9f06-c138fd964be1	null	null	untested	untested	untested	untested	untested	untested	SOMATIC	null	unknown	unknown	null	df1deaaa-233b-49b9-bf65-635d622c26e6:0274eed9-8bbb-4828-9f06-c138fd964be1	unknown	d4a3b786-4ec2-404b-bfd1-0095e4d22d9c	a9379fcb-8df5-453c-91b7-92e5b5c9f223	SAN3;MR;NNS	.	A1[41],1[41]	ZERO	MODIFIER	100	G:ND0:TD0	GGACATTGGCgGTGCCTCCTT	unknown	null	2	2	0	0	0	0
Sfi1	0	QIMR_Berghofer	37	11	3153887	3153887	+	Intron	SNP	C	C	T	novel	null	Scl-cre x Flt3-ITD_ITD:SFH_194-1_B:df1deaaa-233b-49b9-bf65-635d622c26e6	Scl-cre x Flt3-ITD_ITD:SFH_194-1_T:0274eed9-8bbb-4828-9f06-c138fd964be1	C	C	untested	untested	untested	untested	untested	untested	SOMATIC	null	unknown	unknown	null	df1deaaa-233b-49b9-bf65-635d622c26e6:0274eed9-8bbb-4828-9f06-c138fd964be1	unknown	d4a3b786-4ec2-404b-bfd1-0095e4d22d9c	a9379fcb-8df5-453c-91b7-92e5b5c9f223	MIN_1;MR_1;5BP1_1;MIN_2;MR_2	C9[41],7[41],T0[0],2[41]	C3[41],4[35.25],T3[41],1[37]	ZERO_1,ZERO_2	MODIFIER	100	T:ND2:TD4	CCAAGTACAGT	unknown	null	11	7	4	18	16	2
unknown	0	QIMR_Berghofer	37	3	3159543	3159543	+	IGR	SNP	G	A	A	rs256608276	null	Scl-cre x Flt3-ITD_ITD:SFH_194-1_B:df1deaaa-233b-49b9-bf65-635d622c26e6	Scl-cre x Flt3-ITD_ITD:SFH_194-1_T:0274eed9-8bbb-4828-9f06-c138fd964be1	null	null	untested	untested	untested	untested	untested	untested	SOMATIC	null	unknown	unknown	null	df1deaaa-233b-49b9-bf65-635d622c26e6:0274eed9-8bbb-4828-9f06-c138fd964be1	unknown	d4a3b786-4ec2-404b-bfd1-0095e4d22d9c	a9379fcb-8df5-453c-91b7-92e5b5c9f223	SAN3;MR;NNS	.	.	ZERO	MODIFIER	100	A:ND0:TD0	CTTGAGGTCAaGGATGGTGAT	unknown	null	0	0	0	0	0	0
unknown	0	QIMR_Berghofer	37	3	3159571	3159571	+	IGR	SNP	T	C	C	novel	null	Scl-cre x Flt3-ITD_ITD:SFH_194-1_B:df1deaaa-233b-49b9-bf65-635d622c26e6	Scl-cre x Flt3-ITD_ITD:SFH_194-1_T:0274eed9-8bbb-4828-9f06-c138fd964be1	null	null	untested	untested	untested	untested	untested	untested	SOMATIC	null	unknown	unknown	null	df1deaaa-233b-49b9-bf65-635d622c26e6:0274eed9-8bbb-4828-9f06-c138fd964be1	unknown	d4a3b786-4ec2-404b-bfd1-0095e4d22d9c	a9379fcb-8df5-453c-91b7-92e5b5c9f223	SAN3;MR;NNS	.	.	ZERO	MODIFIER	100	C:ND0:TD0	GAAGTCGTTTcCTTGTTGAAA	unknown	null	0	0	0	0	0	0
unknown	0	QIMR_Berghofer	37	3	3159585	3159585	+	IGR	SNP	T	G	G	novel	null	Scl-cre x Flt3-ITD_ITD:SFH_194-1_B:df1deaaa-233b-49b9-bf65-635d622c26e6	Scl-cre x Flt3-ITD_ITD:SFH_194-1_T:0274eed9-8bbb-4828-9f06-c138fd964be1	null	null	untested	untested	untested	untested	untested	untested	SOMATIC	null	unknown	unknown	null	df1deaaa-233b-49b9-bf65-635d622c26e6:0274eed9-8bbb-4828-9f06-c138fd964be1	unknown	d4a3b786-4ec2-404b-bfd1-0095e4d22d9c	a9379fcb-8df5-453c-91b7-92e5b5c9f223	SAN3;MR;NNS	.	.	ZERO	MODIFIER	100	G:ND0:TD0	GTTGAAAATAgTTTTTGCTAT	unknown	null	0	0	0	0	0	0
unknown	0	QIMR_Berghofer	37	3	3159599	3159599	+	IGR	SNP	G	T	T	rs228049377	null	Scl-cre x Flt3-ITD_ITD:SFH_194-1_B:df1deaaa-233b-49b9-bf65-635d622c26e6	Scl-cre x Flt3-ITD_ITD:SFH_194-1_T:0274eed9-8bbb-4828-9f06-c138fd964be1	null	null	untested	untested	untested	untested	untested	untested	SOMATIC	null	unknown	unknown	null	df1deaaa-233b-49b9-bf65-635d622c26e6:0274eed9-8bbb-4828-9f06-c138fd964be1	unknown	d4a3b786-4ec2-404b-bfd1-0095e4d22d9c	a9379fcb-8df5-453c-91b7-92e5b5c9f223	SAN3;MR;NNS	.	.	ZERO	MODIFIER	100	T:ND0:TD0	TTGCTATCATtGTTTTTTTGC	unknown	null	0	0	0	0	0	0
unknown	0	QIMR_Berghofer	37	3	3159601	3159601	+	IGR	SNP	T	A	A	novel	null	Scl-cre x Flt3-ITD_ITD:SFH_194-1_B:df1deaaa-233b-49b9-bf65-635d622c26e6	Scl-cre x Flt3-ITD_ITD:SFH_194-1_T:0274eed9-8bbb-4828-9f06-c138fd964be1	null	null	untested	untested	untested	untested	untested	untested	SOMATIC	null	unknown	unknown	null	df1deaaa-233b-49b9-bf65-635d622c26e6:0274eed9-8bbb-4828-9f06-c138fd964be1	unknown	d4a3b786-4ec2-404b-bfd1-0095e4d22d9c	a9379fcb-8df5-453c-91b7-92e5b5c9f223	SAN3;MR;NNS	.	.	ZERO	MODIFIER	100	A:ND0:TD0	GCTATCATGGaTTTTTTGCTA	unknown	null	0	0	0	0	0	0
unknown	0	QIMR_Berghofer	37	3	3159602	3159602	+	IGR	SNP	T	A	A	novel	null	Scl-cre x Flt3-ITD_ITD:SFH_194-1_B:df1deaaa-233b-49b9-bf65-635d622c26e6	Scl-cre x Flt3-ITD_ITD:SFH_194-1_T:0274eed9-8bbb-4828-9f06-c138fd964be1	null	null	untested	untested	untested	untested	untested	untested	SOMATIC	null	unknown	unknown	null	df1deaaa-233b-49b9-bf65-635d622c26e6:0274eed9-8bbb-4828-9f06-c138fd964be1	unknown	d4a3b786-4ec2-404b-bfd1-0095e4d22d9c	a9379fcb-8df5-453c-91b7-92e5b5c9f223	SAN3;MR;NNS	.	.	ZERO	MODIFIER	100	A:ND0:TD0	CTATCATGGTaTTTTTGCTAT	unknown	null	0	0	0	0	0	0
Sfi1	0	QIMR_Berghofer	37	11	3161648	3161649	+	Intron	DEL	TA	TA	-	rs387481097	null	Scl-cre x Flt3-ITD_ITD:SFH_194-1_B:df1deaaa-233b-49b9-bf65-635d622c26e6	Scl-cre x Flt3-ITD_ITD:SFH_194-1_T:0274eed9-8bbb-4828-9f06-c138fd964be1	TA	TA	untested	untested	untested	untested	untested	untested	SOMATIC	null	unknown	unknown	null	df1deaaa-233b-49b9-bf65-635d622c26e6:0274eed9-8bbb-4828-9f06-c138fd964be1	unknown	d4a3b786-4ec2-404b-bfd1-0095e4d22d9c	a9379fcb-8df5-453c-91b7-92e5b5c9f223	COVN12;NNS	0,6,6,0[0,0],0[0],0,0,0	2,5,5,2[0,2],2[2],0,0,0	LOW	MODIFIER	100	-:ND0:TD2	TTTCAGAAGC__TGTCTTAAGC	unknown	null	5	3	2	6	6	0
Sfi1	0	QIMR_Berghofer	37	11	3172066	3172066	+	Intron	SNP	T	C	C	rs228019241	VLD	Flt3-ITD_ITD:FH_174-2_B:3a2c8db4-93a1-486f-a12a-047fddbd4a36	Flt3-ITD_ITD:FH_174-2_T:78679f48-484c-49ac-a165-11a9c9629760	T	T	untested	untested	untested	untested	untested	untested	SOMATIC	null	unknown	unknown	null	3a2c8db4-93a1-486f-a12a-047fddbd4a36:78679f48-484c-49ac-a165-11a9c9629760	unknown	6208e09c-2637-492b-94bb-e70f3dbc3735	ce898658-164e-4c24-b2c5-6b3a8ee2f792	COVN12;MIN;MR;NNS	C2[41],0[0]	C2[41],0[0]	ZERO	MODIFIER	100	C:ND2:TD2	CCAACCAACCcATGCCTTAAA	unknown	null	2	0	2	2	0	2
Vmn1r2	0	QIMR_Berghofer	37	4	3172093	3172093	+	Missense_Mutation	SNP	A	A	G	novel	null	Scl-cre x Flt3-ITD_ITD:SFH_194-1_B:df1deaaa-233b-49b9-bf65-635d622c26e6	Scl-cre x Flt3-ITD_ITD:SFH_194-1_T:0274eed9-8bbb-4828-9f06-c138fd964be1	A	A	untested	untested	untested	untested	untested	untested	SOMATIC	null	unknown	unknown	null	df1deaaa-233b-49b9-bf65-635d622c26e6:0274eed9-8bbb-4828-9f06-c138fd964be1	unknown	d4a3b786-4ec2-404b-bfd1-0095e4d22d9c	a9379fcb-8df5-453c-91b7-92e5b5c9f223	MIN;5BP1	A26[39.81],11[38.91],G2[41],0[0]	A26[37.92],7[39.14],G4[41],1[41]	ZERO	MODERATE	4	G:ND2:TD4	AATGGGTCCTG	unknown	null	38	33	5	39	37	2
Sfi1	0	QIMR_Berghofer	37	11	3172444	3172444	+	Intron	SNP	T	C	C	rs215359239	VLD	Scl-cre x Flt3-ITD_ITD:SFH_194-1_B:df1deaaa-233b-49b9-bf65-635d622c26e6	Scl-cre x Flt3-ITD_ITD:SFH_194-1_T:0274eed9-8bbb-4828-9f06-c138fd964be1	T	T	untested	untested	untested	untested	untested	untested	SOMATIC	null	unknown	unknown	null	df1deaaa-233b-49b9-bf65-635d622c26e6:0274eed9-8bbb-4828-9f06-c138fd964be1	unknown	d4a3b786-4ec2-404b-bfd1-0095e4d22d9c	a9379fcb-8df5-453c-91b7-92e5b5c9f223	COVN12;MIN;MR;NNS	C1[41],0[0]	C2[37],0[0]	ZERO	MODIFIER	100	C:ND1:TD2	ACCCACACAGcGGCTCACAAC	unknown	null	2	0	2	1	0	1
Vmn1r2	0	QIMR_Berghofer	37	4	3173249	3173249	+	3'Flank	SNP	C	C	T	novel	null	Flt3-ITD_ITD:FH_174-2_B:3a2c8db4-93a1-486f-a12a-047fddbd4a36	Flt3-ITD_ITD:FH_174-2_T:78679f48-484c-49ac-a165-11a9c9629760	C	C	untested	untested	untested	untested	untested	untested	SOMATIC	null	unknown	unknown	null	3a2c8db4-93a1-486f-a12a-047fddbd4a36:78679f48-484c-49ac-a165-11a9c9629760	unknown	6208e09c-2637-492b-94bb-e70f3dbc3735	ce898658-164e-4c24-b2c5-6b3a8ee2f792	MIN_1;MR_1;NNS_1;SBIASALT_1;5BP4_1;MIN_2;MR_2;NNS_2	C1[37],9[38.67],T0[0],2[41]	C1[37],5[33.6],T0[0],4[37]	ZERO_1,ZERO_2	MODIFIER	100	T:ND2:TD2	TTCACTCTCTC	unknown	null	10	6	4	12	10	2
AU018091	0	QIMR_Berghofer	37	7	3173449	3173449	+	5'Flank	DEL	C	-	-	novel	null	Scl-cre x Flt3-ITD_ITD:SFH_194-1_B:df1deaaa-233b-49b9-bf65-635d622c26e6	Scl-cre x Flt3-ITD_ITD:SFH_194-1_T:0274eed9-8bbb-4828-9f06-c138fd964be1	null	null	untested	untested	untested	untested	untested	untested	SOMATIC	null	unknown	unknown	null	df1deaaa-233b-49b9-bf65-635d622c26e6:0274eed9-8bbb-4828-9f06-c138fd964be1	unknown	d4a3b786-4ec2-404b-bfd1-0095e4d22d9c	a9379fcb-8df5-453c-91b7-92e5b5c9f223	COVN12;NNS	null	2,2,2,2[1,1],2[2],0,0,0	LOW	MODIFIER	100	-:ND0:TD2	CCTGCCTCGG_CCTCCCAAGT	unknown	null	2	0	2	0	0	0
unknown	0	QIMR_Berghofer	37	16	3174113	3174113	+	IGR	SNP	C	T	T	novel	null	Scl-cre x Flt3-ITD_ITD:SFH_194-1_B:df1deaaa-233b-49b9-bf65-635d622c26e6	Scl-cre x Flt3-ITD_ITD:SFH_194-1_T:0274eed9-8bbb-4828-9f06-c138fd964be1	null	null	untested	untested	untested	untested	untested	untested	SOMATIC	null	unknown	unknown	null	df1deaaa-233b-49b9-bf65-635d622c26e6:0274eed9-8bbb-4828-9f06-c138fd964be1	unknown	d4a3b786-4ec2-404b-bfd1-0095e4d22d9c	a9379fcb-8df5-453c-91b7-92e5b5c9f223	SAN3;MR;NNS	.	T1[41],1[41]	ZERO	MODIFIER	100	T:ND0:TD2	CAGCTTTTTGtATTTGCTTGC	unknown	null	2	0	2	0	0	0
unknown	0	QIMR_Berghofer	37	16	3174123	3174123	+	IGR	SNP	C	T	T	rs580200841	null	Scl-cre x Flt3-ITD_ITD:SFH_194-1_B:df1deaaa-233b-49b9-bf65-635d622c26e6	Scl-cre x Flt3-ITD_ITD:SFH_194-1_T:0274eed9-8bbb-4828-9f06-c138fd964be1	C	C	untested	untested	untested	untested	untested	untested	SOMATIC	null	unknown	unknown	null	df1deaaa-233b-49b9-bf65-635d622c26e6:0274eed9-8bbb-4828-9f06-c138fd964be1	unknown	d4a3b786-4ec2-404b-bfd1-0095e4d22d9c	a9379fcb-8df5-453c-91b7-92e5b5c9f223	COVN12;MIN;MR;NNS	T1[41],0[0]	T1[41],1[41]	ZERO	MODIFIER	100	T:ND1:TD2	CATTTGCTTGtCATAAGAAAT	unknown	null	2	0	2	1	0	1
Sfi1	0	QIMR_Berghofer	37	11	3177625	3177625	+	Intron	SNP	T	C	T	rs29416252	VLD	Scl-cre x Flt3-ITD_ITD:SFH_194-1_B:df1deaaa-233b-49b9-bf65-635d622c26e6	Scl-cre x Flt3-ITD_ITD:SFH_194-1_T:0274eed9-8bbb-4828-9f06-c138fd964be1	T	T	untested	untested	untested	untested	untested	untested	SOMATIC	null	unknown	unknown	null	df1deaaa-233b-49b9-bf65-635d622c26e6:0274eed9-8bbb-4828-9f06-c138fd964be1	unknown	d4a3b786-4ec2-404b-bfd1-0095e4d22d9c	a9379fcb-8df5-453c-91b7-92e5b5c9f223	COVN12;MR;NNS	T0[0],5[41]	C1[37],1[41],T0[0],7[41]	ZERO	MODIFIER	100	C:ND0:TD2	AAGCTATAGTcGACAGAATTG	unknown	null	9	7	2	5	5	0
unknown	0	QIMR_Berghofer	37	6	3177888	3177888	+	IGR	SNP	T	C	C	rs48640686	VLD	Scl-cre x Flt3-ITD_ITD:SFH_194-1_B:df1deaaa-233b-49b9-bf65-635d622c26e6	Scl-cre x Flt3-ITD_ITD:SFH_194-1_T:0274eed9-8bbb-4828-9f06-c138fd964be1	.	null	untested	untested	untested	untested	untested	untested	SOMATIC	null	unknown	unknown	null	df1deaaa-233b-49b9-bf65-635d622c26e6:0274eed9-8bbb-4828-9f06-c138fd964be1	unknown	d4a3b786-4ec2-404b-bfd1-0095e4d22d9c	a9379fcb-8df5-453c-91b7-92e5b5c9f223	SAN3_1;MR_1;SAN3_2;MR_2	.	C1[41],3[41]	ZERO_1,ZERO_2	MODIFIER	100	C:ND0:TD4	ACAACCGGAGA	unknown	null	4	0	4	0	0	0
unknown	0	QIMR_Berghofer	37	3	3177939	3177939	+	IGR	SNP	G	C	C	novel	null	Scl-cre x Flt3-ITD_ITD:SFH_194-1_B:df1deaaa-233b-49b9-bf65-635d622c26e6	Scl-cre x Flt3-ITD_ITD:SFH_194-1_T:0274eed9-8bbb-4828-9f06-c138fd964be1	G	G	untested	untested	untested	untested	untested	untested	SOMATIC	null	unknown	unknown	null	df1deaaa-233b-49b9-bf65-635d622c26e6:0274eed9-8bbb-4828-9f06-c138fd964be1	unknown	d4a3b786-4ec2-404b-bfd1-0095e4d22d9c	a9379fcb-8df5-453c-91b7-92e5b5c9f223	COVN12;MR;NNS	G0[0],1[32]	.	ZERO	MODIFIER	100	C:ND0:TD0	TCCTAATAGTcCTACTCTCTG	unknown	null	0	0	0	1	1	0
unknown	0	QIMR_Berghofer	37	3	3177949	3177949	+	IGR	SNP	G	T	T	novel	null	Scl-cre x Flt3-ITD_ITD:SFH_194-1_B:df1deaaa-233b-49b9-bf65-635d622c26e6	Scl-cre x Flt3-ITD_ITD:SFH_194-1_T:0274eed9-8bbb-4828-9f06-c138fd964be1	null	null	untested	untested	untested	untested	untested	untested	SOMATIC	null	unknown	unknown	null	df1deaaa-233b-49b9-bf65-635d622c26e6:0274eed9-8bbb-4828-9f06-c138fd964be1	unknown	d4a3b786-4ec2-404b-bfd1-0095e4d22d9c	a9379fcb-8df5-453c-91b7-92e5b5c9f223	SAN3;MR;NNS	.	.	ZERO	MODIFIER	100	T:ND0:TD0	GCTACTCTCTtAGCAAAATGT	unknown	null	0	0	0	0	0	0
unknown	0	QIMR_Berghofer	37	3	3177950	3177950	+	IGR	SNP	A	G	G	novel	null	Scl-cre x Flt3-ITD_ITD:SFH_194-1_B:df1deaaa-233b-49b9-bf65-635d622c26e6	Scl-cre x Flt3-ITD_ITD:SFH_194-1_T:0274eed9-8bbb-4828-9f06-c138fd964be1	null	null	untested	untested	untested	untested	untested	untested	SOMATIC	null	unknown	unknown	null	df1deaaa-233b-49b9-bf65-635d622c26e6:0274eed9-8bbb-4828-9f06-c138fd964be1	unknown	d4a3b786-4ec2-404b-bfd1-0095e4d22d9c	a9379fcb-8df5-453c-91b7-92e5b5c9f223	SAN3;MR;NNS	.	.	ZERO	MODIFIER	100	G:ND0:TD0	CTACTCTCTGgGCAAAATGTA	unknown	null	0	0	0	0	0	0
Sfi1	0	QIMR_Berghofer	37	11	3179757	3179757	+	Intron	SNP	A	A	G	rs227058775	null	Flt3-ITD_ITD:FH_174-2_B:3a2c8db4-93a1-486f-a12a-047fddbd4a36	Flt3-ITD_ITD:FH_174-2_T:78679f48-484c-49ac-a165-11a9c9629760	A	A	untested	untested	untested	untested	untested	untested	SOMATIC	null	unknown	unknown	null	3a2c8db4-93a1-486f-a12a-047fddbd4a36:78679f48-484c-49ac-a165-11a9c9629760	unknown	6208e09c-2637-492b-94bb-e70f3dbc3735	ce898658-164e-4c24-b2c5-6b3a8ee2f792	MIN_1;MR_1;MIN_2;MR_2	A8[36.5],14[40.14],G3[41],0[0]	A4[38.75],14[40.07],G3[38],1[22]	ZERO_1,ZERO_2	MODIFIER	100	G:ND3:TD4	GAAGCGAAAAC	unknown	null	22	18	4	25	22	3
unknown	0	QIMR_Berghofer	37	6	3180170	3180170	+	IGR	SNP	G	A	A	novel	null	Scl-cre x Flt3-ITD_ITD:SFH_194-1_B:df1deaaa-233b-49b9-bf65-635d622c26e6	Scl-cre x Flt3-ITD_ITD:SFH_194-1_T:0274eed9-8bbb-4828-9f06-c138fd964be1	null	null	untested	untested	untested	untested	untested	untested	SOMATIC	null	unknown	unknown	null	df1deaaa-233b-49b9-bf65-635d622c26e6:0274eed9-8bbb-4828-9f06-c138fd964be1	unknown	d4a3b786-4ec2-404b-bfd1-0095e4d22d9c	a9379fcb-8df5-453c-91b7-92e5b5c9f223	SAN3;MR;NNS	G1[41],1[41]	A1[41],2[39],G1[37],1[41]	ZERO	MODIFIER	100	A:ND0:TD3	CCCACAGGGTT	unknown	null	5	2	3	2	2	0
Sfi1	0	QIMR_Berghofer	37	11	3181389	3181389	+	Intron	SNP	C	T	T	rs234184510	VLD	Flt3-ITD_ITD:FH_174-2_B:3a2c8db4-93a1-486f-a12a-047fddbd4a36	Flt3-ITD_ITD:FH_174-2_T:78679f48-484c-49ac-a165-11a9c9629760	C	C	untested	untested	untested	untested	untested	untested	SOMATIC	null	unknown	unknown	null	3a2c8db4-93a1-486f-a12a-047fddbd4a36:78679f48-484c-49ac-a165-11a9c9629760	unknown	6208e09c-2637-492b-94bb-e70f3dbc3735	ce898658-164e-4c24-b2c5-6b3a8ee2f792	COVN12;MIN;MR;NNS	C0[0],1[41],T1[32],0[0]	T2[41],0[0]	ZERO	MODIFIER	100	T:ND1:TD2	AGGCACAGGAtGTGGGGAGCC	unknown	null	2	0	2	2	1	1
Sfi1	0	QIMR_Berghofer	37	11	3181389	3181389	+	Intron	SNP	C	T	T	rs234184510	VLD	Scl-cre x Flt3-ITD_ITD:SFH_194-1_B:df1deaaa-233b-49b9-bf65-635d622c26e6	Scl-cre x Flt3-ITD_ITD:SFH_194-1_T:0274eed9-8bbb-4828-9f06-c138fd964be1	null	null	untested	untested	untested	untested	untested	untested	SOMATIC	null	unknown	unknown	null	df1deaaa-233b-49b9-bf65-635d622c26e6:0274eed9-8bbb-4828-9f06-c138fd964be1	unknown	d4a3b786-4ec2-404b-bfd1-0095e4d22d9c	a9379fcb-8df5-453c-91b7-92e5b5c9f223	SAN3;MR;NNS	.	T2[36.5],0[0]	ZERO	MODIFIER	100	T:ND0:TD2	AGGCACAGGAtGTGGGGAGCC	unknown	null	2	0	2	0	0	0
Vmn1r3	0	QIMR_Berghofer	37	4	3181497	3181497	+	3'Flank	SNP	G	C	C	novel	null	Scl-cre x Flt3-ITD_ITD:SFH_194-1_B:df1deaaa-233b-49b9-bf65-635d622c26e6	Scl-cre x Flt3-ITD_ITD:SFH_194-1_T:0274eed9-8bbb-4828-9f06-c138fd964be1	G	G	untested	untested	untested	untested	untested	untested	SOMATIC	null	unknown	unknown	null	df1deaaa-233b-49b9-bf65-635d622c26e6:0274eed9-8bbb-4828-9f06-c138fd964be1	unknown	d4a3b786-4ec2-404b-bfd1-0095e4d22d9c	a9379fcb-8df5-453c-91b7-92e5b5c9f223	COVN12;MR;NNS	G0[0],1[41]	.	ZERO	MODIFIER	100	C:ND0:TD0	GGGGCTAAATcGCTTTGGGCC	unknown	null	0	0	0	1	1	0
Vmn1r3	0	QIMR_Berghofer	37	4	3181503	3181503	+	3'Flank	SNP	G	T	T	novel	null	Scl-cre x Flt3-ITD_ITD:SFH_194-1_B:df1deaaa-233b-49b9-bf65-635d622c26e6	Scl-cre x Flt3-ITD_ITD:SFH_194-1_T:0274eed9-8bbb-4828-9f06-c138fd964be1	G	G	untested	untested	untested	untested	untested	untested	SOMATIC	null	unknown	unknown	null	df1deaaa-233b-49b9-bf65-635d622c26e6:0274eed9-8bbb-4828-9f06-c138fd964be1	unknown	d4a3b786-4ec2-404b-bfd1-0095e4d22d9c	a9379fcb-8df5-453c-91b7-92e5b5c9f223	COVN12;MR;NNS	G0[0],1[41]	.	ZERO	MODIFIER	100	T:ND0:TD0	AAATGGCTTTtGGCCTCGGGC	unknown	null	0	0	0	1	1	0
Vmn1r3	0	QIMR_Berghofer	37	4	3181504	3181504	+	3'Flank	SNP	G	T	T	novel	null	Scl-cre x Flt3-ITD_ITD:SFH_194-1_B:df1deaaa-233b-49b9-bf65-635d622c26e6	Scl-cre x Flt3-ITD_ITD:SFH_194-1_T:0274eed9-8bbb-4828-9f06-c138fd964be1	G	G	untested	untested	untested	untested	untested	untested	SOMATIC	null	unknown	unknown	null	df1deaaa-233b-49b9-bf65-635d622c26e6:0274eed9-8bbb-4828-9f06-c138fd964be1	unknown	d4a3b786-4ec2-404b-bfd1-0095e4d22d9c	a9379fcb-8df5-453c-91b7-92e5b5c9f223	COVN12;MR;NNS	G0[0],1[41]	.	ZERO	MODIFIER	100	T:ND0:TD0	AATGGCTTTGtGCCTCGGGCT	unknown	null	0	0	0	1	1	0
unknown	0	QIMR_Berghofer	37	6	3182357	3182357	+	IGR	SNP	T	C	T	rs48842618	VLD	Flt3-ITD_ITD:FH_174-2_B:3a2c8db4-93a1-486f-a12a-047fddbd4a36	Flt3-ITD_ITD:FH_174-2_T:78679f48-484c-49ac-a165-11a9c9629760	null	null	untested	untested	untested	untested	untested	untested	SOMATIC	null	unknown	unknown	null	3a2c8db4-93a1-486f-a12a-047fddbd4a36:78679f48-484c-49ac-a165-11a9c9629760	unknown	6208e09c-2637-492b-94bb-e70f3dbc3735	ce898658-164e-4c24-b2c5-6b3a8ee2f792	SAN3;MR;NNS	.	C2[39],0[0],T1[41],1[41]	ZERO	MODIFIER	100	C:ND0:TD2	AGCTGGTGTTcCACTCTTTGC	unknown	null	4	2	2	0	0	0
unknown	0	QIMR_Berghofer	37	6	3182464	3182476	+	IGR	DEL	TGCTGGCACTGCC	TGCTGGCACTGCC	-	rs387755985	null	Scl-cre x Flt3-ITD_ITD:SFH_194-1_B:df1deaaa-233b-49b9-bf65-635d622c26e6	Scl-cre x Flt3-ITD_ITD:SFH_194-1_T:0274eed9-8bbb-4828-9f06-c138fd964be1	TGCTGGCACTGCC	TGCTGGCACTGCC	untested	untested	untested	untested	untested	untested	SOMATIC	null	unknown	unknown	null	df1deaaa-233b-49b9-bf65-635d622c26e6:0274eed9-8bbb-4828-9f06-c138fd964be1	unknown	d4a3b786-4ec2-404b-bfd1-0095e4d22d9c	a9379fcb-8df5-453c-91b7-92e5b5c9f223	COVN12;NNS	0,1,1,0[0,0],0[0],0,0,0	3,8,7,3[2,1],3[3],0,0,0	LOW	MODIFIER	100	-:ND0:TD3	TTTGGCATAT_____________TGTGGACATT	unknown	null	7	4	3	1	1	0
unknown	0	QIMR_Berghofer	37	6	3182566	3182566	+	IGR	SNP	G	A	A	rs107683157	VLD	Flt3-ITD_ITD:FH_174-2_B:3a2c8db4-93a1-486f-a12a-047fddbd4a36	Flt3-ITD_ITD:FH_174-2_T:78679f48-484c-49ac-a165-11a9c9629760	G	G	untested	untested	untested	untested	untested	untested	SOMATIC	null	unknown	unknown	null	3a2c8db4-93a1-486f-a12a-047fddbd4a36:78679f48-484c-49ac-a165-11a9c9629760	unknown	6208e09c-2637-492b-94bb-e70f3dbc3735	ce898658-164e-4c24-b2c5-6b3a8ee2f792	COVN12_1;MIN_1;MR_1;NNS_1;SBIASALT_1;5BP1_1;COVN12_2;MIN_2;MR_2;NNS_2	A0[0],1[32],G4[41],1[37]	A3[38.33],0[0],G2[41],0[0]	ZERO_1,ZERO_2	MODIFIER	100	A:ND1:TD3	CAATGACCCAG	unknown	null	5	2	3	6	5	1
unknown	0	QIMR_Berghofer	37	6	3182659	3182659	+	IGR	SNP	G	G	T	rs108564759	VLD	Flt3-ITD_ITD:FH_174-2_B:3a2c8db4-93a1-486f-a12a-047fddbd4a36	Flt3-ITD_ITD:FH_174-2_T:78679f48-484c-49ac-a165-11a9c9629760	G	G	untested	untested	untested	untested	untested	untested	SOMATIC	null	unknown	unknown	null	3a2c8db4-93a1-486f-a12a-047fddbd4a36:78679f48-484c-49ac-a165-11a9c9629760	unknown	6208e09c-2637-492b-94bb-e70f3dbc3735	ce898658-164e-4c24-b2c5-6b3a8ee2f792	COVN12_1;MR_1;5BP1_1;COVN12_2;MR_2	G4[39],3[41]	G6[39],4[41],T1[37],3[36.33]	ZERO_1,ZERO_2	MODIFIER	100	T:ND0:TD4	CCGAGTGGGAG	unknown	null	14	10	4	7	7	0
unknown	0	QIMR_Berghofer	37	6	3182659	3182659	+	IGR	SNP	G	G	T	rs108564759	VLD	Scl-cre x Flt3-ITD_ITD:SFH_194-1_B:df1deaaa-233b-49b9-bf65-635d622c26e6	Scl-cre x Flt3-ITD_ITD:SFH_194-1_T:0274eed9-8bbb-4828-9f06-c138fd964be1	G	G	untested	untested	untested	untested	untested	untested	SOMATIC	null	unknown	unknown	null	df1deaaa-233b-49b9-bf65-635d622c26e6:0274eed9-8bbb-4828-9f06-c138fd964be1	unknown	d4a3b786-4ec2-404b-bfd1-0095e4d22d9c	a9379fcb-8df5-453c-91b7-92e5b5c9f223	MIN_1;MIN_2	G11[38.64],4[41],T1[41],0[0]	G8[34.5],1[41],T5[38.4],1[41]	ZERO_1,ZERO_2	MODIFIER	100	T:ND1:TD6	CCGAGTGGGAG	unknown	null	15	9	6	16	15	1
unknown	0	QIMR_Berghofer	37	6	3183067	3183067	+	IGR	SNP	C	C	T	rs108883701	VLD	Scl-cre x Flt3-ITD_ITD:SFH_194-1_B:df1deaaa-233b-49b9-bf65-635d622c26e6	Scl-cre x Flt3-ITD_ITD:SFH_194-1_T:0274eed9-8bbb-4828-9f06-c138fd964be1	C	C	untested	untested	untested	untested	untested	untested	SOMATIC	null	unknown	unknown	null	df1deaaa-233b-49b9-bf65-635d622c26e6:0274eed9-8bbb-4828-9f06-c138fd964be1	unknown	d4a3b786-4ec2-404b-bfd1-0095e4d22d9c	a9379fcb-8df5-453c-91b7-92e5b5c9f223	MIUN_1;PASS_2	C24[38],26[37.69],T0[0],1[41]	C3[41],5[37.4],T2[41],3[41]	LOW_1,HIGH_2	MODIFIER	100	T:ND1:TD5	TGGTGTGCGAG	unknown	null	13	8	5	51	50	1
unknown	0	QIMR_Berghofer	37	6	3183103	3183103	+	IGR	SNP	G	A	G	rs108260275	VLD	Scl-cre x Flt3-ITD_ITD:SFH_194-1_B:df1deaaa-233b-49b9-bf65-635d622c26e6	Scl-cre x Flt3-ITD_ITD:SFH_194-1_T:0274eed9-8bbb-4828-9f06-c138fd964be1	G	G	untested	untested	untested	untested	untested	untested	SOMATIC	null	unknown	unknown	null	df1deaaa-233b-49b9-bf65-635d622c26e6:0274eed9-8bbb-4828-9f06-c138fd964be1	unknown	d4a3b786-4ec2-404b-bfd1-0095e4d22d9c	a9379fcb-8df5-453c-91b7-92e5b5c9f223	MR;NNS	A0[0],1[32],G21[39.62],35[40.14]	A0[0],1[41],G3[41],4[38.75]	ZERO	MODIFIER	100	A:ND1:TD1	CAACAGTTATaAGGGCGGAAC	unknown	null	8	7	1	57	56	1
unknown	0	QIMR_Berghofer	37	6	3183108	3183108	+	IGR	SNP	C	C	T	novel	null	Scl-cre x Flt3-ITD_ITD:SFH_194-1_B:df1deaaa-233b-49b9-bf65-635d622c26e6	Scl-cre x Flt3-ITD_ITD:SFH_194-1_T:0274eed9-8bbb-4828-9f06-c138fd964be1	C	C	untested	untested	untested	untested	untested	untested	SOMATIC	null	unknown	unknown	null	df1deaaa-233b-49b9-bf65-635d622c26e6:0274eed9-8bbb-4828-9f06-c138fd964be1	unknown	d4a3b786-4ec2-404b-bfd1-0095e4d22d9c	a9379fcb-8df5-453c-91b7-92e5b5c9f223	MR;NNS	C24[38.96],35[38.8]	C3[39.67],3[30.33],T0[0],1[41]	ZERO	MODIFIER	100	T:ND0:TD1	GTTATGAGGGtGGAACTTAGA	unknown	null	7	6	1	59	59	0
unknown	0	QIMR_Berghofer	37	6	3183120	3183120	+	IGR	SNP	A	A	C	rs107998193	VLD	Scl-cre x Flt3-ITD_ITD:SFH_194-1_B:df1deaaa-233b-49b9-bf65-635d622c26e6	Scl-cre x Flt3-ITD_ITD:SFH_194-1_T:0274eed9-8bbb-4828-9f06-c138fd964be1	A	A	untested	untested	untested	untested	untested	untested	SOMATIC	null	unknown	unknown	null	df1deaaa-233b-49b9-bf65-635d622c26e6:0274eed9-8bbb-4828-9f06-c138fd964be1	unknown	d4a3b786-4ec2-404b-bfd1-0095e4d22d9c	a9379fcb-8df5-453c-91b7-92e5b5c9f223	MR;NNS	A25[39.32],34[36.97]	A2[41],2[36.5],C0[0],1[41]	ZERO	MODIFIER	100	C:ND0:TD1	GAACTTAGAAcCGATGAAGGC	unknown	null	5	4	1	59	59	0
unknown	0	QIMR_Berghofer	37	6	3183272	3183272	+	IGR	SNP	C	C	T	rs30615799	VLD	Flt3-ITD_ITD:FH_174-2_B:3a2c8db4-93a1-486f-a12a-047fddbd4a36	Flt3-ITD_ITD:FH_174-2_T:78679f48-484c-49ac-a165-11a9c9629760	C	C	untested	untested	untested	untested	untested	untested	SOMATIC	null	unknown	unknown	null	3a2c8db4-93a1-486f-a12a-047fddbd4a36:78679f48-484c-49ac-a165-11a9c9629760	unknown	6208e09c-2637-492b-94bb-e70f3dbc3735	ce898658-164e-4c24-b2c5-6b3a8ee2f792	COVN12;MR;NNS	C0[0],6[37.83]	C0[0],5[40.2]	ZERO	MODIFIER	100	T:ND0:TD0	AATTTAAGAGtGCAGAAGGCG	unknown	null	5	5	0	6	6	0
unknown	0	QIMR_Berghofer	37	6	3183282	3183282	+	IGR	SNP	G	A	G	rs108318637	VLD	Flt3-ITD_ITD:FH_174-2_B:3a2c8db4-93a1-486f-a12a-047fddbd4a36	Flt3-ITD_ITD:FH_174-2_T:78679f48-484c-49ac-a165-11a9c9629760	G	G	untested	untested	untested	untested	untested	untested	SOMATIC	null	unknown	unknown	null	3a2c8db4-93a1-486f-a12a-047fddbd4a36:78679f48-484c-49ac-a165-11a9c9629760	unknown	6208e09c-2637-492b-94bb-e70f3dbc3735	ce898658-164e-4c24-b2c5-6b3a8ee2f792	COVN12;MR;NNS	G0[0],6[39.67]	G0[0],4[36.25]	ZERO	MODIFIER	100	A:ND0:TD0	CGCAGAAGGCaGAGCCCCTGC	unknown	null	4	4	0	6	6	0
unknown	0	QIMR_Berghofer	37	6	3183289	3183289	+	IGR	SNP	C	C	T	rs108579368	VLD	Flt3-ITD_ITD:FH_174-2_B:3a2c8db4-93a1-486f-a12a-047fddbd4a36	Flt3-ITD_ITD:FH_174-2_T:78679f48-484c-49ac-a165-11a9c9629760	C	C	untested	untested	untested	untested	untested	untested	SOMATIC	null	unknown	unknown	null	3a2c8db4-93a1-486f-a12a-047fddbd4a36:78679f48-484c-49ac-a165-11a9c9629760	unknown	6208e09c-2637-492b-94bb-e70f3dbc3735	ce898658-164e-4c24-b2c5-6b3a8ee2f792	COVN12;MR;NNS	C0[0],5[35.6]	C0[0],3[41]	ZERO	MODIFIER	100	T:ND0:TD0	GGCGGAGCCCtTGCGTGGGCC	unknown	null	3	3	0	5	5	0
unknown	0	QIMR_Berghofer	37	6	3183293	3183293	+	IGR	SNP	G	A	G	novel	null	Flt3-ITD_ITD:FH_174-2_B:3a2c8db4-93a1-486f-a12a-047fddbd4a36	Flt3-ITD_ITD:FH_174-2_T:78679f48-484c-49ac-a165-11a9c9629760	G	G	untested	untested	untested	untested	untested	untested	SOMATIC	null	unknown	unknown	null	3a2c8db4-93a1-486f-a12a-047fddbd4a36:78679f48-484c-49ac-a165-11a9c9629760	unknown	6208e09c-2637-492b-94bb-e70f3dbc3735	ce898658-164e-4c24-b2c5-6b3a8ee2f792	COVN12;MR;NNS	G0[0],4[40]	A0[0],2[39],G0[0],1[41]	ZERO	MODIFIER	100	A:ND0:TD2	GAGCCCCTGCaTGGGCCAGCA	unknown	null	3	1	2	4	4	0
unknown	0	QIMR_Berghofer	37	6	3183328	3183328	+	IGR	SNP	G	G	T	novel	null	Flt3-ITD_ITD:FH_174-2_B:3a2c8db4-93a1-486f-a12a-047fddbd4a36	Flt3-ITD_ITD:FH_174-2_T:78679f48-484c-49ac-a165-11a9c9629760	G	G	untested	untested	untested	untested	untested	untested	SOMATIC	null	unknown	unknown	null	3a2c8db4-93a1-486f-a12a-047fddbd4a36:78679f48-484c-49ac-a165-11a9c9629760	unknown	6208e09c-2637-492b-94bb-e70f3dbc3735	ce898658-164e-4c24-b2c5-6b3a8ee2f792	COVN12;MR;NNS	G0[0],6[40.33]	C1[41],0[0],G0[0],1[41],T1[37],0[0]	ZERO	MODIFIER	100	T:ND0:TD1	CTTGTTGCTCtGGAGTGGTGC	unknown	null	3	1	1	6	6	0
unknown	0	QIMR_Berghofer	37	6	3183508	3183508	+	IGR	SNP	C	T	T	rs107736042	VLD	Flt3-ITD_ITD:FH_174-2_B:3a2c8db4-93a1-486f-a12a-047fddbd4a36	Flt3-ITD_ITD:FH_174-2_T:78679f48-484c-49ac-a165-11a9c9629760	C	C	untested	untested	untested	untested	untested	untested	SOMATIC	null	unknown	unknown	null	3a2c8db4-93a1-486f-a12a-047fddbd4a36:78679f48-484c-49ac-a165-11a9c9629760	unknown	6208e09c-2637-492b-94bb-e70f3dbc3735	ce898658-164e-4c24-b2c5-6b3a8ee2f792	COVN12_1;MIN_1;MR_1;NNS_1;COVN12_2;MIN_2;MR_2;NNS_2	C2[41],2[41],T0[0],2[39]	C1[12],1[41],T1[41],2[39]	ZERO_1,ZERO_2	MODIFIER	100	T:ND2:TD3	AACTCTTCCAG	unknown	null	5	2	3	6	4	2
unknown	0	QIMR_Berghofer	37	6	3183855	3183855	+	IGR	SNP	G	A	A	novel	null	Scl-cre x Flt3-ITD_ITD:SFH_194-1_B:df1deaaa-233b-49b9-bf65-635d622c26e6	Scl-cre x Flt3-ITD_ITD:SFH_194-1_T:0274eed9-8bbb-4828-9f06-c138fd964be1	G	G	untested	untested	untested	untested	untested	untested	SOMATIC	null	unknown	unknown	null	df1deaaa-233b-49b9-bf65-635d622c26e6:0274eed9-8bbb-4828-9f06-c138fd964be1	unknown	d4a3b786-4ec2-404b-bfd1-0095e4d22d9c	a9379fcb-8df5-453c-91b7-92e5b5c9f223	COVN12;MR;NNS	G3[38],2[41]	.	ZERO	MODIFIER	100	A:ND0:TD0	TGGTTCTGATaGGATATGTTG	unknown	null	0	0	0	5	5	0
unknown	0	QIMR_Berghofer	37	6	3183860	3183860	+	IGR	SNP	A	G	G	novel	null	Scl-cre x Flt3-ITD_ITD:SFH_194-1_B:df1deaaa-233b-49b9-bf65-635d622c26e6	Scl-cre x Flt3-ITD_ITD:SFH_194-1_T:0274eed9-8bbb-4828-9f06-c138fd964be1	A	A	untested	untested	untested	untested	untested	untested	SOMATIC	null	unknown	unknown	null	df1deaaa-233b-49b9-bf65-635d622c26e6:0274eed9-8bbb-4828-9f06-c138fd964be1	unknown	d4a3b786-4ec2-404b-bfd1-0095e4d22d9c	a9379fcb-8df5-453c-91b7-92e5b5c9f223	COVN12;MR;NNS	A3[41],2[41]	.	ZERO	MODIFIER	100	G:ND0:TD0	CTGATGGGATgTGTTGAAAAT	unknown	null	0	0	0	5	5	0
unknown	0	QIMR_Berghofer	37	6	3183901	3183901	+	IGR	SNP	T	A	A	rs246641461	null	Scl-cre x Flt3-ITD_ITD:SFH_194-1_B:df1deaaa-233b-49b9-bf65-635d622c26e6	Scl-cre x Flt3-ITD_ITD:SFH_194-1_T:0274eed9-8bbb-4828-9f06-c138fd964be1	T	T	untested	untested	untested	untested	untested	untested	SOMATIC	null	unknown	unknown	null	df1deaaa-233b-49b9-bf65-635d622c26e6:0274eed9-8bbb-4828-9f06-c138fd964be1	unknown	d4a3b786-4ec2-404b-bfd1-0095e4d22d9c	a9379fcb-8df5-453c-91b7-92e5b5c9f223	COVN12;MR;NNS	T2[41],2[39]	.	ZERO	MODIFIER	100	A:ND0:TD0	ACAAATAACTaCACGTCGATG	unknown	null	0	0	0	4	4	0
unknown	0	QIMR_Berghofer	37	6	3183906	3183906	+	IGR	SNP	T	C	C	novel	null	Scl-cre x Flt3-ITD_ITD:SFH_194-1_B:df1deaaa-233b-49b9-bf65-635d622c26e6	Scl-cre x Flt3-ITD_ITD:SFH_194-1_T:0274eed9-8bbb-4828-9f06-c138fd964be1	T	T	untested	untested	untested	untested	untested	untested	SOMATIC	null	unknown	unknown	null	df1deaaa-233b-49b9-bf65-635d622c26e6:0274eed9-8bbb-4828-9f06-c138fd964be1	unknown	d4a3b786-4ec2-404b-bfd1-0095e4d22d9c	a9379fcb-8df5-453c-91b7-92e5b5c9f223	COVN12;MR;NNS	T2[39],2[39]	.	ZERO	MODIFIER	100	C:ND0:TD0	TAACTTCACGcCGATGAGTTG	unknown	null	0	0	0	4	4	0
unknown	0	QIMR_Berghofer	37	6	3184174	3184174	+	IGR	SNP	G	A	A	rs47201191	VLD	Scl-cre x Flt3-ITD_ITD:SFH_194-1_B:df1deaaa-233b-49b9-bf65-635d622c26e6	Scl-cre x Flt3-ITD_ITD:SFH_194-1_T:0274eed9-8bbb-4828-9f06-c138fd964be1	G	G	untested	untested	untested	untested	untested	untested	SOMATIC	null	unknown	unknown	null	df1deaaa-233b-49b9-bf65-635d622c26e6:0274eed9-8bbb-4828-9f06-c138fd964be1	unknown	d4a3b786-4ec2-404b-bfd1-0095e4d22d9c	a9379fcb-8df5-453c-91b7-92e5b5c9f223	COVN12;MR;NNS	G1[41],0[0]	A1[41],1[41]	ZERO	MODIFIER	100	A:ND0:TD2	TTATCTTTTCaTTTTCTTGAC	unknown	null	2	0	2	1	1	0
Vmn1r3	0	QIMR_Berghofer	37	4	3184203	3184203	+	3'Flank	SNP	T	A	T	novel	null	Scl-cre x Flt3-ITD_ITD:SFH_194-1_B:df1deaaa-233b-49b9-bf65-635d622c26e6	Scl-cre x Flt3-ITD_ITD:SFH_194-1_T:0274eed9-8bbb-4828-9f06-c138fd964be1	T	T	untested	untested	untested	untested	untested	untested	SOMATIC	null	unknown	unknown	null	df1deaaa-233b-49b9-bf65-635d622c26e6:0274eed9-8bbb-4828-9f06-c138fd964be1	unknown	d4a3b786-4ec2-404b-bfd1-0095e4d22d9c	a9379fcb-8df5-453c-91b7-92e5b5c9f223	COVN12;MR;NNS;SBIASALT;5BP2;MIUN	T1[41],2[39]	A3[36.67],0[0],T6[39.5],0[0]	ZERO	MODIFIER	100	A:ND0:TD3	AGAAAAATATA	unknown	null	9	6	3	3	3	0
Vmn1r3	0	QIMR_Berghofer	37	4	3184302	3184302	+	3'Flank	SNP	G	G	T	novel	null	Scl-cre x Flt3-ITD_ITD:SFH_194-1_B:df1deaaa-233b-49b9-bf65-635d622c26e6	Scl-cre x Flt3-ITD_ITD:SFH_194-1_T:0274eed9-8bbb-4828-9f06-c138fd964be1	G	G	untested	untested	untested	untested	untested	untested	SOMATIC	null	unknown	unknown	null	df1deaaa-233b-49b9-bf65-635d622c26e6:0274eed9-8bbb-4828-9f06-c138fd964be1	unknown	d4a3b786-4ec2-404b-bfd1-0095e4d22d9c	a9379fcb-8df5-453c-91b7-92e5b5c9f223	COVN12;MIN;MR;5BP2;SBIASCOV	G9[35.22],0[0],T1[41],0[0]	G11[38.55],1[41],T4[36.25],0[0]	ZERO	MODIFIER	100	T:ND1:TD4	TTAGTTTTAGC	unknown	null	16	12	4	10	9	1
unknown	0	QIMR_Berghofer	37	6	3184498	3184498	+	IGR	SNP	T	C	T	rs108658840	VLD	Scl-cre x Flt3-ITD_ITD:SFH_194-1_B:df1deaaa-233b-49b9-bf65-635d622c26e6	Scl-cre x Flt3-ITD_ITD:SFH_194-1_T:0274eed9-8bbb-4828-9f06-c138fd964be1	null	null	untested	untested	untested	untested	untested	untested	SOMATIC	null	unknown	unknown	null	df1deaaa-233b-49b9-bf65-635d622c26e6:0274eed9-8bbb-4828-9f06-c138fd964be1	unknown	d4a3b786-4ec2-404b-bfd1-0095e4d22d9c	a9379fcb-8df5-453c-91b7-92e5b5c9f223	SAN3;MR;NNS	.	T1[37],0[0]	ZERO	MODIFIER	100	C:ND0:TD0	CTTTCTGTTGcTGTGATAAAA	unknown	null	1	1	0	0	0	0
unknown	0	QIMR_Berghofer	37	6	3184508	3184508	+	IGR	SNP	A	A	G	novel	null	Scl-cre x Flt3-ITD_ITD:SFH_194-1_B:df1deaaa-233b-49b9-bf65-635d622c26e6	Scl-cre x Flt3-ITD_ITD:SFH_194-1_T:0274eed9-8bbb-4828-9f06-c138fd964be1	null	null	untested	untested	untested	untested	untested	untested	SOMATIC	null	unknown	unknown	null	df1deaaa-233b-49b9-bf65-635d622c26e6:0274eed9-8bbb-4828-9f06-c138fd964be1	unknown	d4a3b786-4ec2-404b-bfd1-0095e4d22d9c	a9379fcb-8df5-453c-91b7-92e5b5c9f223	SAN3;MR;NNS	.	A1[41],0[0]	ZERO	MODIFIER	100	G:ND0:TD0	TTGTGATAAAgCACTTTGACC	unknown	null	1	1	0	0	0	0
unknown	0	QIMR_Berghofer	37	6	3184513	3184513	+	IGR	SNP	T	C	T	novel	null	Scl-cre x Flt3-ITD_ITD:SFH_194-1_B:df1deaaa-233b-49b9-bf65-635d622c26e6	Scl-cre x Flt3-ITD_ITD:SFH_194-1_T:0274eed9-8bbb-4828-9f06-c138fd964be1	null	null	untested	untested	untested	untested	untested	untested	SOMATIC	null	unknown	unknown	null	df1deaaa-233b-49b9-bf65-635d622c26e6:0274eed9-8bbb-4828-9f06-c138fd964be1	unknown	d4a3b786-4ec2-404b-bfd1-0095e4d22d9c	a9379fcb-8df5-453c-91b7-92e5b5c9f223	SAN3;MR;NNS	.	T1[41],0[0]	ZERO	MODIFIER	100	C:ND0:TD0	ATAAAACACTcTGACCAACAT	unknown	null	1	1	0	0	0	0
Vmn1r3	0	QIMR_Berghofer	37	4	3184526	3184526	+	Silent	SNP	G	G	T	novel	null	Scl-cre x Flt3-ITD_ITD:SFH_194-1_B:df1deaaa-233b-49b9-bf65-635d622c26e6	Scl-cre x Flt3-ITD_ITD:SFH_194-1_T:0274eed9-8bbb-4828-9f06-c138fd964be1	G	G	untested	untested	untested	untested	untested	untested	SOMATIC	null	unknown	unknown	null	df1deaaa-233b-49b9-bf65-635d622c26e6:0274eed9-8bbb-4828-9f06-c138fd964be1	unknown	d4a3b786-4ec2-404b-bfd1-0095e4d22d9c	a9379fcb-8df5-453c-91b7-92e5b5c9f223	MR;NNS;5BP2;MIUN	G45[37.71],1[41]	G49[37.8],2[39],T2[41],1[41]	ZERO	LOW	5	T:ND0:TD3	AAGTATGTTCT	unknown	null	54	51	3	46	46	0
unknown	0	QIMR_Berghofer	37	6	3184532	3184532	+	IGR	SNP	T	G	T	rs251048408	null	Scl-cre x Flt3-ITD_ITD:SFH_194-1_B:df1deaaa-233b-49b9-bf65-635d622c26e6	Scl-cre x Flt3-ITD_ITD:SFH_194-1_T:0274eed9-8bbb-4828-9f06-c138fd964be1	null	null	untested	untested	untested	untested	untested	untested	SOMATIC	null	unknown	unknown	null	df1deaaa-233b-49b9-bf65-635d622c26e6:0274eed9-8bbb-4828-9f06-c138fd964be1	unknown	d4a3b786-4ec2-404b-bfd1-0095e4d22d9c	a9379fcb-8df5-453c-91b7-92e5b5c9f223	SAN3;MR;NNS	.	T1[41],0[0]	ZERO	MODIFIER	100	G:ND0:TD0	ATCAGCCTAGgGAAGAAAAGG	unknown	null	1	1	0	0	0	0
unknown	0	QIMR_Berghofer	37	6	3184563	3184563	+	IGR	SNP	T	C	T	rs221250485	null	Scl-cre x Flt3-ITD_ITD:SFH_194-1_B:df1deaaa-233b-49b9-bf65-635d622c26e6	Scl-cre x Flt3-ITD_ITD:SFH_194-1_T:0274eed9-8bbb-4828-9f06-c138fd964be1	null	null	untested	untested	untested	untested	untested	untested	SOMATIC	null	unknown	unknown	null	df1deaaa-233b-49b9-bf65-635d622c26e6:0274eed9-8bbb-4828-9f06-c138fd964be1	unknown	d4a3b786-4ec2-404b-bfd1-0095e4d22d9c	a9379fcb-8df5-453c-91b7-92e5b5c9f223	SAN3;MR;NNS	.	C0[0],1[41],T1[41],0[0]	ZERO	MODIFIER	100	C:ND0:TD1	GCTTACATGTcTAGGTCACAT	unknown	null	2	1	1	0	0	0
unknown	0	QIMR_Berghofer	37	6	3184591	3184591	+	IGR	SNP	C	C	T	rs108361103	VLD	Scl-cre x Flt3-ITD_ITD:SFH_194-1_B:df1deaaa-233b-49b9-bf65-635d622c26e6	Scl-cre x Flt3-ITD_ITD:SFH_194-1_T:0274eed9-8bbb-4828-9f06-c138fd964be1	null	null	untested	untested	untested	untested	untested	untested	SOMATIC	null	unknown	unknown	null	df1deaaa-233b-49b9-bf65-635d622c26e6:0274eed9-8bbb-4828-9f06-c138fd964be1	unknown	d4a3b786-4ec2-404b-bfd1-0095e4d22d9c	a9379fcb-8df5-453c-91b7-92e5b5c9f223	SAN3;MR;NNS	.	C1[41],0[0],T0[0],1[41]	ZERO	MODIFIER	100	T:ND0:TD1	TGAATAAAGTtAGGGCAGGAA	unknown	null	2	1	1	0	0	0
Vmn1r3	0	QIMR_Berghofer	37	4	3185220	3185220	+	Missense_Mutation	SNP	G	A	G	novel	null	Scl-cre x Flt3-ITD_ITD:SFH_194-1_B:df1deaaa-233b-49b9-bf65-635d622c26e6	Scl-cre x Flt3-ITD_ITD:SFH_194-1_T:0274eed9-8bbb-4828-9f06-c138fd964be1	G	G	untested	untested	untested	untested	untested	untested	SOMATIC	null	unknown	unknown	null	df1deaaa-233b-49b9-bf65-635d622c26e6:0274eed9-8bbb-4828-9f06-c138fd964be1	unknown	d4a3b786-4ec2-404b-bfd1-0095e4d22d9c	a9379fcb-8df5-453c-91b7-92e5b5c9f223	MR;5BP2;MIUN	G12[40.25],48[39.46]	A2[41],2[36.5],G7[38.43],60[38.65]	ZERO	MODERATE	4	A:ND0:TD4	AAAATAGGATT	unknown	null	71	67	4	60	60	0
Sfi1	0	QIMR_Berghofer	37	11	3185988	3185988	+	Intron	SNP	G	A	G	novel	null	Scl-cre x Flt3-ITD_ITD:SFH_194-1_B:df1deaaa-233b-49b9-bf65-635d622c26e6	Scl-cre x Flt3-ITD_ITD:SFH_194-1_T:0274eed9-8bbb-4828-9f06-c138fd964be1	G	G	untested	untested	untested	untested	untested	untested	SOMATIC	null	unknown	unknown	null	df1deaaa-233b-49b9-bf65-635d622c26e6:0274eed9-8bbb-4828-9f06-c138fd964be1	unknown	d4a3b786-4ec2-404b-bfd1-0095e4d22d9c	a9379fcb-8df5-453c-91b7-92e5b5c9f223	MIN	A10[38.3],3[39.67],G173[38.74],77[39.51]	A10[39],5[39.2],G211[39.15],59[38.24]	ZERO	MODIFIER	100	A:ND13:TD15	AGAGGAGAGAA	unknown	null	285	270	15	263	250	13
Sfi1	0	QIMR_Berghofer	37	11	3186424	3186424	+	Intron	SNP	A	A	G	novel	null	Scl-cre x Flt3-ITD_ITD:SFH_194-1_B:df1deaaa-233b-49b9-bf65-635d622c26e6	Scl-cre x Flt3-ITD_ITD:SFH_194-1_T:0274eed9-8bbb-4828-9f06-c138fd964be1	A	A	untested	untested	untested	untested	untested	untested	SOMATIC	null	unknown	unknown	null	df1deaaa-233b-49b9-bf65-635d622c26e6:0274eed9-8bbb-4828-9f06-c138fd964be1	unknown	d4a3b786-4ec2-404b-bfd1-0095e4d22d9c	a9379fcb-8df5-453c-91b7-92e5b5c9f223	COVN12;MIN	A0[0],8[34.5],G0[0],1[37]	A1[41],11[41],G1[37],6[36.83]	ZERO	MODIFIER	100	G:ND1:TD5	CAAAAGAAAAA	unknown	null	19	12	7	9	8	1
Sfi1	0	QIMR_Berghofer	37	11	3187287	3187287	+	Silent	SNP	A	A	G	novel	null	Scl-cre x Flt3-ITD_ITD:SFH_194-1_B:df1deaaa-233b-49b9-bf65-635d622c26e6	Scl-cre x Flt3-ITD_ITD:SFH_194-1_T:0274eed9-8bbb-4828-9f06-c138fd964be1	A	A	untested	untested	untested	untested	untested	untested	SOMATIC	null	unknown	unknown	null	df1deaaa-233b-49b9-bf65-635d622c26e6:0274eed9-8bbb-4828-9f06-c138fd964be1	unknown	d4a3b786-4ec2-404b-bfd1-0095e4d22d9c	a9379fcb-8df5-453c-91b7-92e5b5c9f223	MIN	A197[39.55],255[40.03],G8[41],6[41]	A209[38.47],274[40.44],G8[40.5],11[40.64]	ZERO	LOW	5	G:ND13:TD17	TTTGTGAGGCgTGATAGTATA	unknown	null	502	483	19	466	452	14
Sfi1	0	QIMR_Berghofer	37	11	3187308	3187308	+	Missense_Mutation	SNP	G	G	T	novel	null	Scl-cre x Flt3-ITD_ITD:SFH_194-1_B:df1deaaa-233b-49b9-bf65-635d622c26e6	Scl-cre x Flt3-ITD_ITD:SFH_194-1_T:0274eed9-8bbb-4828-9f06-c138fd964be1	G	G	untested	untested	untested	untested	untested	untested	SOMATIC	null	unknown	unknown	null	df1deaaa-233b-49b9-bf65-635d622c26e6:0274eed9-8bbb-4828-9f06-c138fd964be1	unknown	d4a3b786-4ec2-404b-bfd1-0095e4d22d9c	a9379fcb-8df5-453c-91b7-92e5b5c9f223	MIN	G248[39.34],331[40.14],T13[40.31],10[39.1]	G253[39.03],329[40.12],T8[40],14[39]	ZERO	MODERATE	4	T:ND21:TD20	TAGAGTGGCAtCTTCTAGATG	unknown	null	604	582	22	602	579	23
Sfi1	0	QIMR_Berghofer	37	11	3187608	3187608	+	Intron	SNP	C	C	G	novel	null	Scl-cre x Flt3-ITD_ITD:SFH_194-1_B:df1deaaa-233b-49b9-bf65-635d622c26e6	Scl-cre x Flt3-ITD_ITD:SFH_194-1_T:0274eed9-8bbb-4828-9f06-c138fd964be1	C	C	untested	untested	untested	untested	untested	untested	SOMATIC	null	unknown	unknown	null	df1deaaa-233b-49b9-bf65-635d622c26e6:0274eed9-8bbb-4828-9f06-c138fd964be1	unknown	d4a3b786-4ec2-404b-bfd1-0095e4d22d9c	a9379fcb-8df5-453c-91b7-92e5b5c9f223	MIN;5BP2	C17[40],29[39.93],G1[37],1[41],T0[0],2[41]	C20[40.35],62[39.85],G1[41],4[38.75],T1[37],2[39]	ZERO	MODIFIER	100	G:ND2:TD5	ACTGAGGGTGG	unknown	null	90	82	5	50	46	2
Sfi1	0	QIMR_Berghofer	37	11	3188471	3188474	+	Intron	DEL	TCTT	-	-	novel	null	Flt3-ITD_ITD:FH_174-2_B:3a2c8db4-93a1-486f-a12a-047fddbd4a36	Flt3-ITD_ITD:FH_174-2_T:78679f48-484c-49ac-a165-11a9c9629760	TCTT	TCTT	untested	untested	untested	untested	untested	untested	SOMATIC	null	unknown	unknown	null	3a2c8db4-93a1-486f-a12a-047fddbd4a36:78679f48-484c-49ac-a165-11a9c9629760	unknown	6208e09c-2637-492b-94bb-e70f3dbc3735	ce898658-164e-4c24-b2c5-6b3a8ee2f792	TPART;NPART;NNS;TRF	0,17,16,0[0,0],0[0],13,0,3	0,13,13,0[0,0],0[0],12,0,0	LOW	MODIFIER	100	-:ND0:TD0	ATTAGAAAAA____TTTTTTTTTT	unknown	null	13	1	0	16	3	0
Sfi1	0	QIMR_Berghofer	37	11	3188489	3188489	+	Intron	SNP	C	C	T	novel	null	Scl-cre x Flt3-ITD_ITD:SFH_194-1_B:df1deaaa-233b-49b9-bf65-635d622c26e6	Scl-cre x Flt3-ITD_ITD:SFH_194-1_T:0274eed9-8bbb-4828-9f06-c138fd964be1	C	C	untested	untested	untested	untested	untested	untested	SOMATIC	null	unknown	unknown	null	df1deaaa-233b-49b9-bf65-635d622c26e6:0274eed9-8bbb-4828-9f06-c138fd964be1	unknown	d4a3b786-4ec2-404b-bfd1-0095e4d22d9c	a9379fcb-8df5-453c-91b7-92e5b5c9f223	MR;NNS	C9[39.67],7[35.29]	C30[36.83],6[38.67]	ZERO	MODIFIER	100	T:ND0:TD0	TTTTTTCAGAtCAGATCTCAT	unknown	null	36	36	0	16	16	0
Sfi1	0	QIMR_Berghofer	37	11	3189177	3189178	+	Intron	DEL	TG	TG	-	novel	null	Scl-cre x Flt3-ITD_ITD:SFH_194-1_B:df1deaaa-233b-49b9-bf65-635d622c26e6	Scl-cre x Flt3-ITD_ITD:SFH_194-1_T:0274eed9-8bbb-4828-9f06-c138fd964be1	TG	TG	untested	untested	untested	untested	untested	untested	SOMATIC	null	unknown	unknown	null	df1deaaa-233b-49b9-bf65-635d622c26e6:0274eed9-8bbb-4828-9f06-c138fd964be1	unknown	d4a3b786-4ec2-404b-bfd1-0095e4d22d9c	a9379fcb-8df5-453c-91b7-92e5b5c9f223	NNS;TRF	0,47,43,0[0,0],0[0],0,4,0	0,37,27,0[0,0],0[0],0,3,0	LOW	MODIFIER	100	-:ND0:TD0	TTTGTTTGTT__TTTGGTTTTT	unknown	null	27	27	0	43	43	0
Sfi1	0	QIMR_Berghofer	37	11	3190762	3190762	+	Intron	SNP	T	C	C	rs250967403	null	Flt3-ITD_ITD:FH_174-2_B:3a2c8db4-93a1-486f-a12a-047fddbd4a36	Flt3-ITD_ITD:FH_174-2_T:78679f48-484c-49ac-a165-11a9c9629760	T	T	untested	untested	untested	untested	untested	untested	SOMATIC	null	unknown	unknown	null	3a2c8db4-93a1-486f-a12a-047fddbd4a36:78679f48-484c-49ac-a165-11a9c9629760	unknown	6208e09c-2637-492b-94bb-e70f3dbc3735	ce898658-164e-4c24-b2c5-6b3a8ee2f792	COVN12;MIN;MR;NNS	C0[0],2[31.5],T0[0],2[41]	C0[0],2[41]	ZERO	MODIFIER	100	C:ND2:TD2	GCCTGGTCTAcAAAGTGAGCT	unknown	null	2	0	2	4	2	2
Sfi1	0	QIMR_Berghofer	37	11	3190762	3190762	+	Intron	SNP	T	C	C	rs250967403	null	Scl-cre x Flt3-ITD_ITD:SFH_194-1_B:df1deaaa-233b-49b9-bf65-635d622c26e6	Scl-cre x Flt3-ITD_ITD:SFH_194-1_T:0274eed9-8bbb-4828-9f06-c138fd964be1	T	T	untested	untested	untested	untested	untested	untested	SOMATIC	null	unknown	unknown	null	df1deaaa-233b-49b9-bf65-635d622c26e6:0274eed9-8bbb-4828-9f06-c138fd964be1	unknown	d4a3b786-4ec2-404b-bfd1-0095e4d22d9c	a9379fcb-8df5-453c-91b7-92e5b5c9f223	COVN12;MIN;MR;NNS	C0[0],1[41],T1[32],1[41]	C0[0],2[41]	ZERO	MODIFIER	100	C:ND1:TD2	GCCTGGTCTAcAAAGTGAGCT	unknown	null	2	0	2	3	2	1
Sfi1	0	QIMR_Berghofer	37	11	3190787	3190787	+	Intron	SNP	A	G	G	rs219741114	null	Flt3-ITD_ITD:FH_174-2_B:3a2c8db4-93a1-486f-a12a-047fddbd4a36	Flt3-ITD_ITD:FH_174-2_T:78679f48-484c-49ac-a165-11a9c9629760	A	A	untested	untested	untested	untested	untested	untested	SOMATIC	null	unknown	unknown	null	3a2c8db4-93a1-486f-a12a-047fddbd4a36:78679f48-484c-49ac-a165-11a9c9629760	unknown	6208e09c-2637-492b-94bb-e70f3dbc3735	ce898658-164e-4c24-b2c5-6b3a8ee2f792	COVN12;MIN;MR;NNS	A0[0],1[41],G0[0],1[37]	A1[12],0[0],G0[0],1[41]	ZERO	MODIFIER	100	G:ND1:TD1	GACAGCCAGGgCTATTCAGAG	unknown	null	2	1	1	2	1	1
Sfi1	0	QIMR_Berghofer	37	11	3190787	3190787	+	Intron	SNP	A	G	G	rs219741114	null	Scl-cre x Flt3-ITD_ITD:SFH_194-1_B:df1deaaa-233b-49b9-bf65-635d622c26e6	Scl-cre x Flt3-ITD_ITD:SFH_194-1_T:0274eed9-8bbb-4828-9f06-c138fd964be1	A	A	untested	untested	untested	untested	untested	untested	SOMATIC	null	unknown	unknown	null	df1deaaa-233b-49b9-bf65-635d622c26e6:0274eed9-8bbb-4828-9f06-c138fd964be1	unknown	d4a3b786-4ec2-404b-bfd1-0095e4d22d9c	a9379fcb-8df5-453c-91b7-92e5b5c9f223	COVN12;MIN;MR;NNS	A1[37],1[41],G0[0],1[41]	G0[0],1[41]	ZERO	MODIFIER	100	G:ND1:TD1	GACAGCCAGGgCTATTCAGAG	unknown	null	1	0	1	3	2	1
Sfi1	0	QIMR_Berghofer	37	11	3190792	3190792	+	Intron	SNP	T	G	G	rs237286325	null	Flt3-ITD_ITD:FH_174-2_B:3a2c8db4-93a1-486f-a12a-047fddbd4a36	Flt3-ITD_ITD:FH_174-2_T:78679f48-484c-49ac-a165-11a9c9629760	T	T	untested	untested	untested	untested	untested	untested	SOMATIC	null	unknown	unknown	null	3a2c8db4-93a1-486f-a12a-047fddbd4a36:78679f48-484c-49ac-a165-11a9c9629760	unknown	6208e09c-2637-492b-94bb-e70f3dbc3735	ce898658-164e-4c24-b2c5-6b3a8ee2f792	COVN12;MIN;MR;NNS	G0[0],1[37],T0[0],1[37]	G1[12],1[41]	ZERO	MODIFIER	100	G:ND1:TD2	CCAGGACTATgCAGAGAAACC	unknown	null	2	0	2	2	1	1
Sfi1	0	QIMR_Berghofer	37	11	3190792	3190792	+	Intron	SNP	T	G	G	rs237286325	null	Scl-cre x Flt3-ITD_ITD:SFH_194-1_B:df1deaaa-233b-49b9-bf65-635d622c26e6	Scl-cre x Flt3-ITD_ITD:SFH_194-1_T:0274eed9-8bbb-4828-9f06-c138fd964be1	T	T	untested	untested	untested	untested	untested	untested	SOMATIC	null	unknown	unknown	null	df1deaaa-233b-49b9-bf65-635d622c26e6:0274eed9-8bbb-4828-9f06-c138fd964be1	unknown	d4a3b786-4ec2-404b-bfd1-0095e4d22d9c	a9379fcb-8df5-453c-91b7-92e5b5c9f223	COVN12;MIN;MR;NNS	G0[0],1[32],T1[12],1[37]	G0[0],1[41]	ZERO	MODIFIER	100	G:ND1:TD1	CCAGGACTATgCAGAGAAACC	unknown	null	1	0	1	3	2	1
Sfi1	0	QIMR_Berghofer	37	11	3191252	3191252	+	Intron	SNP	G	T	T	rs258442973	VLD	Flt3-ITD_ITD:FH_174-2_B:3a2c8db4-93a1-486f-a12a-047fddbd4a36	Flt3-ITD_ITD:FH_174-2_T:78679f48-484c-49ac-a165-11a9c9629760	null	null	untested	untested	untested	untested	untested	untested	SOMATIC	null	unknown	unknown	null	3a2c8db4-93a1-486f-a12a-047fddbd4a36:78679f48-484c-49ac-a165-11a9c9629760	unknown	6208e09c-2637-492b-94bb-e70f3dbc3735	ce898658-164e-4c24-b2c5-6b3a8ee2f792	SAN3;MR;NNS	.	T2[41],0[0]	ZERO	MODIFIER	100	T:ND0:TD2	CTTGCAAGGCtAAGTTTTTAC	unknown	null	2	0	2	0	0	0
Sfi1	0	QIMR_Berghofer	37	11	3191980	3191980	+	Intron	SNP	C	C	G	novel	null	Scl-cre x Flt3-ITD_ITD:SFH_194-1_B:df1deaaa-233b-49b9-bf65-635d622c26e6	Scl-cre x Flt3-ITD_ITD:SFH_194-1_T:0274eed9-8bbb-4828-9f06-c138fd964be1	C	C	untested	untested	untested	untested	untested	untested	SOMATIC	null	unknown	unknown	null	df1deaaa-233b-49b9-bf65-635d622c26e6:0274eed9-8bbb-4828-9f06-c138fd964be1	unknown	d4a3b786-4ec2-404b-bfd1-0095e4d22d9c	a9379fcb-8df5-453c-91b7-92e5b5c9f223	COVN12;MR;NNS	C3[33.33],1[41]	C7[39.14],7[39.14]	ZERO	MODIFIER	100	G:ND0:TD0	ACTACAGTTCgAAGGAATCCA	unknown	null	14	14	0	4	4	0
Sfi1	0	QIMR_Berghofer	37	11	3192372	3192372	+	Intron	DEL	T	-	-	rs253945747	null	Flt3-ITD_ITD:FH_174-2_B:3a2c8db4-93a1-486f-a12a-047fddbd4a36	Flt3-ITD_ITD:FH_174-2_T:78679f48-484c-49ac-a165-11a9c9629760	T	T	untested	untested	untested	untested	untested	untested	SOMATIC	null	unknown	unknown	null	3a2c8db4-93a1-486f-a12a-047fddbd4a36:78679f48-484c-49ac-a165-11a9c9629760	unknown	6208e09c-2637-492b-94bb-e70f3dbc3735	ce898658-164e-4c24-b2c5-6b3a8ee2f792	TBIAS;COVN12;NNS;TRF	0,3,2,0[0,0],0[0],0,0,1	0,4,4,0[0,0],3[3],0,0,1	LOW	MODIFIER	100	-:ND0:TD0	CACATAAATC_TTTTTTTTTT	unknown	null	4	1	3	2	2	0
unknown	0	QIMR_Berghofer	37	6	3192956	3192960	+	IGR	DEL	ATTTT	-	-	rs387703568	null	Scl-cre x Flt3-ITD_ITD:SFH_194-1_B:df1deaaa-233b-49b9-bf65-635d622c26e6	Scl-cre x Flt3-ITD_ITD:SFH_194-1_T:0274eed9-8bbb-4828-9f06-c138fd964be1	null	null	untested	untested	untested	untested	untested	untested	SOMATIC	null	unknown	unknown	null	df1deaaa-233b-49b9-bf65-635d622c26e6:0274eed9-8bbb-4828-9f06-c138fd964be1	unknown	d4a3b786-4ec2-404b-bfd1-0095e4d22d9c	a9379fcb-8df5-453c-91b7-92e5b5c9f223	COVN12;NNS	null	2,3,2,2[1,1],2[2],0,0,0	LOW	MODIFIER	100	-:ND0:TD2	TAACACTAAG_____ATTTTAAGCC	unknown	null	2	0	2	0	0	0
Sfi1	0	QIMR_Berghofer	37	11	3192998	3192998	+	Intron	SNP	C	C	T	novel	null	Flt3-ITD_ITD:FH_174-2_B:3a2c8db4-93a1-486f-a12a-047fddbd4a36	Flt3-ITD_ITD:FH_174-2_T:78679f48-484c-49ac-a165-11a9c9629760	C	C	untested	untested	untested	untested	untested	untested	SOMATIC	null	unknown	unknown	null	3a2c8db4-93a1-486f-a12a-047fddbd4a36:78679f48-484c-49ac-a165-11a9c9629760	unknown	6208e09c-2637-492b-94bb-e70f3dbc3735	ce898658-164e-4c24-b2c5-6b3a8ee2f792	MIN;NNS	C8[41],8[39.88],T1[41],1[41]	C3[41],3[41],T4[40],1[41]	ZERO	MODIFIER	100	T:ND2:TD2	ACCAATGAGCC	unknown	null	11	6	5	18	16	2
Sfi1	0	QIMR_Berghofer	37	11	3192998	3192998	+	Intron	SNP	C	C	T	novel	null	Scl-cre x Flt3-ITD_ITD:SFH_194-1_B:df1deaaa-233b-49b9-bf65-635d622c26e6	Scl-cre x Flt3-ITD_ITD:SFH_194-1_T:0274eed9-8bbb-4828-9f06-c138fd964be1	C	C	untested	untested	untested	untested	untested	untested	SOMATIC	null	unknown	unknown	null	df1deaaa-233b-49b9-bf65-635d622c26e6:0274eed9-8bbb-4828-9f06-c138fd964be1	unknown	d4a3b786-4ec2-404b-bfd1-0095e4d22d9c	a9379fcb-8df5-453c-91b7-92e5b5c9f223	MIN;MR;NNS	A0[0],1[41],C5[41],10[37.3],T1[41],0[0]	C2[39],2[41],T1[41],2[41]	ZERO	MODIFIER	100	T:ND1:TD3	ACCAATGAGCC	unknown	null	7	4	3	17	15	1
Sfi1	0	QIMR_Berghofer	37	11	3193056	3193056	+	Intron	SNP	C	C	G	novel	null	Scl-cre x Flt3-ITD_ITD:SFH_194-1_B:df1deaaa-233b-49b9-bf65-635d622c26e6	Scl-cre x Flt3-ITD_ITD:SFH_194-1_T:0274eed9-8bbb-4828-9f06-c138fd964be1	C	C	untested	untested	untested	untested	untested	untested	SOMATIC	null	unknown	unknown	null	df1deaaa-233b-49b9-bf65-635d622c26e6:0274eed9-8bbb-4828-9f06-c138fd964be1	unknown	d4a3b786-4ec2-404b-bfd1-0095e4d22d9c	a9379fcb-8df5-453c-91b7-92e5b5c9f223	MIN_1;MR_1;MIN_2;MR_2	C12[38.25],10[39.7],G1[41],1[41]	C5[40.2],2[41],G2[41],2[39]	ZERO_1,ZERO_2	MODIFIER	100	G:ND2:TD4	GTAAGGGAAGC	unknown	null	11	7	4	24	22	2
Sfi1	0	QIMR_Berghofer	37	11	3193063	3193063	+	Intron	SNP	C	C	T	novel	null	Flt3-ITD_ITD:FH_174-2_B:3a2c8db4-93a1-486f-a12a-047fddbd4a36	Flt3-ITD_ITD:FH_174-2_T:78679f48-484c-49ac-a165-11a9c9629760	C	C	untested	untested	untested	untested	untested	untested	SOMATIC	null	unknown	unknown	null	3a2c8db4-93a1-486f-a12a-047fddbd4a36:78679f48-484c-49ac-a165-11a9c9629760	unknown	6208e09c-2637-492b-94bb-e70f3dbc3735	ce898658-164e-4c24-b2c5-6b3a8ee2f792	MIN;MR	C7[39.86],4[41],T1[41],1[41]	C7[40.43],6[39.67],T1[22],3[39.67]	ZERO	MODIFIER	100	T:ND2:TD4	AAGCATGAGCT	unknown	null	17	13	4	13	11	2
Sfi1	0	QIMR_Berghofer	37	11	3193341	3193341	+	Intron	SNP	G	A	G	novel	null	Flt3-ITD_ITD:FH_174-2_B:3a2c8db4-93a1-486f-a12a-047fddbd4a36	Flt3-ITD_ITD:FH_174-2_T:78679f48-484c-49ac-a165-11a9c9629760	G	G	untested	untested	untested	untested	untested	untested	SOMATIC	null	unknown	unknown	null	3a2c8db4-93a1-486f-a12a-047fddbd4a36:78679f48-484c-49ac-a165-11a9c9629760	unknown	6208e09c-2637-492b-94bb-e70f3dbc3735	ce898658-164e-4c24-b2c5-6b3a8ee2f792	MIN;MR;NNS	A2[41],0[0],G9[39.56],10[40.2]	A2[41],0[0],G3[33.33],5[41]	ZERO	MODIFIER	100	A:ND2:TD2	AGCTGGAGGCaCTAGGCCGGG	unknown	null	10	8	2	21	19	2
Sfi1	0	QIMR_Berghofer	37	11	3193409	3193409	+	5'Flank	SNP	G	C	G	novel	null	Scl-cre x Flt3-ITD_ITD:SFH_194-1_B:df1deaaa-233b-49b9-bf65-635d622c26e6	Scl-cre x Flt3-ITD_ITD:SFH_194-1_T:0274eed9-8bbb-4828-9f06-c138fd964be1	G	G	untested	untested	untested	untested	untested	untested	SOMATIC	null	unknown	unknown	null	df1deaaa-233b-49b9-bf65-635d622c26e6:0274eed9-8bbb-4828-9f06-c138fd964be1	unknown	d4a3b786-4ec2-404b-bfd1-0095e4d22d9c	a9379fcb-8df5-453c-91b7-92e5b5c9f223	MIN;MR;NNS	C0[0],1[37],G10[41],8[36.38]	C0[0],3[41],G9[38.89],9[40.11]	ZERO	MODIFIER	100	C:ND1:TD3	GGTAGCAAAGcGCCCCAGCCC	unknown	null	21	18	3	19	18	1
Sfi1	0	QIMR_Berghofer	37	11	3193422	3193422	+	5'Flank	SNP	A	A	G	novel	null	Flt3-ITD_ITD:FH_174-2_B:3a2c8db4-93a1-486f-a12a-047fddbd4a36	Flt3-ITD_ITD:FH_174-2_T:78679f48-484c-49ac-a165-11a9c9629760	A	A	untested	untested	untested	untested	untested	untested	SOMATIC	null	unknown	unknown	null	3a2c8db4-93a1-486f-a12a-047fddbd4a36:78679f48-484c-49ac-a165-11a9c9629760	unknown	6208e09c-2637-492b-94bb-e70f3dbc3735	ce898658-164e-4c24-b2c5-6b3a8ee2f792	MIN;MR;NNS	A9[37],8[38.25],G1[41],0[0]	A1[41],3[39.67],G1[41],1[41]	ZERO	MODIFIER	100	G:ND1:TD2	CCCAGCCCAGgGTTTCCGGCC	unknown	null	6	4	2	18	17	1
Sfi1	0	QIMR_Berghofer	37	11	3193477	3193477	+	5'Flank	SNP	C	A	C	novel	null	Flt3-ITD_ITD:FH_174-2_B:3a2c8db4-93a1-486f-a12a-047fddbd4a36	Flt3-ITD_ITD:FH_174-2_T:78679f48-484c-49ac-a165-11a9c9629760	C	C	untested	untested	untested	untested	untested	untested	SOMATIC	null	unknown	unknown	null	3a2c8db4-93a1-486f-a12a-047fddbd4a36:78679f48-484c-49ac-a165-11a9c9629760	unknown	6208e09c-2637-492b-94bb-e70f3dbc3735	ce898658-164e-4c24-b2c5-6b3a8ee2f792	COVN12;MR;NNS	C2[39],6[40.33]	C2[41],1[32]	ZERO	MODIFIER	100	A:ND0:TD0	GCAACGCGACaCGCGCCGGAA	unknown	null	3	3	0	8	8	0
Sfi1	0	QIMR_Berghofer	37	11	3193800	3193800	+	5'Flank	SNP	G	A	G	novel	null	Scl-cre x Flt3-ITD_ITD:SFH_194-1_B:df1deaaa-233b-49b9-bf65-635d622c26e6	Scl-cre x Flt3-ITD_ITD:SFH_194-1_T:0274eed9-8bbb-4828-9f06-c138fd964be1	G	G	untested	untested	untested	untested	untested	untested	SOMATIC	null	unknown	unknown	null	df1deaaa-233b-49b9-bf65-635d622c26e6:0274eed9-8bbb-4828-9f06-c138fd964be1	unknown	d4a3b786-4ec2-404b-bfd1-0095e4d22d9c	a9379fcb-8df5-453c-91b7-92e5b5c9f223	MIN_1;MR_1;NNS_1;SBIASALT_1;MIN_2;MR_2;NNS_2	A1[41],0[0],G12[39.25],5[41]	A0[0],3[38],G1[41],6[36.5]	ZERO_1,ZERO_2	MODIFIER	100	A:ND1:TD3	CAGGAAATATG	unknown	null	10	7	3	18	17	1
Sfi1	0	QIMR_Berghofer	37	11	3194192	3194192	+	5'Flank	SNP	G	A	G	novel	null	Flt3-ITD_ITD:FH_174-2_B:3a2c8db4-93a1-486f-a12a-047fddbd4a36	Flt3-ITD_ITD:FH_174-2_T:78679f48-484c-49ac-a165-11a9c9629760	G	G	untested	untested	untested	untested	untested	untested	SOMATIC	null	unknown	unknown	null	3a2c8db4-93a1-486f-a12a-047fddbd4a36:78679f48-484c-49ac-a165-11a9c9629760	unknown	6208e09c-2637-492b-94bb-e70f3dbc3735	ce898658-164e-4c24-b2c5-6b3a8ee2f792	COVN12_1;MIN_1;MR_1;NNS_1;SBIASALT_1;COVN12_2;MIN_2;MR_2;NNS_2	A1[37],0[0],G4[41],6[37.83]	A0[0],3[41],G7[36.86],6[38]	ZERO_1,ZERO_2	MODIFIER	100	A:ND1:TD3	CCTAGAACCTG	unknown	null	16	13	3	11	10	1
Insr	0	QIMR_Berghofer	37	8	3194936	3194936	+	Intron	SNP	G	A	G	novel	null	Scl-cre x Flt3-ITD_ITD:SFH_194-1_B:df1deaaa-233b-49b9-bf65-635d622c26e6	Scl-cre x Flt3-ITD_ITD:SFH_194-1_T:0274eed9-8bbb-4828-9f06-c138fd964be1	G	G	untested	untested	untested	untested	untested	untested	SOMATIC	null	unknown	unknown	null	df1deaaa-233b-49b9-bf65-635d622c26e6:0274eed9-8bbb-4828-9f06-c138fd964be1	unknown	d4a3b786-4ec2-404b-bfd1-0095e4d22d9c	a9379fcb-8df5-453c-91b7-92e5b5c9f223	COVN12;MIN;MR;NNS	A0[0],2[12],G7[37.29],2[27]	A0[0],1[12],G1[27],5[26.8]	ZERO	MODIFIER	100	A:ND2:TD1	AAATGTTCAAaAGAAAAAAAA	unknown	null	7	6	1	11	9	2
Insr	0	QIMR_Berghofer	37	8	3194938	3194938	+	Intron	SNP	G	A	G	novel	null	Scl-cre x Flt3-ITD_ITD:SFH_194-1_B:df1deaaa-233b-49b9-bf65-635d622c26e6	Scl-cre x Flt3-ITD_ITD:SFH_194-1_T:0274eed9-8bbb-4828-9f06-c138fd964be1	G	G	untested	untested	untested	untested	untested	untested	SOMATIC	null	unknown	unknown	null	df1deaaa-233b-49b9-bf65-635d622c26e6:0274eed9-8bbb-4828-9f06-c138fd964be1	unknown	d4a3b786-4ec2-404b-bfd1-0095e4d22d9c	a9379fcb-8df5-453c-91b7-92e5b5c9f223	COVN12;MIN;MR;NNS	A0[0],2[24.5],G6[39.67],2[19.5]	A0[0],2[29.5],G1[12],4[28.25]	ZERO	MODIFIER	100	A:ND2:TD2	ATGTTCAAGAaAAAAAAAAAA	unknown	null	7	5	2	10	8	2
Sfi1	0	QIMR_Berghofer	37	11	3195705	3195705	+	5'Flank	SNP	C	C	T	novel	null	Flt3-ITD_ITD:FH_174-2_B:3a2c8db4-93a1-486f-a12a-047fddbd4a36	Flt3-ITD_ITD:FH_174-2_T:78679f48-484c-49ac-a165-11a9c9629760	C	C	untested	untested	untested	untested	untested	untested	SOMATIC	null	unknown	unknown	null	3a2c8db4-93a1-486f-a12a-047fddbd4a36:78679f48-484c-49ac-a165-11a9c9629760	unknown	6208e09c-2637-492b-94bb-e70f3dbc3735	ce898658-164e-4c24-b2c5-6b3a8ee2f792	MIN_1;MIN_2	C8[41],5[38.2],T1[41],0[0]	C8[39.25],4[38.75],T4[40],2[41]	ZERO_1,ZERO_2	MODIFIER	100	T:ND1:TD6	CAGTGTAAGGG	unknown	null	18	12	6	14	13	1
Sfi1	0	QIMR_Berghofer	37	11	3195705	3195705	+	5'Flank	SNP	C	C	T	novel	null	Scl-cre x Flt3-ITD_ITD:SFH_194-1_B:df1deaaa-233b-49b9-bf65-635d622c26e6	Scl-cre x Flt3-ITD_ITD:SFH_194-1_T:0274eed9-8bbb-4828-9f06-c138fd964be1	C	C	untested	untested	untested	untested	untested	untested	SOMATIC	null	unknown	unknown	null	df1deaaa-233b-49b9-bf65-635d622c26e6:0274eed9-8bbb-4828-9f06-c138fd964be1	unknown	d4a3b786-4ec2-404b-bfd1-0095e4d22d9c	a9379fcb-8df5-453c-91b7-92e5b5c9f223	MIN_1;MR_1;MIN_2;MR_2	C10[40.6],6[41],T0[0],1[41]	C10[40.1],4[39],T2[41],2[41]	ZERO_1,ZERO_2	MODIFIER	100	T:ND1:TD4	CAGTGTAAGGG	unknown	null	18	14	4	17	16	1
Sfi1	0	QIMR_Berghofer	37	11	3195960	3195960	+	5'Flank	SNP	C	A	C	novel	null	Flt3-ITD_ITD:FH_174-2_B:3a2c8db4-93a1-486f-a12a-047fddbd4a36	Flt3-ITD_ITD:FH_174-2_T:78679f48-484c-49ac-a165-11a9c9629760	C	C	untested	untested	untested	untested	untested	untested	SOMATIC	null	unknown	unknown	null	3a2c8db4-93a1-486f-a12a-047fddbd4a36:78679f48-484c-49ac-a165-11a9c9629760	unknown	6208e09c-2637-492b-94bb-e70f3dbc3735	ce898658-164e-4c24-b2c5-6b3a8ee2f792	MIN_1;MR_1;MIN_2;MR_2	A1[41],1[32],C8[39.25],6[41]	A3[34.67],1[41],C3[34.67],6[39.67]	ZERO_1,ZERO_2	MODIFIER	100	A:ND2:TD4	TGCTGAAGGGA	unknown	null	13	9	4	16	14	2
unknown	0	QIMR_Berghofer	37	6	3196069	3196069	+	IGR	SNP	G	T	T	novel	null	Flt3-ITD_ITD:FH_174-2_B:3a2c8db4-93a1-486f-a12a-047fddbd4a36	Flt3-ITD_ITD:FH_174-2_T:78679f48-484c-49ac-a165-11a9c9629760	G	G	untested	untested	untested	untested	untested	untested	SOMATIC	null	unknown	unknown	null	3a2c8db4-93a1-486f-a12a-047fddbd4a36:78679f48-484c-49ac-a165-11a9c9629760	unknown	6208e09c-2637-492b-94bb-e70f3dbc3735	ce898658-164e-4c24-b2c5-6b3a8ee2f792	COVN12;MR;NNS	G1[37],0[0]	T1[41],1[32]	ZERO	MODIFIER	100	T:ND0:TD2	GCATATCCTCtGGGGAGCACT	unknown	null	2	0	2	1	1	0
Sfi1	0	QIMR_Berghofer	37	11	3196372	3196372	+	5'Flank	SNP	T	C	T	novel	null	Scl-cre x Flt3-ITD_ITD:SFH_194-1_B:df1deaaa-233b-49b9-bf65-635d622c26e6	Scl-cre x Flt3-ITD_ITD:SFH_194-1_T:0274eed9-8bbb-4828-9f06-c138fd964be1	T	T	untested	untested	untested	untested	untested	untested	SOMATIC	null	unknown	unknown	null	df1deaaa-233b-49b9-bf65-635d622c26e6:0274eed9-8bbb-4828-9f06-c138fd964be1	unknown	d4a3b786-4ec2-404b-bfd1-0095e4d22d9c	a9379fcb-8df5-453c-91b7-92e5b5c9f223	MIN;MR;NNS	C1[41],0[0],T6[41],6[39.5]	C1[41],2[41],T15[39.2],5[40.2]	ZERO	MODIFIER	100	C:ND1:TD3	AAACCAAAGCcAGACCTAGTG	unknown	null	23	20	3	13	12	1
Sfi1	0	QIMR_Berghofer	37	11	3196381	3196381	+	5'Flank	SNP	T	C	T	novel	null	Scl-cre x Flt3-ITD_ITD:SFH_194-1_B:df1deaaa-233b-49b9-bf65-635d622c26e6	Scl-cre x Flt3-ITD_ITD:SFH_194-1_T:0274eed9-8bbb-4828-9f06-c138fd964be1	T	T	untested	untested	untested	untested	untested	untested	SOMATIC	null	unknown	unknown	null	df1deaaa-233b-49b9-bf65-635d622c26e6:0274eed9-8bbb-4828-9f06-c138fd964be1	unknown	d4a3b786-4ec2-404b-bfd1-0095e4d22d9c	a9379fcb-8df5-453c-91b7-92e5b5c9f223	MIN;MR;NNS	C1[41],0[0],T6[39],7[41]	C1[41],2[36.5],T15[39.53],4[36.5]	ZERO	MODIFIER	100	C:ND1:TD3	CTAGACCTAGcGGTGAATATT	unknown	null	22	19	3	14	13	1
Sfi1	0	QIMR_Berghofer	37	11	3196573	3196573	+	5'Flank	SNP	C	C	G	novel	null	Flt3-ITD_ITD:FH_174-2_B:3a2c8db4-93a1-486f-a12a-047fddbd4a36	Flt3-ITD_ITD:FH_174-2_T:78679f48-484c-49ac-a165-11a9c9629760	C	C	untested	untested	untested	untested	untested	untested	SOMATIC	null	unknown	unknown	null	3a2c8db4-93a1-486f-a12a-047fddbd4a36:78679f48-484c-49ac-a165-11a9c9629760	unknown	6208e09c-2637-492b-94bb-e70f3dbc3735	ce898658-164e-4c24-b2c5-6b3a8ee2f792	MIN_1;MR_1;NNS_1;5BP1_1;MIN_2;MR_2;NNS_2	C12[38.67],6[39.67],G0[0],1[41]	C3[39.67],7[37.71],G2[41],1[41]	ZERO_1,ZERO_2	MODIFIER	100	G:ND1:TD3	CTCACGCAGCA	unknown	null	13	10	3	19	18	1
Sfi1	0	QIMR_Berghofer	37	11	3197663	3197663	+	5'Flank	SNP	T	C	C	novel	null	Flt3-ITD_ITD:FH_174-2_B:3a2c8db4-93a1-486f-a12a-047fddbd4a36	Flt3-ITD_ITD:FH_174-2_T:78679f48-484c-49ac-a165-11a9c9629760	T	T	untested	untested	untested	untested	untested	untested	SOMATIC	null	unknown	unknown	null	3a2c8db4-93a1-486f-a12a-047fddbd4a36:78679f48-484c-49ac-a165-11a9c9629760	unknown	6208e09c-2637-492b-94bb-e70f3dbc3735	ce898658-164e-4c24-b2c5-6b3a8ee2f792	COVN12;MR;NNS	T3[36.33],1[41]	C1[37],1[37],T1[32],0[0]	ZERO	MODIFIER	100	C:ND0:TD2	AGCTACAATGcACTCATACTC	unknown	null	3	1	2	4	4	0
Sfi1	0	QIMR_Berghofer	37	11	3197663	3197663	+	5'Flank	SNP	T	C	T	novel	null	Scl-cre x Flt3-ITD_ITD:SFH_194-1_B:df1deaaa-233b-49b9-bf65-635d622c26e6	Scl-cre x Flt3-ITD_ITD:SFH_194-1_T:0274eed9-8bbb-4828-9f06-c138fd964be1	T	T	untested	untested	untested	untested	untested	untested	SOMATIC	null	unknown	unknown	null	df1deaaa-233b-49b9-bf65-635d622c26e6:0274eed9-8bbb-4828-9f06-c138fd964be1	unknown	d4a3b786-4ec2-404b-bfd1-0095e4d22d9c	a9379fcb-8df5-453c-91b7-92e5b5c9f223	MIN_1;MR_1;NNS_1;MIN_2;MR_2;NNS_2	C1[41],1[41],T5[40.2],5[38.2]	C1[41],2[41],T3[41],2[41]	ZERO_1,ZERO_2	MODIFIER	100	C:ND2:TD3	CAATGCACTCA	unknown	null	8	5	3	12	10	2
unknown	0	QIMR_Berghofer	37	6	3197998	3197998	+	IGR	SNP	A	A	T	novel	null	Scl-cre x Flt3-ITD_ITD:SFH_194-1_B:df1deaaa-233b-49b9-bf65-635d622c26e6	Scl-cre x Flt3-ITD_ITD:SFH_194-1_T:0274eed9-8bbb-4828-9f06-c138fd964be1	null	null	untested	untested	untested	untested	untested	untested	SOMATIC	null	unknown	unknown	null	df1deaaa-233b-49b9-bf65-635d622c26e6:0274eed9-8bbb-4828-9f06-c138fd964be1	unknown	d4a3b786-4ec2-404b-bfd1-0095e4d22d9c	a9379fcb-8df5-453c-91b7-92e5b5c9f223	SAN3;MR;NNS	.	A1[41],0[0]	ZERO	MODIFIER	100	T:ND0:TD0	GTTCCAAGGGtTCCAGCCCCC	unknown	null	1	1	0	0	0	0
unknown	0	QIMR_Berghofer	37	6	3198004	3198004	+	IGR	SNP	C	A	C	novel	null	Scl-cre x Flt3-ITD_ITD:SFH_194-1_B:df1deaaa-233b-49b9-bf65-635d622c26e6	Scl-cre x Flt3-ITD_ITD:SFH_194-1_T:0274eed9-8bbb-4828-9f06-c138fd964be1	null	null	untested	untested	untested	untested	untested	untested	SOMATIC	null	unknown	unknown	null	df1deaaa-233b-49b9-bf65-635d622c26e6:0274eed9-8bbb-4828-9f06-c138fd964be1	unknown	d4a3b786-4ec2-404b-bfd1-0095e4d22d9c	a9379fcb-8df5-453c-91b7-92e5b5c9f223	SAN3;MR;NNS	.	C1[41],0[0]	ZERO	MODIFIER	100	A:ND0:TD0	AGGGATCCAGaCCCCTCTTCT	unknown	null	1	1	0	0	0	0
unknown	0	QIMR_Berghofer	37	6	3198005	3198005	+	IGR	SNP	C	C	G	rs219774659	null	Scl-cre x Flt3-ITD_ITD:SFH_194-1_B:df1deaaa-233b-49b9-bf65-635d622c26e6	Scl-cre x Flt3-ITD_ITD:SFH_194-1_T:0274eed9-8bbb-4828-9f06-c138fd964be1	null	null	untested	untested	untested	untested	untested	untested	SOMATIC	null	unknown	unknown	null	df1deaaa-233b-49b9-bf65-635d622c26e6:0274eed9-8bbb-4828-9f06-c138fd964be1	unknown	d4a3b786-4ec2-404b-bfd1-0095e4d22d9c	a9379fcb-8df5-453c-91b7-92e5b5c9f223	SAN3;MR;NNS	.	C1[41],0[0]	ZERO	MODIFIER	100	G:ND0:TD0	GGGATCCAGCgCCCTCTTCTG	unknown	null	1	1	0	0	0	0
unknown	0	QIMR_Berghofer	37	6	3198018	3198018	+	IGR	SNP	C	C	T	rs108517714	VLD	Scl-cre x Flt3-ITD_ITD:SFH_194-1_B:df1deaaa-233b-49b9-bf65-635d622c26e6	Scl-cre x Flt3-ITD_ITD:SFH_194-1_T:0274eed9-8bbb-4828-9f06-c138fd964be1	null	null	untested	untested	untested	untested	untested	untested	SOMATIC	null	unknown	unknown	null	df1deaaa-233b-49b9-bf65-635d622c26e6:0274eed9-8bbb-4828-9f06-c138fd964be1	unknown	d4a3b786-4ec2-404b-bfd1-0095e4d22d9c	a9379fcb-8df5-453c-91b7-92e5b5c9f223	SAN3;MR;NNS	.	C1[41],0[0]	ZERO	MODIFIER	100	T:ND0:TD0	CTCTTCTGACtTCTGAGGGTA	unknown	null	1	1	0	0	0	0
Eif4enif1	0	QIMR_Berghofer	37	11	3198684	3198684	+	5'Flank	DEL	C	C	-	novel	null	Scl-cre x Flt3-ITD_ITD:SFH_194-1_B:df1deaaa-233b-49b9-bf65-635d622c26e6	Scl-cre x Flt3-ITD_ITD:SFH_194-1_T:0274eed9-8bbb-4828-9f06-c138fd964be1	null	null	untested	untested	untested	untested	untested	untested	SOMATIC	null	unknown	unknown	null	df1deaaa-233b-49b9-bf65-635d622c26e6:0274eed9-8bbb-4828-9f06-c138fd964be1	unknown	d4a3b786-4ec2-404b-bfd1-0095e4d22d9c	a9379fcb-8df5-453c-91b7-92e5b5c9f223	COVN12;NNS;TRF;REPEAT	null	null	ZERO	MODIFIER	100	-:ND0:TD0	CTCTCTCTCT_TCTCTCTCTC	unknown	null	0	0	0	0	0	0
Eif4enif1	0	QIMR_Berghofer	37	11	3198723	3198723	+	5'Flank	SNP	G	A	G	novel	null	Flt3-ITD_ITD:FH_174-2_B:3a2c8db4-93a1-486f-a12a-047fddbd4a36	Flt3-ITD_ITD:FH_174-2_T:78679f48-484c-49ac-a165-11a9c9629760	G	G	untested	untested	untested	untested	untested	untested	SOMATIC	null	unknown	unknown	null	3a2c8db4-93a1-486f-a12a-047fddbd4a36:78679f48-484c-49ac-a165-11a9c9629760	unknown	6208e09c-2637-492b-94bb-e70f3dbc3735	ce898658-164e-4c24-b2c5-6b3a8ee2f792	COVN12;MIN;MR;NNS	A0[0],1[12],G2[26.5],5[38.4]	A0[0],2[41],G1[27],4[41]	ZERO	MODIFIER	100	A:ND1:TD2	TCTCTCTCTCaCTTCCTGACT	unknown	null	7	5	2	8	7	1
Eif4enif1	0	QIMR_Berghofer	37	11	3198723	3198723	+	5'Flank	SNP	G	A	G	novel	null	Scl-cre x Flt3-ITD_ITD:SFH_194-1_B:df1deaaa-233b-49b9-bf65-635d622c26e6	Scl-cre x Flt3-ITD_ITD:SFH_194-1_T:0274eed9-8bbb-4828-9f06-c138fd964be1	G	G	untested	untested	untested	untested	untested	untested	SOMATIC	null	unknown	unknown	null	df1deaaa-233b-49b9-bf65-635d622c26e6:0274eed9-8bbb-4828-9f06-c138fd964be1	unknown	d4a3b786-4ec2-404b-bfd1-0095e4d22d9c	a9379fcb-8df5-453c-91b7-92e5b5c9f223	COVN12;MIN;MR;NNS	A0[0],1[41],G1[12],4[41]	A0[0],1[41],G1[37],3[41]	ZERO	MODIFIER	100	A:ND1:TD1	TCTCTCTCTCaCTTCCTGACT	unknown	null	5	4	1	6	5	1
Eif4enif1	0	QIMR_Berghofer	37	11	3199987	3199987	+	5'Flank	SNP	G	A	G	rs230688719	VLD	Flt3-ITD_ITD:FH_174-2_B:3a2c8db4-93a1-486f-a12a-047fddbd4a36	Flt3-ITD_ITD:FH_174-2_T:78679f48-484c-49ac-a165-11a9c9629760	G	G	untested	untested	untested	untested	untested	untested	SOMATIC	null	unknown	unknown	null	3a2c8db4-93a1-486f-a12a-047fddbd4a36:78679f48-484c-49ac-a165-11a9c9629760	unknown	6208e09c-2637-492b-94bb-e70f3dbc3735	ce898658-164e-4c24-b2c5-6b3a8ee2f792	COVN12;MIN;MR;NNS	A1[41],1[41]	A0[0],1[37],G1[41],0[0]	ZERO	MODIFIER	100	A:ND2:TD1	GATCCTCATCaAGAACAGCCT	unknown	null	2	1	1	2	0	2
Eif4enif1	0	QIMR_Berghofer	37	11	3199998	3199998	+	5'Flank	SNP	G	C	G	novel	null	Flt3-ITD_ITD:FH_174-2_B:3a2c8db4-93a1-486f-a12a-047fddbd4a36	Flt3-ITD_ITD:FH_174-2_T:78679f48-484c-49ac-a165-11a9c9629760	null	null	untested	untested	untested	untested	untested	untested	SOMATIC	null	unknown	unknown	null	3a2c8db4-93a1-486f-a12a-047fddbd4a36:78679f48-484c-49ac-a165-11a9c9629760	unknown	6208e09c-2637-492b-94bb-e70f3dbc3735	ce898658-164e-4c24-b2c5-6b3a8ee2f792	SAN3;MR;NNS	.	G1[41],0[0]	ZERO	MODIFIER	100	C:ND0:TD0	AGAACAGCCTcTGCTCTGAAC	unknown	null	1	1	0	0	0	0
Eif4enif1	0	QIMR_Berghofer	37	11	3200008	3200008	+	5'Flank	SNP	C	C	T	novel	null	Flt3-ITD_ITD:FH_174-2_B:3a2c8db4-93a1-486f-a12a-047fddbd4a36	Flt3-ITD_ITD:FH_174-2_T:78679f48-484c-49ac-a165-11a9c9629760	C	C	untested	untested	untested	untested	untested	untested	SOMATIC	null	unknown	unknown	null	3a2c8db4-93a1-486f-a12a-047fddbd4a36:78679f48-484c-49ac-a165-11a9c9629760	unknown	6208e09c-2637-492b-94bb-e70f3dbc3735	ce898658-164e-4c24-b2c5-6b3a8ee2f792	COVN12;MIN;MR;NNS	T1[32],0[0]	C1[41],0[0],T0[0],1[37]	ZERO	MODIFIER	100	T:ND1:TD1	GTGCTCTGAAtTGCCGAGCCA	unknown	null	2	1	1	1	0	1
Eif4enif1	0	QIMR_Berghofer	37	11	3200013	3200013	+	5'Flank	SNP	G	A	G	novel	null	Flt3-ITD_ITD:FH_174-2_B:3a2c8db4-93a1-486f-a12a-047fddbd4a36	Flt3-ITD_ITD:FH_174-2_T:78679f48-484c-49ac-a165-11a9c9629760	G	G	untested	untested	untested	untested	untested	untested	SOMATIC	null	unknown	unknown	null	3a2c8db4-93a1-486f-a12a-047fddbd4a36:78679f48-484c-49ac-a165-11a9c9629760	unknown	6208e09c-2637-492b-94bb-e70f3dbc3735	ce898658-164e-4c24-b2c5-6b3a8ee2f792	COVN12;MIN;MR;NNS	A1[41],0[0]	A0[0],1[41],G1[27],0[0]	ZERO	MODIFIER	100	A:ND1:TD1	CTGAACTGCCaAGCCATTTCT	unknown	null	2	1	1	1	0	1
Eif4enif1	0	QIMR_Berghofer	37	11	3200046	3200046	+	5'Flank	SNP	T	C	T	rs259593386	null	Flt3-ITD_ITD:FH_174-2_B:3a2c8db4-93a1-486f-a12a-047fddbd4a36	Flt3-ITD_ITD:FH_174-2_T:78679f48-484c-49ac-a165-11a9c9629760	T	T	untested	untested	untested	untested	untested	untested	SOMATIC	null	unknown	unknown	null	3a2c8db4-93a1-486f-a12a-047fddbd4a36:78679f48-484c-49ac-a165-11a9c9629760	unknown	6208e09c-2637-492b-94bb-e70f3dbc3735	ce898658-164e-4c24-b2c5-6b3a8ee2f792	COVN12;MIN;MR;NNS	C1[41],0[0]	C0[0],1[37],T1[41],0[0]	ZERO	MODIFIER	100	C:ND1:TD1	TCTCATTTTTcTGGGAACAGG	unknown	null	2	1	1	1	0	1
Eif4enif1	0	QIMR_Berghofer	37	11	3200063	3200064	+	5'Flank	INS	-	AGAA	AGAA	novel	null	Flt3-ITD_ITD:FH_174-2_B:3a2c8db4-93a1-486f-a12a-047fddbd4a36	Flt3-ITD_ITD:FH_174-2_T:78679f48-484c-49ac-a165-11a9c9629760	-	-	untested	untested	untested	untested	untested	untested	SOMATIC	null	unknown	unknown	null	3a2c8db4-93a1-486f-a12a-047fddbd4a36:78679f48-484c-49ac-a165-11a9c9629760	unknown	6208e09c-2637-492b-94bb-e70f3dbc3735	ce898658-164e-4c24-b2c5-6b3a8ee2f792	COVN12;NNS	0,1,0,0[0,0],0[0],0,0,1	0,1,0,0[0,0],0[0],0,0,1	LOW	MODIFIER	100	AGAA:ND0:TD0	AGGATCTAACagaaCATGTAGCCC	unknown	null	0	0	0	0	0	0
Eif4enif1	0	QIMR_Berghofer	37	11	3200065	3200065	+	5'Flank	SNP	A	C	C	novel	null	Flt3-ITD_ITD:FH_174-2_B:3a2c8db4-93a1-486f-a12a-047fddbd4a36	Flt3-ITD_ITD:FH_174-2_T:78679f48-484c-49ac-a165-11a9c9629760	null	null	untested	untested	untested	untested	untested	untested	SOMATIC	null	unknown	unknown	null	3a2c8db4-93a1-486f-a12a-047fddbd4a36:78679f48-484c-49ac-a165-11a9c9629760	unknown	6208e09c-2637-492b-94bb-e70f3dbc3735	ce898658-164e-4c24-b2c5-6b3a8ee2f792	SAN3;MR;NNS	.	.	ZERO	MODIFIER	100	C:ND0:TD0	GGATCTAACCcTGTAGCCCTG	unknown	null	0	0	0	0	0	0
Eif4enif1	0	QIMR_Berghofer	37	11	3200068	3200068	+	5'Flank	SNP	T	G	G	novel	null	Flt3-ITD_ITD:FH_174-2_B:3a2c8db4-93a1-486f-a12a-047fddbd4a36	Flt3-ITD_ITD:FH_174-2_T:78679f48-484c-49ac-a165-11a9c9629760	null	null	untested	untested	untested	untested	untested	untested	SOMATIC	null	unknown	unknown	null	3a2c8db4-93a1-486f-a12a-047fddbd4a36:78679f48-484c-49ac-a165-11a9c9629760	unknown	6208e09c-2637-492b-94bb-e70f3dbc3735	ce898658-164e-4c24-b2c5-6b3a8ee2f792	SAN3;MR;NNS	.	.	ZERO	MODIFIER	100	G:ND0:TD0	TCTAACCATGgAGCCCTGGCT	unknown	null	0	0	0	0	0	0
unknown	0	QIMR_Berghofer	37	6	3201299	3201299	+	IGR	SNP	T	C	C	novel	null	Flt3-ITD_ITD:FH_174-2_B:3a2c8db4-93a1-486f-a12a-047fddbd4a36	Flt3-ITD_ITD:FH_174-2_T:78679f48-484c-49ac-a165-11a9c9629760	T	T	untested	untested	untested	untested	untested	untested	SOMATIC	null	unknown	unknown	null	3a2c8db4-93a1-486f-a12a-047fddbd4a36:78679f48-484c-49ac-a165-11a9c9629760	unknown	6208e09c-2637-492b-94bb-e70f3dbc3735	ce898658-164e-4c24-b2c5-6b3a8ee2f792	COVN12;MIN;MR;NNS	C1[41],0[0]	C2[41],0[0]	ZERO	MODIFIER	100	C:ND1:TD2	GCCTGGATACcGCAGCTAGGA	unknown	null	2	0	2	1	0	1
unknown	0	QIMR_Berghofer	37	4	3212770	3212770	+	IGR	SNP	C	C	T	rs262877887	null	Flt3-ITD_ITD:FH_174-2_B:3a2c8db4-93a1-486f-a12a-047fddbd4a36	Flt3-ITD_ITD:FH_174-2_T:78679f48-484c-49ac-a165-11a9c9629760	C	C	untested	untested	untested	untested	untested	untested	SOMATIC	null	unknown	unknown	null	3a2c8db4-93a1-486f-a12a-047fddbd4a36:78679f48-484c-49ac-a165-11a9c9629760	unknown	6208e09c-2637-492b-94bb-e70f3dbc3735	ce898658-164e-4c24-b2c5-6b3a8ee2f792	COVN12;MIN;MR;NNS	C0[0],2[41],T0[0],1[41]	C1[41],0[0],T0[0],2[31.5]	ZERO	MODIFIER	100	T:ND1:TD2	CTAGAATACAtCCTGCAAACA	unknown	null	3	1	2	3	2	1
unknown	0	QIMR_Berghofer	37	3	3213818	3213818	+	IGR	SNP	A	G	G	rs220731688	null	Scl-cre x Flt3-ITD_ITD:SFH_194-1_B:df1deaaa-233b-49b9-bf65-635d622c26e6	Scl-cre x Flt3-ITD_ITD:SFH_194-1_T:0274eed9-8bbb-4828-9f06-c138fd964be1	null	null	untested	untested	untested	untested	untested	untested	SOMATIC	null	unknown	unknown	null	df1deaaa-233b-49b9-bf65-635d622c26e6:0274eed9-8bbb-4828-9f06-c138fd964be1	unknown	d4a3b786-4ec2-404b-bfd1-0095e4d22d9c	a9379fcb-8df5-453c-91b7-92e5b5c9f223	SAN3;MR;NNS	.	.	ZERO	MODIFIER	100	G:ND0:TD0	ACTTTCTAGTgCTTCTCCAAG	unknown	null	0	0	0	0	0	0
unknown	0	QIMR_Berghofer	37	3	3213827	3213827	+	IGR	SNP	A	A	G	rs248327208	null	Scl-cre x Flt3-ITD_ITD:SFH_194-1_B:df1deaaa-233b-49b9-bf65-635d622c26e6	Scl-cre x Flt3-ITD_ITD:SFH_194-1_T:0274eed9-8bbb-4828-9f06-c138fd964be1	null	null	untested	untested	untested	untested	untested	untested	SOMATIC	null	unknown	unknown	null	df1deaaa-233b-49b9-bf65-635d622c26e6:0274eed9-8bbb-4828-9f06-c138fd964be1	unknown	d4a3b786-4ec2-404b-bfd1-0095e4d22d9c	a9379fcb-8df5-453c-91b7-92e5b5c9f223	SAN3;MR;NNS	.	.	ZERO	MODIFIER	100	G:ND0:TD0	TACTTCTCCAgGTTCCCCAAC	unknown	null	0	0	0	0	0	0
unknown	0	QIMR_Berghofer	37	3	3213828	3213828	+	IGR	SNP	G	A	A	rs263830384	null	Scl-cre x Flt3-ITD_ITD:SFH_194-1_B:df1deaaa-233b-49b9-bf65-635d622c26e6	Scl-cre x Flt3-ITD_ITD:SFH_194-1_T:0274eed9-8bbb-4828-9f06-c138fd964be1	null	null	untested	untested	untested	untested	untested	untested	SOMATIC	null	unknown	unknown	null	df1deaaa-233b-49b9-bf65-635d622c26e6:0274eed9-8bbb-4828-9f06-c138fd964be1	unknown	d4a3b786-4ec2-404b-bfd1-0095e4d22d9c	a9379fcb-8df5-453c-91b7-92e5b5c9f223	SAN3;MR;NNS	.	.	ZERO	MODIFIER	100	A:ND0:TD0	ACTTCTCCAAaTTCCCCAACA	unknown	null	0	0	0	0	0	0
unknown	0	QIMR_Berghofer	37	3	3213833	3213833	+	IGR	SNP	C	A	C	rs222423337	null	Flt3-ITD_ITD:FH_174-2_B:3a2c8db4-93a1-486f-a12a-047fddbd4a36	Flt3-ITD_ITD:FH_174-2_T:78679f48-484c-49ac-a165-11a9c9629760	null	null	untested	untested	untested	untested	untested	untested	SOMATIC	null	unknown	unknown	null	3a2c8db4-93a1-486f-a12a-047fddbd4a36:78679f48-484c-49ac-a165-11a9c9629760	unknown	6208e09c-2637-492b-94bb-e70f3dbc3735	ce898658-164e-4c24-b2c5-6b3a8ee2f792	SAN3;MR;NNS	.	C1[41],0[0]	ZERO	MODIFIER	100	A:ND0:TD0	TCCAAGTTCCaCAACACCCAC	unknown	null	1	1	0	0	0	0
unknown	0	QIMR_Berghofer	37	3	3213833	3213833	+	IGR	SNP	C	A	C	rs222423337	null	Scl-cre x Flt3-ITD_ITD:SFH_194-1_B:df1deaaa-233b-49b9-bf65-635d622c26e6	Scl-cre x Flt3-ITD_ITD:SFH_194-1_T:0274eed9-8bbb-4828-9f06-c138fd964be1	null	null	untested	untested	untested	untested	untested	untested	SOMATIC	null	unknown	unknown	null	df1deaaa-233b-49b9-bf65-635d622c26e6:0274eed9-8bbb-4828-9f06-c138fd964be1	unknown	d4a3b786-4ec2-404b-bfd1-0095e4d22d9c	a9379fcb-8df5-453c-91b7-92e5b5c9f223	SAN3;MR;NNS	.	.	ZERO	MODIFIER	100	A:ND0:TD0	TCCAAGTTCCaCAACACCCAC	unknown	null	0	0	0	0	0	0
unknown	0	QIMR_Berghofer	37	3	3213850	3213850	+	IGR	SNP	T	G	T	rs244497676	null	Scl-cre x Flt3-ITD_ITD:SFH_194-1_B:df1deaaa-233b-49b9-bf65-635d622c26e6	Scl-cre x Flt3-ITD_ITD:SFH_194-1_T:0274eed9-8bbb-4828-9f06-c138fd964be1	null	null	untested	untested	untested	untested	untested	untested	SOMATIC	null	unknown	unknown	null	df1deaaa-233b-49b9-bf65-635d622c26e6:0274eed9-8bbb-4828-9f06-c138fd964be1	unknown	d4a3b786-4ec2-404b-bfd1-0095e4d22d9c	a9379fcb-8df5-453c-91b7-92e5b5c9f223	SAN3;MR;NNS	.	G0[0],1[41]	ZERO	MODIFIER	100	G:ND0:TD1	CCACTGCTACgTATTTCTATT	unknown	null	1	0	1	0	0	0
unknown	0	QIMR_Berghofer	37	19	3215180	3215180	+	IGR	SNP	T	G	T	novel	null	Scl-cre x Flt3-ITD_ITD:SFH_194-1_B:df1deaaa-233b-49b9-bf65-635d622c26e6	Scl-cre x Flt3-ITD_ITD:SFH_194-1_T:0274eed9-8bbb-4828-9f06-c138fd964be1	T	T	untested	untested	untested	untested	untested	untested	SOMATIC	null	unknown	unknown	null	df1deaaa-233b-49b9-bf65-635d622c26e6:0274eed9-8bbb-4828-9f06-c138fd964be1	unknown	d4a3b786-4ec2-404b-bfd1-0095e4d22d9c	a9379fcb-8df5-453c-91b7-92e5b5c9f223	COVN12;MIN;MR;NNS	G0[0],1[41],T0[0],1[41]	G1[41],1[41],T1[41],0[0]	ZERO	MODIFIER	100	G:ND1:TD2	TGCATGCCAGgCCTCAGTATA	unknown	null	3	1	2	2	1	1
unknown	0	QIMR_Berghofer	37	3	3220454	3220454	+	IGR	SNP	A	T	T	novel	null	Scl-cre x Flt3-ITD_ITD:SFH_194-1_B:df1deaaa-233b-49b9-bf65-635d622c26e6	Scl-cre x Flt3-ITD_ITD:SFH_194-1_T:0274eed9-8bbb-4828-9f06-c138fd964be1	null	null	untested	untested	untested	untested	untested	untested	SOMATIC	null	unknown	unknown	null	df1deaaa-233b-49b9-bf65-635d622c26e6:0274eed9-8bbb-4828-9f06-c138fd964be1	unknown	d4a3b786-4ec2-404b-bfd1-0095e4d22d9c	a9379fcb-8df5-453c-91b7-92e5b5c9f223	SAN3;MR;NNS	.	.	ZERO	MODIFIER	100	T:ND0:TD0	GGCATTTTTAtATTACAGTTC	unknown	null	0	0	0	0	0	0
unknown	0	QIMR_Berghofer	37	3	3220456	3220456	+	IGR	SNP	T	C	C	novel	null	Scl-cre x Flt3-ITD_ITD:SFH_194-1_B:df1deaaa-233b-49b9-bf65-635d622c26e6	Scl-cre x Flt3-ITD_ITD:SFH_194-1_T:0274eed9-8bbb-4828-9f06-c138fd964be1	null	null	untested	untested	untested	untested	untested	untested	SOMATIC	null	unknown	unknown	null	df1deaaa-233b-49b9-bf65-635d622c26e6:0274eed9-8bbb-4828-9f06-c138fd964be1	unknown	d4a3b786-4ec2-404b-bfd1-0095e4d22d9c	a9379fcb-8df5-453c-91b7-92e5b5c9f223	SAN3;MR;NNS	.	.	ZERO	MODIFIER	100	C:ND0:TD0	CATTTTTAAAcTACAGTTCTG	unknown	null	0	0	0	0	0	0
unknown	0	QIMR_Berghofer	37	3	3220461	3220461	+	IGR	SNP	G	T	T	novel	null	Scl-cre x Flt3-ITD_ITD:SFH_194-1_B:df1deaaa-233b-49b9-bf65-635d622c26e6	Scl-cre x Flt3-ITD_ITD:SFH_194-1_T:0274eed9-8bbb-4828-9f06-c138fd964be1	null	null	untested	untested	untested	untested	untested	untested	SOMATIC	null	unknown	unknown	null	df1deaaa-233b-49b9-bf65-635d622c26e6:0274eed9-8bbb-4828-9f06-c138fd964be1	unknown	d4a3b786-4ec2-404b-bfd1-0095e4d22d9c	a9379fcb-8df5-453c-91b7-92e5b5c9f223	SAN3;MR;NNS	.	.	ZERO	MODIFIER	100	T:ND0:TD0	TTAAATTACAtTTCTGTGGAA	unknown	null	0	0	0	0	0	0
unknown	0	QIMR_Berghofer	37	3	3220472	3220472	+	IGR	SNP	G	A	A	novel	null	Scl-cre x Flt3-ITD_ITD:SFH_194-1_B:df1deaaa-233b-49b9-bf65-635d622c26e6	Scl-cre x Flt3-ITD_ITD:SFH_194-1_T:0274eed9-8bbb-4828-9f06-c138fd964be1	null	null	untested	untested	untested	untested	untested	untested	SOMATIC	null	unknown	unknown	null	df1deaaa-233b-49b9-bf65-635d622c26e6:0274eed9-8bbb-4828-9f06-c138fd964be1	unknown	d4a3b786-4ec2-404b-bfd1-0095e4d22d9c	a9379fcb-8df5-453c-91b7-92e5b5c9f223	SAN3;MR;NNS	.	.	ZERO	MODIFIER	100	A:ND0:TD0	TTCTGTGGAAaGCAAAGCCAC	unknown	null	0	0	0	0	0	0
unknown	0	QIMR_Berghofer	37	3	3220473	3220473	+	IGR	SNP	G	T	T	novel	null	Scl-cre x Flt3-ITD_ITD:SFH_194-1_B:df1deaaa-233b-49b9-bf65-635d622c26e6	Scl-cre x Flt3-ITD_ITD:SFH_194-1_T:0274eed9-8bbb-4828-9f06-c138fd964be1	null	null	untested	untested	untested	untested	untested	untested	SOMATIC	null	unknown	unknown	null	df1deaaa-233b-49b9-bf65-635d622c26e6:0274eed9-8bbb-4828-9f06-c138fd964be1	unknown	d4a3b786-4ec2-404b-bfd1-0095e4d22d9c	a9379fcb-8df5-453c-91b7-92e5b5c9f223	SAN3;MR;NNS	.	.	ZERO	MODIFIER	100	T:ND0:TD0	TCTGTGGAAGtCAAAGCCACA	unknown	null	0	0	0	0	0	0
unknown	0	QIMR_Berghofer	37	3	3220478	3220478	+	IGR	SNP	G	A	A	novel	null	Scl-cre x Flt3-ITD_ITD:SFH_194-1_B:df1deaaa-233b-49b9-bf65-635d622c26e6	Scl-cre x Flt3-ITD_ITD:SFH_194-1_T:0274eed9-8bbb-4828-9f06-c138fd964be1	null	null	untested	untested	untested	untested	untested	untested	SOMATIC	null	unknown	unknown	null	df1deaaa-233b-49b9-bf65-635d622c26e6:0274eed9-8bbb-4828-9f06-c138fd964be1	unknown	d4a3b786-4ec2-404b-bfd1-0095e4d22d9c	a9379fcb-8df5-453c-91b7-92e5b5c9f223	SAN3;MR;NNS	.	.	ZERO	MODIFIER	100	A:ND0:TD0	GGAAGGCAAAaCCACAGGCTA	unknown	null	0	0	0	0	0	0
unknown	0	QIMR_Berghofer	37	3	3220484	3220484	+	IGR	SNP	G	T	T	novel	null	Scl-cre x Flt3-ITD_ITD:SFH_194-1_B:df1deaaa-233b-49b9-bf65-635d622c26e6	Scl-cre x Flt3-ITD_ITD:SFH_194-1_T:0274eed9-8bbb-4828-9f06-c138fd964be1	null	null	untested	untested	untested	untested	untested	untested	SOMATIC	null	unknown	unknown	null	df1deaaa-233b-49b9-bf65-635d622c26e6:0274eed9-8bbb-4828-9f06-c138fd964be1	unknown	d4a3b786-4ec2-404b-bfd1-0095e4d22d9c	a9379fcb-8df5-453c-91b7-92e5b5c9f223	SAN3;MR;NNS	.	.	ZERO	MODIFIER	100	T:ND0:TD0	CAAAGCCACAtGCTAACAGAA	unknown	null	0	0	0	0	0	0
unknown	0	QIMR_Berghofer	37	3	3222956	3222957	+	IGR	DEL	TG	-	-	novel	null	Scl-cre x Flt3-ITD_ITD:SFH_194-1_B:df1deaaa-233b-49b9-bf65-635d622c26e6	Scl-cre x Flt3-ITD_ITD:SFH_194-1_T:0274eed9-8bbb-4828-9f06-c138fd964be1	TG	TG	untested	untested	untested	untested	untested	untested	SOMATIC	null	unknown	unknown	null	df1deaaa-233b-49b9-bf65-635d622c26e6:0274eed9-8bbb-4828-9f06-c138fd964be1	unknown	d4a3b786-4ec2-404b-bfd1-0095e4d22d9c	a9379fcb-8df5-453c-91b7-92e5b5c9f223	COVN12;NNS	0,1,1,0[0,0],0[0],0,0,0	0,1,0,0[0,0],0[0],0,0,1	LOW	MODIFIER	100	-:ND0:TD0	ATGAGCTAAC__TATTAGAATG	unknown	null	0	0	0	1	1	0
unknown	0	QIMR_Berghofer	37	3	3222961	3222961	+	IGR	SNP	T	A	A	novel	null	Scl-cre x Flt3-ITD_ITD:SFH_194-1_B:df1deaaa-233b-49b9-bf65-635d622c26e6	Scl-cre x Flt3-ITD_ITD:SFH_194-1_T:0274eed9-8bbb-4828-9f06-c138fd964be1	T	T	untested	untested	untested	untested	untested	untested	SOMATIC	null	unknown	unknown	null	df1deaaa-233b-49b9-bf65-635d622c26e6:0274eed9-8bbb-4828-9f06-c138fd964be1	unknown	d4a3b786-4ec2-404b-bfd1-0095e4d22d9c	a9379fcb-8df5-453c-91b7-92e5b5c9f223	COVN12;MR;NNS	T1[41],0[0]	.	ZERO	MODIFIER	100	A:ND0:TD0	CTAACTGTATaAGAATGTACA	unknown	null	0	0	0	1	1	0
unknown	0	QIMR_Berghofer	37	4	3224164	3224164	+	IGR	SNP	T	A	T	novel	null	Flt3-ITD_ITD:FH_174-2_B:3a2c8db4-93a1-486f-a12a-047fddbd4a36	Flt3-ITD_ITD:FH_174-2_T:78679f48-484c-49ac-a165-11a9c9629760	T	T	untested	untested	untested	untested	untested	untested	SOMATIC	null	unknown	unknown	null	3a2c8db4-93a1-486f-a12a-047fddbd4a36:78679f48-484c-49ac-a165-11a9c9629760	unknown	6208e09c-2637-492b-94bb-e70f3dbc3735	ce898658-164e-4c24-b2c5-6b3a8ee2f792	COVN12;MR;NNS	T0[0],2[41]	A1[41],1[41],T0[0],1[41]	ZERO	MODIFIER	100	A:ND0:TD2	AGGGTGGAAAaCCCATTCCTT	unknown	null	3	1	2	2	2	0
unknown	0	QIMR_Berghofer	37	4	3224165	3224165	+	IGR	SNP	C	A	C	novel	null	Flt3-ITD_ITD:FH_174-2_B:3a2c8db4-93a1-486f-a12a-047fddbd4a36	Flt3-ITD_ITD:FH_174-2_T:78679f48-484c-49ac-a165-11a9c9629760	C	C	untested	untested	untested	untested	untested	untested	SOMATIC	null	unknown	unknown	null	3a2c8db4-93a1-486f-a12a-047fddbd4a36:78679f48-484c-49ac-a165-11a9c9629760	unknown	6208e09c-2637-492b-94bb-e70f3dbc3735	ce898658-164e-4c24-b2c5-6b3a8ee2f792	COVN12;MR;NNS	C0[0],2[41]	A1[41],1[41],C0[0],1[37]	ZERO	MODIFIER	100	A:ND0:TD2	GGGTGGAAATaCCATTCCTTC	unknown	null	3	1	2	2	2	0
unknown	0	QIMR_Berghofer	37	4	3224233	3224233	+	IGR	SNP	C	T	T	novel	null	Scl-cre x Flt3-ITD_ITD:SFH_194-1_B:df1deaaa-233b-49b9-bf65-635d622c26e6	Scl-cre x Flt3-ITD_ITD:SFH_194-1_T:0274eed9-8bbb-4828-9f06-c138fd964be1	C	C	untested	untested	untested	untested	untested	untested	SOMATIC	null	unknown	unknown	null	df1deaaa-233b-49b9-bf65-635d622c26e6:0274eed9-8bbb-4828-9f06-c138fd964be1	unknown	d4a3b786-4ec2-404b-bfd1-0095e4d22d9c	a9379fcb-8df5-453c-91b7-92e5b5c9f223	COVN12;MR;NNS	C1[41],0[0]	T1[41],1[41]	ZERO	MODIFIER	100	T:ND0:TD2	ACCTCTGTACtCTGCAGACCT	unknown	null	2	0	2	1	1	0
unknown	0	QIMR_Berghofer	37	4	3224236	3224236	+	IGR	SNP	G	A	A	novel	null	Scl-cre x Flt3-ITD_ITD:SFH_194-1_B:df1deaaa-233b-49b9-bf65-635d622c26e6	Scl-cre x Flt3-ITD_ITD:SFH_194-1_T:0274eed9-8bbb-4828-9f06-c138fd964be1	G	G	untested	untested	untested	untested	untested	untested	SOMATIC	null	unknown	unknown	null	df1deaaa-233b-49b9-bf65-635d622c26e6:0274eed9-8bbb-4828-9f06-c138fd964be1	unknown	d4a3b786-4ec2-404b-bfd1-0095e4d22d9c	a9379fcb-8df5-453c-91b7-92e5b5c9f223	COVN12;MIN;MR;NNS	A1[41],0[0]	A1[41],1[41]	ZERO	MODIFIER	100	A:ND1:TD2	TCTGTACCCTaCAGACCTGAC	unknown	null	2	0	2	1	0	1
unknown	0	QIMR_Berghofer	37	4	3224978	3224978	+	IGR	SNP	G	A	G	novel	null	Flt3-ITD_ITD:FH_174-2_B:3a2c8db4-93a1-486f-a12a-047fddbd4a36	Flt3-ITD_ITD:FH_174-2_T:78679f48-484c-49ac-a165-11a9c9629760	G	G	untested	untested	untested	untested	untested	untested	SOMATIC	null	unknown	unknown	null	3a2c8db4-93a1-486f-a12a-047fddbd4a36:78679f48-484c-49ac-a165-11a9c9629760	unknown	6208e09c-2637-492b-94bb-e70f3dbc3735	ce898658-164e-4c24-b2c5-6b3a8ee2f792	COVN12;MR;NNS	G1[41],0[0]	A1[41],1[41],G2[36.5],1[37]	ZERO	MODIFIER	100	A:ND0:TD2	GGCTCTGCCCaAGAACAGAAG	unknown	null	5	3	2	1	1	0
unknown	0	QIMR_Berghofer	37	4	3224997	3224997	+	IGR	SNP	G	A	G	novel	null	Flt3-ITD_ITD:FH_174-2_B:3a2c8db4-93a1-486f-a12a-047fddbd4a36	Flt3-ITD_ITD:FH_174-2_T:78679f48-484c-49ac-a165-11a9c9629760	G	G	untested	untested	untested	untested	untested	untested	SOMATIC	null	unknown	unknown	null	3a2c8db4-93a1-486f-a12a-047fddbd4a36:78679f48-484c-49ac-a165-11a9c9629760	unknown	6208e09c-2637-492b-94bb-e70f3dbc3735	ce898658-164e-4c24-b2c5-6b3a8ee2f792	COVN12;MR;NNS	G1[41],0[0]	A1[41],1[41],G2[36.5],1[32]	ZERO	MODIFIER	100	A:ND0:TD2	AGTCTACCACaCGCAGGCTCA	unknown	null	5	3	2	1	1	0
unknown	0	QIMR_Berghofer	37	4	3225114	3225114	+	IGR	SNP	G	T	T	novel	null	Flt3-ITD_ITD:FH_174-2_B:3a2c8db4-93a1-486f-a12a-047fddbd4a36	Flt3-ITD_ITD:FH_174-2_T:78679f48-484c-49ac-a165-11a9c9629760	null	null	untested	untested	untested	untested	untested	untested	SOMATIC	null	unknown	unknown	null	3a2c8db4-93a1-486f-a12a-047fddbd4a36:78679f48-484c-49ac-a165-11a9c9629760	unknown	6208e09c-2637-492b-94bb-e70f3dbc3735	ce898658-164e-4c24-b2c5-6b3a8ee2f792	SAN3;MR;NNS	G0[0],1[41]	G0[0],1[41],T2[41],1[41]	ZERO	MODIFIER	100	T:ND0:TD3	AAAAATAGCTC	unknown	null	4	1	3	1	1	0
unknown	0	QIMR_Berghofer	37	4	3225294	3225294	+	IGR	SNP	G	T	T	novel	null	Flt3-ITD_ITD:FH_174-2_B:3a2c8db4-93a1-486f-a12a-047fddbd4a36	Flt3-ITD_ITD:FH_174-2_T:78679f48-484c-49ac-a165-11a9c9629760	.	null	untested	untested	untested	untested	untested	untested	SOMATIC	null	unknown	unknown	null	3a2c8db4-93a1-486f-a12a-047fddbd4a36:78679f48-484c-49ac-a165-11a9c9629760	unknown	6208e09c-2637-492b-94bb-e70f3dbc3735	ce898658-164e-4c24-b2c5-6b3a8ee2f792	SAN3_1;MR_1;SAN3_2;MR_2	.	T1[41],3[39.67]	ZERO_1,ZERO_2	MODIFIER	100	T:ND0:TD4	AAAGATGCAGA	unknown	null	4	0	4	0	0	0
unknown	0	QIMR_Berghofer	37	4	3225392	3225392	+	IGR	SNP	G	T	T	novel	null	Flt3-ITD_ITD:FH_174-2_B:3a2c8db4-93a1-486f-a12a-047fddbd4a36	Flt3-ITD_ITD:FH_174-2_T:78679f48-484c-49ac-a165-11a9c9629760	G	G	untested	untested	untested	untested	untested	untested	SOMATIC	null	unknown	unknown	null	3a2c8db4-93a1-486f-a12a-047fddbd4a36:78679f48-484c-49ac-a165-11a9c9629760	unknown	6208e09c-2637-492b-94bb-e70f3dbc3735	ce898658-164e-4c24-b2c5-6b3a8ee2f792	COVN12_1;MR_1;NNS_1;COVN12_2;MR_2;NNS_2	G3[41],3[39.67]	T1[41],2[41]	ZERO_1,ZERO_2	MODIFIER	100	T:ND0:TD3	GGTTATAGTCT	unknown	null	3	0	3	6	6	0
unknown	0	QIMR_Berghofer	37	4	3225417	3225417	+	IGR	DEL	A	A	-	rs387184797	null	Flt3-ITD_ITD:FH_174-2_B:3a2c8db4-93a1-486f-a12a-047fddbd4a36	Flt3-ITD_ITD:FH_174-2_T:78679f48-484c-49ac-a165-11a9c9629760	A	A	untested	untested	untested	untested	untested	untested	SOMATIC	null	unknown	unknown	null	3a2c8db4-93a1-486f-a12a-047fddbd4a36:78679f48-484c-49ac-a165-11a9c9629760	unknown	6208e09c-2637-492b-94bb-e70f3dbc3735	ce898658-164e-4c24-b2c5-6b3a8ee2f792	COVN12;NNS	0,5,5,0[0,0],0[0],0,0,0	3,4,4,3[1,2],3[3],0,0,0	LOW	MODIFIER	100	-:ND0:TD3	ATGAGACAGG_AATCATCCAT	unknown	null	4	1	3	5	5	0
unknown	0	QIMR_Berghofer	37	4	3225553	3225553	+	IGR	SNP	T	G	T	novel	null	Scl-cre x Flt3-ITD_ITD:SFH_194-1_B:df1deaaa-233b-49b9-bf65-635d622c26e6	Scl-cre x Flt3-ITD_ITD:SFH_194-1_T:0274eed9-8bbb-4828-9f06-c138fd964be1	T	T	untested	untested	untested	untested	untested	untested	SOMATIC	null	unknown	unknown	null	df1deaaa-233b-49b9-bf65-635d622c26e6:0274eed9-8bbb-4828-9f06-c138fd964be1	unknown	d4a3b786-4ec2-404b-bfd1-0095e4d22d9c	a9379fcb-8df5-453c-91b7-92e5b5c9f223	COVN12;MR;NNS	T1[41],1[41]	G1[41],1[41],T2[41],2[41]	ZERO	MODIFIER	100	G:ND0:TD2	TGAAAGAGTGgTGGAAGAACC	unknown	null	6	4	2	2	2	0
unknown	0	QIMR_Berghofer	37	4	3225661	3225661	+	IGR	SNP	G	A	A	novel	null	Flt3-ITD_ITD:FH_174-2_B:3a2c8db4-93a1-486f-a12a-047fddbd4a36	Flt3-ITD_ITD:FH_174-2_T:78679f48-484c-49ac-a165-11a9c9629760	G	G	untested	untested	untested	untested	untested	untested	SOMATIC	null	unknown	unknown	null	3a2c8db4-93a1-486f-a12a-047fddbd4a36:78679f48-484c-49ac-a165-11a9c9629760	unknown	6208e09c-2637-492b-94bb-e70f3dbc3735	ce898658-164e-4c24-b2c5-6b3a8ee2f792	COVN12;MR;NNS	G0[0],2[41]	A1[32],1[41]	ZERO	MODIFIER	100	A:ND0:TD2	CACAGGGACTaTCCCGTGAGC	unknown	null	2	0	2	2	2	0
unknown	0	QIMR_Berghofer	37	4	3225754	3225754	+	IGR	SNP	T	A	A	novel	null	Flt3-ITD_ITD:FH_174-2_B:3a2c8db4-93a1-486f-a12a-047fddbd4a36	Flt3-ITD_ITD:FH_174-2_T:78679f48-484c-49ac-a165-11a9c9629760	.	null	untested	untested	untested	untested	untested	untested	SOMATIC	null	unknown	unknown	null	3a2c8db4-93a1-486f-a12a-047fddbd4a36:78679f48-484c-49ac-a165-11a9c9629760	unknown	6208e09c-2637-492b-94bb-e70f3dbc3735	ce898658-164e-4c24-b2c5-6b3a8ee2f792	SAN3_1;MR_1;NNS_1;5BP1_1;SAN3_2;MR_2;NNS_2	.	A2[39],1[41]	ZERO_1,ZERO_2	MODIFIER	100	A:ND0:TD3	GAAAAATCCAG	unknown	null	3	0	3	0	0	0
unknown	0	QIMR_Berghofer	37	4	3225784	3225784	+	IGR	SNP	A	G	G	novel	null	Flt3-ITD_ITD:FH_174-2_B:3a2c8db4-93a1-486f-a12a-047fddbd4a36	Flt3-ITD_ITD:FH_174-2_T:78679f48-484c-49ac-a165-11a9c9629760	null	null	untested	untested	untested	untested	untested	untested	SOMATIC	null	unknown	unknown	null	3a2c8db4-93a1-486f-a12a-047fddbd4a36:78679f48-484c-49ac-a165-11a9c9629760	unknown	6208e09c-2637-492b-94bb-e70f3dbc3735	ce898658-164e-4c24-b2c5-6b3a8ee2f792	SAN3;MR;NNS	.	.	ZERO	MODIFIER	100	G:ND0:TD0	TACCTTTTTTgAGGTTTACTG	unknown	null	0	0	0	0	0	0
unknown	0	QIMR_Berghofer	37	4	3225786	3225786	+	IGR	SNP	G	A	A	novel	null	Flt3-ITD_ITD:FH_174-2_B:3a2c8db4-93a1-486f-a12a-047fddbd4a36	Flt3-ITD_ITD:FH_174-2_T:78679f48-484c-49ac-a165-11a9c9629760	null	null	untested	untested	untested	untested	untested	untested	SOMATIC	null	unknown	unknown	null	3a2c8db4-93a1-486f-a12a-047fddbd4a36:78679f48-484c-49ac-a165-11a9c9629760	unknown	6208e09c-2637-492b-94bb-e70f3dbc3735	ce898658-164e-4c24-b2c5-6b3a8ee2f792	SAN3;MR;NNS	.	.	ZERO	MODIFIER	100	A:ND0:TD0	CCTTTTTTAAaGTTTACTGCA	unknown	null	0	0	0	0	0	0
unknown	0	QIMR_Berghofer	37	4	3225790	3225790	+	IGR	SNP	T	C	C	novel	null	Flt3-ITD_ITD:FH_174-2_B:3a2c8db4-93a1-486f-a12a-047fddbd4a36	Flt3-ITD_ITD:FH_174-2_T:78679f48-484c-49ac-a165-11a9c9629760	null	null	untested	untested	untested	untested	untested	untested	SOMATIC	null	unknown	unknown	null	3a2c8db4-93a1-486f-a12a-047fddbd4a36:78679f48-484c-49ac-a165-11a9c9629760	unknown	6208e09c-2637-492b-94bb-e70f3dbc3735	ce898658-164e-4c24-b2c5-6b3a8ee2f792	SAN3;MR;NNS	.	.	ZERO	MODIFIER	100	C:ND0:TD0	TTTTAAGGTTcACTGCAATAT	unknown	null	0	0	0	0	0	0
unknown	0	QIMR_Berghofer	37	4	3225913	3225913	+	IGR	SNP	G	A	A	novel	null	Flt3-ITD_ITD:FH_174-2_B:3a2c8db4-93a1-486f-a12a-047fddbd4a36	Flt3-ITD_ITD:FH_174-2_T:78679f48-484c-49ac-a165-11a9c9629760	null	null	untested	untested	untested	untested	untested	untested	SOMATIC	null	unknown	unknown	null	3a2c8db4-93a1-486f-a12a-047fddbd4a36:78679f48-484c-49ac-a165-11a9c9629760	unknown	6208e09c-2637-492b-94bb-e70f3dbc3735	ce898658-164e-4c24-b2c5-6b3a8ee2f792	SAN3;MR;NNS	.	A2[41],0[0]	ZERO	MODIFIER	100	A:ND0:TD2	AAGAAGCATAaCACATATAGT	unknown	null	2	0	2	0	0	0
unknown	0	QIMR_Berghofer	37	4	3225922	3225922	+	IGR	SNP	G	A	A	novel	null	Flt3-ITD_ITD:FH_174-2_B:3a2c8db4-93a1-486f-a12a-047fddbd4a36	Flt3-ITD_ITD:FH_174-2_T:78679f48-484c-49ac-a165-11a9c9629760	null	null	untested	untested	untested	untested	untested	untested	SOMATIC	null	unknown	unknown	null	3a2c8db4-93a1-486f-a12a-047fddbd4a36:78679f48-484c-49ac-a165-11a9c9629760	unknown	6208e09c-2637-492b-94bb-e70f3dbc3735	ce898658-164e-4c24-b2c5-6b3a8ee2f792	SAN3;MR;NNS	.	A2[41],0[0]	ZERO	MODIFIER	100	A:ND0:TD2	AGCACATATAaTTTGATACCA	unknown	null	2	0	2	0	0	0
unknown	0	QIMR_Berghofer	37	4	3225964	3225964	+	IGR	SNP	T	A	A	novel	null	Flt3-ITD_ITD:FH_174-2_B:3a2c8db4-93a1-486f-a12a-047fddbd4a36	Flt3-ITD_ITD:FH_174-2_T:78679f48-484c-49ac-a165-11a9c9629760	T	T	untested	untested	untested	untested	untested	untested	SOMATIC	null	unknown	unknown	null	3a2c8db4-93a1-486f-a12a-047fddbd4a36:78679f48-484c-49ac-a165-11a9c9629760	unknown	6208e09c-2637-492b-94bb-e70f3dbc3735	ce898658-164e-4c24-b2c5-6b3a8ee2f792	COVN12;MIN;MR;NNS	A1[27],0[0]	A1[41],0[0]	ZERO	MODIFIER	100	A:ND1:TD1	TTGGGAGGTCaTCCCTAGGAA	unknown	null	1	0	1	1	0	1
unknown	0	QIMR_Berghofer	37	4	3226031	3226031	+	IGR	SNP	G	A	A	novel	null	Flt3-ITD_ITD:FH_174-2_B:3a2c8db4-93a1-486f-a12a-047fddbd4a36	Flt3-ITD_ITD:FH_174-2_T:78679f48-484c-49ac-a165-11a9c9629760	null	null	untested	untested	untested	untested	untested	untested	SOMATIC	null	unknown	unknown	null	3a2c8db4-93a1-486f-a12a-047fddbd4a36:78679f48-484c-49ac-a165-11a9c9629760	unknown	6208e09c-2637-492b-94bb-e70f3dbc3735	ce898658-164e-4c24-b2c5-6b3a8ee2f792	SAN3;MR;NNS	.	A0[0],1[41]	ZERO	MODIFIER	100	A:ND0:TD1	TTTGCAAAGCaGTCTTGCTTA	unknown	null	1	0	1	0	0	0
unknown	0	QIMR_Berghofer	37	4	3226036	3226036	+	IGR	SNP	T	C	C	novel	null	Flt3-ITD_ITD:FH_174-2_B:3a2c8db4-93a1-486f-a12a-047fddbd4a36	Flt3-ITD_ITD:FH_174-2_T:78679f48-484c-49ac-a165-11a9c9629760	null	null	untested	untested	untested	untested	untested	untested	SOMATIC	null	unknown	unknown	null	3a2c8db4-93a1-486f-a12a-047fddbd4a36:78679f48-484c-49ac-a165-11a9c9629760	unknown	6208e09c-2637-492b-94bb-e70f3dbc3735	ce898658-164e-4c24-b2c5-6b3a8ee2f792	SAN3;MR;NNS	.	C0[0],1[41]	ZERO	MODIFIER	100	C:ND0:TD1	AAAGCGGTCTcGCTTAGCAGC	unknown	null	1	0	1	0	0	0
unknown	0	QIMR_Berghofer	37	4	3226052	3226052	+	IGR	SNP	G	C	C	novel	null	Flt3-ITD_ITD:FH_174-2_B:3a2c8db4-93a1-486f-a12a-047fddbd4a36	Flt3-ITD_ITD:FH_174-2_T:78679f48-484c-49ac-a165-11a9c9629760	null	null	untested	untested	untested	untested	untested	untested	SOMATIC	null	unknown	unknown	null	3a2c8db4-93a1-486f-a12a-047fddbd4a36:78679f48-484c-49ac-a165-11a9c9629760	unknown	6208e09c-2637-492b-94bb-e70f3dbc3735	ce898658-164e-4c24-b2c5-6b3a8ee2f792	SAN3;MR;NNS	.	C0[0],1[41]	ZERO	MODIFIER	100	C:ND0:TD1	GCAGCAGAGGcGACACTTGGT	unknown	null	1	0	1	0	0	0
unknown	0	QIMR_Berghofer	37	4	3226262	3226262	+	IGR	SNP	T	C	T	novel	null	Flt3-ITD_ITD:FH_174-2_B:3a2c8db4-93a1-486f-a12a-047fddbd4a36	Flt3-ITD_ITD:FH_174-2_T:78679f48-484c-49ac-a165-11a9c9629760	T	T	untested	untested	untested	untested	untested	untested	SOMATIC	null	unknown	unknown	null	3a2c8db4-93a1-486f-a12a-047fddbd4a36:78679f48-484c-49ac-a165-11a9c9629760	unknown	6208e09c-2637-492b-94bb-e70f3dbc3735	ce898658-164e-4c24-b2c5-6b3a8ee2f792	COVN12;MIN;MR;NNS	C0[0],1[41],T0[0],2[41]	C2[41],0[0],T0[0],1[41]	ZERO	MODIFIER	100	C:ND1:TD2	ACATCAGCTGcGTTGGTCCTT	unknown	null	3	1	2	3	2	1
unknown	0	QIMR_Berghofer	37	4	3226550	3226550	+	IGR	SNP	C	T	T	novel	null	Flt3-ITD_ITD:FH_174-2_B:3a2c8db4-93a1-486f-a12a-047fddbd4a36	Flt3-ITD_ITD:FH_174-2_T:78679f48-484c-49ac-a165-11a9c9629760	C	C	untested	untested	untested	untested	untested	untested	SOMATIC	null	unknown	unknown	null	3a2c8db4-93a1-486f-a12a-047fddbd4a36:78679f48-484c-49ac-a165-11a9c9629760	unknown	6208e09c-2637-492b-94bb-e70f3dbc3735	ce898658-164e-4c24-b2c5-6b3a8ee2f792	COVN12;MR;NNS	C0[0],1[41]	T1[41],1[41]	ZERO	MODIFIER	100	T:ND0:TD2	GAGACATGGAtAAGAAAGAAT	unknown	null	2	0	2	1	1	0
unknown	0	QIMR_Berghofer	37	4	3226574	3226574	+	IGR	SNP	C	T	T	novel	null	Flt3-ITD_ITD:FH_174-2_B:3a2c8db4-93a1-486f-a12a-047fddbd4a36	Flt3-ITD_ITD:FH_174-2_T:78679f48-484c-49ac-a165-11a9c9629760	C	C	untested	untested	untested	untested	untested	untested	SOMATIC	null	unknown	unknown	null	3a2c8db4-93a1-486f-a12a-047fddbd4a36:78679f48-484c-49ac-a165-11a9c9629760	unknown	6208e09c-2637-492b-94bb-e70f3dbc3735	ce898658-164e-4c24-b2c5-6b3a8ee2f792	COVN12;MIN;MR;NNS	C0[0],1[41],T1[37],0[0]	T1[41],1[41]	ZERO	MODIFIER	100	T:ND1:TD2	CTCTCGTCCCtGGCTCCCCAA	unknown	null	2	0	2	2	1	1
unknown	0	QIMR_Berghofer	37	4	3226954	3226954	+	IGR	SNP	A	G	G	novel	null	Scl-cre x Flt3-ITD_ITD:SFH_194-1_B:df1deaaa-233b-49b9-bf65-635d622c26e6	Scl-cre x Flt3-ITD_ITD:SFH_194-1_T:0274eed9-8bbb-4828-9f06-c138fd964be1	A	A	untested	untested	untested	untested	untested	untested	SOMATIC	null	unknown	unknown	null	df1deaaa-233b-49b9-bf65-635d622c26e6:0274eed9-8bbb-4828-9f06-c138fd964be1	unknown	d4a3b786-4ec2-404b-bfd1-0095e4d22d9c	a9379fcb-8df5-453c-91b7-92e5b5c9f223	COVN12;MIN;MR;NNS	G0[0],1[41]	G2[41],0[0]	ZERO	MODIFIER	100	G:ND1:TD2	AAGTGAGGGAgATTTAACCCA	unknown	null	2	0	2	1	0	1
unknown	0	QIMR_Berghofer	37	4	3226969	3226969	+	IGR	SNP	A	T	T	novel	null	Scl-cre x Flt3-ITD_ITD:SFH_194-1_B:df1deaaa-233b-49b9-bf65-635d622c26e6	Scl-cre x Flt3-ITD_ITD:SFH_194-1_T:0274eed9-8bbb-4828-9f06-c138fd964be1	A	A	untested	untested	untested	untested	untested	untested	SOMATIC	null	unknown	unknown	null	df1deaaa-233b-49b9-bf65-635d622c26e6:0274eed9-8bbb-4828-9f06-c138fd964be1	unknown	d4a3b786-4ec2-404b-bfd1-0095e4d22d9c	a9379fcb-8df5-453c-91b7-92e5b5c9f223	COVN12;MIN;MR;NNS	T0[0],1[41]	T2[41],0[0]	ZERO	MODIFIER	100	T:ND1:TD2	AACCCAAAATtGGTCGATTTT	unknown	null	2	0	2	1	0	1
unknown	0	QIMR_Berghofer	37	4	3226982	3226982	+	IGR	SNP	A	T	T	novel	null	Flt3-ITD_ITD:FH_174-2_B:3a2c8db4-93a1-486f-a12a-047fddbd4a36	Flt3-ITD_ITD:FH_174-2_T:78679f48-484c-49ac-a165-11a9c9629760	null	null	untested	untested	untested	untested	untested	untested	SOMATIC	null	unknown	unknown	null	3a2c8db4-93a1-486f-a12a-047fddbd4a36:78679f48-484c-49ac-a165-11a9c9629760	unknown	6208e09c-2637-492b-94bb-e70f3dbc3735	ce898658-164e-4c24-b2c5-6b3a8ee2f792	SAN3;MR;NNS	.	T0[0],1[41]	ZERO	MODIFIER	100	T:ND0:TD1	TCGATTTTCCtATTTTCTGTT	unknown	null	1	0	1	0	0	0
unknown	0	QIMR_Berghofer	37	4	3226982	3226982	+	IGR	SNP	A	T	T	novel	null	Scl-cre x Flt3-ITD_ITD:SFH_194-1_B:df1deaaa-233b-49b9-bf65-635d622c26e6	Scl-cre x Flt3-ITD_ITD:SFH_194-1_T:0274eed9-8bbb-4828-9f06-c138fd964be1	null	null	untested	untested	untested	untested	untested	untested	SOMATIC	null	unknown	unknown	null	df1deaaa-233b-49b9-bf65-635d622c26e6:0274eed9-8bbb-4828-9f06-c138fd964be1	unknown	d4a3b786-4ec2-404b-bfd1-0095e4d22d9c	a9379fcb-8df5-453c-91b7-92e5b5c9f223	SAN3;MR;NNS	.	T2[41],0[0]	ZERO	MODIFIER	100	T:ND0:TD2	TCGATTTTCCtATTTTCTGTT	unknown	null	2	0	2	0	0	0
unknown	0	QIMR_Berghofer	37	4	3227032	3227032	+	IGR	SNP	A	G	G	rs50607383	VLD	Flt3-ITD_ITD:FH_174-2_B:3a2c8db4-93a1-486f-a12a-047fddbd4a36	Flt3-ITD_ITD:FH_174-2_T:78679f48-484c-49ac-a165-11a9c9629760	null	null	untested	untested	untested	untested	untested	untested	SOMATIC	null	unknown	unknown	null	3a2c8db4-93a1-486f-a12a-047fddbd4a36:78679f48-484c-49ac-a165-11a9c9629760	unknown	6208e09c-2637-492b-94bb-e70f3dbc3735	ce898658-164e-4c24-b2c5-6b3a8ee2f792	SAN3;MR;NNS	.	.	ZERO	MODIFIER	100	G:ND0:TD0	TGCACAAAGAgCTGTAGACAG	unknown	null	0	0	0	0	0	0
unknown	0	QIMR_Berghofer	37	4	3227052	3227052	+	IGR	SNP	A	G	G	novel	null	Flt3-ITD_ITD:FH_174-2_B:3a2c8db4-93a1-486f-a12a-047fddbd4a36	Flt3-ITD_ITD:FH_174-2_T:78679f48-484c-49ac-a165-11a9c9629760	null	null	untested	untested	untested	untested	untested	untested	SOMATIC	null	unknown	unknown	null	3a2c8db4-93a1-486f-a12a-047fddbd4a36:78679f48-484c-49ac-a165-11a9c9629760	unknown	6208e09c-2637-492b-94bb-e70f3dbc3735	ce898658-164e-4c24-b2c5-6b3a8ee2f792	SAN3;MR;NNS	.	.	ZERO	MODIFIER	100	G:ND0:TD0	GGTGAGTAGAgAGAGAGTGGC	unknown	null	0	0	0	0	0	0
unknown	0	QIMR_Berghofer	37	4	3227052	3227052	+	IGR	SNP	A	G	G	novel	null	Scl-cre x Flt3-ITD_ITD:SFH_194-1_B:df1deaaa-233b-49b9-bf65-635d622c26e6	Scl-cre x Flt3-ITD_ITD:SFH_194-1_T:0274eed9-8bbb-4828-9f06-c138fd964be1	null	null	untested	untested	untested	untested	untested	untested	SOMATIC	null	unknown	unknown	null	df1deaaa-233b-49b9-bf65-635d622c26e6:0274eed9-8bbb-4828-9f06-c138fd964be1	unknown	d4a3b786-4ec2-404b-bfd1-0095e4d22d9c	a9379fcb-8df5-453c-91b7-92e5b5c9f223	SAN3;MR;NNS	.	.	ZERO	MODIFIER	100	G:ND0:TD0	GGTGAGTAGAgAGAGAGTGGC	unknown	null	0	0	0	0	0	0
unknown	0	QIMR_Berghofer	37	4	3227061	3227061	+	IGR	SNP	G	A	A	novel	null	Flt3-ITD_ITD:FH_174-2_B:3a2c8db4-93a1-486f-a12a-047fddbd4a36	Flt3-ITD_ITD:FH_174-2_T:78679f48-484c-49ac-a165-11a9c9629760	null	null	untested	untested	untested	untested	untested	untested	SOMATIC	null	unknown	unknown	null	3a2c8db4-93a1-486f-a12a-047fddbd4a36:78679f48-484c-49ac-a165-11a9c9629760	unknown	6208e09c-2637-492b-94bb-e70f3dbc3735	ce898658-164e-4c24-b2c5-6b3a8ee2f792	SAN3;MR;NNS	.	.	ZERO	MODIFIER	100	A:ND0:TD0	AAAGAGAGTGaCTGTGTGAAA	unknown	null	0	0	0	0	0	0
unknown	0	QIMR_Berghofer	37	4	3227061	3227061	+	IGR	SNP	G	A	A	novel	null	Scl-cre x Flt3-ITD_ITD:SFH_194-1_B:df1deaaa-233b-49b9-bf65-635d622c26e6	Scl-cre x Flt3-ITD_ITD:SFH_194-1_T:0274eed9-8bbb-4828-9f06-c138fd964be1	null	null	untested	untested	untested	untested	untested	untested	SOMATIC	null	unknown	unknown	null	df1deaaa-233b-49b9-bf65-635d622c26e6:0274eed9-8bbb-4828-9f06-c138fd964be1	unknown	d4a3b786-4ec2-404b-bfd1-0095e4d22d9c	a9379fcb-8df5-453c-91b7-92e5b5c9f223	SAN3;MR;NNS	.	.	ZERO	MODIFIER	100	A:ND0:TD0	AAAGAGAGTGaCTGTGTGAAA	unknown	null	0	0	0	0	0	0
unknown	0	QIMR_Berghofer	37	4	3227062	3227062	+	IGR	SNP	C	T	T	novel	null	Flt3-ITD_ITD:FH_174-2_B:3a2c8db4-93a1-486f-a12a-047fddbd4a36	Flt3-ITD_ITD:FH_174-2_T:78679f48-484c-49ac-a165-11a9c9629760	null	null	untested	untested	untested	untested	untested	untested	SOMATIC	null	unknown	unknown	null	3a2c8db4-93a1-486f-a12a-047fddbd4a36:78679f48-484c-49ac-a165-11a9c9629760	unknown	6208e09c-2637-492b-94bb-e70f3dbc3735	ce898658-164e-4c24-b2c5-6b3a8ee2f792	SAN3;MR;NNS	.	.	ZERO	MODIFIER	100	T:ND0:TD0	AAGAGAGTGGtTGTGTGAAAG	unknown	null	0	0	0	0	0	0
unknown	0	QIMR_Berghofer	37	4	3227062	3227062	+	IGR	SNP	C	T	T	novel	null	Scl-cre x Flt3-ITD_ITD:SFH_194-1_B:df1deaaa-233b-49b9-bf65-635d622c26e6	Scl-cre x Flt3-ITD_ITD:SFH_194-1_T:0274eed9-8bbb-4828-9f06-c138fd964be1	null	null	untested	untested	untested	untested	untested	untested	SOMATIC	null	unknown	unknown	null	df1deaaa-233b-49b9-bf65-635d622c26e6:0274eed9-8bbb-4828-9f06-c138fd964be1	unknown	d4a3b786-4ec2-404b-bfd1-0095e4d22d9c	a9379fcb-8df5-453c-91b7-92e5b5c9f223	SAN3;MR;NNS	.	.	ZERO	MODIFIER	100	T:ND0:TD0	AAGAGAGTGGtTGTGTGAAAG	unknown	null	0	0	0	0	0	0
unknown	0	QIMR_Berghofer	37	4	3227081	3227081	+	IGR	SNP	C	T	T	rs50103107	VLD	Flt3-ITD_ITD:FH_174-2_B:3a2c8db4-93a1-486f-a12a-047fddbd4a36	Flt3-ITD_ITD:FH_174-2_T:78679f48-484c-49ac-a165-11a9c9629760	null	null	untested	untested	untested	untested	untested	untested	SOMATIC	null	unknown	unknown	null	3a2c8db4-93a1-486f-a12a-047fddbd4a36:78679f48-484c-49ac-a165-11a9c9629760	unknown	6208e09c-2637-492b-94bb-e70f3dbc3735	ce898658-164e-4c24-b2c5-6b3a8ee2f792	SAN3;MR;NNS	.	.	ZERO	MODIFIER	100	T:ND0:TD0	AGCCAGAAAGtGGCCTAGAGC	unknown	null	0	0	0	0	0	0
unknown	0	QIMR_Berghofer	37	4	3227081	3227081	+	IGR	SNP	C	T	T	rs50103107	VLD	Scl-cre x Flt3-ITD_ITD:SFH_194-1_B:df1deaaa-233b-49b9-bf65-635d622c26e6	Scl-cre x Flt3-ITD_ITD:SFH_194-1_T:0274eed9-8bbb-4828-9f06-c138fd964be1	null	null	untested	untested	untested	untested	untested	untested	SOMATIC	null	unknown	unknown	null	df1deaaa-233b-49b9-bf65-635d622c26e6:0274eed9-8bbb-4828-9f06-c138fd964be1	unknown	d4a3b786-4ec2-404b-bfd1-0095e4d22d9c	a9379fcb-8df5-453c-91b7-92e5b5c9f223	SAN3;MR;NNS	.	.	ZERO	MODIFIER	100	T:ND0:TD0	AGCCAGAAAGtGGCCTAGAGC	unknown	null	0	0	0	0	0	0
unknown	0	QIMR_Berghofer	37	4	3227091	3227091	+	IGR	SNP	C	T	T	novel	null	Flt3-ITD_ITD:FH_174-2_B:3a2c8db4-93a1-486f-a12a-047fddbd4a36	Flt3-ITD_ITD:FH_174-2_T:78679f48-484c-49ac-a165-11a9c9629760	null	null	untested	untested	untested	untested	untested	untested	SOMATIC	null	unknown	unknown	null	3a2c8db4-93a1-486f-a12a-047fddbd4a36:78679f48-484c-49ac-a165-11a9c9629760	unknown	6208e09c-2637-492b-94bb-e70f3dbc3735	ce898658-164e-4c24-b2c5-6b3a8ee2f792	SAN3;MR;NNS	.	.	ZERO	MODIFIER	100	T:ND0:TD0	CGGCCTAGAGtAGCACCTTCT	unknown	null	0	0	0	0	0	0
unknown	0	QIMR_Berghofer	37	4	3227091	3227091	+	IGR	SNP	C	T	T	novel	null	Scl-cre x Flt3-ITD_ITD:SFH_194-1_B:df1deaaa-233b-49b9-bf65-635d622c26e6	Scl-cre x Flt3-ITD_ITD:SFH_194-1_T:0274eed9-8bbb-4828-9f06-c138fd964be1	null	null	untested	untested	untested	untested	untested	untested	SOMATIC	null	unknown	unknown	null	df1deaaa-233b-49b9-bf65-635d622c26e6:0274eed9-8bbb-4828-9f06-c138fd964be1	unknown	d4a3b786-4ec2-404b-bfd1-0095e4d22d9c	a9379fcb-8df5-453c-91b7-92e5b5c9f223	SAN3;MR;NNS	.	.	ZERO	MODIFIER	100	T:ND0:TD0	CGGCCTAGAGtAGCACCTTCT	unknown	null	0	0	0	0	0	0
unknown	0	QIMR_Berghofer	37	4	3227112	3227112	+	IGR	SNP	T	C	C	novel	null	Flt3-ITD_ITD:FH_174-2_B:3a2c8db4-93a1-486f-a12a-047fddbd4a36	Flt3-ITD_ITD:FH_174-2_T:78679f48-484c-49ac-a165-11a9c9629760	null	null	untested	untested	untested	untested	untested	untested	SOMATIC	null	unknown	unknown	null	3a2c8db4-93a1-486f-a12a-047fddbd4a36:78679f48-484c-49ac-a165-11a9c9629760	unknown	6208e09c-2637-492b-94bb-e70f3dbc3735	ce898658-164e-4c24-b2c5-6b3a8ee2f792	SAN3;MR;NNS	.	.	ZERO	MODIFIER	100	C:ND0:TD0	CATGAGTCTCcACACTTGTCT	unknown	null	0	0	0	0	0	0
unknown	0	QIMR_Berghofer	37	4	3227112	3227112	+	IGR	SNP	T	C	C	novel	null	Scl-cre x Flt3-ITD_ITD:SFH_194-1_B:df1deaaa-233b-49b9-bf65-635d622c26e6	Scl-cre x Flt3-ITD_ITD:SFH_194-1_T:0274eed9-8bbb-4828-9f06-c138fd964be1	null	null	untested	untested	untested	untested	untested	untested	SOMATIC	null	unknown	unknown	null	df1deaaa-233b-49b9-bf65-635d622c26e6:0274eed9-8bbb-4828-9f06-c138fd964be1	unknown	d4a3b786-4ec2-404b-bfd1-0095e4d22d9c	a9379fcb-8df5-453c-91b7-92e5b5c9f223	SAN3;MR;NNS	.	.	ZERO	MODIFIER	100	C:ND0:TD0	CATGAGTCTCcACACTTGTCT	unknown	null	0	0	0	0	0	0
unknown	0	QIMR_Berghofer	37	4	3227129	3227129	+	IGR	SNP	A	C	C	novel	null	Flt3-ITD_ITD:FH_174-2_B:3a2c8db4-93a1-486f-a12a-047fddbd4a36	Flt3-ITD_ITD:FH_174-2_T:78679f48-484c-49ac-a165-11a9c9629760	null	null	untested	untested	untested	untested	untested	untested	SOMATIC	null	unknown	unknown	null	3a2c8db4-93a1-486f-a12a-047fddbd4a36:78679f48-484c-49ac-a165-11a9c9629760	unknown	6208e09c-2637-492b-94bb-e70f3dbc3735	ce898658-164e-4c24-b2c5-6b3a8ee2f792	SAN3;MR;NNS	.	.	ZERO	MODIFIER	100	C:ND0:TD0	GTCTTGGAGAcTCCAGAACTG	unknown	null	0	0	0	0	0	0
unknown	0	QIMR_Berghofer	37	4	3227129	3227129	+	IGR	SNP	A	C	C	novel	null	Scl-cre x Flt3-ITD_ITD:SFH_194-1_B:df1deaaa-233b-49b9-bf65-635d622c26e6	Scl-cre x Flt3-ITD_ITD:SFH_194-1_T:0274eed9-8bbb-4828-9f06-c138fd964be1	null	null	untested	untested	untested	untested	untested	untested	SOMATIC	null	unknown	unknown	null	df1deaaa-233b-49b9-bf65-635d622c26e6:0274eed9-8bbb-4828-9f06-c138fd964be1	unknown	d4a3b786-4ec2-404b-bfd1-0095e4d22d9c	a9379fcb-8df5-453c-91b7-92e5b5c9f223	SAN3;MR;NNS	.	.	ZERO	MODIFIER	100	C:ND0:TD0	GTCTTGGAGAcTCCAGAACTG	unknown	null	0	0	0	0	0	0
unknown	0	QIMR_Berghofer	37	4	3227143	3227143	+	IGR	SNP	A	G	G	novel	null	Flt3-ITD_ITD:FH_174-2_B:3a2c8db4-93a1-486f-a12a-047fddbd4a36	Flt3-ITD_ITD:FH_174-2_T:78679f48-484c-49ac-a165-11a9c9629760	null	null	untested	untested	untested	untested	untested	untested	SOMATIC	null	unknown	unknown	null	3a2c8db4-93a1-486f-a12a-047fddbd4a36:78679f48-484c-49ac-a165-11a9c9629760	unknown	6208e09c-2637-492b-94bb-e70f3dbc3735	ce898658-164e-4c24-b2c5-6b3a8ee2f792	SAN3;MR;NNS	.	.	ZERO	MODIFIER	100	G:ND0:TD0	AGAACTGTGGgAAAATTAATT	unknown	null	0	0	0	0	0	0
unknown	0	QIMR_Berghofer	37	4	3227143	3227143	+	IGR	SNP	A	G	G	novel	null	Scl-cre x Flt3-ITD_ITD:SFH_194-1_B:df1deaaa-233b-49b9-bf65-635d622c26e6	Scl-cre x Flt3-ITD_ITD:SFH_194-1_T:0274eed9-8bbb-4828-9f06-c138fd964be1	null	null	untested	untested	untested	untested	untested	untested	SOMATIC	null	unknown	unknown	null	df1deaaa-233b-49b9-bf65-635d622c26e6:0274eed9-8bbb-4828-9f06-c138fd964be1	unknown	d4a3b786-4ec2-404b-bfd1-0095e4d22d9c	a9379fcb-8df5-453c-91b7-92e5b5c9f223	SAN3;MR;NNS	.	.	ZERO	MODIFIER	100	G:ND0:TD0	AGAACTGTGGgAAAATTAATT	unknown	null	0	0	0	0	0	0
unknown	0	QIMR_Berghofer	37	4	3228562	3228562	+	IGR	SNP	G	A	A	novel	null	Scl-cre x Flt3-ITD_ITD:SFH_194-1_B:df1deaaa-233b-49b9-bf65-635d622c26e6	Scl-cre x Flt3-ITD_ITD:SFH_194-1_T:0274eed9-8bbb-4828-9f06-c138fd964be1	G	G	untested	untested	untested	untested	untested	untested	SOMATIC	null	unknown	unknown	null	df1deaaa-233b-49b9-bf65-635d622c26e6:0274eed9-8bbb-4828-9f06-c138fd964be1	unknown	d4a3b786-4ec2-404b-bfd1-0095e4d22d9c	a9379fcb-8df5-453c-91b7-92e5b5c9f223	SAN3_1;MR_1;COVN12_2;MR_2	G1[37],1[41]	A3[41],1[41],G0[0],1[41]	ZERO_1,ZERO_2	MODIFIER	100	A:ND0:TD4	TGTGTATCCGT	unknown	null	5	1	4	2	2	0
unknown	0	QIMR_Berghofer	37	4	3228644	3228644	+	IGR	DEL	A	A	-	novel	null	Scl-cre x Flt3-ITD_ITD:SFH_194-1_B:df1deaaa-233b-49b9-bf65-635d622c26e6	Scl-cre x Flt3-ITD_ITD:SFH_194-1_T:0274eed9-8bbb-4828-9f06-c138fd964be1	A	A	untested	untested	untested	untested	untested	untested	SOMATIC	null	unknown	unknown	null	df1deaaa-233b-49b9-bf65-635d622c26e6:0274eed9-8bbb-4828-9f06-c138fd964be1	unknown	d4a3b786-4ec2-404b-bfd1-0095e4d22d9c	a9379fcb-8df5-453c-91b7-92e5b5c9f223	COVN12;NNS;TRF;REPEAT	0,3,3,0[0,0],0[0],0,1,0	0,3,3,0[0,0],0[0],0,1,0	ZERO	MODIFIER	100	-:ND0:TD0	AGTGAGCTCC_AGACAGACAG	unknown	null	3	3	0	3	3	0
unknown	0	QIMR_Berghofer	37	4	3228647	3228653	+	IGR	DEL	ACAGACA	ACAGACA	-	novel	null	Scl-cre x Flt3-ITD_ITD:SFH_194-1_B:df1deaaa-233b-49b9-bf65-635d622c26e6	Scl-cre x Flt3-ITD_ITD:SFH_194-1_T:0274eed9-8bbb-4828-9f06-c138fd964be1	ACAGACA	ACAGACA	untested	untested	untested	untested	untested	untested	SOMATIC	null	unknown	unknown	null	df1deaaa-233b-49b9-bf65-635d622c26e6:0274eed9-8bbb-4828-9f06-c138fd964be1	unknown	d4a3b786-4ec2-404b-bfd1-0095e4d22d9c	a9379fcb-8df5-453c-91b7-92e5b5c9f223	COVN12;NNS;TRF;REPEAT	0,3,3,0[0,0],0[0],1,0,0	0,5,4,0[0,0],0[0],1,0,0	ZERO	MODIFIER	100	-:ND0:TD0	GAGCTCCAAG_______GACAGACAGA	unknown	null	4	3	0	3	2	0
unknown	0	QIMR_Berghofer	37	4	3228794	3228794	+	IGR	SNP	C	T	T	rs49814471	null	Flt3-ITD_ITD:FH_174-2_B:3a2c8db4-93a1-486f-a12a-047fddbd4a36	Flt3-ITD_ITD:FH_174-2_T:78679f48-484c-49ac-a165-11a9c9629760	C	C	untested	untested	untested	untested	untested	untested	SOMATIC	null	unknown	unknown	null	3a2c8db4-93a1-486f-a12a-047fddbd4a36:78679f48-484c-49ac-a165-11a9c9629760	unknown	6208e09c-2637-492b-94bb-e70f3dbc3735	ce898658-164e-4c24-b2c5-6b3a8ee2f792	COVN12;MR;NNS	C1[41],1[41]	C1[41],0[0],T0[0],2[41]	ZERO	MODIFIER	100	T:ND0:TD2	CTCTCCAGGCtCAGCCGGCCT	unknown	null	3	1	2	2	2	0
unknown	0	QIMR_Berghofer	37	4	3228805	3228805	+	IGR	SNP	C	A	A	novel	null	Flt3-ITD_ITD:FH_174-2_B:3a2c8db4-93a1-486f-a12a-047fddbd4a36	Flt3-ITD_ITD:FH_174-2_T:78679f48-484c-49ac-a165-11a9c9629760	C	C	untested	untested	untested	untested	untested	untested	SOMATIC	null	unknown	unknown	null	3a2c8db4-93a1-486f-a12a-047fddbd4a36:78679f48-484c-49ac-a165-11a9c9629760	unknown	6208e09c-2637-492b-94bb-e70f3dbc3735	ce898658-164e-4c24-b2c5-6b3a8ee2f792	COVN12;MR;NNS	C1[32],1[41]	A0[0],1[41],C1[41],0[0]	ZERO	MODIFIER	100	A:ND0:TD1	CAGCCGGCCTaCCTCCACCAG	unknown	null	2	1	1	2	2	0
unknown	0	QIMR_Berghofer	37	4	3229044	3229044	+	IGR	SNP	A	G	G	novel	null	Scl-cre x Flt3-ITD_ITD:SFH_194-1_B:df1deaaa-233b-49b9-bf65-635d622c26e6	Scl-cre x Flt3-ITD_ITD:SFH_194-1_T:0274eed9-8bbb-4828-9f06-c138fd964be1	A	A	untested	untested	untested	untested	untested	untested	SOMATIC	null	unknown	unknown	null	df1deaaa-233b-49b9-bf65-635d622c26e6:0274eed9-8bbb-4828-9f06-c138fd964be1	unknown	d4a3b786-4ec2-404b-bfd1-0095e4d22d9c	a9379fcb-8df5-453c-91b7-92e5b5c9f223	COVN12;MR;NNS	A0[0],1[41]	G1[32],0[0]	ZERO	MODIFIER	100	G:ND0:TD1	CAATATATGCgTCTTTTATTG	unknown	null	1	0	1	1	1	0
unknown	0	QIMR_Berghofer	37	4	3229080	3229080	+	IGR	SNP	G	T	T	novel	null	Flt3-ITD_ITD:FH_174-2_B:3a2c8db4-93a1-486f-a12a-047fddbd4a36	Flt3-ITD_ITD:FH_174-2_T:78679f48-484c-49ac-a165-11a9c9629760	null	null	untested	untested	untested	untested	untested	untested	SOMATIC	null	unknown	unknown	null	3a2c8db4-93a1-486f-a12a-047fddbd4a36:78679f48-484c-49ac-a165-11a9c9629760	unknown	6208e09c-2637-492b-94bb-e70f3dbc3735	ce898658-164e-4c24-b2c5-6b3a8ee2f792	SAN3;MR;NNS	.	T1[41],0[0]	ZERO	MODIFIER	100	T:ND0:TD1	GTTCACTTCCtATCTGTCACA	unknown	null	1	0	1	0	0	0
unknown	0	QIMR_Berghofer	37	4	3229152	3229152	+	IGR	SNP	G	A	A	novel	null	Scl-cre x Flt3-ITD_ITD:SFH_194-1_B:df1deaaa-233b-49b9-bf65-635d622c26e6	Scl-cre x Flt3-ITD_ITD:SFH_194-1_T:0274eed9-8bbb-4828-9f06-c138fd964be1	null	null	untested	untested	untested	untested	untested	untested	SOMATIC	null	unknown	unknown	null	df1deaaa-233b-49b9-bf65-635d622c26e6:0274eed9-8bbb-4828-9f06-c138fd964be1	unknown	d4a3b786-4ec2-404b-bfd1-0095e4d22d9c	a9379fcb-8df5-453c-91b7-92e5b5c9f223	SAN3;MR;NNS	.	A0[0],2[41]	ZERO	MODIFIER	100	A:ND0:TD2	AAGTCCTTGTaTTGGGGCAAC	unknown	null	2	0	2	0	0	0
unknown	0	QIMR_Berghofer	37	4	3229154	3229154	+	IGR	SNP	T	C	C	novel	null	Scl-cre x Flt3-ITD_ITD:SFH_194-1_B:df1deaaa-233b-49b9-bf65-635d622c26e6	Scl-cre x Flt3-ITD_ITD:SFH_194-1_T:0274eed9-8bbb-4828-9f06-c138fd964be1	null	null	untested	untested	untested	untested	untested	untested	SOMATIC	null	unknown	unknown	null	df1deaaa-233b-49b9-bf65-635d622c26e6:0274eed9-8bbb-4828-9f06-c138fd964be1	unknown	d4a3b786-4ec2-404b-bfd1-0095e4d22d9c	a9379fcb-8df5-453c-91b7-92e5b5c9f223	SAN3;MR;NNS	.	C0[0],2[41]	ZERO	MODIFIER	100	C:ND0:TD2	GTCCTTGTGTcGGGGCAACTT	unknown	null	2	0	2	0	0	0
unknown	0	QIMR_Berghofer	37	3	3229576	3229576	+	IGR	SNP	T	A	A	novel	null	Flt3-ITD_ITD:FH_174-2_B:3a2c8db4-93a1-486f-a12a-047fddbd4a36	Flt3-ITD_ITD:FH_174-2_T:78679f48-484c-49ac-a165-11a9c9629760	null	null	untested	untested	untested	untested	untested	untested	SOMATIC	null	unknown	unknown	null	3a2c8db4-93a1-486f-a12a-047fddbd4a36:78679f48-484c-49ac-a165-11a9c9629760	unknown	6208e09c-2637-492b-94bb-e70f3dbc3735	ce898658-164e-4c24-b2c5-6b3a8ee2f792	SAN3;MR;NNS	.	.	ZERO	MODIFIER	100	A:ND0:TD0	TAGGCTTCTTaTGTGTTTACT	unknown	null	0	0	0	0	0	0
unknown	0	QIMR_Berghofer	37	3	3229578	3229578	+	IGR	SNP	G	T	T	novel	null	Flt3-ITD_ITD:FH_174-2_B:3a2c8db4-93a1-486f-a12a-047fddbd4a36	Flt3-ITD_ITD:FH_174-2_T:78679f48-484c-49ac-a165-11a9c9629760	null	null	untested	untested	untested	untested	untested	untested	SOMATIC	null	unknown	unknown	null	3a2c8db4-93a1-486f-a12a-047fddbd4a36:78679f48-484c-49ac-a165-11a9c9629760	unknown	6208e09c-2637-492b-94bb-e70f3dbc3735	ce898658-164e-4c24-b2c5-6b3a8ee2f792	SAN3;MR;NNS	.	.	ZERO	MODIFIER	100	T:ND0:TD0	GGCTTCTTTTtTGTTTACTGC	unknown	null	0	0	0	0	0	0
unknown	0	QIMR_Berghofer	37	3	3229579	3229579	+	IGR	SNP	T	C	C	novel	null	Flt3-ITD_ITD:FH_174-2_B:3a2c8db4-93a1-486f-a12a-047fddbd4a36	Flt3-ITD_ITD:FH_174-2_T:78679f48-484c-49ac-a165-11a9c9629760	null	null	untested	untested	untested	untested	untested	untested	SOMATIC	null	unknown	unknown	null	3a2c8db4-93a1-486f-a12a-047fddbd4a36:78679f48-484c-49ac-a165-11a9c9629760	unknown	6208e09c-2637-492b-94bb-e70f3dbc3735	ce898658-164e-4c24-b2c5-6b3a8ee2f792	SAN3;MR;NNS	.	.	ZERO	MODIFIER	100	C:ND0:TD0	GCTTCTTTTGcGTTTACTGCC	unknown	null	0	0	0	0	0	0
unknown	0	QIMR_Berghofer	37	3	3229580	3229580	+	IGR	SNP	G	A	A	novel	null	Flt3-ITD_ITD:FH_174-2_B:3a2c8db4-93a1-486f-a12a-047fddbd4a36	Flt3-ITD_ITD:FH_174-2_T:78679f48-484c-49ac-a165-11a9c9629760	null	null	untested	untested	untested	untested	untested	untested	SOMATIC	null	unknown	unknown	null	3a2c8db4-93a1-486f-a12a-047fddbd4a36:78679f48-484c-49ac-a165-11a9c9629760	unknown	6208e09c-2637-492b-94bb-e70f3dbc3735	ce898658-164e-4c24-b2c5-6b3a8ee2f792	SAN3;MR;NNS	.	.	ZERO	MODIFIER	100	A:ND0:TD0	CTTCTTTTGTaTTTACTGCCA	unknown	null	0	0	0	0	0	0
unknown	0	QIMR_Berghofer	37	3	3229586	3229586	+	IGR	SNP	T	A	A	novel	null	Flt3-ITD_ITD:FH_174-2_B:3a2c8db4-93a1-486f-a12a-047fddbd4a36	Flt3-ITD_ITD:FH_174-2_T:78679f48-484c-49ac-a165-11a9c9629760	null	null	untested	untested	untested	untested	untested	untested	SOMATIC	null	unknown	unknown	null	3a2c8db4-93a1-486f-a12a-047fddbd4a36:78679f48-484c-49ac-a165-11a9c9629760	unknown	6208e09c-2637-492b-94bb-e70f3dbc3735	ce898658-164e-4c24-b2c5-6b3a8ee2f792	SAN3;MR;NNS	.	.	ZERO	MODIFIER	100	A:ND0:TD0	TTGTGTTTACaGCCACCTCTT	unknown	null	0	0	0	0	0	0
unknown	0	QIMR_Berghofer	37	4	3230052	3230052	+	IGR	SNP	A	A	G	novel	null	Scl-cre x Flt3-ITD_ITD:SFH_194-1_B:df1deaaa-233b-49b9-bf65-635d622c26e6	Scl-cre x Flt3-ITD_ITD:SFH_194-1_T:0274eed9-8bbb-4828-9f06-c138fd964be1	A	A	untested	untested	untested	untested	untested	untested	SOMATIC	null	unknown	unknown	null	df1deaaa-233b-49b9-bf65-635d622c26e6:0274eed9-8bbb-4828-9f06-c138fd964be1	unknown	d4a3b786-4ec2-404b-bfd1-0095e4d22d9c	a9379fcb-8df5-453c-91b7-92e5b5c9f223	COVN12;MR;NNS	A1[41],1[41]	A2[39],1[41]	ZERO	MODIFIER	100	G:ND0:TD0	GGGACCAGAGgTCCTGATGCC	unknown	null	3	3	0	2	2	0
unknown	0	QIMR_Berghofer	37	4	3230060	3230060	+	IGR	SNP	G	C	G	novel	null	Scl-cre x Flt3-ITD_ITD:SFH_194-1_B:df1deaaa-233b-49b9-bf65-635d622c26e6	Scl-cre x Flt3-ITD_ITD:SFH_194-1_T:0274eed9-8bbb-4828-9f06-c138fd964be1	G	G	untested	untested	untested	untested	untested	untested	SOMATIC	null	unknown	unknown	null	df1deaaa-233b-49b9-bf65-635d622c26e6:0274eed9-8bbb-4828-9f06-c138fd964be1	unknown	d4a3b786-4ec2-404b-bfd1-0095e4d22d9c	a9379fcb-8df5-453c-91b7-92e5b5c9f223	COVN12;MR;NNS	G1[41],1[41]	G2[41],1[41]	ZERO	MODIFIER	100	C:ND0:TD0	AGATCCTGATcCCTGGTAACT	unknown	null	3	3	0	2	2	0
unknown	0	QIMR_Berghofer	37	4	3230207	3230207	+	IGR	SNP	G	T	T	novel	null	Scl-cre x Flt3-ITD_ITD:SFH_194-1_B:df1deaaa-233b-49b9-bf65-635d622c26e6	Scl-cre x Flt3-ITD_ITD:SFH_194-1_T:0274eed9-8bbb-4828-9f06-c138fd964be1	null	null	untested	untested	untested	untested	untested	untested	SOMATIC	null	unknown	unknown	null	df1deaaa-233b-49b9-bf65-635d622c26e6:0274eed9-8bbb-4828-9f06-c138fd964be1	unknown	d4a3b786-4ec2-404b-bfd1-0095e4d22d9c	a9379fcb-8df5-453c-91b7-92e5b5c9f223	SAN3;MR;NNS	.	T1[41],0[0]	ZERO	MODIFIER	100	T:ND0:TD1	GCCAGTGTTTtGGAACCAGGT	unknown	null	1	0	1	0	0	0
unknown	0	QIMR_Berghofer	37	4	3230216	3230216	+	IGR	SNP	G	C	C	novel	null	Scl-cre x Flt3-ITD_ITD:SFH_194-1_B:df1deaaa-233b-49b9-bf65-635d622c26e6	Scl-cre x Flt3-ITD_ITD:SFH_194-1_T:0274eed9-8bbb-4828-9f06-c138fd964be1	null	null	untested	untested	untested	untested	untested	untested	SOMATIC	null	unknown	unknown	null	df1deaaa-233b-49b9-bf65-635d622c26e6:0274eed9-8bbb-4828-9f06-c138fd964be1	unknown	d4a3b786-4ec2-404b-bfd1-0095e4d22d9c	a9379fcb-8df5-453c-91b7-92e5b5c9f223	SAN3;MR;NNS	.	C1[41],0[0]	ZERO	MODIFIER	100	C:ND0:TD1	TGGGAACCAGcTTGATAAGCA	unknown	null	1	0	1	0	0	0
unknown	0	QIMR_Berghofer	37	4	3230236	3230236	+	IGR	SNP	T	C	C	novel	null	Scl-cre x Flt3-ITD_ITD:SFH_194-1_B:df1deaaa-233b-49b9-bf65-635d622c26e6	Scl-cre x Flt3-ITD_ITD:SFH_194-1_T:0274eed9-8bbb-4828-9f06-c138fd964be1	null	null	untested	untested	untested	untested	untested	untested	SOMATIC	null	unknown	unknown	null	df1deaaa-233b-49b9-bf65-635d622c26e6:0274eed9-8bbb-4828-9f06-c138fd964be1	unknown	d4a3b786-4ec2-404b-bfd1-0095e4d22d9c	a9379fcb-8df5-453c-91b7-92e5b5c9f223	SAN3;MR;NNS	.	C1[41],1[41]	ZERO	MODIFIER	100	C:ND0:TD2	AGAATTCAAGcCCTAGGACCC	unknown	null	2	0	2	0	0	0
unknown	0	QIMR_Berghofer	37	4	3230275	3230275	+	IGR	SNP	T	C	C	novel	null	Scl-cre x Flt3-ITD_ITD:SFH_194-1_B:df1deaaa-233b-49b9-bf65-635d622c26e6	Scl-cre x Flt3-ITD_ITD:SFH_194-1_T:0274eed9-8bbb-4828-9f06-c138fd964be1	null	null	untested	untested	untested	untested	untested	untested	SOMATIC	null	unknown	unknown	null	df1deaaa-233b-49b9-bf65-635d622c26e6:0274eed9-8bbb-4828-9f06-c138fd964be1	unknown	d4a3b786-4ec2-404b-bfd1-0095e4d22d9c	a9379fcb-8df5-453c-91b7-92e5b5c9f223	SAN3;MR;NNS	.	C0[0],1[41]	ZERO	MODIFIER	100	C:ND0:TD1	ATCAGCTGCCcCAAGTTGTTC	unknown	null	1	0	1	0	0	0
Nlrp12	0	QIMR_Berghofer	37	7	3230646	3230647	+	Intron	INS	-	G	G	novel	null	Scl-cre x Flt3-ITD_ITD:SFH_194-1_B:df1deaaa-233b-49b9-bf65-635d622c26e6	Scl-cre x Flt3-ITD_ITD:SFH_194-1_T:0274eed9-8bbb-4828-9f06-c138fd964be1	null	null	untested	untested	untested	untested	untested	untested	SOMATIC	null	unknown	unknown	null	df1deaaa-233b-49b9-bf65-635d622c26e6:0274eed9-8bbb-4828-9f06-c138fd964be1	unknown	d4a3b786-4ec2-404b-bfd1-0095e4d22d9c	a9379fcb-8df5-453c-91b7-92e5b5c9f223	TBIAS;COVN12;NNS	null	2,3,3,2[2,0],3[3],0,0,0	LOW	MODIFIER	100	G:ND0:TD2	TATTAAGAAAgGCCCTGTTGG	unknown	null	3	0	3	0	0	0
Nlrp12	0	QIMR_Berghofer	37	7	3230655	3230655	+	Intron	SNP	G	T	T	novel	null	Scl-cre x Flt3-ITD_ITD:SFH_194-1_B:df1deaaa-233b-49b9-bf65-635d622c26e6	Scl-cre x Flt3-ITD_ITD:SFH_194-1_T:0274eed9-8bbb-4828-9f06-c138fd964be1	.	null	untested	untested	untested	untested	untested	untested	SOMATIC	null	unknown	unknown	null	df1deaaa-233b-49b9-bf65-635d622c26e6:0274eed9-8bbb-4828-9f06-c138fd964be1	unknown	d4a3b786-4ec2-404b-bfd1-0095e4d22d9c	a9379fcb-8df5-453c-91b7-92e5b5c9f223	SAN3_1;MR_1;NNS_1;5BP2_1;SBIASCOV_1;SAN3_2;MR_2;NNS_2	.	T3[39.67],0[0]	ZERO_1,ZERO_2	MODIFIER	100	T:ND0:TD3	CTGTTTGGGCG	unknown	null	3	0	3	0	0	0
Nlrp12	0	QIMR_Berghofer	37	7	3230662	3230662	+	Intron	DEL	G	-	-	novel	null	Scl-cre x Flt3-ITD_ITD:SFH_194-1_B:df1deaaa-233b-49b9-bf65-635d622c26e6	Scl-cre x Flt3-ITD_ITD:SFH_194-1_T:0274eed9-8bbb-4828-9f06-c138fd964be1	null	null	untested	untested	untested	untested	untested	untested	SOMATIC	null	unknown	unknown	null	df1deaaa-233b-49b9-bf65-635d622c26e6:0274eed9-8bbb-4828-9f06-c138fd964be1	unknown	d4a3b786-4ec2-404b-bfd1-0095e4d22d9c	a9379fcb-8df5-453c-91b7-92e5b5c9f223	COVN12;NNS	null	0,1,1,0[0,0],1[1],0,0,0	LOW	MODIFIER	100	-:ND0:TD0	GTTGGGGCGT_GGGGGTGTAC	unknown	null	1	0	1	0	0	0
Nlrp12	0	QIMR_Berghofer	37	7	3230665	3230665	+	Intron	SNP	G	T	T	novel	null	Scl-cre x Flt3-ITD_ITD:SFH_194-1_B:df1deaaa-233b-49b9-bf65-635d622c26e6	Scl-cre x Flt3-ITD_ITD:SFH_194-1_T:0274eed9-8bbb-4828-9f06-c138fd964be1	null	null	untested	untested	untested	untested	untested	untested	SOMATIC	null	unknown	unknown	null	df1deaaa-233b-49b9-bf65-635d622c26e6:0274eed9-8bbb-4828-9f06-c138fd964be1	unknown	d4a3b786-4ec2-404b-bfd1-0095e4d22d9c	a9379fcb-8df5-453c-91b7-92e5b5c9f223	SAN3;MR;NNS	.	T1[41],0[0]	ZERO	MODIFIER	100	T:ND0:TD1	GGGGCGTGGGtGGTGTACACC	unknown	null	1	0	1	0	0	0
unknown	0	QIMR_Berghofer	37	16	3231620	3231620	+	IGR	SNP	C	T	T	novel	null	Scl-cre x Flt3-ITD_ITD:SFH_194-1_B:df1deaaa-233b-49b9-bf65-635d622c26e6	Scl-cre x Flt3-ITD_ITD:SFH_194-1_T:0274eed9-8bbb-4828-9f06-c138fd964be1	null	null	untested	untested	untested	untested	untested	untested	SOMATIC	null	unknown	unknown	null	df1deaaa-233b-49b9-bf65-635d622c26e6:0274eed9-8bbb-4828-9f06-c138fd964be1	unknown	d4a3b786-4ec2-404b-bfd1-0095e4d22d9c	a9379fcb-8df5-453c-91b7-92e5b5c9f223	SAN3;NNS	.	T4[41],1[41]	ZERO	MODIFIER	100	T:ND0:TD2	GTGCTTCACTG	unknown	null	5	0	5	0	0	0
unknown	0	QIMR_Berghofer	37	16	3231623	3231623	+	IGR	SNP	C	G	G	novel	null	Scl-cre x Flt3-ITD_ITD:SFH_194-1_B:df1deaaa-233b-49b9-bf65-635d622c26e6	Scl-cre x Flt3-ITD_ITD:SFH_194-1_T:0274eed9-8bbb-4828-9f06-c138fd964be1	null	null	untested	untested	untested	untested	untested	untested	SOMATIC	null	unknown	unknown	null	df1deaaa-233b-49b9-bf65-635d622c26e6:0274eed9-8bbb-4828-9f06-c138fd964be1	unknown	d4a3b786-4ec2-404b-bfd1-0095e4d22d9c	a9379fcb-8df5-453c-91b7-92e5b5c9f223	SAN3;NNS;MIUN	.	G4[41],1[41]	ZERO	MODIFIER	100	G:ND0:TD2	CTCCAGTGTGG	unknown	null	5	0	5	0	0	0
unknown	0	QIMR_Berghofer	37	16	3231866	3231866	+	IGR	SNP	A	G	G	novel	null	Flt3-ITD_ITD:FH_174-2_B:3a2c8db4-93a1-486f-a12a-047fddbd4a36	Flt3-ITD_ITD:FH_174-2_T:78679f48-484c-49ac-a165-11a9c9629760	A	A	untested	untested	untested	untested	untested	untested	SOMATIC	null	unknown	unknown	null	3a2c8db4-93a1-486f-a12a-047fddbd4a36:78679f48-484c-49ac-a165-11a9c9629760	unknown	6208e09c-2637-492b-94bb-e70f3dbc3735	ce898658-164e-4c24-b2c5-6b3a8ee2f792	COVN12;MR;NNS	A1[37],2[36.5]	A1[41],0[0],G1[41],2[41]	ZERO	MODIFIER	100	G:ND0:TD3	ACAGTGCTCCA	unknown	null	4	1	3	3	3	0
unknown	0	QIMR_Berghofer	37	4	3232331	3232331	+	IGR	SNP	T	A	T	novel	null	Flt3-ITD_ITD:FH_174-2_B:3a2c8db4-93a1-486f-a12a-047fddbd4a36	Flt3-ITD_ITD:FH_174-2_T:78679f48-484c-49ac-a165-11a9c9629760	null	null	untested	untested	untested	untested	untested	untested	SOMATIC	null	unknown	unknown	null	3a2c8db4-93a1-486f-a12a-047fddbd4a36:78679f48-484c-49ac-a165-11a9c9629760	unknown	6208e09c-2637-492b-94bb-e70f3dbc3735	ce898658-164e-4c24-b2c5-6b3a8ee2f792	SAN3;MR;NNS	.	A2[34],1[32],T3[39.67],1[41]	ZERO	MODIFIER	100	A:ND0:TD3	ACAGCATTTCC	unknown	null	7	4	3	0	0	0
unknown	0	QIMR_Berghofer	37	4	3232335	3232335	+	IGR	SNP	C	T	T	novel	null	Flt3-ITD_ITD:FH_174-2_B:3a2c8db4-93a1-486f-a12a-047fddbd4a36	Flt3-ITD_ITD:FH_174-2_T:78679f48-484c-49ac-a165-11a9c9629760	.	null	untested	untested	untested	untested	untested	untested	SOMATIC	null	unknown	unknown	null	3a2c8db4-93a1-486f-a12a-047fddbd4a36:78679f48-484c-49ac-a165-11a9c9629760	unknown	6208e09c-2637-492b-94bb-e70f3dbc3735	ce898658-164e-4c24-b2c5-6b3a8ee2f792	SAN3_1;SAN3_2	.	C2[41],0[0],T3[41],2[39]	LOW_1,LOW_2	MODIFIER	100	T:ND0:TD5	CTTTTTCCAGA	unknown	null	7	2	5	0	0	0
unknown	0	QIMR_Berghofer	37	4	3233172	3233172	+	IGR	SNP	G	A	A	rs387214121	null	Scl-cre x Flt3-ITD_ITD:SFH_194-1_B:df1deaaa-233b-49b9-bf65-635d622c26e6	Scl-cre x Flt3-ITD_ITD:SFH_194-1_T:0274eed9-8bbb-4828-9f06-c138fd964be1	null	null	untested	untested	untested	untested	untested	untested	SOMATIC	null	unknown	unknown	null	df1deaaa-233b-49b9-bf65-635d622c26e6:0274eed9-8bbb-4828-9f06-c138fd964be1	unknown	d4a3b786-4ec2-404b-bfd1-0095e4d22d9c	a9379fcb-8df5-453c-91b7-92e5b5c9f223	SAN3;MR;NNS	.	A0[0],1[41]	ZERO	MODIFIER	100	A:ND0:TD1	TCATGTACTCaTTTGGGGTCC	unknown	null	1	0	1	0	0	0
unknown	0	QIMR_Berghofer	37	4	3233185	3233185	+	IGR	SNP	G	A	A	novel	null	Scl-cre x Flt3-ITD_ITD:SFH_194-1_B:df1deaaa-233b-49b9-bf65-635d622c26e6	Scl-cre x Flt3-ITD_ITD:SFH_194-1_T:0274eed9-8bbb-4828-9f06-c138fd964be1	null	null	untested	untested	untested	untested	untested	untested	SOMATIC	null	unknown	unknown	null	df1deaaa-233b-49b9-bf65-635d622c26e6:0274eed9-8bbb-4828-9f06-c138fd964be1	unknown	d4a3b786-4ec2-404b-bfd1-0095e4d22d9c	a9379fcb-8df5-453c-91b7-92e5b5c9f223	SAN3;MR;NNS	.	A0[0],1[37]	ZERO	MODIFIER	100	A:ND0:TD1	TGGGGTCCTAaGGACAATCTA	unknown	null	1	0	1	0	0	0
unknown	0	QIMR_Berghofer	37	4	3233230	3233230	+	IGR	SNP	T	C	C	rs580880560	null	Flt3-ITD_ITD:FH_174-2_B:3a2c8db4-93a1-486f-a12a-047fddbd4a36	Flt3-ITD_ITD:FH_174-2_T:78679f48-484c-49ac-a165-11a9c9629760	null	null	untested	untested	untested	untested	untested	untested	SOMATIC	null	unknown	unknown	null	3a2c8db4-93a1-486f-a12a-047fddbd4a36:78679f48-484c-49ac-a165-11a9c9629760	unknown	6208e09c-2637-492b-94bb-e70f3dbc3735	ce898658-164e-4c24-b2c5-6b3a8ee2f792	SAN3;MR;NNS	.	.	ZERO	MODIFIER	100	C:ND0:TD0	GTATTGCTTCcTTATGTACCA	unknown	null	0	0	0	0	0	0
unknown	0	QIMR_Berghofer	37	4	3233258	3233258	+	IGR	SNP	G	C	C	rs584194408	null	Flt3-ITD_ITD:FH_174-2_B:3a2c8db4-93a1-486f-a12a-047fddbd4a36	Flt3-ITD_ITD:FH_174-2_T:78679f48-484c-49ac-a165-11a9c9629760	null	null	untested	untested	untested	untested	untested	untested	SOMATIC	null	unknown	unknown	null	3a2c8db4-93a1-486f-a12a-047fddbd4a36:78679f48-484c-49ac-a165-11a9c9629760	unknown	6208e09c-2637-492b-94bb-e70f3dbc3735	ce898658-164e-4c24-b2c5-6b3a8ee2f792	SAN3;MR;NNS	.	C0[0],1[41]	ZERO	MODIFIER	100	C:ND0:TD1	CTGGGTCTTTcTACAGAGTAC	unknown	null	1	0	1	0	0	0
unknown	0	QIMR_Berghofer	37	4	3233280	3233280	+	IGR	SNP	T	C	C	rs578757170	null	Flt3-ITD_ITD:FH_174-2_B:3a2c8db4-93a1-486f-a12a-047fddbd4a36	Flt3-ITD_ITD:FH_174-2_T:78679f48-484c-49ac-a165-11a9c9629760	null	null	untested	untested	untested	untested	untested	untested	SOMATIC	null	unknown	unknown	null	3a2c8db4-93a1-486f-a12a-047fddbd4a36:78679f48-484c-49ac-a165-11a9c9629760	unknown	6208e09c-2637-492b-94bb-e70f3dbc3735	ce898658-164e-4c24-b2c5-6b3a8ee2f792	SAN3;MR;NNS	.	C0[0],1[41]	ZERO	MODIFIER	100	C:ND0:TD1	ACTTGTATAAcATTAAAAAAA	unknown	null	1	0	1	0	0	0
unknown	0	QIMR_Berghofer	37	4	3233283	3233284	+	IGR	INS	-	AA	AA	rs231728688	null	Flt3-ITD_ITD:FH_174-2_B:3a2c8db4-93a1-486f-a12a-047fddbd4a36	Flt3-ITD_ITD:FH_174-2_T:78679f48-484c-49ac-a165-11a9c9629760	null	null	untested	untested	untested	untested	untested	untested	SOMATIC	null	unknown	unknown	null	3a2c8db4-93a1-486f-a12a-047fddbd4a36:78679f48-484c-49ac-a165-11a9c9629760	unknown	6208e09c-2637-492b-94bb-e70f3dbc3735	ce898658-164e-4c24-b2c5-6b3a8ee2f792	COVN12;NNS	null	0,1,1,0[0,0],1[1],0,0,0	LOW	MODIFIER	100	AA:ND0:TD0	GTATAATATTaaAAAAAAATAC	unknown	null	1	0	1	0	0	0
unknown	0	QIMR_Berghofer	37	4	3233309	3233309	+	IGR	SNP	A	C	C	rs386943426	null	Flt3-ITD_ITD:FH_174-2_B:3a2c8db4-93a1-486f-a12a-047fddbd4a36	Flt3-ITD_ITD:FH_174-2_T:78679f48-484c-49ac-a165-11a9c9629760	null	null	untested	untested	untested	untested	untested	untested	SOMATIC	null	unknown	unknown	null	3a2c8db4-93a1-486f-a12a-047fddbd4a36:78679f48-484c-49ac-a165-11a9c9629760	unknown	6208e09c-2637-492b-94bb-e70f3dbc3735	ce898658-164e-4c24-b2c5-6b3a8ee2f792	SAN3;MR;NNS	.	C0[0],1[41]	ZERO	MODIFIER	100	C:ND0:TD1	CAACTTGAAGcAATCCCACTA	unknown	null	1	0	1	0	0	0
unknown	0	QIMR_Berghofer	37	16	3233475	3233475	+	IGR	SNP	G	G	T	novel	null	Flt3-ITD_ITD:FH_174-2_B:3a2c8db4-93a1-486f-a12a-047fddbd4a36	Flt3-ITD_ITD:FH_174-2_T:78679f48-484c-49ac-a165-11a9c9629760	null	null	untested	untested	untested	untested	untested	untested	SOMATIC	null	unknown	unknown	null	3a2c8db4-93a1-486f-a12a-047fddbd4a36:78679f48-484c-49ac-a165-11a9c9629760	unknown	6208e09c-2637-492b-94bb-e70f3dbc3735	ce898658-164e-4c24-b2c5-6b3a8ee2f792	SAN3;MR;NNS	.	G1[41],0[0],T1[37],1[41]	ZERO	MODIFIER	100	T:ND0:TD2	TCACACTCCTtTACTGTTTTG	unknown	null	3	1	2	0	0	0
unknown	0	QIMR_Berghofer	37	16	3234069	3234110	+	IGR	DEL	TGTCACAGTGCTCAACTGTGGTGTCACAGTACTCCAATATAC	-	-	novel	null	Flt3-ITD_ITD:FH_174-2_B:3a2c8db4-93a1-486f-a12a-047fddbd4a36	Flt3-ITD_ITD:FH_174-2_T:78679f48-484c-49ac-a165-11a9c9629760	TGTCACAGTGCTCAACTGTGGTGTCACAGTACTCCAATATAC	TGTCACAGTGCTCAACTGTGGTGTCACAGTACTCCAATATAC	untested	untested	untested	untested	untested	untested	SOMATIC	null	unknown	unknown	null	3a2c8db4-93a1-486f-a12a-047fddbd4a36:78679f48-484c-49ac-a165-11a9c9629760	unknown	6208e09c-2637-492b-94bb-e70f3dbc3735	ce898658-164e-4c24-b2c5-6b3a8ee2f792	COVN12;NNS;REPEAT	0,2,0,0[0,0],0[0],0,0,1	0,2,0,0[0,0],0[0],0,0,2	ZERO	MODIFIER	100	-:ND0:TD0	TGCACTCTGT__________________________________________TGTCACAGTG	unknown	null	0	0	0	0	0	0
unknown	0	QIMR_Berghofer	37	16	3234131	3234131	+	IGR	SNP	G	A	A	novel	null	Flt3-ITD_ITD:FH_174-2_B:3a2c8db4-93a1-486f-a12a-047fddbd4a36	Flt3-ITD_ITD:FH_174-2_T:78679f48-484c-49ac-a165-11a9c9629760	G	G	untested	untested	untested	untested	untested	untested	SOMATIC	null	unknown	unknown	null	3a2c8db4-93a1-486f-a12a-047fddbd4a36:78679f48-484c-49ac-a165-11a9c9629760	unknown	6208e09c-2637-492b-94bb-e70f3dbc3735	ce898658-164e-4c24-b2c5-6b3a8ee2f792	COVN12;MR;NNS	G1[41],0[0]	A0[0],1[41]	ZERO	MODIFIER	100	A:ND0:TD1	CTCAACTCTGaTGTCCTAGTT	unknown	null	1	0	1	1	1	0
unknown	0	QIMR_Berghofer	37	4	3235125	3235125	+	IGR	SNP	T	C	C	rs580964979	null	Flt3-ITD_ITD:FH_174-2_B:3a2c8db4-93a1-486f-a12a-047fddbd4a36	Flt3-ITD_ITD:FH_174-2_T:78679f48-484c-49ac-a165-11a9c9629760	null	null	untested	untested	untested	untested	untested	untested	SOMATIC	null	unknown	unknown	null	3a2c8db4-93a1-486f-a12a-047fddbd4a36:78679f48-484c-49ac-a165-11a9c9629760	unknown	6208e09c-2637-492b-94bb-e70f3dbc3735	ce898658-164e-4c24-b2c5-6b3a8ee2f792	SAN3;MR;NNS	.	C1[37],1[41]	ZERO	MODIFIER	100	C:ND0:TD2	TGGCAGTCATcATGTAGAAGA	unknown	null	2	0	2	0	0	0
Rab10os	0	QIMR_Berghofer	37	12	3235806	3235806	+	5'Flank	SNP	T	C	T	novel	null	Scl-cre x Flt3-ITD_ITD:SFH_194-1_B:df1deaaa-233b-49b9-bf65-635d622c26e6	Scl-cre x Flt3-ITD_ITD:SFH_194-1_T:0274eed9-8bbb-4828-9f06-c138fd964be1	T	T	untested	untested	untested	untested	untested	untested	SOMATIC	null	unknown	unknown	null	df1deaaa-233b-49b9-bf65-635d622c26e6:0274eed9-8bbb-4828-9f06-c138fd964be1	unknown	d4a3b786-4ec2-404b-bfd1-0095e4d22d9c	a9379fcb-8df5-453c-91b7-92e5b5c9f223	NNS	C0[0],1[41],G1[27],0[0],T25[38.64],8[37.62]	C5[41],2[39],T24[34.29],5[39.4]	ZERO	MODIFIER	100	C:ND1:TD3	CCTCCCCGCGG	unknown	null	36	29	7	35	33	1
unknown	0	QIMR_Berghofer	37	4	3236423	3236423	+	IGR	SNP	G	G	T	novel	null	Flt3-ITD_ITD:FH_174-2_B:3a2c8db4-93a1-486f-a12a-047fddbd4a36	Flt3-ITD_ITD:FH_174-2_T:78679f48-484c-49ac-a165-11a9c9629760	null	null	untested	untested	untested	untested	untested	untested	SOMATIC	null	unknown	unknown	null	3a2c8db4-93a1-486f-a12a-047fddbd4a36:78679f48-484c-49ac-a165-11a9c9629760	unknown	6208e09c-2637-492b-94bb-e70f3dbc3735	ce898658-164e-4c24-b2c5-6b3a8ee2f792	SAN3;MR;NNS	.	G1[41],0[0],T2[41],0[0]	ZERO	MODIFIER	100	T:ND0:TD2	AGAGGCAGGTtCTTGCAGCCA	unknown	null	3	1	2	0	0	0
unknown	0	QIMR_Berghofer	37	4	3236452	3236452	+	IGR	SNP	C	G	G	novel	null	Flt3-ITD_ITD:FH_174-2_B:3a2c8db4-93a1-486f-a12a-047fddbd4a36	Flt3-ITD_ITD:FH_174-2_T:78679f48-484c-49ac-a165-11a9c9629760	.	null	untested	untested	untested	untested	untested	untested	SOMATIC	null	unknown	unknown	null	3a2c8db4-93a1-486f-a12a-047fddbd4a36:78679f48-484c-49ac-a165-11a9c9629760	unknown	6208e09c-2637-492b-94bb-e70f3dbc3735	ce898658-164e-4c24-b2c5-6b3a8ee2f792	SAN3_1;MR_1;NNS_1;SBIASCOV_1;SAN3_2;MR_2;NNS_2	.	G3[39.67],0[0]	ZERO_1,ZERO_2	MODIFIER	100	G:ND0:TD3	CTGAGGACAGG	unknown	null	3	0	3	0	0	0
unknown	0	QIMR_Berghofer	37	4	3236478	3236478	+	IGR	SNP	G	A	G	rs578270517	null	Flt3-ITD_ITD:FH_174-2_B:3a2c8db4-93a1-486f-a12a-047fddbd4a36	Flt3-ITD_ITD:FH_174-2_T:78679f48-484c-49ac-a165-11a9c9629760	null	null	untested	untested	untested	untested	untested	untested	SOMATIC	null	unknown	unknown	null	3a2c8db4-93a1-486f-a12a-047fddbd4a36:78679f48-484c-49ac-a165-11a9c9629760	unknown	6208e09c-2637-492b-94bb-e70f3dbc3735	ce898658-164e-4c24-b2c5-6b3a8ee2f792	SAN3;MR;NNS	.	A2[41],0[0],G1[41],0[0]	ZERO	MODIFIER	100	A:ND0:TD2	GGAGGAGTTGaAGAAGGGACT	unknown	null	3	1	2	0	0	0
unknown	0	QIMR_Berghofer	37	4	3236567	3236567	+	IGR	SNP	C	A	A	novel	null	Flt3-ITD_ITD:FH_174-2_B:3a2c8db4-93a1-486f-a12a-047fddbd4a36	Flt3-ITD_ITD:FH_174-2_T:78679f48-484c-49ac-a165-11a9c9629760	null	null	untested	untested	untested	untested	untested	untested	SOMATIC	null	unknown	unknown	null	3a2c8db4-93a1-486f-a12a-047fddbd4a36:78679f48-484c-49ac-a165-11a9c9629760	unknown	6208e09c-2637-492b-94bb-e70f3dbc3735	ce898658-164e-4c24-b2c5-6b3a8ee2f792	SAN3;MR;NNS	.	.	ZERO	MODIFIER	100	A:ND0:TD0	CAGAGCTCCCaAGGACTGGAC	unknown	null	0	0	0	0	0	0
unknown	0	QIMR_Berghofer	37	4	3236568	3236568	+	IGR	SNP	A	G	G	novel	null	Flt3-ITD_ITD:FH_174-2_B:3a2c8db4-93a1-486f-a12a-047fddbd4a36	Flt3-ITD_ITD:FH_174-2_T:78679f48-484c-49ac-a165-11a9c9629760	null	null	untested	untested	untested	untested	untested	untested	SOMATIC	null	unknown	unknown	null	3a2c8db4-93a1-486f-a12a-047fddbd4a36:78679f48-484c-49ac-a165-11a9c9629760	unknown	6208e09c-2637-492b-94bb-e70f3dbc3735	ce898658-164e-4c24-b2c5-6b3a8ee2f792	SAN3;MR;NNS	.	.	ZERO	MODIFIER	100	G:ND0:TD0	AGAGCTCCCCgGGACTGGACC	unknown	null	0	0	0	0	0	0
unknown	0	QIMR_Berghofer	37	4	3236581	3236581	+	IGR	SNP	C	T	T	novel	null	Flt3-ITD_ITD:FH_174-2_B:3a2c8db4-93a1-486f-a12a-047fddbd4a36	Flt3-ITD_ITD:FH_174-2_T:78679f48-484c-49ac-a165-11a9c9629760	null	null	untested	untested	untested	untested	untested	untested	SOMATIC	null	unknown	unknown	null	3a2c8db4-93a1-486f-a12a-047fddbd4a36:78679f48-484c-49ac-a165-11a9c9629760	unknown	6208e09c-2637-492b-94bb-e70f3dbc3735	ce898658-164e-4c24-b2c5-6b3a8ee2f792	SAN3;MR;NNS	.	.	ZERO	MODIFIER	100	T:ND0:TD0	ACTGGACCACtAACCAAAGAA	unknown	null	0	0	0	0	0	0
Rab10os	0	QIMR_Berghofer	37	12	3237715	3237715	+	Intron	SNP	C	C	C	rs261083662	null	Scl-cre x Flt3-ITD_ITD:SFH_194-1_B:df1deaaa-233b-49b9-bf65-635d622c26e6	Scl-cre x Flt3-ITD_ITD:SFH_194-1_T:0274eed9-8bbb-4828-9f06-c138fd964be1	G	G	untested	untested	untested	untested	untested	untested	SOMATIC	null	unknown	unknown	null	df1deaaa-233b-49b9-bf65-635d622c26e6:0274eed9-8bbb-4828-9f06-c138fd964be1	unknown	d4a3b786-4ec2-404b-bfd1-0095e4d22d9c	a9379fcb-8df5-453c-91b7-92e5b5c9f223	MER;COVN12;MIN;MR;NNS	C2[39],0[0],G0[0],4[35.25]	C2[39],1[32]	ZERO	MODIFIER	100	G:ND4:TD0	GGGGGCGGGGG	unknown	null	3	3	0	6	2	4
AI838599	0	QIMR_Berghofer	37	4	3238444	3238444	+	5'Flank	SNP	G	T	T	novel	null	Scl-cre x Flt3-ITD_ITD:SFH_194-1_B:df1deaaa-233b-49b9-bf65-635d622c26e6	Scl-cre x Flt3-ITD_ITD:SFH_194-1_T:0274eed9-8bbb-4828-9f06-c138fd964be1	G	G	untested	untested	untested	untested	untested	untested	SOMATIC	null	unknown	unknown	null	df1deaaa-233b-49b9-bf65-635d622c26e6:0274eed9-8bbb-4828-9f06-c138fd964be1	unknown	d4a3b786-4ec2-404b-bfd1-0095e4d22d9c	a9379fcb-8df5-453c-91b7-92e5b5c9f223	COVN12;MR;NNS	G0[0],1[37]	T1[41],1[41]	ZERO	MODIFIER	100	T:ND0:TD2	ATATAACTTTtCAACCAAAAT	unknown	null	2	0	2	1	1	0
AI838599	0	QIMR_Berghofer	37	4	3239391	3239391	+	5'Flank	SNP	A	G	G	novel	null	Flt3-ITD_ITD:FH_174-2_B:3a2c8db4-93a1-486f-a12a-047fddbd4a36	Flt3-ITD_ITD:FH_174-2_T:78679f48-484c-49ac-a165-11a9c9629760	null	null	untested	untested	untested	untested	untested	untested	SOMATIC	null	unknown	unknown	null	3a2c8db4-93a1-486f-a12a-047fddbd4a36:78679f48-484c-49ac-a165-11a9c9629760	unknown	6208e09c-2637-492b-94bb-e70f3dbc3735	ce898658-164e-4c24-b2c5-6b3a8ee2f792	SAN3;MR;NNS	.	G1[37],1[37]	ZERO	MODIFIER	100	G:ND0:TD2	TGGTATATGTgTGGGGTAGGC	unknown	null	2	0	2	0	0	0
unknown	0	QIMR_Berghofer	37	16	3242138	3242138	+	IGR	SNP	C	T	T	rs108396867	VLD	Scl-cre x Flt3-ITD_ITD:SFH_194-1_B:df1deaaa-233b-49b9-bf65-635d622c26e6	Scl-cre x Flt3-ITD_ITD:SFH_194-1_T:0274eed9-8bbb-4828-9f06-c138fd964be1	.	null	untested	untested	untested	untested	untested	untested	SOMATIC	null	unknown	unknown	null	df1deaaa-233b-49b9-bf65-635d622c26e6:0274eed9-8bbb-4828-9f06-c138fd964be1	unknown	d4a3b786-4ec2-404b-bfd1-0095e4d22d9c	a9379fcb-8df5-453c-91b7-92e5b5c9f223	SAN3_1;MR_1;NNS_1;5BP1_1;SAN3_2;MR_2;NNS_2	.	T2[36.5],1[41]	ZERO_1,ZERO_2	MODIFIER	100	T:ND0:TD3	GGGTATATGCC	unknown	null	3	0	3	0	0	0
unknown	0	QIMR_Berghofer	37	16	3243687	3243687	+	IGR	SNP	C	T	T	novel	null	Scl-cre x Flt3-ITD_ITD:SFH_194-1_B:df1deaaa-233b-49b9-bf65-635d622c26e6	Scl-cre x Flt3-ITD_ITD:SFH_194-1_T:0274eed9-8bbb-4828-9f06-c138fd964be1	C	C	untested	untested	untested	untested	untested	untested	SOMATIC	null	unknown	unknown	null	df1deaaa-233b-49b9-bf65-635d622c26e6:0274eed9-8bbb-4828-9f06-c138fd964be1	unknown	d4a3b786-4ec2-404b-bfd1-0095e4d22d9c	a9379fcb-8df5-453c-91b7-92e5b5c9f223	COVN12;MR;NNS	C0[0],2[41]	T2[41],0[0]	ZERO	MODIFIER	100	T:ND0:TD2	TCCTCCTGCTtCCACCTTCTC	unknown	null	2	0	2	2	2	0
unknown	0	QIMR_Berghofer	37	16	3243739	3243739	+	IGR	SNP	T	C	C	novel	null	Scl-cre x Flt3-ITD_ITD:SFH_194-1_B:df1deaaa-233b-49b9-bf65-635d622c26e6	Scl-cre x Flt3-ITD_ITD:SFH_194-1_T:0274eed9-8bbb-4828-9f06-c138fd964be1	T	T	untested	untested	untested	untested	untested	untested	SOMATIC	null	unknown	unknown	null	df1deaaa-233b-49b9-bf65-635d622c26e6:0274eed9-8bbb-4828-9f06-c138fd964be1	unknown	d4a3b786-4ec2-404b-bfd1-0095e4d22d9c	a9379fcb-8df5-453c-91b7-92e5b5c9f223	SAN3_1;MR_1;NNS_1;COVN12_2;MR_2;NNS_2	T0[0],1[32]	C2[41],1[41],T1[41],0[0]	ZERO_1,ZERO_2	MODIFIER	100	C:ND0:TD3	TCTTTCCTTTT	unknown	null	4	1	3	1	1	0
AI838599	0	QIMR_Berghofer	37	4	3243743	3243743	+	5'Flank	SNP	G	A	A	rs49555056	null	Flt3-ITD_ITD:FH_174-2_B:3a2c8db4-93a1-486f-a12a-047fddbd4a36	Flt3-ITD_ITD:FH_174-2_T:78679f48-484c-49ac-a165-11a9c9629760	null	null	untested	untested	untested	untested	untested	untested	SOMATIC	null	unknown	unknown	null	3a2c8db4-93a1-486f-a12a-047fddbd4a36:78679f48-484c-49ac-a165-11a9c9629760	unknown	6208e09c-2637-492b-94bb-e70f3dbc3735	ce898658-164e-4c24-b2c5-6b3a8ee2f792	SAN3;MR;NNS	.	A1[27],1[41]	ZERO	MODIFIER	100	A:ND0:TD2	CCCTCCCTCCaCCCTGATCCC	unknown	null	2	0	2	0	0	0
unknown	0	QIMR_Berghofer	37	16	3243783	3243783	+	IGR	SNP	C	C	T	rs107772956	VLD	Scl-cre x Flt3-ITD_ITD:SFH_194-1_B:df1deaaa-233b-49b9-bf65-635d622c26e6	Scl-cre x Flt3-ITD_ITD:SFH_194-1_T:0274eed9-8bbb-4828-9f06-c138fd964be1	C	C	untested	untested	untested	untested	untested	untested	SOMATIC	null	unknown	unknown	null	df1deaaa-233b-49b9-bf65-635d622c26e6:0274eed9-8bbb-4828-9f06-c138fd964be1	unknown	d4a3b786-4ec2-404b-bfd1-0095e4d22d9c	a9379fcb-8df5-453c-91b7-92e5b5c9f223	COVN12;MR;NNS	C0[0],1[37]	C1[41],0[0],T1[41],1[41]	ZERO	MODIFIER	100	T:ND0:TD2	TAAAGCCCTAtACTGCACCAC	unknown	null	3	1	2	1	1	0
unknown	0	QIMR_Berghofer	37	16	3243784	3243784	+	IGR	SNP	A	A	C	novel	null	Scl-cre x Flt3-ITD_ITD:SFH_194-1_B:df1deaaa-233b-49b9-bf65-635d622c26e6	Scl-cre x Flt3-ITD_ITD:SFH_194-1_T:0274eed9-8bbb-4828-9f06-c138fd964be1	A	A	untested	untested	untested	untested	untested	untested	SOMATIC	null	unknown	unknown	null	df1deaaa-233b-49b9-bf65-635d622c26e6:0274eed9-8bbb-4828-9f06-c138fd964be1	unknown	d4a3b786-4ec2-404b-bfd1-0095e4d22d9c	a9379fcb-8df5-453c-91b7-92e5b5c9f223	COVN12;MR;NNS	A0[0],1[37]	A1[41],0[0],C1[41],1[41]	ZERO	MODIFIER	100	C:ND0:TD2	AAAGCCCTACcCTGCACCACC	unknown	null	3	1	2	1	1	0
unknown	0	QIMR_Berghofer	37	16	3243854	3243854	+	IGR	SNP	G	A	A	novel	null	Scl-cre x Flt3-ITD_ITD:SFH_194-1_B:df1deaaa-233b-49b9-bf65-635d622c26e6	Scl-cre x Flt3-ITD_ITD:SFH_194-1_T:0274eed9-8bbb-4828-9f06-c138fd964be1	G	G	untested	untested	untested	untested	untested	untested	SOMATIC	null	unknown	unknown	null	df1deaaa-233b-49b9-bf65-635d622c26e6:0274eed9-8bbb-4828-9f06-c138fd964be1	unknown	d4a3b786-4ec2-404b-bfd1-0095e4d22d9c	a9379fcb-8df5-453c-91b7-92e5b5c9f223	SAN3_1;MR_1;NNS_1;COVN12_2;MR_2;NNS_2	G0[0],1[41]	A1[41],2[39]	ZERO_1,ZERO_2	MODIFIER	100	A:ND0:TD3	ATTGAATGAGT	unknown	null	3	0	3	1	1	0
unknown	0	QIMR_Berghofer	37	16	3243913	3243913	+	IGR	SNP	G	G	T	novel	null	Scl-cre x Flt3-ITD_ITD:SFH_194-1_B:df1deaaa-233b-49b9-bf65-635d622c26e6	Scl-cre x Flt3-ITD_ITD:SFH_194-1_T:0274eed9-8bbb-4828-9f06-c138fd964be1	null	null	untested	untested	untested	untested	untested	untested	SOMATIC	null	unknown	unknown	null	df1deaaa-233b-49b9-bf65-635d622c26e6:0274eed9-8bbb-4828-9f06-c138fd964be1	unknown	d4a3b786-4ec2-404b-bfd1-0095e4d22d9c	a9379fcb-8df5-453c-91b7-92e5b5c9f223	SAN3;MR;NNS	.	G0[0],1[27],T0[0],2[36.5]	ZERO	MODIFIER	100	T:ND0:TD2	ATAAATAGTTtGATGCCAAAT	unknown	null	3	1	2	0	0	0
unknown	0	QIMR_Berghofer	37	16	3244426	3244426	+	IGR	SNP	G	A	A	novel	null	Flt3-ITD_ITD:FH_174-2_B:3a2c8db4-93a1-486f-a12a-047fddbd4a36	Flt3-ITD_ITD:FH_174-2_T:78679f48-484c-49ac-a165-11a9c9629760	null	null	untested	untested	untested	untested	untested	untested	SOMATIC	null	unknown	unknown	null	3a2c8db4-93a1-486f-a12a-047fddbd4a36:78679f48-484c-49ac-a165-11a9c9629760	unknown	6208e09c-2637-492b-94bb-e70f3dbc3735	ce898658-164e-4c24-b2c5-6b3a8ee2f792	SAN3;MR;NNS	.	.	ZERO	MODIFIER	100	A:ND0:TD0	TGTGACATTTaTAGTAATTCT	unknown	null	0	0	0	0	0	0
unknown	0	QIMR_Berghofer	37	16	3244441	3244441	+	IGR	SNP	C	T	T	novel	null	Flt3-ITD_ITD:FH_174-2_B:3a2c8db4-93a1-486f-a12a-047fddbd4a36	Flt3-ITD_ITD:FH_174-2_T:78679f48-484c-49ac-a165-11a9c9629760	null	null	untested	untested	untested	untested	untested	untested	SOMATIC	null	unknown	unknown	null	3a2c8db4-93a1-486f-a12a-047fddbd4a36:78679f48-484c-49ac-a165-11a9c9629760	unknown	6208e09c-2637-492b-94bb-e70f3dbc3735	ce898658-164e-4c24-b2c5-6b3a8ee2f792	SAN3;MR;NNS	.	.	ZERO	MODIFIER	100	T:ND0:TD0	AATTCTTTTCtTTTGTATTAA	unknown	null	0	0	0	0	0	0
unknown	0	QIMR_Berghofer	37	16	3244445	3244445	+	IGR	SNP	G	T	T	novel	null	Flt3-ITD_ITD:FH_174-2_B:3a2c8db4-93a1-486f-a12a-047fddbd4a36	Flt3-ITD_ITD:FH_174-2_T:78679f48-484c-49ac-a165-11a9c9629760	null	null	untested	untested	untested	untested	untested	untested	SOMATIC	null	unknown	unknown	null	3a2c8db4-93a1-486f-a12a-047fddbd4a36:78679f48-484c-49ac-a165-11a9c9629760	unknown	6208e09c-2637-492b-94bb-e70f3dbc3735	ce898658-164e-4c24-b2c5-6b3a8ee2f792	SAN3;MR;NNS	.	.	ZERO	MODIFIER	100	T:ND0:TD0	CTTTTCCTTTtTATTAATATC	unknown	null	0	0	0	0	0	0
Gm23215	0	QIMR_Berghofer	37	16	3246208	3246208	+	5'Flank	SNP	C	C	T	rs107764190	VLD	Scl-cre x Flt3-ITD_ITD:SFH_194-1_B:df1deaaa-233b-49b9-bf65-635d622c26e6	Scl-cre x Flt3-ITD_ITD:SFH_194-1_T:0274eed9-8bbb-4828-9f06-c138fd964be1	null	null	untested	untested	untested	untested	untested	untested	SOMATIC	null	unknown	unknown	null	df1deaaa-233b-49b9-bf65-635d622c26e6:0274eed9-8bbb-4828-9f06-c138fd964be1	unknown	d4a3b786-4ec2-404b-bfd1-0095e4d22d9c	a9379fcb-8df5-453c-91b7-92e5b5c9f223	SAN3;MR;NNS	.	C1[41],0[0]	ZERO	MODIFIER	100	T:ND0:TD0	ATACAGCCTTtCTACGACAGA	unknown	null	1	1	0	0	0	0
Gm23215	0	QIMR_Berghofer	37	16	3246214	3246214	+	5'Flank	SNP	A	A	G	novel	null	Scl-cre x Flt3-ITD_ITD:SFH_194-1_B:df1deaaa-233b-49b9-bf65-635d622c26e6	Scl-cre x Flt3-ITD_ITD:SFH_194-1_T:0274eed9-8bbb-4828-9f06-c138fd964be1	null	null	untested	untested	untested	untested	untested	untested	SOMATIC	null	unknown	unknown	null	df1deaaa-233b-49b9-bf65-635d622c26e6:0274eed9-8bbb-4828-9f06-c138fd964be1	unknown	d4a3b786-4ec2-404b-bfd1-0095e4d22d9c	a9379fcb-8df5-453c-91b7-92e5b5c9f223	SAN3;MR;NNS	.	A1[41],1[41]	ZERO	MODIFIER	100	G:ND0:TD0	CCTTCCTACGgCAGAATGCTC	unknown	null	2	2	0	0	0	0
Gm23215	0	QIMR_Berghofer	37	16	3246245	3246245	+	5'Flank	SNP	G	G	T	novel	null	Scl-cre x Flt3-ITD_ITD:SFH_194-1_B:df1deaaa-233b-49b9-bf65-635d622c26e6	Scl-cre x Flt3-ITD_ITD:SFH_194-1_T:0274eed9-8bbb-4828-9f06-c138fd964be1	null	null	untested	untested	untested	untested	untested	untested	SOMATIC	null	unknown	unknown	null	df1deaaa-233b-49b9-bf65-635d622c26e6:0274eed9-8bbb-4828-9f06-c138fd964be1	unknown	d4a3b786-4ec2-404b-bfd1-0095e4d22d9c	a9379fcb-8df5-453c-91b7-92e5b5c9f223	SAN3;MR;NNS	.	G1[41],1[41]	ZERO	MODIFIER	100	T:ND0:TD0	ATGTTTCATAtGAAGAGCTAC	unknown	null	2	2	0	0	0	0
Gm23215	0	QIMR_Berghofer	37	16	3246252	3246252	+	5'Flank	SNP	C	A	C	rs108765013	VLD	Scl-cre x Flt3-ITD_ITD:SFH_194-1_B:df1deaaa-233b-49b9-bf65-635d622c26e6	Scl-cre x Flt3-ITD_ITD:SFH_194-1_T:0274eed9-8bbb-4828-9f06-c138fd964be1	null	null	untested	untested	untested	untested	untested	untested	SOMATIC	null	unknown	unknown	null	df1deaaa-233b-49b9-bf65-635d622c26e6:0274eed9-8bbb-4828-9f06-c138fd964be1	unknown	d4a3b786-4ec2-404b-bfd1-0095e4d22d9c	a9379fcb-8df5-453c-91b7-92e5b5c9f223	SAN3;MR;NNS	.	C1[41],1[37]	ZERO	MODIFIER	100	A:ND0:TD0	ATAGGAAGAGaTACAAAGAAC	unknown	null	2	2	0	0	0	0
Gm23215	0	QIMR_Berghofer	37	16	3246262	3246262	+	5'Flank	SNP	C	C	T	novel	null	Scl-cre x Flt3-ITD_ITD:SFH_194-1_B:df1deaaa-233b-49b9-bf65-635d622c26e6	Scl-cre x Flt3-ITD_ITD:SFH_194-1_T:0274eed9-8bbb-4828-9f06-c138fd964be1	null	null	untested	untested	untested	untested	untested	untested	SOMATIC	null	unknown	unknown	null	df1deaaa-233b-49b9-bf65-635d622c26e6:0274eed9-8bbb-4828-9f06-c138fd964be1	unknown	d4a3b786-4ec2-404b-bfd1-0095e4d22d9c	a9379fcb-8df5-453c-91b7-92e5b5c9f223	SAN3;MR;NNS	.	C1[41],1[37],T0[0],1[41]	ZERO	MODIFIER	100	T:ND0:TD1	CTACAAAGAAtATAAGGCAAA	unknown	null	3	2	1	0	0	0
Gm23215	0	QIMR_Berghofer	37	16	3246323	3246324	+	5'Flank	INS	-	-	A	novel	null	Scl-cre x Flt3-ITD_ITD:SFH_194-1_B:df1deaaa-233b-49b9-bf65-635d622c26e6	Scl-cre x Flt3-ITD_ITD:SFH_194-1_T:0274eed9-8bbb-4828-9f06-c138fd964be1	null	null	untested	untested	untested	untested	untested	untested	SOMATIC	null	unknown	unknown	null	df1deaaa-233b-49b9-bf65-635d622c26e6:0274eed9-8bbb-4828-9f06-c138fd964be1	unknown	d4a3b786-4ec2-404b-bfd1-0095e4d22d9c	a9379fcb-8df5-453c-91b7-92e5b5c9f223	COVN12;NNS	null	0,1,1,0[0,0],0[0],0,0,0	LOW	MODIFIER	100	A:ND0:TD0	GAGAGTACAGaAACATTGTAT	unknown	null	1	1	0	0	0	0
Gm23215	0	QIMR_Berghofer	37	16	3246328	3246328	+	5'Flank	SNP	T	A	T	novel	null	Scl-cre x Flt3-ITD_ITD:SFH_194-1_B:df1deaaa-233b-49b9-bf65-635d622c26e6	Scl-cre x Flt3-ITD_ITD:SFH_194-1_T:0274eed9-8bbb-4828-9f06-c138fd964be1	null	null	untested	untested	untested	untested	untested	untested	SOMATIC	null	unknown	unknown	null	df1deaaa-233b-49b9-bf65-635d622c26e6:0274eed9-8bbb-4828-9f06-c138fd964be1	unknown	d4a3b786-4ec2-404b-bfd1-0095e4d22d9c	a9379fcb-8df5-453c-91b7-92e5b5c9f223	SAN3;MR;NNS	.	T0[0],1[41]	ZERO	MODIFIER	100	A:ND0:TD0	GTACAGAACAaTGTATCCTAA	unknown	null	1	1	0	0	0	0
Gm23215	0	QIMR_Berghofer	37	16	3246330	3246331	+	5'Flank	INS	-	-	TTCTAAAAAT	novel	null	Scl-cre x Flt3-ITD_ITD:SFH_194-1_B:df1deaaa-233b-49b9-bf65-635d622c26e6	Scl-cre x Flt3-ITD_ITD:SFH_194-1_T:0274eed9-8bbb-4828-9f06-c138fd964be1	null	null	untested	untested	untested	untested	untested	untested	SOMATIC	null	unknown	unknown	null	df1deaaa-233b-49b9-bf65-635d622c26e6:0274eed9-8bbb-4828-9f06-c138fd964be1	unknown	d4a3b786-4ec2-404b-bfd1-0095e4d22d9c	a9379fcb-8df5-453c-91b7-92e5b5c9f223	COVN12;NNS	null	0,1,1,0[0,0],0[0],0,0,0	LOW	MODIFIER	100	TTCTAAAAAT:ND0:TD0	CAGAACATTGttctaaaaatTATCCTAAAA	unknown	null	1	1	0	0	0	0
Gm23215	0	QIMR_Berghofer	37	16	3246334	3246335	+	5'Flank	INS	-	-	TAAAACAATG	novel	null	Scl-cre x Flt3-ITD_ITD:SFH_194-1_B:df1deaaa-233b-49b9-bf65-635d622c26e6	Scl-cre x Flt3-ITD_ITD:SFH_194-1_T:0274eed9-8bbb-4828-9f06-c138fd964be1	null	null	untested	untested	untested	untested	untested	untested	SOMATIC	null	unknown	unknown	null	df1deaaa-233b-49b9-bf65-635d622c26e6:0274eed9-8bbb-4828-9f06-c138fd964be1	unknown	d4a3b786-4ec2-404b-bfd1-0095e4d22d9c	a9379fcb-8df5-453c-91b7-92e5b5c9f223	COVN12;NNS	null	0,3,1,0[0,0],0[0],0,0,2	LOW	MODIFIER	100	TAAAACAATG:ND0:TD0	ACATTGTATCtaaaacaatgCTAAAAATTA	unknown	null	1	1	0	0	0	0
Gm23215	0	QIMR_Berghofer	37	16	3246351	3246351	+	5'Flank	SNP	C	T	T	rs108554353	VLD	Scl-cre x Flt3-ITD_ITD:SFH_194-1_B:df1deaaa-233b-49b9-bf65-635d622c26e6	Scl-cre x Flt3-ITD_ITD:SFH_194-1_T:0274eed9-8bbb-4828-9f06-c138fd964be1	.	null	untested	untested	untested	untested	untested	untested	SOMATIC	null	unknown	unknown	null	df1deaaa-233b-49b9-bf65-635d622c26e6:0274eed9-8bbb-4828-9f06-c138fd964be1	unknown	d4a3b786-4ec2-404b-bfd1-0095e4d22d9c	a9379fcb-8df5-453c-91b7-92e5b5c9f223	SAN3_1;MR_1;NNS_1;SAN3_2;MR_2;NNS_2	.	T1[37],2[41]	ZERO_1,ZERO_2	MODIFIER	100	T:ND0:TD3	CTTAATGAGTA	unknown	null	3	0	3	0	0	0
Gm23215	0	QIMR_Berghofer	37	16	3246376	3246376	+	5'Flank	SNP	T	C	C	rs107808293	VLD	Scl-cre x Flt3-ITD_ITD:SFH_194-1_B:df1deaaa-233b-49b9-bf65-635d622c26e6	Scl-cre x Flt3-ITD_ITD:SFH_194-1_T:0274eed9-8bbb-4828-9f06-c138fd964be1	null	null	untested	untested	untested	untested	untested	untested	SOMATIC	null	unknown	unknown	null	df1deaaa-233b-49b9-bf65-635d622c26e6:0274eed9-8bbb-4828-9f06-c138fd964be1	unknown	d4a3b786-4ec2-404b-bfd1-0095e4d22d9c	a9379fcb-8df5-453c-91b7-92e5b5c9f223	SAN3;MR;NNS	.	C1[41],1[41]	ZERO	MODIFIER	100	C:ND0:TD2	AATGGAACAAcATCATGATAG	unknown	null	2	0	2	0	0	0
Gm23215	0	QIMR_Berghofer	37	16	3246467	3246467	+	5'Flank	SNP	G	T	T	rs108052386	VLD	Scl-cre x Flt3-ITD_ITD:SFH_194-1_B:df1deaaa-233b-49b9-bf65-635d622c26e6	Scl-cre x Flt3-ITD_ITD:SFH_194-1_T:0274eed9-8bbb-4828-9f06-c138fd964be1	null	null	untested	untested	untested	untested	untested	untested	SOMATIC	null	unknown	unknown	null	df1deaaa-233b-49b9-bf65-635d622c26e6:0274eed9-8bbb-4828-9f06-c138fd964be1	unknown	d4a3b786-4ec2-404b-bfd1-0095e4d22d9c	a9379fcb-8df5-453c-91b7-92e5b5c9f223	SAN3;MR;NNS	.	.	ZERO	MODIFIER	100	T:ND0:TD0	TCAAATAAGTtCTATCACCCT	unknown	null	0	0	0	0	0	0
Gm23215	0	QIMR_Berghofer	37	16	3246487	3246487	+	5'Flank	SNP	A	G	G	rs108566076	VLD	Scl-cre x Flt3-ITD_ITD:SFH_194-1_B:df1deaaa-233b-49b9-bf65-635d622c26e6	Scl-cre x Flt3-ITD_ITD:SFH_194-1_T:0274eed9-8bbb-4828-9f06-c138fd964be1	null	null	untested	untested	untested	untested	untested	untested	SOMATIC	null	unknown	unknown	null	df1deaaa-233b-49b9-bf65-635d622c26e6:0274eed9-8bbb-4828-9f06-c138fd964be1	unknown	d4a3b786-4ec2-404b-bfd1-0095e4d22d9c	a9379fcb-8df5-453c-91b7-92e5b5c9f223	SAN3;MR;NNS	.	.	ZERO	MODIFIER	100	G:ND0:TD0	TCCCACCCAGgTGGTAGATGA	unknown	null	0	0	0	0	0	0
Gm23215	0	QIMR_Berghofer	37	16	3246509	3246509	+	5'Flank	SNP	C	T	T	rs108716050	VLD	Scl-cre x Flt3-ITD_ITD:SFH_194-1_B:df1deaaa-233b-49b9-bf65-635d622c26e6	Scl-cre x Flt3-ITD_ITD:SFH_194-1_T:0274eed9-8bbb-4828-9f06-c138fd964be1	null	null	untested	untested	untested	untested	untested	untested	SOMATIC	null	unknown	unknown	null	df1deaaa-233b-49b9-bf65-635d622c26e6:0274eed9-8bbb-4828-9f06-c138fd964be1	unknown	d4a3b786-4ec2-404b-bfd1-0095e4d22d9c	a9379fcb-8df5-453c-91b7-92e5b5c9f223	SAN3;MR;NNS	.	.	ZERO	MODIFIER	100	T:ND0:TD0	TTATGTGACCtACCTTACATT	unknown	null	0	0	0	0	0	0
Gm23215	0	QIMR_Berghofer	37	16	3246518	3246518	+	5'Flank	SNP	T	C	C	rs108374981	VLD	Scl-cre x Flt3-ITD_ITD:SFH_194-1_B:df1deaaa-233b-49b9-bf65-635d622c26e6	Scl-cre x Flt3-ITD_ITD:SFH_194-1_T:0274eed9-8bbb-4828-9f06-c138fd964be1	null	null	untested	untested	untested	untested	untested	untested	SOMATIC	null	unknown	unknown	null	df1deaaa-233b-49b9-bf65-635d622c26e6:0274eed9-8bbb-4828-9f06-c138fd964be1	unknown	d4a3b786-4ec2-404b-bfd1-0095e4d22d9c	a9379fcb-8df5-453c-91b7-92e5b5c9f223	SAN3;MR;NNS	.	C0[0],1[41]	ZERO	MODIFIER	100	C:ND0:TD1	CCACCTTACAcTCATGACTGC	unknown	null	1	0	1	0	0	0
AI838599	0	QIMR_Berghofer	37	4	3247095	3247095	+	5'Flank	SNP	T	G	T	rs51592439	VLD	Flt3-ITD_ITD:FH_174-2_B:3a2c8db4-93a1-486f-a12a-047fddbd4a36	Flt3-ITD_ITD:FH_174-2_T:78679f48-484c-49ac-a165-11a9c9629760	null	null	untested	untested	untested	untested	untested	untested	SOMATIC	null	unknown	unknown	null	3a2c8db4-93a1-486f-a12a-047fddbd4a36:78679f48-484c-49ac-a165-11a9c9629760	unknown	6208e09c-2637-492b-94bb-e70f3dbc3735	ce898658-164e-4c24-b2c5-6b3a8ee2f792	SAN3;MR;NNS	.	G1[41],0[0],T1[41],0[0]	ZERO	MODIFIER	100	G:ND0:TD1	GCTGGGAATTgAACCAATGTC	unknown	null	2	1	1	0	0	0
AI838599	0	QIMR_Berghofer	37	4	3247100	3247100	+	5'Flank	SNP	A	C	C	rs47195254	null	Flt3-ITD_ITD:FH_174-2_B:3a2c8db4-93a1-486f-a12a-047fddbd4a36	Flt3-ITD_ITD:FH_174-2_T:78679f48-484c-49ac-a165-11a9c9629760	null	null	untested	untested	untested	untested	untested	untested	SOMATIC	null	unknown	unknown	null	3a2c8db4-93a1-486f-a12a-047fddbd4a36:78679f48-484c-49ac-a165-11a9c9629760	unknown	6208e09c-2637-492b-94bb-e70f3dbc3735	ce898658-164e-4c24-b2c5-6b3a8ee2f792	SAN3;MR;NNS	.	C1[41],0[0]	ZERO	MODIFIER	100	C:ND0:TD1	GAATTTAACCcATGTCCTCTG	unknown	null	1	0	1	0	0	0
Gm23215	0	QIMR_Berghofer	37	16	3247702	3247702	+	5'Flank	SNP	A	T	T	rs107672536	VLD	Scl-cre x Flt3-ITD_ITD:SFH_194-1_B:df1deaaa-233b-49b9-bf65-635d622c26e6	Scl-cre x Flt3-ITD_ITD:SFH_194-1_T:0274eed9-8bbb-4828-9f06-c138fd964be1	null	null	untested	untested	untested	untested	untested	untested	SOMATIC	null	unknown	unknown	null	df1deaaa-233b-49b9-bf65-635d622c26e6:0274eed9-8bbb-4828-9f06-c138fd964be1	unknown	d4a3b786-4ec2-404b-bfd1-0095e4d22d9c	a9379fcb-8df5-453c-91b7-92e5b5c9f223	SAN3;MR;NNS	.	A0[0],1[41],T1[41],1[41]	ZERO	MODIFIER	100	T:ND0:TD2	ATGAAGAAAAtCTGTGACCTG	unknown	null	3	1	2	0	0	0
Gm23215	0	QIMR_Berghofer	37	16	3247812	3247812	+	5'Flank	SNP	G	A	A	rs107877775	VLD	Flt3-ITD_ITD:FH_174-2_B:3a2c8db4-93a1-486f-a12a-047fddbd4a36	Flt3-ITD_ITD:FH_174-2_T:78679f48-484c-49ac-a165-11a9c9629760	null	null	untested	untested	untested	untested	untested	untested	SOMATIC	null	unknown	unknown	null	3a2c8db4-93a1-486f-a12a-047fddbd4a36:78679f48-484c-49ac-a165-11a9c9629760	unknown	6208e09c-2637-492b-94bb-e70f3dbc3735	ce898658-164e-4c24-b2c5-6b3a8ee2f792	SAN3;MR;NNS	.	A1[41],1[41]	ZERO	MODIFIER	100	A:ND0:TD2	ACTGTATTACaTCACAAACCA	unknown	null	2	0	2	0	0	0
Gm23215	0	QIMR_Berghofer	37	16	3247815	3247815	+	5'Flank	SNP	A	T	T	novel	null	Flt3-ITD_ITD:FH_174-2_B:3a2c8db4-93a1-486f-a12a-047fddbd4a36	Flt3-ITD_ITD:FH_174-2_T:78679f48-484c-49ac-a165-11a9c9629760	null	null	untested	untested	untested	untested	untested	untested	SOMATIC	null	unknown	unknown	null	3a2c8db4-93a1-486f-a12a-047fddbd4a36:78679f48-484c-49ac-a165-11a9c9629760	unknown	6208e09c-2637-492b-94bb-e70f3dbc3735	ce898658-164e-4c24-b2c5-6b3a8ee2f792	SAN3;MR;NNS	.	T1[41],1[41]	ZERO	MODIFIER	100	T:ND0:TD2	GTATTACGTCtCAAACCAGTG	unknown	null	2	0	2	0	0	0
AI838599	0	QIMR_Berghofer	37	4	3247827	3247827	+	3'Flank	SNP	A	A	G	rs45882110	VLD	Scl-cre x Flt3-ITD_ITD:SFH_194-1_B:df1deaaa-233b-49b9-bf65-635d622c26e6	Scl-cre x Flt3-ITD_ITD:SFH_194-1_T:0274eed9-8bbb-4828-9f06-c138fd964be1	A	A	untested	untested	untested	untested	untested	untested	SOMATIC	null	unknown	unknown	null	df1deaaa-233b-49b9-bf65-635d622c26e6:0274eed9-8bbb-4828-9f06-c138fd964be1	unknown	d4a3b786-4ec2-404b-bfd1-0095e4d22d9c	a9379fcb-8df5-453c-91b7-92e5b5c9f223	COVN12;MR;NNS	A1[41],4[40]	A0[0],1[41]	ZERO	MODIFIER	100	G:ND0:TD0	TCAAGCTGCTgTAGACAAAAG	unknown	null	1	1	0	5	5	0
AI838599	0	QIMR_Berghofer	37	4	3247842	3247842	+	3'Flank	SNP	T	G	G	rs49510154	VLD	Scl-cre x Flt3-ITD_ITD:SFH_194-1_B:df1deaaa-233b-49b9-bf65-635d622c26e6	Scl-cre x Flt3-ITD_ITD:SFH_194-1_T:0274eed9-8bbb-4828-9f06-c138fd964be1	T	T	untested	untested	untested	untested	untested	untested	SOMATIC	null	unknown	unknown	null	df1deaaa-233b-49b9-bf65-635d622c26e6:0274eed9-8bbb-4828-9f06-c138fd964be1	unknown	d4a3b786-4ec2-404b-bfd1-0095e4d22d9c	a9379fcb-8df5-453c-91b7-92e5b5c9f223	COVN12;MR;NNS	T2[41],4[36.25]	.	ZERO	MODIFIER	100	G:ND0:TD0	CAAAAGAGAAgTGAGAGGTTT	unknown	null	0	0	0	6	6	0
AI838599	0	QIMR_Berghofer	37	4	3247848	3247848	+	3'Flank	SNP	G	C	G	rs47395075	VLD	Flt3-ITD_ITD:FH_174-2_B:3a2c8db4-93a1-486f-a12a-047fddbd4a36	Flt3-ITD_ITD:FH_174-2_T:78679f48-484c-49ac-a165-11a9c9629760	G	G	untested	untested	untested	untested	untested	untested	SOMATIC	null	unknown	unknown	null	3a2c8db4-93a1-486f-a12a-047fddbd4a36:78679f48-484c-49ac-a165-11a9c9629760	unknown	6208e09c-2637-492b-94bb-e70f3dbc3735	ce898658-164e-4c24-b2c5-6b3a8ee2f792	COVN12;MR;NNS	G0[0],1[41]	G0[0],3[41]	ZERO	MODIFIER	100	C:ND0:TD0	AGAATTGAGAcGTTTTCTTGC	unknown	null	3	3	0	1	1	0
AI838599	0	QIMR_Berghofer	37	4	3247856	3247856	+	3'Flank	SNP	T	C	C	rs49321147	VLD	Scl-cre x Flt3-ITD_ITD:SFH_194-1_B:df1deaaa-233b-49b9-bf65-635d622c26e6	Scl-cre x Flt3-ITD_ITD:SFH_194-1_T:0274eed9-8bbb-4828-9f06-c138fd964be1	T	T	untested	untested	untested	untested	untested	untested	SOMATIC	null	unknown	unknown	null	df1deaaa-233b-49b9-bf65-635d622c26e6:0274eed9-8bbb-4828-9f06-c138fd964be1	unknown	d4a3b786-4ec2-404b-bfd1-0095e4d22d9c	a9379fcb-8df5-453c-91b7-92e5b5c9f223	COVN12;MR;NNS	T1[41],4[38.75]	C0[0],1[41]	ZERO	MODIFIER	100	C:ND0:TD1	GAGGTTTTCTcGCCCTAAATC	unknown	null	1	0	1	5	5	0
AI838599	0	QIMR_Berghofer	37	4	3247889	3247889	+	3'Flank	SNP	C	G	G	rs45898260	VLD	Scl-cre x Flt3-ITD_ITD:SFH_194-1_B:df1deaaa-233b-49b9-bf65-635d622c26e6	Scl-cre x Flt3-ITD_ITD:SFH_194-1_T:0274eed9-8bbb-4828-9f06-c138fd964be1	C	C	untested	untested	untested	untested	untested	untested	SOMATIC	null	unknown	unknown	null	df1deaaa-233b-49b9-bf65-635d622c26e6:0274eed9-8bbb-4828-9f06-c138fd964be1	unknown	d4a3b786-4ec2-404b-bfd1-0095e4d22d9c	a9379fcb-8df5-453c-91b7-92e5b5c9f223	COVN12;MR;NNS	C1[37],1[37]	G0[0],2[41]	ZERO	MODIFIER	100	G:ND0:TD2	TGAAGATACTgTTTCCTTTTC	unknown	null	2	0	2	2	2	0
AI838599	0	QIMR_Berghofer	37	4	3247908	3247908	+	3'Flank	SNP	A	A	G	rs46746160	VLD	Flt3-ITD_ITD:FH_174-2_B:3a2c8db4-93a1-486f-a12a-047fddbd4a36	Flt3-ITD_ITD:FH_174-2_T:78679f48-484c-49ac-a165-11a9c9629760	A	A	untested	untested	untested	untested	untested	untested	SOMATIC	null	unknown	unknown	null	3a2c8db4-93a1-486f-a12a-047fddbd4a36:78679f48-484c-49ac-a165-11a9c9629760	unknown	6208e09c-2637-492b-94bb-e70f3dbc3735	ce898658-164e-4c24-b2c5-6b3a8ee2f792	COVN12;MR;NNS	A0[0],1[41]	A1[41],0[0],G0[0],2[36.5]	ZERO	MODIFIER	100	G:ND0:TD2	TCCAGTGTGTgTATCAGTCTG	unknown	null	3	1	2	1	1	0
AI838599	0	QIMR_Berghofer	37	4	3247908	3247908	+	3'Flank	SNP	A	G	G	rs46746160	VLD	Scl-cre x Flt3-ITD_ITD:SFH_194-1_B:df1deaaa-233b-49b9-bf65-635d622c26e6	Scl-cre x Flt3-ITD_ITD:SFH_194-1_T:0274eed9-8bbb-4828-9f06-c138fd964be1	A	A	untested	untested	untested	untested	untested	untested	SOMATIC	null	unknown	unknown	null	df1deaaa-233b-49b9-bf65-635d622c26e6:0274eed9-8bbb-4828-9f06-c138fd964be1	unknown	d4a3b786-4ec2-404b-bfd1-0095e4d22d9c	a9379fcb-8df5-453c-91b7-92e5b5c9f223	COVN12;MR;NNS	A1[41],0[0]	G0[0],2[41]	ZERO	MODIFIER	100	G:ND0:TD2	TCCAGTGTGTgTATCAGTCTG	unknown	null	2	0	2	1	1	0
Gm23215	0	QIMR_Berghofer	37	16	3248202	3248202	+	5'Flank	SNP	G	A	G	novel	null	Scl-cre x Flt3-ITD_ITD:SFH_194-1_B:df1deaaa-233b-49b9-bf65-635d622c26e6	Scl-cre x Flt3-ITD_ITD:SFH_194-1_T:0274eed9-8bbb-4828-9f06-c138fd964be1	null	null	untested	untested	untested	untested	untested	untested	SOMATIC	null	unknown	unknown	null	df1deaaa-233b-49b9-bf65-635d622c26e6:0274eed9-8bbb-4828-9f06-c138fd964be1	unknown	d4a3b786-4ec2-404b-bfd1-0095e4d22d9c	a9379fcb-8df5-453c-91b7-92e5b5c9f223	SAN3;MR;NNS	.	A1[41],1[41],G2[41],1[41]	ZERO	MODIFIER	100	A:ND0:TD2	CCCAATGCCAaTACAAATTTG	unknown	null	5	3	2	0	0	0
Gm23215	0	QIMR_Berghofer	37	16	3248978	3248978	+	5'Flank	SNP	G	A	A	novel	null	Scl-cre x Flt3-ITD_ITD:SFH_194-1_B:df1deaaa-233b-49b9-bf65-635d622c26e6	Scl-cre x Flt3-ITD_ITD:SFH_194-1_T:0274eed9-8bbb-4828-9f06-c138fd964be1	null	null	untested	untested	untested	untested	untested	untested	SOMATIC	null	unknown	unknown	null	df1deaaa-233b-49b9-bf65-635d622c26e6:0274eed9-8bbb-4828-9f06-c138fd964be1	unknown	d4a3b786-4ec2-404b-bfd1-0095e4d22d9c	a9379fcb-8df5-453c-91b7-92e5b5c9f223	SAN3;MR;NNS	.	A0[0],1[37]	ZERO	MODIFIER	100	A:ND0:TD1	TATTTAAGCTaTCTGCAGTGG	unknown	null	1	0	1	0	0	0
AI838599	0	QIMR_Berghofer	37	4	3250088	3250088	+	3'Flank	SNP	T	C	C	novel	null	Scl-cre x Flt3-ITD_ITD:SFH_194-1_B:df1deaaa-233b-49b9-bf65-635d622c26e6	Scl-cre x Flt3-ITD_ITD:SFH_194-1_T:0274eed9-8bbb-4828-9f06-c138fd964be1	null	null	untested	untested	untested	untested	untested	untested	SOMATIC	null	unknown	unknown	null	df1deaaa-233b-49b9-bf65-635d622c26e6:0274eed9-8bbb-4828-9f06-c138fd964be1	unknown	d4a3b786-4ec2-404b-bfd1-0095e4d22d9c	a9379fcb-8df5-453c-91b7-92e5b5c9f223	SAN3;MR;NNS	.	C1[41],1[41]	ZERO	MODIFIER	100	C:ND0:TD2	ACTTAAATGAcTACCATTATA	unknown	null	2	0	2	0	0	0
AI838599	0	QIMR_Berghofer	37	4	3250092	3250092	+	3'Flank	SNP	C	T	T	novel	null	Scl-cre x Flt3-ITD_ITD:SFH_194-1_B:df1deaaa-233b-49b9-bf65-635d622c26e6	Scl-cre x Flt3-ITD_ITD:SFH_194-1_T:0274eed9-8bbb-4828-9f06-c138fd964be1	null	null	untested	untested	untested	untested	untested	untested	SOMATIC	null	unknown	unknown	null	df1deaaa-233b-49b9-bf65-635d622c26e6:0274eed9-8bbb-4828-9f06-c138fd964be1	unknown	d4a3b786-4ec2-404b-bfd1-0095e4d22d9c	a9379fcb-8df5-453c-91b7-92e5b5c9f223	SAN3;MR;NNS	.	T1[41],1[41]	ZERO	MODIFIER	100	T:ND0:TD2	AAATGATTACtATTATATTCC	unknown	null	2	0	2	0	0	0
AI838599	0	QIMR_Berghofer	37	4	3250500	3250500	+	3'Flank	SNP	A	G	G	rs48692823	VLD	Scl-cre x Flt3-ITD_ITD:SFH_194-1_B:df1deaaa-233b-49b9-bf65-635d622c26e6	Scl-cre x Flt3-ITD_ITD:SFH_194-1_T:0274eed9-8bbb-4828-9f06-c138fd964be1	null	null	untested	untested	untested	untested	untested	untested	SOMATIC	null	unknown	unknown	null	df1deaaa-233b-49b9-bf65-635d622c26e6:0274eed9-8bbb-4828-9f06-c138fd964be1	unknown	d4a3b786-4ec2-404b-bfd1-0095e4d22d9c	a9379fcb-8df5-453c-91b7-92e5b5c9f223	SAN3;MR;NNS	.	G1[41],1[41]	ZERO	MODIFIER	100	G:ND0:TD2	TTCCCCTTAAgCTGGAGCCAC	unknown	null	2	0	2	0	0	0
AI838599	0	QIMR_Berghofer	37	4	3250503	3250503	+	3'Flank	SNP	G	T	T	novel	null	Scl-cre x Flt3-ITD_ITD:SFH_194-1_B:df1deaaa-233b-49b9-bf65-635d622c26e6	Scl-cre x Flt3-ITD_ITD:SFH_194-1_T:0274eed9-8bbb-4828-9f06-c138fd964be1	null	null	untested	untested	untested	untested	untested	untested	SOMATIC	null	unknown	unknown	null	df1deaaa-233b-49b9-bf65-635d622c26e6:0274eed9-8bbb-4828-9f06-c138fd964be1	unknown	d4a3b786-4ec2-404b-bfd1-0095e4d22d9c	a9379fcb-8df5-453c-91b7-92e5b5c9f223	SAN3;MR;NNS	.	T1[41],1[41]	ZERO	MODIFIER	100	T:ND0:TD2	CCCTTAAACTtGAGCCACCAA	unknown	null	2	0	2	0	0	0
Rab10	0	QIMR_Berghofer	37	12	3252726	3252726	+	Intron	SNP	C	A	C	novel	null	Scl-cre x Flt3-ITD_ITD:SFH_194-1_B:df1deaaa-233b-49b9-bf65-635d622c26e6	Scl-cre x Flt3-ITD_ITD:SFH_194-1_T:0274eed9-8bbb-4828-9f06-c138fd964be1	C	C	untested	untested	untested	untested	untested	untested	SOMATIC	null	unknown	unknown	null	df1deaaa-233b-49b9-bf65-635d622c26e6:0274eed9-8bbb-4828-9f06-c138fd964be1	unknown	d4a3b786-4ec2-404b-bfd1-0095e4d22d9c	a9379fcb-8df5-453c-91b7-92e5b5c9f223	MIN;SBIASALT;5BP1	A0[0],2[19.5],C5[39.4],13[33.69]	A0[0],5[17.8],C3[41],19[24.74]	ZERO	MODIFIER	100	A:ND2:TD5	AGAAGAAAAAA	unknown	null	27	22	5	20	18	2
Gm23215	0	QIMR_Berghofer	37	16	3253440	3253440	+	3'Flank	SNP	C	G	G	rs264376230	null	Flt3-ITD_ITD:FH_174-2_B:3a2c8db4-93a1-486f-a12a-047fddbd4a36	Flt3-ITD_ITD:FH_174-2_T:78679f48-484c-49ac-a165-11a9c9629760	null	null	untested	untested	untested	untested	untested	untested	SOMATIC	null	unknown	unknown	null	3a2c8db4-93a1-486f-a12a-047fddbd4a36:78679f48-484c-49ac-a165-11a9c9629760	unknown	6208e09c-2637-492b-94bb-e70f3dbc3735	ce898658-164e-4c24-b2c5-6b3a8ee2f792	SAN3;MR;NNS	.	.	ZERO	MODIFIER	100	G:ND0:TD0	GCCTTCTGTGgTTTTGTAAGA	unknown	null	0	0	0	0	0	0
Gm23215	0	QIMR_Berghofer	37	16	3253443	3253443	+	3'Flank	SNP	T	G	G	rs108880423	VLD	Flt3-ITD_ITD:FH_174-2_B:3a2c8db4-93a1-486f-a12a-047fddbd4a36	Flt3-ITD_ITD:FH_174-2_T:78679f48-484c-49ac-a165-11a9c9629760	null	null	untested	untested	untested	untested	untested	untested	SOMATIC	null	unknown	unknown	null	3a2c8db4-93a1-486f-a12a-047fddbd4a36:78679f48-484c-49ac-a165-11a9c9629760	unknown	6208e09c-2637-492b-94bb-e70f3dbc3735	ce898658-164e-4c24-b2c5-6b3a8ee2f792	SAN3;MR;NNS	.	.	ZERO	MODIFIER	100	G:ND0:TD0	TTCTGTGCTTgTGTAAGAGGA	unknown	null	0	0	0	0	0	0
[truncated: 15,311 more rows]
[truncated: 114 more columns]
