# Supplementary material for: Cre recombinase expression cooperates with homozygous FLT3 internal tandem duplication knockin mouse model to induce acute myeloid leukemia
Source: Leukemia. 2023 Feb 4;37(4):741–50. doi: 10.1038/s41375-023-01832-0 (PMC10079527; doi:10.1038/s41375-023-01832-0)
Supplement: Supplementary file 7 — Supplementary Table S3 [file 41375_2023_1832_MOESM7_ESM.xlsx]

## Sheet: Sheet1
GSEA analysis of	Sheet
BM Scl-CreERT:FLT3ITD/ITD vs FLT3ITD/ITD	gsea_report_for_SFH_Scl_BM
	gsea_report_for_FH_Scl_BM
BM Mx1-Cre:FLT3ITD/ITD vs FLT3ITD/ITD	gsea_report_for_SFH_Mx1_BM
	gsea_report_for_FH_Mx1_BM
Spleen Scl-CreERT:FLT3ITD/ITD vs FLT3ITD/ITD	gsea_report_for_SFH_Scl_Spleen
	gsea_report_for_FH_Scl_Spleen
Spleen Scl-CreERT:FLT3ITD/ITD JQ1 vs vehicle treatment	gsea_report_for_JQ1_SFH_JQ1
	gsea_report_for_Vehicle_SFH_JQ1

## Sheet: gsea_report_for_SFH_Scl_BM
NAME	GS<br> follow link to MSigDB	GS DETAILS	SIZE	ES	NES	NOM p-val	FDR q-val	FWER p-val	RANK AT MAX	LEADING EDGE
HALLMARK_MYC_TARGETS_V1	HALLMARK_MYC_TARGETS_V1	Details ...	172	0.604776	2.63919	0	0	0	2609	tags=77%, list=32%, signal=111%
KEGG_PROTEASOME	KEGG_PROTEASOME	Details ...	42	0.674989	2.33064	0	0	0	2161	tags=86%, list=27%, signal=117%
KEGG_AMINOACYL_TRNA_BIOSYNTHESIS	KEGG_AMINOACYL_TRNA_BIOSYNTHESIS	Details ...	32	0.715607	2.33013	0	0	0	1536	tags=72%, list=19%, signal=88%
HALLMARK_MYC_TARGETS_V2	HALLMARK_MYC_TARGETS_V2	Details ...	48	0.651031	2.28069	0	0.00025	0.001	1683	tags=73%, list=21%, signal=92%
KEGG_PYRIMIDINE_METABOLISM	KEGG_PYRIMIDINE_METABOLISM	Details ...	75	0.551418	2.17547	0	0.000663871	0.003	2001	tags=56%, list=25%, signal=74%
HALLMARK_OXIDATIVE_PHOSPHORYLATION	HALLMARK_OXIDATIVE_PHOSPHORYLATION	Details ...	176	0.480871	2.1027	0	0.000950199	0.005	2883	tags=66%, list=36%, signal=101%
HALLMARK_MTORC1_SIGNALING	HALLMARK_MTORC1_SIGNALING	Details ...	170	0.479757	2.09739	0	0.000814456	0.005	2473	tags=64%, list=31%, signal=90%
KEGG_TERPENOID_BACKBONE_BIOSYNTHESIS	KEGG_TERPENOID_BACKBONE_BIOSYNTHESIS	Details ...	13	0.786659	2.02962	0	0.00113869	0.008	638	tags=54%, list=8%, signal=58%
KEGG_STEROID_BIOSYNTHESIS	KEGG_STEROID_BIOSYNTHESIS	Details ...	12	0.80863	2.01702	0	0.0011374	0.009	656	tags=75%, list=8%, signal=82%
KEGG_OXIDATIVE_PHOSPHORYLATION	KEGG_OXIDATIVE_PHOSPHORYLATION	Details ...	91	0.493665	1.96685	0	0.0029727	0.026	2869	tags=64%, list=36%, signal=98%
HALLMARK_CHOLESTEROL_HOMEOSTASIS	HALLMARK_CHOLESTEROL_HOMEOSTASIS	Details ...	53	0.545677	1.94296	0	0.00345219	0.033	656	tags=40%, list=8%, signal=43%
KEGG_PARKINSONS_DISEASE	KEGG_PARKINSONS_DISEASE	Details ...	88	0.476288	1.89128	0	0.00756452	0.079	2889	tags=75%, list=36%, signal=116%
KEGG_RIBOSOME	KEGG_RIBOSOME	Details ...	73	0.490367	1.87762	0	0.0083186	0.092	2841	tags=71%, list=35%, signal=109%
KEGG_PENTOSE_PHOSPHATE_PATHWAY	KEGG_PENTOSE_PHOSPHATE_PATHWAY	Details ...	19	0.640613	1.83218	0.00191939	0.0139669	0.162	1913	tags=74%, list=24%, signal=96%
KEGG_GLUTATHIONE_METABOLISM	KEGG_GLUTATHIONE_METABOLISM	Details ...	29	0.562957	1.80675	0.00193424	0.016668	0.2	2169	tags=52%, list=27%, signal=71%
KEGG_VALINE_LEUCINE_AND_ISOLEUCINE_BIOSYNTHESIS	KEGG_VALINE_LEUCINE_AND_ISOLEUCINE_BIOSYNTHESIS	Details ...	9	0.781684	1.79764	0.00378788	0.0173324	0.222	1355	tags=67%, list=17%, signal=80%
KEGG_DNA_REPLICATION	KEGG_DNA_REPLICATION	Details ...	33	0.55234	1.7918	0	0.0174451	0.233	2776	tags=67%, list=35%, signal=101%
KEGG_PROTEIN_EXPORT	KEGG_PROTEIN_EXPORT	Details ...	18	0.636046	1.7854	0.00986193	0.017672	0.249	2555	tags=78%, list=32%, signal=114%
HALLMARK_APICAL_SURFACE	HALLMARK_APICAL_SURFACE	Details ...	19	0.629544	1.78014	0.0038835	0.0181451	0.263	250	tags=26%, list=3%, signal=27%
KEGG_STEROID_HORMONE_BIOSYNTHESIS	KEGG_STEROID_HORMONE_BIOSYNTHESIS	Details ...	5	0.883128	1.71915	0.00568182	0.0318443	0.437	707	tags=80%, list=9%, signal=88%
KEGG_RNA_POLYMERASE	KEGG_RNA_POLYMERASE		26	0.551095	1.6752	0.0154739	0.0472421	0.601	1987	tags=62%, list=25%, signal=81%
KEGG_BETA_ALANINE_METABOLISM	KEGG_BETA_ALANINE_METABOLISM		14	0.624471	1.63542	0.0207547	0.0650488	0.726	2048	tags=57%, list=25%, signal=77%
HALLMARK_XENOBIOTIC_METABOLISM	HALLMARK_XENOBIOTIC_METABOLISM		109	0.399797	1.63378	0.00199601	0.0629977	0.73	1446	tags=32%, list=18%, signal=39%
HALLMARK_IL2_STAT5_SIGNALING	HALLMARK_IL2_STAT5_SIGNALING		134	0.380619	1.62994	0.00198413	0.0623547	0.745	1180	tags=32%, list=15%, signal=37%
KEGG_CITRATE_CYCLE_TCA_CYCLE	KEGG_CITRATE_CYCLE_TCA_CYCLE		25	0.539985	1.62758	0.0141414	0.0613568	0.75	2642	tags=60%, list=33%, signal=89%
KEGG_GLYCOSAMINOGLYCAN_BIOSYNTHESIS_KERATAN_SULFATE	KEGG_GLYCOSAMINOGLYCAN_BIOSYNTHESIS_KERATAN_SULFATE		11	0.66024	1.62492	0.0290135	0.0602823	0.756	400	tags=36%, list=5%, signal=38%
KEGG_GLYCINE_SERINE_AND_THREONINE_METABOLISM	KEGG_GLYCINE_SERINE_AND_THREONINE_METABOLISM		15	0.610825	1.61607	0.026616	0.0628672	0.78	416	tags=33%, list=5%, signal=35%
HALLMARK_UNFOLDED_PROTEIN_RESPONSE	HALLMARK_UNFOLDED_PROTEIN_RESPONSE		97	0.396186	1.6154	0.00361664	0.0610309	0.783	2692	tags=57%, list=33%, signal=84%
KEGG_AMYOTROPHIC_LATERAL_SCLEROSIS_ALS	KEGG_AMYOTROPHIC_LATERAL_SCLEROSIS_ALS		35	0.486363	1.60583	0.024	0.064854	0.805	836	tags=29%, list=10%, signal=32%
KEGG_METABOLISM_OF_XENOBIOTICS_BY_CYTOCHROME_P450	KEGG_METABOLISM_OF_XENOBIOTICS_BY_CYTOCHROME_P450		14	0.610652	1.58775	0.0176817	0.0728377	0.84	1450	tags=43%, list=18%, signal=52%
KEGG_MISMATCH_REPAIR	KEGG_MISMATCH_REPAIR		22	0.530584	1.5877	0.0251938	0.0704881	0.84	2223	tags=59%, list=28%, signal=81%
HALLMARK_E2F_TARGETS	HALLMARK_E2F_TARGETS		171	0.361342	1.58394	0	0.0706696	0.852	2702	tags=50%, list=34%, signal=73%
KEGG_FATTY_ACID_METABOLISM	KEGG_FATTY_ACID_METABOLISM		28	0.505221	1.58356	0.0224719	0.0686734	0.852	3168	tags=64%, list=39%, signal=106%
KEGG_HUNTINGTONS_DISEASE	KEGG_HUNTINGTONS_DISEASE		128	0.375217	1.57735	0.00402414	0.0705257	0.868	2883	tags=62%, list=36%, signal=95%
KEGG_ONE_CARBON_POOL_BY_FOLATE	KEGG_ONE_CARBON_POOL_BY_FOLATE		14	0.585905	1.55649	0.0330739	0.0823871	0.915	660	tags=43%, list=8%, signal=47%
KEGG_PURINE_METABOLISM	KEGG_PURINE_METABOLISM		108	0.376238	1.54073	0.00390625	0.09071	0.933	2044	tags=47%, list=25%, signal=62%
KEGG_ALPHA_LINOLENIC_ACID_METABOLISM	KEGG_ALPHA_LINOLENIC_ACID_METABOLISM		6	0.748572	1.53861	0.0432331	0.0896172	0.937	241	tags=33%, list=3%, signal=34%
HALLMARK_MYOGENESIS	HALLMARK_MYOGENESIS		78	0.396371	1.53461	0.00938086	0.0897319	0.944	476	tags=18%, list=6%, signal=19%
KEGG_GLYOXYLATE_AND_DICARBOXYLATE_METABOLISM	KEGG_GLYOXYLATE_AND_DICARBOXYLATE_METABOLISM		14	0.578694	1.52381	0.0568627	0.0947898	0.956	2516	tags=79%, list=31%, signal=114%
KEGG_ARGININE_AND_PROLINE_METABOLISM	KEGG_ARGININE_AND_PROLINE_METABOLISM		29	0.471675	1.49496	0.0486815	0.115258	0.983	1051	tags=34%, list=13%, signal=40%
HALLMARK_BILE_ACID_METABOLISM	HALLMARK_BILE_ACID_METABOLISM		62	0.403252	1.48419	0.0218254	0.121641	0.989	1435	tags=35%, list=18%, signal=43%
KEGG_O_GLYCAN_BIOSYNTHESIS	KEGG_O_GLYCAN_BIOSYNTHESIS		16	0.549627	1.48279	0.0689013	0.119955	0.989	904	tags=38%, list=11%, signal=42%
KEGG_RNA_DEGRADATION	KEGG_RNA_DEGRADATION		46	0.410025	1.47732	0.0391753	0.122545	0.993	2180	tags=41%, list=27%, signal=56%
HALLMARK_REACTIVE_OXIGEN_SPECIES_PATHWAY	HALLMARK_REACTIVE_OXIGEN_SPECIES_PATHWAY		41	0.431712	1.46211	0.0287908	0.132093	0.996	2107	tags=41%, list=26%, signal=56%
KEGG_ALZHEIMERS_DISEASE	KEGG_ALZHEIMERS_DISEASE		115	0.35054	1.46035	0.0115385	0.131078	0.996	2901	tags=57%, list=36%, signal=87%
HALLMARK_DNA_REPAIR	HALLMARK_DNA_REPAIR		137	0.337443	1.42687	0.0155642	0.160584	0.999	2884	tags=54%, list=36%, signal=83%
KEGG_N_GLYCAN_BIOSYNTHESIS	KEGG_N_GLYCAN_BIOSYNTHESIS		39	0.419913	1.42621	0.040619	0.15772	0.999	2357	tags=49%, list=29%, signal=69%
HALLMARK_GLYCOLYSIS	HALLMARK_GLYCOLYSIS		124	0.339009	1.42581	0.0161616	0.154802	0.999	2502	tags=50%, list=31%, signal=71%
HALLMARK_ESTROGEN_RESPONSE_LATE	HALLMARK_ESTROGEN_RESPONSE_LATE		116	0.340484	1.42195	0.0217391	0.155832	0.999	1276	tags=25%, list=16%, signal=29%
KEGG_BUTANOATE_METABOLISM	KEGG_BUTANOATE_METABOLISM		22	0.481166	1.41372	0.0693069	0.159951	0.999	2048	tags=50%, list=25%, signal=67%
KEGG_ARRHYTHMOGENIC_RIGHT_VENTRICULAR_CARDIOMYOPATHY_ARVC	KEGG_ARRHYTHMOGENIC_RIGHT_VENTRICULAR_CARDIOMYOPATHY_ARVC		32	0.440246	1.40855	0.0847784	0.161908	0.999	1066	tags=31%, list=13%, signal=36%
HALLMARK_FATTY_ACID_METABOLISM	HALLMARK_FATTY_ACID_METABOLISM		109	0.336173	1.39257	0.0266667	0.174881	1	2642	tags=44%, list=33%, signal=65%
HALLMARK_PEROXISOME	HALLMARK_PEROXISOME		71	0.362088	1.39221	0.0571429	0.171973	1	2415	tags=45%, list=30%, signal=64%
KEGG_SELENOAMINO_ACID_METABOLISM	KEGG_SELENOAMINO_ACID_METABOLISM		16	0.513025	1.36945	0.107345	0.193101	1	2385	tags=56%, list=30%, signal=80%
HALLMARK_ESTROGEN_RESPONSE_EARLY	HALLMARK_ESTROGEN_RESPONSE_EARLY		108	0.323464	1.34658	0.0399202	0.216165	1	994	tags=23%, list=12%, signal=26%
KEGG_ALANINE_ASPARTATE_AND_GLUTAMATE_METABOLISM	KEGG_ALANINE_ASPARTATE_AND_GLUTAMATE_METABOLISM		19	0.468484	1.33705	0.142857	0.224526	1	1243	tags=37%, list=15%, signal=43%
KEGG_PHENYLALANINE_METABOLISM	KEGG_PHENYLALANINE_METABOLISM		8	0.589139	1.31315	0.164436	0.251808	1	1051	tags=38%, list=13%, signal=43%
KEGG_AMINO_SUGAR_AND_NUCLEOTIDE_SUGAR_METABOLISM	KEGG_AMINO_SUGAR_AND_NUCLEOTIDE_SUGAR_METABOLISM		38	0.392858	1.31298	0.114398	0.247729	1	2384	tags=45%, list=30%, signal=63%
HALLMARK_ADIPOGENESIS	HALLMARK_ADIPOGENESIS		155	0.305754	1.31286	0.0391389	0.243644	1	1424	tags=31%, list=18%, signal=37%
KEGG_VALINE_LEUCINE_AND_ISOLEUCINE_DEGRADATION	KEGG_VALINE_LEUCINE_AND_ISOLEUCINE_DEGRADATION		37	0.388288	1.30768	0.0988372	0.247033	1	2695	tags=46%, list=34%, signal=69%
KEGG_GLYCOLYSIS_GLUCONEOGENESIS	KEGG_GLYCOLYSIS_GLUCONEOGENESIS		37	0.387769	1.30019	0.138776	0.253092	1	951	tags=30%, list=12%, signal=34%
HALLMARK_APICAL_JUNCTION	HALLMARK_APICAL_JUNCTION		106	0.313166	1.29561	0.0797546	0.255781	1	464	tags=15%, list=6%, signal=16%
KEGG_T_CELL_RECEPTOR_SIGNALING_PATHWAY	KEGG_T_CELL_RECEPTOR_SIGNALING_PATHWAY		78	0.33374	1.2936	0.0737705	0.254569	1	676	tags=17%, list=8%, signal=18%
KEGG_NUCLEOTIDE_EXCISION_REPAIR	KEGG_NUCLEOTIDE_EXCISION_REPAIR		43	0.365638	1.29053	0.124506	0.254785	1	2664	tags=49%, list=33%, signal=73%
KEGG_DRUG_METABOLISM_CYTOCHROME_P450	KEGG_DRUG_METABOLISM_CYTOCHROME_P450		15	0.483144	1.28259	0.163148	0.262639	1	1450	tags=40%, list=18%, signal=49%
KEGG_TYROSINE_METABOLISM	KEGG_TYROSINE_METABOLISM		16	0.477824	1.28162	0.173152	0.259996	1	2628	tags=56%, list=33%, signal=83%
KEGG_SPLICEOSOME	KEGG_SPLICEOSOME		91	0.317935	1.27028	0.0696799	0.271593	1	3220	tags=54%, list=40%, signal=89%
KEGG_TRYPTOPHAN_METABOLISM	KEGG_TRYPTOPHAN_METABOLISM		21	0.435067	1.2608	0.174853	0.2807	1	2793	tags=57%, list=35%, signal=87%
KEGG_FOLATE_BIOSYNTHESIS	KEGG_FOLATE_BIOSYNTHESIS		7	0.570293	1.24737	0.215501	0.297488	1	1314	tags=57%, list=16%, signal=68%
KEGG_CYSTEINE_AND_METHIONINE_METABOLISM	KEGG_CYSTEINE_AND_METHIONINE_METABOLISM		19	0.429837	1.21934	0.207364	0.336624	1	1494	tags=42%, list=19%, signal=52%
KEGG_REGULATION_OF_ACTIN_CYTOSKELETON	KEGG_REGULATION_OF_ACTIN_CYTOSKELETON		124	0.280416	1.19374	0.135531	0.377202	1	551	tags=11%, list=7%, signal=12%
KEGG_PEROXISOME	KEGG_PEROXISOME		57	0.325887	1.18642	0.198795	0.385819	1	1603	tags=28%, list=20%, signal=35%
KEGG_PYRUVATE_METABOLISM	KEGG_PYRUVATE_METABOLISM		29	0.374115	1.1803	0.242126	0.392384	1	1219	tags=34%, list=15%, signal=40%
KEGG_FRUCTOSE_AND_MANNOSE_METABOLISM	KEGG_FRUCTOSE_AND_MANNOSE_METABOLISM		29	0.375116	1.17609	0.221766	0.39452	1	1535	tags=34%, list=19%, signal=42%
KEGG_CARDIAC_MUSCLE_CONTRACTION	KEGG_CARDIAC_MUSCLE_CONTRACTION		35	0.359092	1.15877	0.254545	0.421639	1	2625	tags=57%, list=33%, signal=84%
KEGG_DRUG_METABOLISM_OTHER_ENZYMES	KEGG_DRUG_METABOLISM_OTHER_ENZYMES		13	0.450404	1.14994	0.28629	0.432726	1	2754	tags=62%, list=34%, signal=93%
HALLMARK_ALLOGRAFT_REJECTION	HALLMARK_ALLOGRAFT_REJECTION		110	0.275157	1.14764	0.16568	0.431324	1	1684	tags=31%, list=21%, signal=39%
HALLMARK_ANDROGEN_RESPONSE	HALLMARK_ANDROGEN_RESPONSE		70	0.297211	1.14029	0.230616	0.440022	1	1550	tags=29%, list=19%, signal=35%
HALLMARK_UV_RESPONSE_UP	HALLMARK_UV_RESPONSE_UP		103	0.276811	1.12487	0.213052	0.46574	1	1748	tags=31%, list=22%, signal=39%
KEGG_GLYCOSPHINGOLIPID_BIOSYNTHESIS_GANGLIO_SERIES	KEGG_GLYCOSPHINGOLIPID_BIOSYNTHESIS_GANGLIO_SERIES		12	0.452081	1.12437	0.335893	0.4608	1	996	tags=33%, list=12%, signal=38%
KEGG_PPAR_SIGNALING_PATHWAY	KEGG_PPAR_SIGNALING_PATHWAY		29	0.355889	1.12184	0.279843	0.460425	1	2259	tags=38%, list=28%, signal=53%
KEGG_P53_SIGNALING_PATHWAY	KEGG_P53_SIGNALING_PATHWAY		48	0.315736	1.11869	0.267057	0.461177	1	1064	tags=23%, list=13%, signal=26%
HALLMARK_HEDGEHOG_SIGNALING	HALLMARK_HEDGEHOG_SIGNALING		20	0.385199	1.10919	0.32321	0.475089	1	97	tags=10%, list=1%, signal=10%
KEGG_BASE_EXCISION_REPAIR	KEGG_BASE_EXCISION_REPAIR		31	0.345363	1.10243	0.291829	0.483631	1	1960	tags=35%, list=24%, signal=47%
KEGG_APOPTOSIS	KEGG_APOPTOSIS		65	0.292214	1.09955	0.26	0.48425	1	727	tags=15%, list=9%, signal=17%
KEGG_TYPE_II_DIABETES_MELLITUS	KEGG_TYPE_II_DIABETES_MELLITUS		27	0.351387	1.09167	0.339394	0.495361	1	856	tags=22%, list=11%, signal=25%
KEGG_GLYCEROLIPID_METABOLISM	KEGG_GLYCEROLIPID_METABOLISM		25	0.355308	1.08502	0.342574	0.503254	1	1424	tags=28%, list=18%, signal=34%
KEGG_ECM_RECEPTOR_INTERACTION	KEGG_ECM_RECEPTOR_INTERACTION		31	0.332025	1.06728	0.342685	0.534642	1	683	tags=23%, list=8%, signal=25%
KEGG_THYROID_CANCER	KEGG_THYROID_CANCER		20	0.372699	1.0662	0.37827	0.531108	1	806	tags=15%, list=10%, signal=17%
KEGG_BASAL_CELL_CARCINOMA	KEGG_BASAL_CELL_CARCINOMA		18	0.378646	1.05593	0.405405	0.547487	1	806	tags=22%, list=10%, signal=25%
KEGG_GLYCOSYLPHOSPHATIDYLINOSITOL_GPI_ANCHOR_BIOSYNTHESIS	KEGG_GLYCOSYLPHOSPHATIDYLINOSITOL_GPI_ANCHOR_BIOSYNTHESIS		22	0.348948	1.04791	0.389899	0.557876	1	2134	tags=41%, list=27%, signal=56%
KEGG_PROPANOATE_METABOLISM	KEGG_PROPANOATE_METABOLISM		28	0.327084	1.02934	0.421846	0.591268	1	2100	tags=46%, list=26%, signal=63%
KEGG_HOMOLOGOUS_RECOMBINATION	KEGG_HOMOLOGOUS_RECOMBINATION		25	0.322765	0.985574	0.482558	0.686698	1	2352	tags=36%, list=29%, signal=51%
KEGG_RENAL_CELL_CARCINOMA	KEGG_RENAL_CELL_CARCINOMA		57	0.26216	0.964086	0.537864	0.73095	1	672	tags=11%, list=8%, signal=11%
KEGG_PANTOTHENATE_AND_COA_BIOSYNTHESIS	KEGG_PANTOTHENATE_AND_COA_BIOSYNTHESIS		10	0.408822	0.962747	0.485944	0.726615	1	1501	tags=40%, list=19%, signal=49%
KEGG_VIRAL_MYOCARDITIS	KEGG_VIRAL_MYOCARDITIS		25	0.310145	0.948381	0.530097	0.753726	1	2420	tags=36%, list=30%, signal=51%
KEGG_TIGHT_JUNCTION	KEGG_TIGHT_JUNCTION		63	0.249935	0.945438	0.558185	0.753022	1	1599	tags=24%, list=20%, signal=29%
KEGG_RENIN_ANGIOTENSIN_SYSTEM	KEGG_RENIN_ANGIOTENSIN_SYSTEM		6	0.451481	0.939031	0.537002	0.761185	1	2193	tags=67%, list=27%, signal=92%
KEGG_GLYCEROPHOSPHOLIPID_METABOLISM	KEGG_GLYCEROPHOSPHOLIPID_METABOLISM		42	0.261821	0.914628	0.60515	0.811408	1	324	tags=10%, list=4%, signal=10%
KEGG_LIMONENE_AND_PINENE_DEGRADATION	KEGG_LIMONENE_AND_PINENE_DEGRADATION		10	0.383621	0.911597	0.596117	0.810432	1	2048	tags=50%, list=25%, signal=67%
KEGG_PRION_DISEASES	KEGG_PRION_DISEASES		20	0.314507	0.901578	0.608445	0.825812	1	93	tags=10%, list=1%, signal=10%
KEGG_PRIMARY_IMMUNODEFICIENCY	KEGG_PRIMARY_IMMUNODEFICIENCY		17	0.313947	0.899232	0.571429	0.822687	1	711	tags=18%, list=9%, signal=19%
KEGG_STARCH_AND_SUCROSE_METABOLISM	KEGG_STARCH_AND_SUCROSE_METABOLISM		19	0.321844	0.899147	0.579545	0.814937	1	2144	tags=42%, list=27%, signal=57%
KEGG_ACUTE_MYELOID_LEUKEMIA	KEGG_ACUTE_MYELOID_LEUKEMIA		50	0.245171	0.877531	0.656977	0.857053	1	1286	tags=18%, list=16%, signal=21%
KEGG_OTHER_GLYCAN_DEGRADATION	KEGG_OTHER_GLYCAN_DEGRADATION		13	0.342498	0.875341	0.645349	0.853673	1	120	tags=8%, list=1%, signal=8%
KEGG_DORSO_VENTRAL_AXIS_FORMATION	KEGG_DORSO_VENTRAL_AXIS_FORMATION		16	0.318014	0.871953	0.634952	0.853342	1	945	tags=25%, list=12%, signal=28%
KEGG_NATURAL_KILLER_CELL_MEDIATED_CYTOTOXICITY	KEGG_NATURAL_KILLER_CELL_MEDIATED_CYTOTOXICITY		66	0.23152	0.860204	0.725338	0.870659	1	637	tags=11%, list=8%, signal=11%
KEGG_BIOSYNTHESIS_OF_UNSATURATED_FATTY_ACIDS	KEGG_BIOSYNTHESIS_OF_UNSATURATED_FATTY_ACIDS		15	0.314373	0.850033	0.660643	0.883453	1	1333	tags=33%, list=17%, signal=40%
KEGG_WNT_SIGNALING_PATHWAY	KEGG_WNT_SIGNALING_PATHWAY		89	0.215622	0.846789	0.793587	0.88201	1	154	tags=7%, list=2%, signal=7%
KEGG_HYPERTROPHIC_CARDIOMYOPATHY_HCM	KEGG_HYPERTROPHIC_CARDIOMYOPATHY_HCM		36	0.254594	0.834615	0.727642	0.898736	1	1066	tags=25%, list=13%, signal=29%
KEGG_DILATED_CARDIOMYOPATHY	KEGG_DILATED_CARDIOMYOPATHY		38	0.241279	0.817602	0.778865	0.922264	1	683	tags=18%, list=8%, signal=20%
KEGG_HEDGEHOG_SIGNALING_PATHWAY	KEGG_HEDGEHOG_SIGNALING_PATHWAY		18	0.282506	0.806513	0.749035	0.934203	1	112	tags=6%, list=1%, signal=6%
KEGG_RETINOL_METABOLISM	KEGG_RETINOL_METABOLISM		8	0.363259	0.806214	0.723529	0.926318	1	1941	tags=50%, list=24%, signal=66%
KEGG_OOCYTE_MEIOSIS	KEGG_OOCYTE_MEIOSIS		83	0.202467	0.797463	0.84542	0.93324	1	2349	tags=27%, list=29%, signal=37%
KEGG_NOD_LIKE_RECEPTOR_SIGNALING_PATHWAY	KEGG_NOD_LIKE_RECEPTOR_SIGNALING_PATHWAY		35	0.236174	0.785995	0.777132	0.944432	1	1734	tags=29%, list=22%, signal=36%
KEGG_ASCORBATE_AND_ALDARATE_METABOLISM	KEGG_ASCORBATE_AND_ALDARATE_METABOLISM		6	0.381893	0.778225	0.716475	0.948759	1	2048	tags=50%, list=25%, signal=67%
KEGG_B_CELL_RECEPTOR_SIGNALING_PATHWAY	KEGG_B_CELL_RECEPTOR_SIGNALING_PATHWAY		62	0.203804	0.768881	0.865828	0.95456	1	676	tags=10%, list=8%, signal=10%
KEGG_NON_HOMOLOGOUS_END_JOINING	KEGG_NON_HOMOLOGOUS_END_JOINING		12	0.290408	0.73964	0.810445	0.984802	1	523	tags=17%, list=7%, signal=18%
HALLMARK_SPERMATOGENESIS	HALLMARK_SPERMATOGENESIS		56	0.198507	0.729977	0.917969	0.98787	1	1213	tags=16%, list=15%, signal=19%
KEGG_COLORECTAL_CANCER	KEGG_COLORECTAL_CANCER		50	0.203453	0.728704	0.904398	0.981135	1	874	tags=12%, list=11%, signal=13%
HALLMARK_G2M_CHECKPOINT	HALLMARK_G2M_CHECKPOINT		171	0.164439	0.716842	0.991667	0.985795	1	2349	tags=27%, list=29%, signal=38%
KEGG_CELL_CYCLE	KEGG_CELL_CYCLE		103	0.174305	0.709514	0.968	0.984888	1	2475	tags=34%, list=31%, signal=48%
KEGG_PROSTATE_CANCER	KEGG_PROSTATE_CANCER		62	0.188009	0.705536	0.944123	0.980851	1	1792	tags=23%, list=22%, signal=29%
KEGG_PATHOGENIC_ESCHERICHIA_COLI_INFECTION	KEGG_PATHOGENIC_ESCHERICHIA_COLI_INFECTION		33	0.208984	0.683697	0.921415	0.991776	1	1817	tags=24%, list=23%, signal=31%
KEGG_RIBOFLAVIN_METABOLISM	KEGG_RIBOFLAVIN_METABOLISM		10	0.291772	0.678978	0.842402	0.987618	1	2333	tags=40%, list=29%, signal=56%
KEGG_PENTOSE_AND_GLUCURONATE_INTERCONVERSIONS	KEGG_PENTOSE_AND_GLUCURONATE_INTERCONVERSIONS		8	0.297042	0.667808	0.851711	0.988065	1	2981	tags=38%, list=37%, signal=60%
KEGG_PORPHYRIN_AND_CHLOROPHYLL_METABOLISM	KEGG_PORPHYRIN_AND_CHLOROPHYLL_METABOLISM		20	0.233399	0.661766	0.894632	0.984243	1	2721	tags=45%, list=34%, signal=68%
KEGG_UBIQUITIN_MEDIATED_PROTEOLYSIS	KEGG_UBIQUITIN_MEDIATED_PROTEOLYSIS		115	0.156773	0.643587	0.998165	0.987282	1	2939	tags=40%, list=37%, signal=62%
KEGG_GALACTOSE_METABOLISM	KEGG_GALACTOSE_METABOLISM		18	0.226765	0.628802	0.922269	0.987709	1	2479	tags=44%, list=31%, signal=64%
KEGG_PRIMARY_BILE_ACID_BIOSYNTHESIS	KEGG_PRIMARY_BILE_ACID_BIOSYNTHESIS		5	0.316012	0.610702	0.899614	0.988208	1	979	tags=20%, list=12%, signal=23%
KEGG_ALDOSTERONE_REGULATED_SODIUM_REABSORPTION	KEGG_ALDOSTERONE_REGULATED_SODIUM_REABSORPTION		22	0.192085	0.561444	0.974406	0.997543	1	1752	tags=23%, list=22%, signal=29%
KEGG_GLYCOSAMINOGLYCAN_BIOSYNTHESIS_HEPARAN_SULFATE	KEGG_GLYCOSAMINOGLYCAN_BIOSYNTHESIS_HEPARAN_SULFATE		14	0.201401	0.519251	0.980545	0.99805	1	1765	tags=29%, list=22%, signal=37%
KEGG_BASAL_TRANSCRIPTION_FACTORS	KEGG_BASAL_TRANSCRIPTION_FACTORS		29	0.145923	0.464572	0.99596	0.996588	1	2928	tags=34%, list=36%, signal=54%

## Sheet: gsea_report_for_FH_Scl_BM
NAME	GS<br> follow link to MSigDB	GS DETAILS	SIZE	ES	NES	NOM p-val	FDR q-val	FWER p-val	RANK AT MAX	LEADING EDGE
HALLMARK_TNFA_SIGNALING_VIA_NFKB	HALLMARK_TNFA_SIGNALING_VIA_NFKB	Details ...	131	-0.582422	-2.48981	0	0	0	848	tags=41%, list=11%, signal=45%
HALLMARK_INTERFERON_GAMMA_RESPONSE	HALLMARK_INTERFERON_GAMMA_RESPONSE	Details ...	142	-0.543175	-2.3342	0	0	0	856	tags=32%, list=11%, signal=36%
HALLMARK_INTERFERON_ALPHA_RESPONSE	HALLMARK_INTERFERON_ALPHA_RESPONSE	Details ...	74	-0.600758	-2.28966	0	0	0	821	tags=39%, list=10%, signal=43%
KEGG_CHEMOKINE_SIGNALING_PATHWAY	KEGG_CHEMOKINE_SIGNALING_PATHWAY	Details ...	105	-0.474236	-1.94648	0	0.00964315	0.045	1438	tags=33%, list=18%, signal=40%
KEGG_CYTOKINE_CYTOKINE_RECEPTOR_INTERACTION	KEGG_CYTOKINE_CYTOKINE_RECEPTOR_INTERACTION	Details ...	78	-0.470496	-1.83596	0	0.0322084	0.177	927	tags=35%, list=12%, signal=39%
KEGG_PHOSPHATIDYLINOSITOL_SIGNALING_SYSTEM	KEGG_PHOSPHATIDYLINOSITOL_SIGNALING_SYSTEM	Details ...	51	-0.510749	-1.82401	0	0.0315441	0.204	2030	tags=49%, list=25%, signal=65%
HALLMARK_KRAS_SIGNALING_UP	HALLMARK_KRAS_SIGNALING_UP	Details ...	97	-0.425812	-1.72433	0	0.0762854	0.475	906	tags=27%, list=11%, signal=30%
KEGG_CYTOSOLIC_DNA_SENSING_PATHWAY	KEGG_CYTOSOLIC_DNA_SENSING_PATHWAY	Details ...	36	-0.5015	-1.69851	0.00793651	0.0821993	0.55	512	tags=22%, list=6%, signal=24%
HALLMARK_APOPTOSIS	HALLMARK_APOPTOSIS	Details ...	114	-0.401422	-1.65762	0	0.108689	0.7	819	tags=25%, list=10%, signal=27%
KEGG_GLYCOSPHINGOLIPID_BIOSYNTHESIS_LACTO_AND_NEOLACTO_SERIES	KEGG_GLYCOSPHINGOLIPID_BIOSYNTHESIS_LACTO_AND_NEOLACTO_SERIES	Details ...	12	-0.671315	-1.64869	0.0214844	0.105937	0.726	1112	tags=33%, list=14%, signal=39%
KEGG_GAP_JUNCTION	KEGG_GAP_JUNCTION	Details ...	42	-0.478575	-1.64596	0.00598802	0.0986667	0.735	766	tags=21%, list=10%, signal=24%
KEGG_COMPLEMENT_AND_COAGULATION_CASCADES	KEGG_COMPLEMENT_AND_COAGULATION_CASCADES	Details ...	8	-0.721379	-1.62742	0.0242826	0.106269	0.785	358	tags=63%, list=4%, signal=65%
KEGG_INOSITOL_PHOSPHATE_METABOLISM	KEGG_INOSITOL_PHOSPHATE_METABOLISM	Details ...	37	-0.470618	-1.56851	0.0280778	0.154882	0.915	2030	tags=51%, list=25%, signal=68%
KEGG_REGULATION_OF_AUTOPHAGY	KEGG_REGULATION_OF_AUTOPHAGY	Details ...	19	-0.548833	-1.55692	0.0305499	0.158655	0.93	2248	tags=42%, list=28%, signal=58%
KEGG_CIRCADIAN_RHYTHM_MAMMAL	KEGG_CIRCADIAN_RHYTHM_MAMMAL	Details ...	10	-0.643086	-1.54927	0.0445344	0.155654	0.941	2258	tags=70%, list=28%, signal=97%
KEGG_TOLL_LIKE_RECEPTOR_SIGNALING_PATHWAY	KEGG_TOLL_LIKE_RECEPTOR_SIGNALING_PATHWAY	Details ...	70	-0.398422	-1.54737	0.0225873	0.148273	0.943	684	tags=19%, list=9%, signal=20%
HALLMARK_P53_PATHWAY	HALLMARK_P53_PATHWAY	Details ...	146	-0.358192	-1.52652	0.00804829	0.161242	0.966	1066	tags=27%, list=13%, signal=31%
HALLMARK_INFLAMMATORY_RESPONSE	HALLMARK_INFLAMMATORY_RESPONSE	Details ...	115	-0.364485	-1.5155	0.0117647	0.164057	0.975	1152	tags=32%, list=14%, signal=37%
KEGG_JAK_STAT_SIGNALING_PATHWAY	KEGG_JAK_STAT_SIGNALING_PATHWAY	Details ...	77	-0.394523	-1.51261	0.0214008	0.158178	0.976	1640	tags=43%, list=20%, signal=53%
KEGG_VASCULAR_SMOOTH_MUSCLE_CONTRACTION	KEGG_VASCULAR_SMOOTH_MUSCLE_CONTRACTION	Details ...	58	-0.41664	-1.5118	0.016	0.151163	0.976	1615	tags=38%, list=20%, signal=47%
HALLMARK_TGF_BETA_SIGNALING	HALLMARK_TGF_BETA_SIGNALING		39	-0.444329	-1.49319	0.0291667	0.164504	0.983	1494	tags=33%, list=19%, signal=41%
KEGG_LEISHMANIA_INFECTION	KEGG_LEISHMANIA_INFECTION		38	-0.446037	-1.48948	0.0323887	0.16109	0.985	713	tags=24%, list=9%, signal=26%
KEGG_ERBB_SIGNALING_PATHWAY	KEGG_ERBB_SIGNALING_PATHWAY		66	-0.383527	-1.47177	0.0256917	0.173422	0.995	2068	tags=41%, list=26%, signal=55%
HALLMARK_MITOTIC_SPINDLE	HALLMARK_MITOTIC_SPINDLE		165	-0.335382	-1.47136	0.0059761	0.166709	0.995	2262	tags=41%, list=28%, signal=56%
HALLMARK_KRAS_SIGNALING_DN	HALLMARK_KRAS_SIGNALING_DN		48	-0.407488	-1.4243	0.046875	0.217173	0.998	880	tags=31%, list=11%, signal=35%
HALLMARK_COAGULATION	HALLMARK_COAGULATION		56	-0.391388	-1.42053	0.0447471	0.213405	0.999	1065	tags=30%, list=13%, signal=35%
HALLMARK_UV_RESPONSE_DN	HALLMARK_UV_RESPONSE_DN		92	-0.356054	-1.41764	0.024	0.208998	0.999	1929	tags=45%, list=24%, signal=58%
KEGG_AXON_GUIDANCE	KEGG_AXON_GUIDANCE		65	-0.359612	-1.35943	0.0613497	0.284887	1	845	tags=25%, list=11%, signal=27%
KEGG_MELANOMA	KEGG_MELANOMA		37	-0.407516	-1.35054	0.0887574	0.290907	1	1297	tags=30%, list=16%, signal=35%
HALLMARK_ANGIOGENESIS	HALLMARK_ANGIOGENESIS		16	-0.481068	-1.34592	0.124744	0.288784	1	222	tags=25%, list=3%, signal=26%
HALLMARK_EPITHELIAL_MESENCHYMAL_TRANSITION	HALLMARK_EPITHELIAL_MESENCHYMAL_TRANSITION		73	-0.35413	-1.34407	0.0816327	0.28235	1	852	tags=25%, list=11%, signal=27%
HALLMARK_HYPOXIA	HALLMARK_HYPOXIA		118	-0.315291	-1.33207	0.0522244	0.29242	1	874	tags=23%, list=11%, signal=25%
KEGG_ARACHIDONIC_ACID_METABOLISM	KEGG_ARACHIDONIC_ACID_METABOLISM		12	-0.52927	-1.32506	0.14862	0.295023	1	50	tags=17%, list=1%, signal=17%
KEGG_LONG_TERM_DEPRESSION	KEGG_LONG_TERM_DEPRESSION		38	-0.398099	-1.32484	0.105477	0.286666	1	1105	tags=24%, list=14%, signal=27%
KEGG_CELL_ADHESION_MOLECULES_CAMS	KEGG_CELL_ADHESION_MOLECULES_CAMS		38	-0.390614	-1.31245	0.117764	0.298689	1	179	tags=18%, list=2%, signal=19%
KEGG_HEMATOPOIETIC_CELL_LINEAGE	KEGG_HEMATOPOIETIC_CELL_LINEAGE		29	-0.407684	-1.29083	0.139721	0.326722	1	964	tags=28%, list=12%, signal=31%
KEGG_TGF_BETA_SIGNALING_PATHWAY	KEGG_TGF_BETA_SIGNALING_PATHWAY		44	-0.369492	-1.28495	0.105372	0.328705	1	1619	tags=34%, list=20%, signal=42%
KEGG_CALCIUM_SIGNALING_PATHWAY	KEGG_CALCIUM_SIGNALING_PATHWAY		68	-0.336577	-1.27029	0.0946502	0.346335	1	797	tags=21%, list=10%, signal=23%
KEGG_NEUROACTIVE_LIGAND_RECEPTOR_INTERACTION	KEGG_NEUROACTIVE_LIGAND_RECEPTOR_INTERACTION		36	-0.37726	-1.26152	0.151648	0.353235	1	1043	tags=31%, list=13%, signal=35%
KEGG_MAPK_SIGNALING_PATHWAY	KEGG_MAPK_SIGNALING_PATHWAY		155	-0.291865	-1.25993	0.0631164	0.34682	1	1646	tags=32%, list=20%, signal=39%
KEGG_ADHERENS_JUNCTION	KEGG_ADHERENS_JUNCTION		52	-0.34385	-1.25896	0.138889	0.339991	1	1281	tags=33%, list=16%, signal=39%
KEGG_PATHWAYS_IN_CANCER	KEGG_PATHWAYS_IN_CANCER		195	-0.280231	-1.25056	0.0548523	0.346391	1	1209	tags=24%, list=15%, signal=27%
KEGG_SPHINGOLIPID_METABOLISM	KEGG_SPHINGOLIPID_METABOLISM		22	-0.420048	-1.24559	0.179641	0.347021	1	745	tags=23%, list=9%, signal=25%
KEGG_MELANOGENESIS	KEGG_MELANOGENESIS		49	-0.339176	-1.23574	0.147348	0.356238	1	827	tags=20%, list=10%, signal=23%
KEGG_GNRH_SIGNALING_PATHWAY	KEGG_GNRH_SIGNALING_PATHWAY		61	-0.33168	-1.22712	0.133758	0.362929	1	1527	tags=30%, list=19%, signal=36%
KEGG_RIG_I_LIKE_RECEPTOR_SIGNALING_PATHWAY	KEGG_RIG_I_LIKE_RECEPTOR_SIGNALING_PATHWAY		45	-0.338896	-1.19532	0.168699	0.411867	1	403	tags=16%, list=5%, signal=16%
KEGG_INTESTINAL_IMMUNE_NETWORK_FOR_IGA_PRODUCTION	KEGG_INTESTINAL_IMMUNE_NETWORK_FOR_IGA_PRODUCTION		11	-0.4863	-1.18975	0.277559	0.414007	1	823	tags=27%, list=10%, signal=30%
KEGG_CHRONIC_MYELOID_LEUKEMIA	KEGG_CHRONIC_MYELOID_LEUKEMIA		62	-0.321851	-1.18818	0.195519	0.408426	1	2068	tags=35%, list=26%, signal=47%
HALLMARK_NOTCH_SIGNALING	HALLMARK_NOTCH_SIGNALING		23	-0.380553	-1.16016	0.254737	0.455262	1	1212	tags=26%, list=15%, signal=31%
KEGG_EPITHELIAL_CELL_SIGNALING_IN_HELICOBACTER_PYLORI_INFECTION	KEGG_EPITHELIAL_CELL_SIGNALING_IN_HELICOBACTER_PYLORI_INFECTION		47	-0.329214	-1.15217	0.254132	0.462305	1	1405	tags=26%, list=17%, signal=31%
KEGG_MTOR_SIGNALING_PATHWAY	KEGG_MTOR_SIGNALING_PATHWAY		40	-0.333902	-1.13595	0.257576	0.486988	1	1879	tags=33%, list=23%, signal=42%
HALLMARK_COMPLEMENT	HALLMARK_COMPLEMENT		113	-0.273143	-1.13486	0.204159	0.480024	1	1355	tags=26%, list=17%, signal=30%
KEGG_LEUKOCYTE_TRANSENDOTHELIAL_MIGRATION	KEGG_LEUKOCYTE_TRANSENDOTHELIAL_MIGRATION		64	-0.299853	-1.12498	0.233607	0.491424	1	1297	tags=25%, list=16%, signal=30%
HALLMARK_PANCREAS_BETA_CELLS	HALLMARK_PANCREAS_BETA_CELLS		10	-0.461666	-1.12114	0.317526	0.491076	1	1279	tags=50%, list=16%, signal=59%
KEGG_VEGF_SIGNALING_PATHWAY	KEGG_VEGF_SIGNALING_PATHWAY		46	-0.312191	-1.11324	0.270541	0.498797	1	234	tags=11%, list=3%, signal=11%
HALLMARK_IL6_JAK_STAT3_SIGNALING	HALLMARK_IL6_JAK_STAT3_SIGNALING		58	-0.302078	-1.11321	0.271255	0.489936	1	632	tags=17%, list=8%, signal=19%
KEGG_NON_SMALL_CELL_LUNG_CANCER	KEGG_NON_SMALL_CELL_LUNG_CANCER		40	-0.317277	-1.0828	0.319192	0.545797	1	2068	tags=35%, list=26%, signal=47%
KEGG_ENDOCYTOSIS	KEGG_ENDOCYTOSIS		118	-0.259287	-1.07973	0.282609	0.543286	1	1242	tags=22%, list=15%, signal=26%
KEGG_LYSOSOME	KEGG_LYSOSOME		100	-0.263343	-1.07598	0.336066	0.542388	1	1958	tags=33%, list=24%, signal=43%
KEGG_FOCAL_ADHESION	KEGG_FOCAL_ADHESION		107	-0.262261	-1.06267	0.340862	0.562183	1	1213	tags=23%, list=15%, signal=27%
KEGG_FC_GAMMA_R_MEDIATED_PHAGOCYTOSIS	KEGG_FC_GAMMA_R_MEDIATED_PHAGOCYTOSIS		72	-0.271614	-1.03368	0.376258	0.619714	1	1386	tags=25%, list=17%, signal=30%
KEGG_ABC_TRANSPORTERS	KEGG_ABC_TRANSPORTERS		24	-0.336474	-1.01807	0.423228	0.648099	1	1375	tags=33%, list=17%, signal=40%
KEGG_ETHER_LIPID_METABOLISM	KEGG_ETHER_LIPID_METABOLISM		12	-0.39533	-1.01649	0.448133	0.641785	1	1074	tags=33%, list=13%, signal=38%
KEGG_NICOTINATE_AND_NICOTINAMIDE_METABOLISM	KEGG_NICOTINATE_AND_NICOTINAMIDE_METABOLISM		12	-0.392504	-1.01621	0.435052	0.63228	1	359	tags=17%, list=4%, signal=17%
KEGG_SMALL_CELL_LUNG_CANCER	KEGG_SMALL_CELL_LUNG_CANCER		62	-0.263413	-0.98741	0.472689	0.689706	1	1297	tags=27%, list=16%, signal=32%
KEGG_GLYCOSPHINGOLIPID_BIOSYNTHESIS_GLOBO_SERIES	KEGG_GLYCOSPHINGOLIPID_BIOSYNTHESIS_GLOBO_SERIES		6	-0.461156	-0.986278	0.462	0.682055	1	729	tags=33%, list=9%, signal=37%
KEGG_FC_EPSILON_RI_SIGNALING_PATHWAY	KEGG_FC_EPSILON_RI_SIGNALING_PATHWAY		53	-0.267708	-0.961424	0.509395	0.732534	1	1355	tags=25%, list=17%, signal=29%
KEGG_VASOPRESSIN_REGULATED_WATER_REABSORPTION	KEGG_VASOPRESSIN_REGULATED_WATER_REABSORPTION		32	-0.296355	-0.958062	0.554639	0.730238	1	2053	tags=31%, list=26%, signal=42%
KEGG_HISTIDINE_METABOLISM	KEGG_HISTIDINE_METABOLISM		15	-0.349973	-0.944176	0.539961	0.75472	1	373	tags=13%, list=5%, signal=14%
KEGG_OLFACTORY_TRANSDUCTION	KEGG_OLFACTORY_TRANSDUCTION		17	-0.333975	-0.926069	0.533465	0.788653	1	777	tags=18%, list=10%, signal=19%
KEGG_PROXIMAL_TUBULE_BICARBONATE_RECLAMATION	KEGG_PROXIMAL_TUBULE_BICARBONATE_RECLAMATION		10	-0.383175	-0.917362	0.590336	0.800076	1	956	tags=20%, list=12%, signal=23%
KEGG_TASTE_TRANSDUCTION	KEGG_TASTE_TRANSDUCTION		12	-0.363453	-0.914605	0.576375	0.795181	1	1406	tags=33%, list=17%, signal=40%
KEGG_LONG_TERM_POTENTIATION	KEGG_LONG_TERM_POTENTIATION		45	-0.256932	-0.910655	0.593291	0.793698	1	1078	tags=20%, list=13%, signal=23%
KEGG_ANTIGEN_PROCESSING_AND_PRESENTATION	KEGG_ANTIGEN_PROCESSING_AND_PRESENTATION		32	-0.284108	-0.909732	0.607143	0.784996	1	458	tags=13%, list=6%, signal=13%
KEGG_GLYCOSAMINOGLYCAN_BIOSYNTHESIS_CHONDROITIN_SULFATE	KEGG_GLYCOSAMINOGLYCAN_BIOSYNTHESIS_CHONDROITIN_SULFATE		9	-0.3876	-0.904284	0.583851	0.786981	1	1307	tags=33%, list=16%, signal=40%
KEGG_TYPE_I_DIABETES_MELLITUS	KEGG_TYPE_I_DIABETES_MELLITUS		5	-0.458007	-0.898678	0.590129	0.788898	1	129	tags=20%, list=2%, signal=20%
KEGG_GLYCOSAMINOGLYCAN_DEGRADATION	KEGG_GLYCOSAMINOGLYCAN_DEGRADATION		14	-0.335826	-0.895419	0.592975	0.785973	1	880	tags=29%, list=11%, signal=32%
HALLMARK_PROTEIN_SECRETION	HALLMARK_PROTEIN_SECRETION		83	-0.225336	-0.885494	0.719588	0.797723	1	759	tags=12%, list=9%, signal=13%
KEGG_VIBRIO_CHOLERAE_INFECTION	KEGG_VIBRIO_CHOLERAE_INFECTION		37	-0.265414	-0.872861	0.658869	0.814424	1	97	tags=5%, list=1%, signal=5%
KEGG_GLIOMA	KEGG_GLIOMA		45	-0.238874	-0.831869	0.755814	0.88712	1	2068	tags=33%, list=26%, signal=45%
KEGG_NOTCH_SIGNALING_PATHWAY	KEGG_NOTCH_SIGNALING_PATHWAY		34	-0.244917	-0.809124	0.759657	0.918365	1	2062	tags=47%, list=26%, signal=63%
KEGG_INSULIN_SIGNALING_PATHWAY	KEGG_INSULIN_SIGNALING_PATHWAY		101	-0.196379	-0.794883	0.866667	0.931592	1	1934	tags=31%, list=24%, signal=40%
KEGG_ADIPOCYTOKINE_SIGNALING_PATHWAY	KEGG_ADIPOCYTOKINE_SIGNALING_PATHWAY		46	-0.226608	-0.789556	0.811983	0.928823	1	1694	tags=22%, list=21%, signal=27%
KEGG_NEUROTROPHIN_SIGNALING_PATHWAY	KEGG_NEUROTROPHIN_SIGNALING_PATHWAY		99	-0.194538	-0.787343	0.891837	0.921173	1	2068	tags=29%, list=26%, signal=39%
HALLMARK_HEME_METABOLISM	HALLMARK_HEME_METABOLISM		134	-0.180846	-0.770878	0.924	0.934769	1	2153	tags=33%, list=27%, signal=44%
KEGG_PROGESTERONE_MEDIATED_OOCYTE_MATURATION	KEGG_PROGESTERONE_MEDIATED_OOCYTE_MATURATION		63	-0.20246	-0.770341	0.859961	0.924736	1	1934	tags=27%, list=24%, signal=35%
KEGG_PANCREATIC_CANCER	KEGG_PANCREATIC_CANCER		56	-0.212287	-0.769859	0.8625	0.914736	1	1594	tags=23%, list=20%, signal=29%
KEGG_SYSTEMIC_LUPUS_ERYTHEMATOSUS	KEGG_SYSTEMIC_LUPUS_ERYTHEMATOSUS		26	-0.246508	-0.757156	0.823409	0.921876	1	1070	tags=23%, list=13%, signal=27%
HALLMARK_PI3K_AKT_MTOR_SIGNALING	HALLMARK_PI3K_AKT_MTOR_SIGNALING		84	-0.192387	-0.755978	0.93038	0.912998	1	264	tags=6%, list=3%, signal=6%
HALLMARK_WNT_BETA_CATENIN_SIGNALING	HALLMARK_WNT_BETA_CATENIN_SIGNALING		25	-0.234108	-0.718553	0.873016	0.946254	1	1628	tags=32%, list=20%, signal=40%
KEGG_ENDOMETRIAL_CANCER	KEGG_ENDOMETRIAL_CANCER		39	-0.200485	-0.680588	0.941176	0.969609	1	2162	tags=41%, list=27%, signal=56%
KEGG_BLADDER_CANCER	KEGG_BLADDER_CANCER		24	-0.208811	-0.634545	0.943601	0.987532	1	1619	tags=25%, list=20%, signal=31%
KEGG_SULFUR_METABOLISM	KEGG_SULFUR_METABOLISM		6	-0.295619	-0.628513	0.907407	0.979907	1	5666	tags=100%, list=70%, signal=338%
KEGG_LYSINE_DEGRADATION	KEGG_LYSINE_DEGRADATION		37	-0.127691	-0.419527	1	1	1	1429	tags=16%, list=18%, signal=20%
KEGG_SNARE_INTERACTIONS_IN_VESICULAR_TRANSPORT	KEGG_SNARE_INTERACTIONS_IN_VESICULAR_TRANSPORT		27	-0.132276	-0.414919	1	0.999075	1	2161	tags=30%, list=27%, signal=40%

## Sheet: gsea_report_for_SFH_Mx1_BM
NAME	GS<br> follow link to MSigDB	GS DETAILS	SIZE	ES	NES	NOM p-val	FDR q-val	FWER p-val	RANK AT MAX	LEADING EDGE
HALLMARK_MYC_TARGETS_V2	HALLMARK_MYC_TARGETS_V2	Details ...	48	0.513705	1.77423	0.004914	0.198531	0.196	2623	tags=60%, list=32%, signal=89%
HALLMARK_MYOGENESIS	HALLMARK_MYOGENESIS	Details ...	82	0.454893	1.72017	0	0.17566	0.327	694	tags=28%, list=9%, signal=30%
HALLMARK_IL2_STAT5_SIGNALING	HALLMARK_IL2_STAT5_SIGNALING	Details ...	141	0.39901	1.66448	0	0.215813	0.507	696	tags=28%, list=9%, signal=30%
HALLMARK_MYC_TARGETS_V1	HALLMARK_MYC_TARGETS_V1	Details ...	174	0.39745	1.66158	0	0.164635	0.51	2974	tags=57%, list=37%, signal=88%
KEGG_AMINOACYL_TRNA_BIOSYNTHESIS	KEGG_AMINOACYL_TRNA_BIOSYNTHESIS	Details ...	32	0.512948	1.6484	0.0136674	0.150082	0.563	3441	tags=84%, list=42%, signal=146%
KEGG_DNA_REPLICATION	KEGG_DNA_REPLICATION	Details ...	33	0.514185	1.64761	0.0142518	0.125702	0.565	2476	tags=61%, list=31%, signal=87%
KEGG_BASAL_CELL_CARCINOMA	KEGG_BASAL_CELL_CARCINOMA	Details ...	17	0.603132	1.63344	0.0226757	0.123307	0.616	1652	tags=65%, list=20%, signal=81%
KEGG_MISMATCH_REPAIR	KEGG_MISMATCH_REPAIR	Details ...	22	0.556226	1.61483	0.016055	0.12874	0.7	2476	tags=68%, list=31%, signal=98%
KEGG_WNT_SIGNALING_PATHWAY	KEGG_WNT_SIGNALING_PATHWAY	Details ...	87	0.418542	1.58913	0.00280112	0.141469	0.779	591	tags=15%, list=7%, signal=16%
KEGG_PYRUVATE_METABOLISM	KEGG_PYRUVATE_METABOLISM	Details ...	28	0.487364	1.4976	0.0139535	0.258546	0.953	1001	tags=32%, list=12%, signal=37%
KEGG_MELANOGENESIS	KEGG_MELANOGENESIS	Details ...	46	0.436581	1.48885	0.0291777	0.249792	0.957	565	tags=22%, list=7%, signal=23%
KEGG_LINOLEIC_ACID_METABOLISM	KEGG_LINOLEIC_ACID_METABOLISM	Details ...	5	0.783115	1.48327	0.0523918	0.237787	0.962	1158	tags=80%, list=14%, signal=93%
HALLMARK_BILE_ACID_METABOLISM	HALLMARK_BILE_ACID_METABOLISM	Details ...	66	0.399728	1.47918	0.0107817	0.226151	0.963	1100	tags=30%, list=14%, signal=35%
HALLMARK_EPITHELIAL_MESENCHYMAL_TRANSITION	HALLMARK_EPITHELIAL_MESENCHYMAL_TRANSITION	Details ...	77	0.384352	1.4343	0.0172839	0.28703	0.991	430	tags=23%, list=5%, signal=24%
KEGG_NUCLEOTIDE_EXCISION_REPAIR	KEGG_NUCLEOTIDE_EXCISION_REPAIR	Details ...	43	0.429268	1.4165	0.0430622	0.301265	0.993	2476	tags=47%, list=31%, signal=67%
KEGG_ARRHYTHMOGENIC_RIGHT_VENTRICULAR_CARDIOMYOPATHY_ARVC	KEGG_ARRHYTHMOGENIC_RIGHT_VENTRICULAR_CARDIOMYOPATHY_ARVC	Details ...	34	0.448278	1.41128	0.0661765	0.292816	0.993	797	tags=35%, list=10%, signal=39%
KEGG_GNRH_SIGNALING_PATHWAY	KEGG_GNRH_SIGNALING_PATHWAY	Details ...	61	0.377485	1.36942	0.0575916	0.359217	0.998	884	tags=21%, list=11%, signal=24%
KEGG_TIGHT_JUNCTION	KEGG_TIGHT_JUNCTION	Details ...	64	0.381058	1.36463	0.0505051	0.349171	0.998	521	tags=20%, list=6%, signal=22%
HALLMARK_SPERMATOGENESIS	HALLMARK_SPERMATOGENESIS	Details ...	54	0.379779	1.34226	0.0463918	0.378269	0.999	1490	tags=28%, list=18%, signal=34%
KEGG_PYRIMIDINE_METABOLISM	KEGG_PYRIMIDINE_METABOLISM	Details ...	78	0.351026	1.32754	0.0287206	0.391471	1	1871	tags=35%, list=23%, signal=45%
KEGG_ECM_RECEPTOR_INTERACTION	KEGG_ECM_RECEPTOR_INTERACTION		34	0.41356	1.31549	0.107226	0.40049	1	422	tags=32%, list=5%, signal=34%
KEGG_VASCULAR_SMOOTH_MUSCLE_CONTRACTION	KEGG_VASCULAR_SMOOTH_MUSCLE_CONTRACTION		57	0.363276	1.26745	0.116945	0.499403	1	869	tags=21%, list=11%, signal=23%
KEGG_THYROID_CANCER	KEGG_THYROID_CANCER		21	0.436018	1.23543	0.167785	0.565329	1	393	tags=14%, list=5%, signal=15%
KEGG_OLFACTORY_TRANSDUCTION	KEGG_OLFACTORY_TRANSDUCTION		15	0.47694	1.23404	0.177725	0.546043	1	884	tags=33%, list=11%, signal=37%
HALLMARK_E2F_TARGETS	HALLMARK_E2F_TARGETS		171	0.295222	1.23126	0.0674487	0.532277	1	2500	tags=39%, list=31%, signal=55%
KEGG_TERPENOID_BACKBONE_BIOSYNTHESIS	KEGG_TERPENOID_BACKBONE_BIOSYNTHESIS		13	0.48947	1.22691	0.240654	0.522966	1	2558	tags=62%, list=32%, signal=90%
KEGG_ALPHA_LINOLENIC_ACID_METABOLISM	KEGG_ALPHA_LINOLENIC_ACID_METABOLISM		7	0.592148	1.21054	0.261803	0.548278	1	1158	tags=86%, list=14%, signal=100%
KEGG_PURINE_METABOLISM	KEGG_PURINE_METABOLISM		108	0.303248	1.20972	0.0952381	0.530586	1	1917	tags=37%, list=24%, signal=48%
KEGG_HYPERTROPHIC_CARDIOMYOPATHY_HCM	KEGG_HYPERTROPHIC_CARDIOMYOPATHY_HCM		37	0.361928	1.20558	0.16129	0.523677	1	1040	tags=32%, list=13%, signal=37%
HALLMARK_ESTROGEN_RESPONSE_EARLY	HALLMARK_ESTROGEN_RESPONSE_EARLY		104	0.308908	1.20365	0.123626	0.511059	1	961	tags=25%, list=12%, signal=28%
HALLMARK_APICAL_SURFACE	HALLMARK_APICAL_SURFACE		20	0.431614	1.20071	0.230769	0.50208	1	624	tags=30%, list=8%, signal=32%
KEGG_DILATED_CARDIOMYOPATHY	KEGG_DILATED_CARDIOMYOPATHY		40	0.359927	1.17067	0.219753	0.565222	1	933	tags=30%, list=12%, signal=34%
HALLMARK_PANCREAS_BETA_CELLS	HALLMARK_PANCREAS_BETA_CELLS		12	0.458671	1.14355	0.297593	0.6243	1	681	tags=25%, list=8%, signal=27%
HALLMARK_UV_RESPONSE_DN	HALLMARK_UV_RESPONSE_DN		94	0.297581	1.13962	0.202073	0.617313	1	1119	tags=27%, list=14%, signal=30%
HALLMARK_P53_PATHWAY	HALLMARK_P53_PATHWAY		140	0.268414	1.10236	0.230986	0.710462	1	932	tags=18%, list=11%, signal=20%
KEGG_NICOTINATE_AND_NICOTINAMIDE_METABOLISM	KEGG_NICOTINATE_AND_NICOTINAMIDE_METABOLISM		13	0.425724	1.08187	0.334043	0.755759	1	525	tags=15%, list=6%, signal=16%
KEGG_GLYOXYLATE_AND_DICARBOXYLATE_METABOLISM	KEGG_GLYOXYLATE_AND_DICARBOXYLATE_METABOLISM		14	0.421105	1.08165	0.35426	0.736234	1	1700	tags=43%, list=21%, signal=54%
KEGG_AMYOTROPHIC_LATERAL_SCLEROSIS_ALS	KEGG_AMYOTROPHIC_LATERAL_SCLEROSIS_ALS		37	0.33754	1.07979	0.313433	0.723139	1	523	tags=19%, list=6%, signal=20%
KEGG_GLYCOSAMINOGLYCAN_BIOSYNTHESIS_KERATAN_SULFATE	KEGG_GLYCOSAMINOGLYCAN_BIOSYNTHESIS_KERATAN_SULFATE		11	0.447226	1.0739	0.374737	0.723136	1	735	tags=36%, list=9%, signal=40%
KEGG_BUTANOATE_METABOLISM	KEGG_BUTANOATE_METABOLISM		21	0.377993	1.06942	0.351981	0.718885	1	1952	tags=48%, list=24%, signal=63%
KEGG_ADHERENS_JUNCTION	KEGG_ADHERENS_JUNCTION		51	0.307322	1.05907	0.339332	0.732452	1	591	tags=16%, list=7%, signal=17%
HALLMARK_G2M_CHECKPOINT	HALLMARK_G2M_CHECKPOINT		170	0.245786	1.04009	0.317365	0.776264	1	2117	tags=26%, list=26%, signal=35%
KEGG_HOMOLOGOUS_RECOMBINATION	KEGG_HOMOLOGOUS_RECOMBINATION		25	0.355807	1.03818	0.377724	0.763943	1	2570	tags=56%, list=32%, signal=82%
KEGG_PROPANOATE_METABOLISM	KEGG_PROPANOATE_METABOLISM		27	0.342655	1.02821	0.425791	0.777756	1	1017	tags=26%, list=13%, signal=30%
HALLMARK_HEDGEHOG_SIGNALING	HALLMARK_HEDGEHOG_SIGNALING		20	0.36551	1.01548	0.427553	0.800795	1	470	tags=25%, list=6%, signal=26%
KEGG_PATHWAYS_IN_CANCER	KEGG_PATHWAYS_IN_CANCER		197	0.236012	1.00293	0.451411	0.823116	1	843	tags=15%, list=10%, signal=17%
KEGG_LONG_TERM_POTENTIATION	KEGG_LONG_TERM_POTENTIATION		45	0.296892	1.00255	0.465969	0.807073	1	255	tags=11%, list=3%, signal=11%
KEGG_ONE_CARBON_POOL_BY_FOLATE	KEGG_ONE_CARBON_POOL_BY_FOLATE		15	0.382373	1.00062	0.481735	0.795959	1	1642	tags=53%, list=20%, signal=67%
HALLMARK_FATTY_ACID_METABOLISM	HALLMARK_FATTY_ACID_METABOLISM		115	0.252137	0.988573	0.461318	0.81755	1	1607	tags=26%, list=20%, signal=32%
KEGG_NON_HOMOLOGOUS_END_JOINING	KEGG_NON_HOMOLOGOUS_END_JOINING		12	0.407048	0.988536	0.458629	0.801307	1	1959	tags=58%, list=24%, signal=77%
KEGG_HEDGEHOG_SIGNALING_PATHWAY	KEGG_HEDGEHOG_SIGNALING_PATHWAY		16	0.364854	0.969526	0.472284	0.845291	1	3120	tags=69%, list=38%, signal=112%
KEGG_SMALL_CELL_LUNG_CANCER	KEGG_SMALL_CELL_LUNG_CANCER		63	0.267671	0.953383	0.525381	0.878068	1	797	tags=17%, list=10%, signal=19%
KEGG_CIRCADIAN_RHYTHM_MAMMAL	KEGG_CIRCADIAN_RHYTHM_MAMMAL		10	0.415338	0.951236	0.533049	0.868132	1	1850	tags=60%, list=23%, signal=78%
KEGG_COLORECTAL_CANCER	KEGG_COLORECTAL_CANCER		52	0.273753	0.942726	0.563415	0.87877	1	762	tags=17%, list=9%, signal=19%
KEGG_OOCYTE_MEIOSIS	KEGG_OOCYTE_MEIOSIS		84	0.248057	0.930167	0.627907	0.899746	1	565	tags=8%, list=7%, signal=9%
KEGG_BIOSYNTHESIS_OF_UNSATURATED_FATTY_ACIDS	KEGG_BIOSYNTHESIS_OF_UNSATURATED_FATTY_ACIDS		15	0.350892	0.925078	0.572052	0.898766	1	1090	tags=33%, list=13%, signal=38%
KEGG_PRION_DISEASES	KEGG_PRION_DISEASES		25	0.317295	0.923225	0.59322	0.88831	1	408	tags=12%, list=5%, signal=13%
KEGG_RNA_POLYMERASE	KEGG_RNA_POLYMERASE		27	0.306594	0.920664	0.564403	0.880207	1	2406	tags=37%, list=30%, signal=52%
KEGG_LONG_TERM_DEPRESSION	KEGG_LONG_TERM_DEPRESSION		39	0.275552	0.895998	0.625935	0.934801	1	1217	tags=23%, list=15%, signal=27%
KEGG_ETHER_LIPID_METABOLISM	KEGG_ETHER_LIPID_METABOLISM		14	0.34747	0.889774	0.587054	0.936904	1	1158	tags=36%, list=14%, signal=42%
HALLMARK_TGF_BETA_SIGNALING	HALLMARK_TGF_BETA_SIGNALING		38	0.274814	0.886818	0.661654	0.929726	1	1652	tags=29%, list=20%, signal=36%
HALLMARK_CHOLESTEROL_HOMEOSTASIS	HALLMARK_CHOLESTEROL_HOMEOSTASIS		54	0.252482	0.877058	0.695055	0.94003	1	1842	tags=39%, list=23%, signal=50%
KEGG_TASTE_TRANSDUCTION	KEGG_TASTE_TRANSDUCTION		11	0.364966	0.864213	0.631111	0.956941	1	1217	tags=36%, list=15%, signal=43%
KEGG_VALINE_LEUCINE_AND_ISOLEUCINE_DEGRADATION	KEGG_VALINE_LEUCINE_AND_ISOLEUCINE_DEGRADATION		38	0.262965	0.857604	0.742991	0.958178	1	990	tags=21%, list=12%, signal=24%
KEGG_CELL_CYCLE	KEGG_CELL_CYCLE		103	0.216788	0.849644	0.801153	0.962162	1	2436	tags=34%, list=30%, signal=48%
KEGG_GAP_JUNCTION	KEGG_GAP_JUNCTION		39	0.256715	0.84792	0.713253	0.951154	1	537	tags=13%, list=7%, signal=14%
KEGG_BASE_EXCISION_REPAIR	KEGG_BASE_EXCISION_REPAIR		32	0.270514	0.844551	0.707809	0.944455	1	2644	tags=44%, list=33%, signal=65%
KEGG_GLIOMA	KEGG_GLIOMA		46	0.239488	0.825392	0.788177	0.970788	1	1487	tags=24%, list=18%, signal=29%
KEGG_TYPE_I_DIABETES_MELLITUS	KEGG_TYPE_I_DIABETES_MELLITUS		6	0.406938	0.822705	0.703226	0.961876	1	646	tags=33%, list=8%, signal=36%
HALLMARK_ANDROGEN_RESPONSE	HALLMARK_ANDROGEN_RESPONSE		75	0.219924	0.816008	0.808673	0.961377	1	1266	tags=20%, list=16%, signal=23%
HALLMARK_DNA_REPAIR	HALLMARK_DNA_REPAIR		137	0.19722	0.802586	0.929775	0.971824	1	2406	tags=32%, list=30%, signal=45%
KEGG_STARCH_AND_SUCROSE_METABOLISM	KEGG_STARCH_AND_SUCROSE_METABOLISM		20	0.287016	0.796478	0.779736	0.968751	1	1229	tags=30%, list=15%, signal=35%
KEGG_O_GLYCAN_BIOSYNTHESIS	KEGG_O_GLYCAN_BIOSYNTHESIS		16	0.298673	0.789932	0.765376	0.966165	1	1358	tags=31%, list=17%, signal=37%
KEGG_BASAL_TRANSCRIPTION_FACTORS	KEGG_BASAL_TRANSCRIPTION_FACTORS		29	0.255068	0.787466	0.80798	0.957115	1	1104	tags=17%, list=14%, signal=20%
KEGG_FATTY_ACID_METABOLISM	KEGG_FATTY_ACID_METABOLISM		28	0.246775	0.75238	0.857143	0.993126	1	1594	tags=32%, list=20%, signal=40%
KEGG_LYSINE_DEGRADATION	KEGG_LYSINE_DEGRADATION		38	0.230382	0.737607	0.908434	0.997847	1	1847	tags=32%, list=23%, signal=41%
KEGG_GLYCOSYLPHOSPHATIDYLINOSITOL_GPI_ANCHOR_BIOSYNTHESIS	KEGG_GLYCOSYLPHOSPHATIDYLINOSITOL_GPI_ANCHOR_BIOSYNTHESIS		22	0.248203	0.708682	0.898345	1	1	1380	tags=23%, list=17%, signal=27%
KEGG_RIBOSOME	KEGG_RIBOSOME		80	0.188819	0.701696	0.983193	1	1	5914	tags=98%, list=73%, signal=357%
KEGG_GLYCEROPHOSPHOLIPID_METABOLISM	KEGG_GLYCEROPHOSPHOLIPID_METABOLISM		46	0.205369	0.701334	0.9799	0.994118	1	1407	tags=24%, list=17%, signal=29%
KEGG_RNA_DEGRADATION	KEGG_RNA_DEGRADATION		48	0.199925	0.685059	0.965602	0.993591	1	6494	tags=100%, list=80%, signal=500%
KEGG_PROXIMAL_TUBULE_BICARBONATE_RECLAMATION	KEGG_PROXIMAL_TUBULE_BICARBONATE_RECLAMATION		9	0.300461	0.672347	0.85906	0.989702	1	890	tags=22%, list=11%, signal=25%
KEGG_SPLICEOSOME	KEGG_SPLICEOSOME		92	0.175693	0.671662	0.994609	0.977954	1	6697	tags=100%, list=83%, signal=569%
KEGG_CYSTEINE_AND_METHIONINE_METABOLISM	KEGG_CYSTEINE_AND_METHIONINE_METABOLISM		20	0.236244	0.665563	0.942222	0.969806	1	2160	tags=35%, list=27%, signal=48%
KEGG_ALANINE_ASPARTATE_AND_GLUTAMATE_METABOLISM	KEGG_ALANINE_ASPARTATE_AND_GLUTAMATE_METABOLISM		20	0.229227	0.638145	0.938073	0.972558	1	1219	tags=20%, list=15%, signal=23%
KEGG_FOLATE_BIOSYNTHESIS	KEGG_FOLATE_BIOSYNTHESIS		7	0.28278	0.598541	0.905192	0.975584	1	1210	tags=29%, list=15%, signal=34%

## Sheet: gsea_report_for_FH_Mx1_BM
NAME	GS<br> follow link to MSigDB	GS DETAILS	SIZE	ES	NES	NOM p-val	FDR q-val	FWER p-val	RANK AT MAX	LEADING EDGE
HALLMARK_INTERFERON_GAMMA_RESPONSE	HALLMARK_INTERFERON_GAMMA_RESPONSE	Details ...	152	-0.596986	-2.28232	0	0	0	1486	tags=57%, list=18%, signal=69%
HALLMARK_INTERFERON_ALPHA_RESPONSE	HALLMARK_INTERFERON_ALPHA_RESPONSE	Details ...	78	-0.621941	-2.15321	0	0.000506993	0.001	1330	tags=58%, list=16%, signal=68%
KEGG_CHEMOKINE_SIGNALING_PATHWAY	KEGG_CHEMOKINE_SIGNALING_PATHWAY	Details ...	107	-0.586412	-2.14156	0	0.000337995	0.001	2054	tags=61%, list=25%, signal=80%
KEGG_TOLL_LIKE_RECEPTOR_SIGNALING_PATHWAY	KEGG_TOLL_LIKE_RECEPTOR_SIGNALING_PATHWAY	Details ...	75	-0.567338	-1.97443	0	0.00314415	0.011	1587	tags=48%, list=20%, signal=59%
KEGG_LYSOSOME	KEGG_LYSOSOME	Details ...	104	-0.531794	-1.94084	0	0.00294435	0.013	1270	tags=45%, list=16%, signal=53%
KEGG_INTESTINAL_IMMUNE_NETWORK_FOR_IGA_PRODUCTION	KEGG_INTESTINAL_IMMUNE_NETWORK_FOR_IGA_PRODUCTION	Details ...	13	-0.738628	-1.76556	0.00364299	0.0363059	0.188	1774	tags=77%, list=22%, signal=98%
HALLMARK_ALLOGRAFT_REJECTION	HALLMARK_ALLOGRAFT_REJECTION	Details ...	120	-0.460655	-1.7102	0	0.0631807	0.346	1522	tags=44%, list=19%, signal=54%
KEGG_LEISHMANIA_INFECTION	KEGG_LEISHMANIA_INFECTION	Details ...	38	-0.546742	-1.69265	0.00506757	0.0682547	0.404	926	tags=37%, list=11%, signal=41%
KEGG_CYTOSOLIC_DNA_SENSING_PATHWAY	KEGG_CYTOSOLIC_DNA_SENSING_PATHWAY	Details ...	36	-0.541057	-1.64688	0.0119863	0.102069	0.576	1858	tags=47%, list=23%, signal=61%
KEGG_SULFUR_METABOLISM	KEGG_SULFUR_METABOLISM	Details ...	8	-0.78436	-1.64074	0.0161871	0.0976931	0.602	324	tags=38%, list=4%, signal=39%
KEGG_ALDOSTERONE_REGULATED_SODIUM_REABSORPTION	KEGG_ALDOSTERONE_REGULATED_SODIUM_REABSORPTION	Details ...	22	-0.597656	-1.62285	0.0220183	0.109136	0.685	280	tags=23%, list=3%, signal=23%
KEGG_CELL_ADHESION_MOLECULES_CAMS	KEGG_CELL_ADHESION_MOLECULES_CAMS	Details ...	47	-0.505018	-1.6124	0.00324675	0.111787	0.724	1522	tags=55%, list=19%, signal=68%
HALLMARK_COMPLEMENT	HALLMARK_COMPLEMENT	Details ...	121	-0.431624	-1.60209	0	0.113773	0.752	1570	tags=45%, list=19%, signal=56%
HALLMARK_INFLAMMATORY_RESPONSE	HALLMARK_INFLAMMATORY_RESPONSE	Details ...	117	-0.436659	-1.59884	0.00301205	0.108847	0.756	1184	tags=40%, list=15%, signal=46%
HALLMARK_KRAS_SIGNALING_UP	HALLMARK_KRAS_SIGNALING_UP	Details ...	105	-0.427994	-1.55927	0.00151745	0.147257	0.874	1759	tags=46%, list=22%, signal=58%
KEGG_PORPHYRIN_AND_CHLOROPHYLL_METABOLISM	KEGG_PORPHYRIN_AND_CHLOROPHYLL_METABOLISM	Details ...	21	-0.584502	-1.54966	0.0189983	0.150465	0.895	203	tags=14%, list=3%, signal=15%
KEGG_LEUKOCYTE_TRANSENDOTHELIAL_MIGRATION	KEGG_LEUKOCYTE_TRANSENDOTHELIAL_MIGRATION	Details ...	68	-0.442814	-1.52053	0.0112	0.184239	0.953	1570	tags=47%, list=19%, signal=58%
KEGG_FC_GAMMA_R_MEDIATED_PHAGOCYTOSIS	KEGG_FC_GAMMA_R_MEDIATED_PHAGOCYTOSIS	Details ...	73	-0.446708	-1.51983	0.00831947	0.175005	0.954	2053	tags=53%, list=25%, signal=71%
KEGG_ASTHMA	KEGG_ASTHMA	Details ...	5	-0.815042	-1.51818	0.0234657	0.168217	0.955	1088	tags=80%, list=13%, signal=92%
KEGG_B_CELL_RECEPTOR_SIGNALING_PATHWAY	KEGG_B_CELL_RECEPTOR_SIGNALING_PATHWAY	Details ...	64	-0.450149	-1.51548	0.00991735	0.162883	0.957	2028	tags=44%, list=25%, signal=58%
KEGG_OTHER_GLYCAN_DEGRADATION	KEGG_OTHER_GLYCAN_DEGRADATION		13	-0.631042	-1.50846	0.0465549	0.165271	0.967	1037	tags=62%, list=13%, signal=70%
HALLMARK_IL6_JAK_STAT3_SIGNALING	HALLMARK_IL6_JAK_STAT3_SIGNALING		63	-0.438379	-1.49567	0.0113636	0.17688	0.976	1325	tags=44%, list=16%, signal=53%
KEGG_SNARE_INTERACTIONS_IN_VESICULAR_TRANSPORT	KEGG_SNARE_INTERACTIONS_IN_VESICULAR_TRANSPORT		27	-0.53017	-1.49406	0.0369128	0.172297	0.979	2463	tags=63%, list=30%, signal=90%
KEGG_SPHINGOLIPID_METABOLISM	KEGG_SPHINGOLIPID_METABOLISM		22	-0.558744	-1.49019	0.0392157	0.169517	0.979	1467	tags=55%, list=18%, signal=66%
KEGG_GLYCOSPHINGOLIPID_BIOSYNTHESIS_GLOBO_SERIES	KEGG_GLYCOSPHINGOLIPID_BIOSYNTHESIS_GLOBO_SERIES		7	-0.727677	-1.48819	0.0508167	0.165072	0.981	1152	tags=71%, list=14%, signal=83%
KEGG_RENIN_ANGIOTENSIN_SYSTEM	KEGG_RENIN_ANGIOTENSIN_SYSTEM		6	-0.75113	-1.47023	0.066055	0.184033	0.986	129	tags=33%, list=2%, signal=34%
KEGG_GLYCOSAMINOGLYCAN_DEGRADATION	KEGG_GLYCOSAMINOGLYCAN_DEGRADATION		15	-0.574086	-1.46055	0.0682594	0.192288	0.99	2023	tags=53%, list=25%, signal=71%
KEGG_GLUTATHIONE_METABOLISM	KEGG_GLUTATHIONE_METABOLISM		30	-0.496048	-1.45351	0.0527241	0.196974	0.993	624	tags=23%, list=8%, signal=25%
HALLMARK_ANGIOGENESIS	HALLMARK_ANGIOGENESIS		18	-0.567901	-1.45145	0.057971	0.19382	0.994	1189	tags=44%, list=15%, signal=52%
KEGG_ALZHEIMERS_DISEASE	KEGG_ALZHEIMERS_DISEASE		119	-0.387042	-1.44857	0.0109375	0.191752	0.994	3082	tags=54%, list=38%, signal=86%
HALLMARK_COAGULATION	HALLMARK_COAGULATION		63	-0.429525	-1.44372	0.0292208	0.192045	0.995	1812	tags=52%, list=22%, signal=67%
HALLMARK_TNFA_SIGNALING_VIA_NFKB	HALLMARK_TNFA_SIGNALING_VIA_NFKB		131	-0.386739	-1.44179	0.0107198	0.188362	0.995	1171	tags=28%, list=14%, signal=32%
KEGG_ANTIGEN_PROCESSING_AND_PRESENTATION	KEGG_ANTIGEN_PROCESSING_AND_PRESENTATION		34	-0.477279	-1.44037	0.0446281	0.184488	0.995	2239	tags=62%, list=28%, signal=85%
KEGG_CYTOKINE_CYTOKINE_RECEPTOR_INTERACTION	KEGG_CYTOKINE_CYTOKINE_RECEPTOR_INTERACTION		84	-0.407117	-1.43296	0.0237718	0.189775	0.998	1680	tags=51%, list=21%, signal=64%
KEGG_AXON_GUIDANCE	KEGG_AXON_GUIDANCE		63	-0.427224	-1.43235	0.0380165	0.185068	0.998	1832	tags=35%, list=23%, signal=45%
KEGG_PHOSPHATIDYLINOSITOL_SIGNALING_SYSTEM	KEGG_PHOSPHATIDYLINOSITOL_SIGNALING_SYSTEM		52	-0.437039	-1.4288	0.0328407	0.185342	1	1591	tags=31%, list=20%, signal=38%
KEGG_PATHOGENIC_ESCHERICHIA_COLI_INFECTION	KEGG_PATHOGENIC_ESCHERICHIA_COLI_INFECTION		36	-0.462519	-1.41132	0.0641248	0.204155	1	1587	tags=44%, list=20%, signal=55%
KEGG_APOPTOSIS	KEGG_APOPTOSIS		65	-0.421021	-1.41047	0.047138	0.199951	1	1570	tags=35%, list=19%, signal=44%
KEGG_GLYCOSAMINOGLYCAN_BIOSYNTHESIS_CHONDROITIN_SULFATE	KEGG_GLYCOSAMINOGLYCAN_BIOSYNTHESIS_CHONDROITIN_SULFATE		10	-0.625156	-1.40352	0.0904059	0.203532	1	1714	tags=50%, list=21%, signal=63%
KEGG_HISTIDINE_METABOLISM	KEGG_HISTIDINE_METABOLISM		15	-0.560767	-1.39206	0.106952	0.215768	1	309	tags=27%, list=4%, signal=28%
HALLMARK_APOPTOSIS	HALLMARK_APOPTOSIS		117	-0.373102	-1.39108	0.0177778	0.212266	1	1755	tags=38%, list=22%, signal=47%
KEGG_OXIDATIVE_PHOSPHORYLATION	KEGG_OXIDATIVE_PHOSPHORYLATION		94	-0.381559	-1.37466	0.0316456	0.231033	1	3229	tags=56%, list=40%, signal=93%
KEGG_PENTOSE_AND_GLUCURONATE_INTERCONVERSIONS	KEGG_PENTOSE_AND_GLUCURONATE_INTERCONVERSIONS		8	-0.631186	-1.35724	0.115809	0.255277	1	1813	tags=63%, list=22%, signal=80%
KEGG_GLYCOSPHINGOLIPID_BIOSYNTHESIS_LACTO_AND_NEOLACTO_SERIES	KEGG_GLYCOSPHINGOLIPID_BIOSYNTHESIS_LACTO_AND_NEOLACTO_SERIES		14	-0.54844	-1.35199	0.126984	0.258756	1	1779	tags=57%, list=22%, signal=73%
KEGG_NATURAL_KILLER_CELL_MEDIATED_CYTOTOXICITY	KEGG_NATURAL_KILLER_CELL_MEDIATED_CYTOTOXICITY		66	-0.39554	-1.34728	0.0509868	0.260646	1	2028	tags=45%, list=25%, signal=60%
KEGG_NEUROACTIVE_LIGAND_RECEPTOR_INTERACTION	KEGG_NEUROACTIVE_LIGAND_RECEPTOR_INTERACTION		42	-0.42704	-1.3381	0.0779661	0.271269	1	763	tags=36%, list=9%, signal=39%
KEGG_GLYCOSPHINGOLIPID_BIOSYNTHESIS_GANGLIO_SERIES	KEGG_GLYCOSPHINGOLIPID_BIOSYNTHESIS_GANGLIO_SERIES		13	-0.549811	-1.3317	0.138489	0.276415	1	1460	tags=54%, list=18%, signal=66%
KEGG_REGULATION_OF_ACTIN_CYTOSKELETON	KEGG_REGULATION_OF_ACTIN_CYTOSKELETON		126	-0.352177	-1.32961	0.0430267	0.274072	1	2054	tags=45%, list=25%, signal=60%
KEGG_DORSO_VENTRAL_AXIS_FORMATION	KEGG_DORSO_VENTRAL_AXIS_FORMATION		14	-0.530178	-1.3137	0.142342	0.297569	1	2229	tags=57%, list=27%, signal=79%
KEGG_RETINOL_METABOLISM	KEGG_RETINOL_METABOLISM		11	-0.586479	-1.31303	0.142857	0.293053	1	667	tags=27%, list=8%, signal=30%
KEGG_NON_SMALL_CELL_LUNG_CANCER	KEGG_NON_SMALL_CELL_LUNG_CANCER		40	-0.418771	-1.30373	0.119328	0.303714	1	2613	tags=52%, list=32%, signal=77%
HALLMARK_PROTEIN_SECRETION	HALLMARK_PROTEIN_SECRETION		83	-0.363702	-1.28661	0.0792079	0.328312	1	2591	tags=45%, list=32%, signal=65%
KEGG_DRUG_METABOLISM_CYTOCHROME_P450	KEGG_DRUG_METABOLISM_CYTOCHROME_P450		15	-0.51152	-1.28345	0.157509	0.32809	1	624	tags=27%, list=8%, signal=29%
HALLMARK_UNFOLDED_PROTEIN_RESPONSE	HALLMARK_UNFOLDED_PROTEIN_RESPONSE		97	-0.35561	-1.2805	0.0765625	0.327481	1	2460	tags=37%, list=30%, signal=53%
KEGG_RENAL_CELL_CARCINOMA	KEGG_RENAL_CELL_CARCINOMA		56	-0.386703	-1.27851	0.0951586	0.325575	1	909	tags=18%, list=11%, signal=20%
KEGG_INOSITOL_PHOSPHATE_METABOLISM	KEGG_INOSITOL_PHOSPHATE_METABOLISM		37	-0.414763	-1.27015	0.128874	0.336	1	418	tags=14%, list=5%, signal=14%
KEGG_MAPK_SIGNALING_PATHWAY	KEGG_MAPK_SIGNALING_PATHWAY		158	-0.324357	-1.26073	0.0719755	0.348818	1	2243	tags=42%, list=28%, signal=57%
KEGG_MELANOMA	KEGG_MELANOMA		38	-0.41229	-1.25785	0.147157	0.348664	1	1189	tags=26%, list=15%, signal=31%
KEGG_NOD_LIKE_RECEPTOR_SIGNALING_PATHWAY	KEGG_NOD_LIKE_RECEPTOR_SIGNALING_PATHWAY		37	-0.403094	-1.24868	0.159468	0.361393	1	1946	tags=43%, list=24%, signal=57%
KEGG_COMPLEMENT_AND_COAGULATION_CASCADES	KEGG_COMPLEMENT_AND_COAGULATION_CASCADES		15	-0.496946	-1.24514	0.206093	0.36226	1	1534	tags=67%, list=19%, signal=82%
KEGG_HEMATOPOIETIC_CELL_LINEAGE	KEGG_HEMATOPOIETIC_CELL_LINEAGE		34	-0.407821	-1.23328	0.148718	0.380124	1	1104	tags=38%, list=14%, signal=44%
KEGG_EPITHELIAL_CELL_SIGNALING_IN_HELICOBACTER_PYLORI_INFECTION	KEGG_EPITHELIAL_CELL_SIGNALING_IN_HELICOBACTER_PYLORI_INFECTION		48	-0.382057	-1.22404	0.178571	0.393738	1	1441	tags=40%, list=18%, signal=48%
HALLMARK_NOTCH_SIGNALING	HALLMARK_NOTCH_SIGNALING		20	-0.454235	-1.2199	0.21544	0.395451	1	1418	tags=40%, list=17%, signal=48%
KEGG_NEUROTROPHIN_SIGNALING_PATHWAY	KEGG_NEUROTROPHIN_SIGNALING_PATHWAY		100	-0.332615	-1.20568	0.14554	0.421233	1	1677	tags=30%, list=21%, signal=37%
KEGG_GLYCOLYSIS_GLUCONEOGENESIS	KEGG_GLYCOLYSIS_GLUCONEOGENESIS		36	-0.39885	-1.19551	0.222417	0.436659	1	608	tags=19%, list=8%, signal=21%
KEGG_VIBRIO_CHOLERAE_INFECTION	KEGG_VIBRIO_CHOLERAE_INFECTION		38	-0.392733	-1.1916	0.215412	0.438626	1	1748	tags=50%, list=22%, signal=63%
HALLMARK_PI3K_AKT_MTOR_SIGNALING	HALLMARK_PI3K_AKT_MTOR_SIGNALING		82	-0.334523	-1.18645	0.164251	0.444094	1	2279	tags=41%, list=28%, signal=57%
KEGG_JAK_STAT_SIGNALING_PATHWAY	KEGG_JAK_STAT_SIGNALING_PATHWAY		77	-0.334211	-1.17327	0.185124	0.469102	1	1340	tags=34%, list=17%, signal=40%
HALLMARK_REACTIVE_OXIGEN_SPECIES_PATHWAY	HALLMARK_REACTIVE_OXIGEN_SPECIES_PATHWAY		43	-0.37495	-1.16975	0.229202	0.469925	1	1267	tags=28%, list=16%, signal=33%
HALLMARK_ESTROGEN_RESPONSE_LATE	HALLMARK_ESTROGEN_RESPONSE_LATE		115	-0.319041	-1.16927	0.178457	0.464276	1	1200	tags=23%, list=15%, signal=26%
KEGG_RIG_I_LIKE_RECEPTOR_SIGNALING_PATHWAY	KEGG_RIG_I_LIKE_RECEPTOR_SIGNALING_PATHWAY		46	-0.367438	-1.16536	0.233161	0.466457	1	2395	tags=46%, list=30%, signal=64%
KEGG_FOCAL_ADHESION	KEGG_FOCAL_ADHESION		109	-0.312026	-1.1485	0.215385	0.497708	1	937	tags=20%, list=12%, signal=23%
KEGG_NOTCH_SIGNALING_PATHWAY	KEGG_NOTCH_SIGNALING_PATHWAY		33	-0.384598	-1.14164	0.284497	0.506595	1	1447	tags=36%, list=18%, signal=44%
HALLMARK_UV_RESPONSE_UP	HALLMARK_UV_RESPONSE_UP		107	-0.311	-1.13827	0.19697	0.507736	1	1571	tags=23%, list=19%, signal=29%
KEGG_PANCREATIC_CANCER	KEGG_PANCREATIC_CANCER		56	-0.344096	-1.13377	0.242765	0.511677	1	1306	tags=27%, list=16%, signal=32%
KEGG_PEROXISOME	KEGG_PEROXISOME		59	-0.339785	-1.12609	0.262626	0.523362	1	880	tags=15%, list=11%, signal=17%
KEGG_HUNTINGTONS_DISEASE	KEGG_HUNTINGTONS_DISEASE		132	-0.299487	-1.12306	0.235474	0.523375	1	3147	tags=47%, list=39%, signal=76%
HALLMARK_XENOBIOTIC_METABOLISM	HALLMARK_XENOBIOTIC_METABOLISM		117	-0.305422	-1.12042	0.241018	0.523206	1	1154	tags=22%, list=14%, signal=26%
KEGG_T_CELL_RECEPTOR_SIGNALING_PATHWAY	KEGG_T_CELL_RECEPTOR_SIGNALING_PATHWAY		79	-0.318751	-1.11278	0.284264	0.534112	1	2243	tags=43%, list=28%, signal=59%
KEGG_CHRONIC_MYELOID_LEUKEMIA	KEGG_CHRONIC_MYELOID_LEUKEMIA		62	-0.333281	-1.11068	0.275362	0.532411	1	2416	tags=40%, list=30%, signal=57%
HALLMARK_GLYCOLYSIS	HALLMARK_GLYCOLYSIS		131	-0.291878	-1.09964	0.246468	0.550904	1	1961	tags=32%, list=24%, signal=42%
HALLMARK_HYPOXIA	HALLMARK_HYPOXIA		123	-0.289817	-1.08573	0.293924	0.577472	1	1766	tags=34%, list=22%, signal=43%
KEGG_MTOR_SIGNALING_PATHWAY	KEGG_MTOR_SIGNALING_PATHWAY		40	-0.345149	-1.07196	0.327496	0.60471	1	2324	tags=35%, list=29%, signal=49%
KEGG_METABOLISM_OF_XENOBIOTICS_BY_CYTOCHROME_P450	KEGG_METABOLISM_OF_XENOBIOTICS_BY_CYTOCHROME_P450		15	-0.43563	-1.06814	0.375	0.606847	1	624	tags=20%, list=8%, signal=22%
KEGG_GLYCINE_SERINE_AND_THREONINE_METABOLISM	KEGG_GLYCINE_SERINE_AND_THREONINE_METABOLISM		14	-0.430483	-1.06553	0.384071	0.606272	1	474	tags=21%, list=6%, signal=23%
KEGG_RIBOFLAVIN_METABOLISM	KEGG_RIBOFLAVIN_METABOLISM		12	-0.449353	-1.06414	0.400742	0.60258	1	1501	tags=33%, list=19%, signal=41%
KEGG_GALACTOSE_METABOLISM	KEGG_GALACTOSE_METABOLISM		19	-0.411025	-1.0627	0.378585	0.599093	1	608	tags=26%, list=8%, signal=28%
KEGG_PHENYLALANINE_METABOLISM	KEGG_PHENYLALANINE_METABOLISM		8	-0.49746	-1.05811	0.406716	0.603848	1	40	tags=13%, list=0%, signal=13%
KEGG_SELENOAMINO_ACID_METABOLISM	KEGG_SELENOAMINO_ACID_METABOLISM		16	-0.420958	-1.05623	0.388785	0.601567	1	51	tags=6%, list=1%, signal=6%
KEGG_PARKINSONS_DISEASE	KEGG_PARKINSONS_DISEASE		92	-0.293051	-1.04864	0.345659	0.613916	1	3147	tags=48%, list=39%, signal=77%
KEGG_ENDOCYTOSIS	KEGG_ENDOCYTOSIS		115	-0.283784	-1.04452	0.36063	0.61718	1	2483	tags=45%, list=31%, signal=64%
KEGG_TGF_BETA_SIGNALING_PATHWAY	KEGG_TGF_BETA_SIGNALING_PATHWAY		42	-0.325872	-1.0367	0.374795	0.629103	1	1743	tags=24%, list=22%, signal=30%
KEGG_GLYCEROLIPID_METABOLISM	KEGG_GLYCEROLIPID_METABOLISM		29	-0.362418	-1.03612	0.4125	0.623743	1	2015	tags=52%, list=25%, signal=69%
KEGG_CALCIUM_SIGNALING_PATHWAY	KEGG_CALCIUM_SIGNALING_PATHWAY		71	-0.295376	-1.02644	0.411467	0.640707	1	1341	tags=30%, list=17%, signal=35%
KEGG_ARACHIDONIC_ACID_METABOLISM	KEGG_ARACHIDONIC_ACID_METABOLISM		14	-0.413838	-1.01984	0.446619	0.650664	1	1164	tags=43%, list=14%, signal=50%
KEGG_ACUTE_MYELOID_LEUKEMIA	KEGG_ACUTE_MYELOID_LEUKEMIA		49	-0.312902	-1.01355	0.450586	0.659432	1	2028	tags=39%, list=25%, signal=51%
HALLMARK_HEME_METABOLISM	HALLMARK_HEME_METABOLISM		134	-0.271895	-1.01313	0.41203	0.653829	1	1706	tags=29%, list=21%, signal=36%
KEGG_ABC_TRANSPORTERS	KEGG_ABC_TRANSPORTERS		27	-0.357988	-1.01279	0.418728	0.647827	1	1361	tags=33%, list=17%, signal=40%
KEGG_PROSTATE_CANCER	KEGG_PROSTATE_CANCER		63	-0.295093	-1.00444	0.445545	0.662568	1	2028	tags=35%, list=25%, signal=46%
KEGG_FRUCTOSE_AND_MANNOSE_METABOLISM	KEGG_FRUCTOSE_AND_MANNOSE_METABOLISM		29	-0.34301	-0.993004	0.475525	0.683721	1	1501	tags=34%, list=19%, signal=42%
KEGG_TYPE_II_DIABETES_MELLITUS	KEGG_TYPE_II_DIABETES_MELLITUS		25	-0.352063	-0.990828	0.479718	0.682212	1	786	tags=20%, list=10%, signal=22%
KEGG_PROTEASOME	KEGG_PROTEASOME		42	-0.319793	-0.990522	0.474227	0.676356	1	3422	tags=50%, list=42%, signal=86%
KEGG_PROTEIN_EXPORT	KEGG_PROTEIN_EXPORT		19	-0.37124	-0.987718	0.452991	0.676486	1	2983	tags=53%, list=37%, signal=83%
HALLMARK_KRAS_SIGNALING_DN	HALLMARK_KRAS_SIGNALING_DN		46	-0.309929	-0.986259	0.472817	0.67349	1	1400	tags=33%, list=17%, signal=39%
KEGG_REGULATION_OF_AUTOPHAGY	KEGG_REGULATION_OF_AUTOPHAGY		18	-0.380151	-0.984975	0.477558	0.670149	1	2153	tags=44%, list=27%, signal=60%
KEGG_FC_EPSILON_RI_SIGNALING_PATHWAY	KEGG_FC_EPSILON_RI_SIGNALING_PATHWAY		55	-0.300991	-0.984534	0.477165	0.664917	1	881	tags=20%, list=11%, signal=22%
KEGG_ASCORBATE_AND_ALDARATE_METABOLISM	KEGG_ASCORBATE_AND_ALDARATE_METABOLISM		6	-0.49149	-0.973413	0.518027	0.684473	1	1077	tags=50%, list=13%, signal=58%
HALLMARK_APICAL_JUNCTION	HALLMARK_APICAL_JUNCTION		108	-0.265189	-0.972146	0.518341	0.680964	1	1886	tags=38%, list=23%, signal=49%
KEGG_VASOPRESSIN_REGULATED_WATER_REABSORPTION	KEGG_VASOPRESSIN_REGULATED_WATER_REABSORPTION		31	-0.331206	-0.969202	0.482394	0.681487	1	2463	tags=48%, list=30%, signal=69%
KEGG_STEROID_HORMONE_BIOSYNTHESIS	KEGG_STEROID_HORMONE_BIOSYNTHESIS		6	-0.490176	-0.958214	0.507463	0.700928	1	27	tags=17%, list=0%, signal=17%
KEGG_PPAR_SIGNALING_PATHWAY	KEGG_PPAR_SIGNALING_PATHWAY		34	-0.318888	-0.956576	0.523478	0.69826	1	1151	tags=29%, list=14%, signal=34%
HALLMARK_MITOTIC_SPINDLE	HALLMARK_MITOTIC_SPINDLE		166	-0.244235	-0.954013	0.586826	0.697616	1	1346	tags=19%, list=17%, signal=22%
KEGG_PROGESTERONE_MEDIATED_OOCYTE_MATURATION	KEGG_PROGESTERONE_MEDIATED_OOCYTE_MATURATION		64	-0.279693	-0.951974	0.544538	0.696335	1	1570	tags=20%, list=19%, signal=25%
KEGG_VIRAL_MYOCARDITIS	KEGG_VIRAL_MYOCARDITIS		27	-0.335633	-0.947611	0.562284	0.699752	1	1522	tags=41%, list=19%, signal=50%
KEGG_PRIMARY_IMMUNODEFICIENCY	KEGG_PRIMARY_IMMUNODEFICIENCY		21	-0.347126	-0.941757	0.536013	0.707757	1	1307	tags=38%, list=16%, signal=45%
HALLMARK_WNT_BETA_CATENIN_SIGNALING	HALLMARK_WNT_BETA_CATENIN_SIGNALING		22	-0.342674	-0.936224	0.554174	0.713616	1	1447	tags=36%, list=18%, signal=44%
KEGG_ERBB_SIGNALING_PATHWAY	KEGG_ERBB_SIGNALING_PATHWAY		64	-0.277048	-0.929491	0.60066	0.722418	1	881	tags=14%, list=11%, signal=16%
KEGG_VEGF_SIGNALING_PATHWAY	KEGG_VEGF_SIGNALING_PATHWAY		47	-0.286498	-0.916552	0.608696	0.746293	1	2243	tags=45%, list=28%, signal=61%
KEGG_PANTOTHENATE_AND_COA_BIOSYNTHESIS	KEGG_PANTOTHENATE_AND_COA_BIOSYNTHESIS		11	-0.40231	-0.907794	0.604356	0.759301	1	1920	tags=36%, list=24%, signal=48%
HALLMARK_ADIPOGENESIS	HALLMARK_ADIPOGENESIS		161	-0.231697	-0.894779	0.708393	0.780775	1	1249	tags=18%, list=15%, signal=21%
KEGG_BLADDER_CANCER	KEGG_BLADDER_CANCER		26	-0.320507	-0.887888	0.636207	0.789446	1	1382	tags=27%, list=17%, signal=32%
KEGG_ADIPOCYTOKINE_SIGNALING_PATHWAY	KEGG_ADIPOCYTOKINE_SIGNALING_PATHWAY		45	-0.276809	-0.877784	0.668908	0.804448	1	842	tags=18%, list=10%, signal=20%
KEGG_P53_SIGNALING_PATHWAY	KEGG_P53_SIGNALING_PATHWAY		48	-0.269048	-0.871059	0.680815	0.81183	1	1426	tags=21%, list=18%, signal=25%
KEGG_SYSTEMIC_LUPUS_ERYTHEMATOSUS	KEGG_SYSTEMIC_LUPUS_ERYTHEMATOSUS		44	-0.270682	-0.854643	0.749169	0.840036	1	1534	tags=20%, list=19%, signal=25%
KEGG_CARDIAC_MUSCLE_CONTRACTION	KEGG_CARDIAC_MUSCLE_CONTRACTION		33	-0.285781	-0.852485	0.697715	0.837738	1	706	tags=12%, list=9%, signal=13%
KEGG_BETA_ALANINE_METABOLISM	KEGG_BETA_ALANINE_METABOLISM		14	-0.352176	-0.835032	0.714801	0.865656	1	1044	tags=21%, list=13%, signal=25%
KEGG_GLYCOSAMINOGLYCAN_BIOSYNTHESIS_HEPARAN_SULFATE	KEGG_GLYCOSAMINOGLYCAN_BIOSYNTHESIS_HEPARAN_SULFATE		14	-0.332744	-0.834246	0.695496	0.860112	1	1944	tags=43%, list=24%, signal=56%
KEGG_PENTOSE_PHOSPHATE_PATHWAY	KEGG_PENTOSE_PHOSPHATE_PATHWAY		19	-0.318364	-0.823664	0.727113	0.872761	1	1121	tags=26%, list=14%, signal=30%
KEGG_ENDOMETRIAL_CANCER	KEGG_ENDOMETRIAL_CANCER		40	-0.260546	-0.813738	0.781457	0.883688	1	1068	tags=18%, list=13%, signal=20%
KEGG_AMINO_SUGAR_AND_NUCLEOTIDE_SUGAR_METABOLISM	KEGG_AMINO_SUGAR_AND_NUCLEOTIDE_SUGAR_METABOLISM		39	-0.264762	-0.799508	0.773973	0.901622	1	2593	tags=41%, list=32%, signal=60%
KEGG_PRIMARY_BILE_ACID_BIOSYNTHESIS	KEGG_PRIMARY_BILE_ACID_BIOSYNTHESIS		5	-0.42513	-0.793119	0.714829	0.904812	1	1151	tags=40%, list=14%, signal=47%
KEGG_CITRATE_CYCLE_TCA_CYCLE	KEGG_CITRATE_CYCLE_TCA_CYCLE		25	-0.279877	-0.784309	0.788756	0.911839	1	184	tags=4%, list=2%, signal=4%
KEGG_INSULIN_SIGNALING_PATHWAY	KEGG_INSULIN_SIGNALING_PATHWAY		101	-0.21606	-0.782972	0.884615	0.906921	1	2416	tags=36%, list=30%, signal=50%
KEGG_TRYPTOPHAN_METABOLISM	KEGG_TRYPTOPHAN_METABOLISM		22	-0.286445	-0.775631	0.815009	0.911242	1	1809	tags=32%, list=22%, signal=41%
HALLMARK_PEROXISOME	HALLMARK_PEROXISOME		72	-0.228608	-0.775434	0.886614	0.904782	1	713	tags=10%, list=9%, signal=11%
HALLMARK_MTORC1_SIGNALING	HALLMARK_MTORC1_SIGNALING		172	-0.197778	-0.774626	0.949074	0.899413	1	1038	tags=13%, list=13%, signal=15%
HALLMARK_OXIDATIVE_PHOSPHORYLATION	HALLMARK_OXIDATIVE_PHOSPHORYLATION		177	-0.195725	-0.764839	0.959821	0.90666	1	2982	tags=33%, list=37%, signal=51%
KEGG_N_GLYCAN_BIOSYNTHESIS	KEGG_N_GLYCAN_BIOSYNTHESIS		39	-0.248922	-0.760754	0.831058	0.905408	1	3101	tags=46%, list=38%, signal=74%
KEGG_VALINE_LEUCINE_AND_ISOLEUCINE_BIOSYNTHESIS	KEGG_VALINE_LEUCINE_AND_ISOLEUCINE_BIOSYNTHESIS		9	-0.338953	-0.751914	0.769653	0.909671	1	1234	tags=22%, list=15%, signal=26%
KEGG_ARGININE_AND_PROLINE_METABOLISM	KEGG_ARGININE_AND_PROLINE_METABOLISM		31	-0.249546	-0.738427	0.840278	0.918443	1	1384	tags=23%, list=17%, signal=27%
KEGG_STEROID_BIOSYNTHESIS	KEGG_STEROID_BIOSYNTHESIS		11	-0.318643	-0.733831	0.811918	0.917176	1	569	tags=18%, list=7%, signal=20%
KEGG_TYROSINE_METABOLISM	KEGG_TYROSINE_METABOLISM		16	-0.27917	-0.700908	0.864013	0.941295	1	40	tags=6%, list=0%, signal=6%
KEGG_LIMONENE_AND_PINENE_DEGRADATION	KEGG_LIMONENE_AND_PINENE_DEGRADATION		10	-0.315366	-0.690782	0.845872	0.94262	1	1905	tags=40%, list=24%, signal=52%
KEGG_DRUG_METABOLISM_OTHER_ENZYMES	KEGG_DRUG_METABOLISM_OTHER_ENZYMES		14	-0.278873	-0.677673	0.907638	0.945314	1	2310	tags=36%, list=28%, signal=50%
KEGG_UBIQUITIN_MEDIATED_PROTEOLYSIS	KEGG_UBIQUITIN_MEDIATED_PROTEOLYSIS		115	-0.177519	-0.651378	0.995556	0.954298	1	1644	tags=17%, list=20%, signal=20%

## Sheet: gsea_report_for_SFH_Scl_Spleen
NAME	GS<br> follow link to MSigDB	GS DETAILS	SIZE	ES	NES	NOM p-val	FDR q-val	FWER p-val	RANK AT MAX	LEADING EDGE
HALLMARK_MYC_TARGETS_V1	HALLMARK_MYC_TARGETS_V1	Details ...	175	0.603639	2.8292	0	0	0	2817	tags=81%, list=34%, signal=120%
HALLMARK_MYC_TARGETS_V2	HALLMARK_MYC_TARGETS_V2	Details ...	48	0.67675	2.53887	0	0	0	1997	tags=81%, list=24%, signal=107%
HALLMARK_E2F_TARGETS	HALLMARK_E2F_TARGETS	Details ...	171	0.524409	2.48448	0	0	0	2946	tags=70%, list=36%, signal=106%
KEGG_DNA_REPLICATION	KEGG_DNA_REPLICATION	Details ...	33	0.665877	2.26491	0	0	0	2179	tags=82%, list=27%, signal=111%
KEGG_PYRIMIDINE_METABOLISM	KEGG_PYRIMIDINE_METABOLISM	Details ...	77	0.533744	2.1915	0	0	0	2350	tags=58%, list=29%, signal=81%
HALLMARK_OXIDATIVE_PHOSPHORYLATION	HALLMARK_OXIDATIVE_PHOSPHORYLATION	Details ...	179	0.440398	2.06689	0	0.00116028	0.007	2903	tags=56%, list=35%, signal=86%
KEGG_AMINOACYL_TRNA_BIOSYNTHESIS	KEGG_AMINOACYL_TRNA_BIOSYNTHESIS	Details ...	32	0.606787	2.06631	0	0.000994523	0.007	1898	tags=63%, list=23%, signal=81%
KEGG_GLUTATHIONE_METABOLISM	KEGG_GLUTATHIONE_METABOLISM	Details ...	28	0.620636	2.02776	0	0.00159169	0.013	2302	tags=79%, list=28%, signal=109%
KEGG_PURINE_METABOLISM	KEGG_PURINE_METABOLISM	Details ...	109	0.465344	2.02231	0	0.00152494	0.014	2133	tags=53%, list=26%, signal=71%
KEGG_GLYCINE_SERINE_AND_THREONINE_METABOLISM	KEGG_GLYCINE_SERINE_AND_THREONINE_METABOLISM	Details ...	14	0.72841	2.00662	0	0.00165355	0.017	1410	tags=64%, list=17%, signal=78%
KEGG_RIBOSOME	KEGG_RIBOSOME	Details ...	82	0.48117	2.00377	0	0.00185277	0.021	3707	tags=82%, list=45%, signal=148%
KEGG_PROPANOATE_METABOLISM	KEGG_PROPANOATE_METABOLISM	Details ...	27	0.600598	1.97444	0.00197239	0.00223841	0.028	2474	tags=78%, list=30%, signal=111%
KEGG_MISMATCH_REPAIR	KEGG_MISMATCH_REPAIR	Details ...	22	0.632264	1.9742	0	0.00206623	0.028	2411	tags=86%, list=29%, signal=122%
KEGG_DRUG_METABOLISM_CYTOCHROME_P450	KEGG_DRUG_METABOLISM_CYTOCHROME_P450	Details ...	14	0.706805	1.95424	0.0019305	0.00232439	0.033	927	tags=64%, list=11%, signal=72%
HALLMARK_G2M_CHECKPOINT	HALLMARK_G2M_CHECKPOINT	Details ...	171	0.400597	1.88504	0	0.00594791	0.089	2919	tags=60%, list=36%, signal=91%
KEGG_HOMOLOGOUS_RECOMBINATION	KEGG_HOMOLOGOUS_RECOMBINATION	Details ...	25	0.580579	1.87469	0.00191571	0.00616925	0.097	2086	tags=68%, list=25%, signal=91%
KEGG_FATTY_ACID_METABOLISM	KEGG_FATTY_ACID_METABOLISM	Details ...	28	0.545451	1.84219	0	0.00837927	0.136	2474	tags=64%, list=30%, signal=92%
KEGG_METABOLISM_OF_XENOBIOTICS_BY_CYTOCHROME_P450	KEGG_METABOLISM_OF_XENOBIOTICS_BY_CYTOCHROME_P450	Details ...	14	0.671095	1.82909	0.00204918	0.00926859	0.157	927	tags=57%, list=11%, signal=64%
KEGG_ARGININE_AND_PROLINE_METABOLISM	KEGG_ARGININE_AND_PROLINE_METABOLISM	Details ...	31	0.533546	1.82007	0.0018622	0.00968637	0.171	521	tags=29%, list=6%, signal=31%
KEGG_VALINE_LEUCINE_AND_ISOLEUCINE_DEGRADATION	KEGG_VALINE_LEUCINE_AND_ISOLEUCINE_DEGRADATION	Details ...	38	0.510637	1.81919	0.00207039	0.009246	0.172	1970	tags=61%, list=24%, signal=79%
KEGG_PENTOSE_PHOSPHATE_PATHWAY	KEGG_PENTOSE_PHOSPHATE_PATHWAY		19	0.605355	1.8178	0.00412371	0.0088968	0.174	1774	tags=58%, list=22%, signal=74%
KEGG_GALACTOSE_METABOLISM	KEGG_GALACTOSE_METABOLISM		19	0.618352	1.80843	0	0.00955772	0.195	1501	tags=47%, list=18%, signal=58%
KEGG_NUCLEOTIDE_EXCISION_REPAIR	KEGG_NUCLEOTIDE_EXCISION_REPAIR		43	0.49168	1.79691	0.0020202	0.0103232	0.22	2363	tags=53%, list=29%, signal=75%
KEGG_SELENOAMINO_ACID_METABOLISM	KEGG_SELENOAMINO_ACID_METABOLISM		16	0.623267	1.78127	0.00992064	0.0118333	0.256	1943	tags=63%, list=24%, signal=82%
KEGG_RNA_POLYMERASE	KEGG_RNA_POLYMERASE		27	0.534882	1.77928	0.004	0.0116268	0.261	2835	tags=67%, list=35%, signal=102%
KEGG_CITRATE_CYCLE_TCA_CYCLE	KEGG_CITRATE_CYCLE_TCA_CYCLE		25	0.567202	1.76931	0.00397614	0.0124999	0.288	2541	tags=64%, list=31%, signal=93%
KEGG_STARCH_AND_SUCROSE_METABOLISM	KEGG_STARCH_AND_SUCROSE_METABOLISM		19	0.581363	1.74146	0.00572519	0.0158173	0.359	1650	tags=53%, list=20%, signal=66%
HALLMARK_MTORC1_SIGNALING	HALLMARK_MTORC1_SIGNALING		168	0.367114	1.73569	0	0.0160065	0.37	2577	tags=51%, list=31%, signal=73%
KEGG_PYRUVATE_METABOLISM	KEGG_PYRUVATE_METABOLISM		27	0.517228	1.71681	0.00603622	0.0182373	0.417	2541	tags=63%, list=31%, signal=91%
HALLMARK_XENOBIOTIC_METABOLISM	HALLMARK_XENOBIOTIC_METABOLISM		111	0.392564	1.70845	0	0.0192693	0.447	1805	tags=41%, list=22%, signal=52%
HALLMARK_FATTY_ACID_METABOLISM	HALLMARK_FATTY_ACID_METABOLISM		113	0.379724	1.68675	0	0.0226575	0.515	2565	tags=50%, list=31%, signal=71%
KEGG_DRUG_METABOLISM_OTHER_ENZYMES	KEGG_DRUG_METABOLISM_OTHER_ENZYMES		13	0.604409	1.66667	0.0235756	0.0259543	0.579	763	tags=38%, list=9%, signal=42%
HALLMARK_ADIPOGENESIS	HALLMARK_ADIPOGENESIS		156	0.361005	1.64511	0	0.0301931	0.643	2546	tags=49%, list=31%, signal=70%
KEGG_BUTANOATE_METABOLISM	KEGG_BUTANOATE_METABOLISM		21	0.541289	1.64053	0.0164609	0.0306513	0.664	1894	tags=57%, list=23%, signal=74%
HALLMARK_ESTROGEN_RESPONSE_LATE	HALLMARK_ESTROGEN_RESPONSE_LATE		121	0.373233	1.63885	0	0.0302579	0.668	1446	tags=33%, list=18%, signal=40%
KEGG_LINOLEIC_ACID_METABOLISM	KEGG_LINOLEIC_ACID_METABOLISM		5	0.825048	1.63778	0.00793651	0.0298614	0.675	1181	tags=60%, list=14%, signal=70%
KEGG_GLYCOLYSIS_GLUCONEOGENESIS	KEGG_GLYCOLYSIS_GLUCONEOGENESIS		38	0.462749	1.62706	0.0135397	0.032516	0.716	1079	tags=39%, list=13%, signal=45%
HALLMARK_PEROXISOME	HALLMARK_PEROXISOME		70	0.400418	1.62482	0.00424628	0.0323828	0.723	1919	tags=34%, list=23%, signal=44%
KEGG_HISTIDINE_METABOLISM	KEGG_HISTIDINE_METABOLISM		13	0.598607	1.61336	0.0258449	0.0346475	0.758	1943	tags=69%, list=24%, signal=91%
KEGG_ETHER_LIPID_METABOLISM	KEGG_ETHER_LIPID_METABOLISM		14	0.566093	1.58319	0.0334646	0.0429659	0.833	1420	tags=43%, list=17%, signal=52%
KEGG_BASE_EXCISION_REPAIR	KEGG_BASE_EXCISION_REPAIR		32	0.466235	1.57865	0.0140281	0.0436378	0.846	2459	tags=59%, list=30%, signal=85%
KEGG_PROTEIN_EXPORT	KEGG_PROTEIN_EXPORT		19	0.52362	1.56429	0.0275591	0.0478853	0.875	2718	tags=63%, list=33%, signal=94%
KEGG_ALPHA_LINOLENIC_ACID_METABOLISM	KEGG_ALPHA_LINOLENIC_ACID_METABOLISM		7	0.714063	1.55198	0.046	0.0521556	0.904	1617	tags=57%, list=20%, signal=71%
KEGG_OXIDATIVE_PHOSPHORYLATION	KEGG_OXIDATIVE_PHOSPHORYLATION		95	0.362111	1.54116	0.00438597	0.055139	0.916	3717	tags=68%, list=45%, signal=124%
KEGG_PARKINSONS_DISEASE	KEGG_PARKINSONS_DISEASE		93	0.362369	1.53508	0.010101	0.056281	0.923	3717	tags=75%, list=45%, signal=136%
KEGG_ONE_CARBON_POOL_BY_FOLATE	KEGG_ONE_CARBON_POOL_BY_FOLATE		14	0.558726	1.52837	0.045098	0.0574977	0.931	1061	tags=57%, list=13%, signal=66%
KEGG_FRUCTOSE_AND_MANNOSE_METABOLISM	KEGG_FRUCTOSE_AND_MANNOSE_METABOLISM		29	0.458193	1.52427	0.0293542	0.0580061	0.937	1059	tags=34%, list=13%, signal=39%
KEGG_ECM_RECEPTOR_INTERACTION	KEGG_ECM_RECEPTOR_INTERACTION		34	0.432343	1.51687	0.0277778	0.0601957	0.946	1266	tags=38%, list=15%, signal=45%
KEGG_SPLICEOSOME	KEGG_SPLICEOSOME		93	0.358387	1.51447	0.00447427	0.0601512	0.951	3624	tags=68%, list=44%, signal=120%
KEGG_SULFUR_METABOLISM	KEGG_SULFUR_METABOLISM		8	0.638286	1.49924	0.0509804	0.0657047	0.965	2330	tags=75%, list=28%, signal=105%
KEGG_CELL_CYCLE	KEGG_CELL_CYCLE		104	0.342198	1.49712	0.0107759	0.0657286	0.967	2282	tags=40%, list=28%, signal=55%
HALLMARK_GLYCOLYSIS	HALLMARK_GLYCOLYSIS		128	0.334704	1.48376	0.010101	0.0709287	0.972	2372	tags=45%, list=29%, signal=62%
KEGG_BETA_ALANINE_METABOLISM	KEGG_BETA_ALANINE_METABOLISM		14	0.538874	1.47493	0.0603113	0.0740823	0.98	2474	tags=64%, list=30%, signal=92%
HALLMARK_DNA_REPAIR	HALLMARK_DNA_REPAIR		134	0.334996	1.46435	0.0083682	0.0785115	0.985	3077	tags=50%, list=38%, signal=79%
HALLMARK_ESTROGEN_RESPONSE_EARLY	HALLMARK_ESTROGEN_RESPONSE_EARLY		112	0.33813	1.46269	0.010846	0.0781465	0.986	1334	tags=30%, list=16%, signal=36%
KEGG_ARACHIDONIC_ACID_METABOLISM	KEGG_ARACHIDONIC_ACID_METABOLISM		14	0.538391	1.43688	0.066	0.089802	0.993	1853	tags=50%, list=23%, signal=65%
KEGG_N_GLYCAN_BIOSYNTHESIS	KEGG_N_GLYCAN_BIOSYNTHESIS		38	0.398073	1.41993	0.0582121	0.0991725	0.997	2995	tags=55%, list=37%, signal=87%
KEGG_RENIN_ANGIOTENSIN_SYSTEM	KEGG_RENIN_ANGIOTENSIN_SYSTEM		7	0.649201	1.40728	0.0926641	0.104395	1	541	tags=57%, list=7%, signal=61%
KEGG_BIOSYNTHESIS_OF_UNSATURATED_FATTY_ACIDS	KEGG_BIOSYNTHESIS_OF_UNSATURATED_FATTY_ACIDS		14	0.495085	1.39105	0.116371	0.114769	1	771	tags=29%, list=9%, signal=31%
KEGG_PEROXISOME	KEGG_PEROXISOME		54	0.36142	1.38715	0.0428016	0.115677	1	2564	tags=39%, list=31%, signal=56%
KEGG_VALINE_LEUCINE_AND_ISOLEUCINE_BIOSYNTHESIS	KEGG_VALINE_LEUCINE_AND_ISOLEUCINE_BIOSYNTHESIS		9	0.575733	1.37835	0.127168	0.120078	1	1534	tags=56%, list=19%, signal=68%
HALLMARK_REACTIVE_OXIGEN_SPECIES_PATHWAY	HALLMARK_REACTIVE_OXIGEN_SPECIES_PATHWAY		42	0.371351	1.37323	0.0509554	0.121706	1	781	tags=19%, list=10%, signal=21%
KEGG_GLYCEROLIPID_METABOLISM	KEGG_GLYCEROLIPID_METABOLISM		29	0.40608	1.34211	0.0993789	0.14521	1	1769	tags=34%, list=22%, signal=44%
KEGG_LYSINE_DEGRADATION	KEGG_LYSINE_DEGRADATION		38	0.377453	1.32759	0.100791	0.156118	1	2572	tags=47%, list=31%, signal=69%
HALLMARK_UNFOLDED_PROTEIN_RESPONSE	HALLMARK_UNFOLDED_PROTEIN_RESPONSE		96	0.300943	1.27984	0.0715746	0.201747	1	2807	tags=50%, list=34%, signal=75%
HALLMARK_EPITHELIAL_MESENCHYMAL_TRANSITION	HALLMARK_EPITHELIAL_MESENCHYMAL_TRANSITION		78	0.315083	1.27566	0.0920502	0.203637	1	1172	tags=29%, list=14%, signal=34%
KEGG_FOLATE_BIOSYNTHESIS	KEGG_FOLATE_BIOSYNTHESIS		7	0.571297	1.26568	0.187008	0.211884	1	1113	tags=57%, list=14%, signal=66%
KEGG_CYSTEINE_AND_METHIONINE_METABOLISM	KEGG_CYSTEINE_AND_METHIONINE_METABOLISM		20	0.404483	1.22405	0.197266	0.260379	1	2307	tags=60%, list=28%, signal=83%
HALLMARK_BILE_ACID_METABOLISM	HALLMARK_BILE_ACID_METABOLISM		64	0.309451	1.22058	0.137634	0.261189	1	1890	tags=38%, list=23%, signal=48%
KEGG_HUNTINGTONS_DISEASE	KEGG_HUNTINGTONS_DISEASE		135	0.26636	1.20152	0.116525	0.284572	1	3620	tags=64%, list=44%, signal=112%
KEGG_TYROSINE_METABOLISM	KEGG_TYROSINE_METABOLISM		16	0.401209	1.16669	0.248	0.333997	1	1943	tags=50%, list=24%, signal=65%
KEGG_NON_HOMOLOGOUS_END_JOINING	KEGG_NON_HOMOLOGOUS_END_JOINING		12	0.438248	1.1602	0.275728	0.340083	1	2026	tags=58%, list=25%, signal=77%
KEGG_ASCORBATE_AND_ALDARATE_METABOLISM	KEGG_ASCORBATE_AND_ALDARATE_METABOLISM		6	0.54217	1.15589	0.314629	0.342646	1	1769	tags=50%, list=22%, signal=64%
HALLMARK_SPERMATOGENESIS	HALLMARK_SPERMATOGENESIS		54	0.301395	1.155	0.229258	0.339348	1	2989	tags=52%, list=37%, signal=81%
KEGG_LIMONENE_AND_PINENE_DEGRADATION	KEGG_LIMONENE_AND_PINENE_DEGRADATION		10	0.462123	1.14444	0.283757	0.351795	1	1894	tags=50%, list=23%, signal=65%
KEGG_AMINO_SUGAR_AND_NUCLEOTIDE_SUGAR_METABOLISM	KEGG_AMINO_SUGAR_AND_NUCLEOTIDE_SUGAR_METABOLISM		38	0.322269	1.14112	0.244	0.353271	1	1395	tags=26%, list=17%, signal=32%
KEGG_RETINOL_METABOLISM	KEGG_RETINOL_METABOLISM		10	0.458916	1.13764	0.327161	0.354461	1	2323	tags=50%, list=28%, signal=70%
KEGG_PROTEASOME	KEGG_PROTEASOME		41	0.308221	1.12613	0.269618	0.369222	1	3701	tags=71%, list=45%, signal=128%
HALLMARK_MYOGENESIS	HALLMARK_MYOGENESIS		79	0.269415	1.11705	0.233333	0.381055	1	1075	tags=23%, list=13%, signal=26%
KEGG_GLYCEROPHOSPHOLIPID_METABOLISM	KEGG_GLYCEROPHOSPHOLIPID_METABOLISM		45	0.296513	1.1142	0.28719	0.381221	1	1816	tags=29%, list=22%, signal=37%
KEGG_RNA_DEGRADATION	KEGG_RNA_DEGRADATION		49	0.291614	1.08788	0.306931	0.424354	1	1747	tags=31%, list=21%, signal=39%
KEGG_GLYOXYLATE_AND_DICARBOXYLATE_METABOLISM	KEGG_GLYOXYLATE_AND_DICARBOXYLATE_METABOLISM		12	0.420433	1.08345	0.342857	0.427527	1	1013	tags=25%, list=12%, signal=28%
KEGG_PHENYLALANINE_METABOLISM	KEGG_PHENYLALANINE_METABOLISM		9	0.433971	1.04645	0.427734	0.496161	1	97	tags=22%, list=1%, signal=22%
HALLMARK_PROTEIN_SECRETION	HALLMARK_PROTEIN_SECRETION		83	0.249451	1.0461	0.382664	0.491046	1	1206	tags=16%, list=15%, signal=18%
HALLMARK_ANDROGEN_RESPONSE	HALLMARK_ANDROGEN_RESPONSE		74	0.251741	1.03417	0.400835	0.509115	1	951	tags=20%, list=12%, signal=23%
KEGG_BASAL_CELL_CARCINOMA	KEGG_BASAL_CELL_CARCINOMA		17	0.355441	1.03223	0.386905	0.507226	1	630	tags=12%, list=8%, signal=13%
KEGG_PPAR_SIGNALING_PATHWAY	KEGG_PPAR_SIGNALING_PATHWAY		30	0.302299	1.03013	0.396078	0.505582	1	2518	tags=40%, list=31%, signal=58%
KEGG_MELANOMA	KEGG_MELANOMA		40	0.280201	1.01159	0.434874	0.539197	1	571	tags=15%, list=7%, signal=16%
KEGG_WNT_SIGNALING_PATHWAY	KEGG_WNT_SIGNALING_PATHWAY		88	0.238017	1.00182	0.445972	0.553296	1	1026	tags=14%, list=13%, signal=15%
KEGG_AMYOTROPHIC_LATERAL_SCLEROSIS_ALS	KEGG_AMYOTROPHIC_LATERAL_SCLEROSIS_ALS		36	0.289077	0.998059	0.472505	0.554983	1	1462	tags=22%, list=18%, signal=27%
KEGG_OOCYTE_MEIOSIS	KEGG_OOCYTE_MEIOSIS		84	0.240182	0.985405	0.466809	0.575093	1	3089	tags=45%, list=38%, signal=72%
KEGG_CIRCADIAN_RHYTHM_MAMMAL	KEGG_CIRCADIAN_RHYTHM_MAMMAL		10	0.394004	0.968964	0.490196	0.604339	1	2475	tags=60%, list=30%, signal=86%
KEGG_TRYPTOPHAN_METABOLISM	KEGG_TRYPTOPHAN_METABOLISM		22	0.320254	0.965587	0.540856	0.605305	1	1894	tags=45%, list=23%, signal=59%
KEGG_ALZHEIMERS_DISEASE	KEGG_ALZHEIMERS_DISEASE		123	0.217838	0.962199	0.508511	0.606392	1	3585	tags=59%, list=44%, signal=104%
KEGG_ALANINE_ASPARTATE_AND_GLUTAMATE_METABOLISM	KEGG_ALANINE_ASPARTATE_AND_GLUTAMATE_METABOLISM		18	0.318867	0.943966	0.538462	0.637455	1	1801	tags=39%, list=22%, signal=50%
KEGG_GLYCOSAMINOGLYCAN_BIOSYNTHESIS_KERATAN_SULFATE	KEGG_GLYCOSAMINOGLYCAN_BIOSYNTHESIS_KERATAN_SULFATE		11	0.371093	0.942729	0.532673	0.633607	1	187	tags=18%, list=2%, signal=19%
KEGG_P53_SIGNALING_PATHWAY	KEGG_P53_SIGNALING_PATHWAY		51	0.244502	0.914637	0.641283	0.686889	1	1638	tags=25%, list=20%, signal=32%
KEGG_TERPENOID_BACKBONE_BIOSYNTHESIS	KEGG_TERPENOID_BACKBONE_BIOSYNTHESIS		13	0.328304	0.901251	0.580709	0.708171	1	1790	tags=31%, list=22%, signal=39%
KEGG_OLFACTORY_TRANSDUCTION	KEGG_OLFACTORY_TRANSDUCTION		15	0.313531	0.884673	0.618474	0.73491	1	1238	tags=33%, list=15%, signal=39%
KEGG_STEROID_HORMONE_BIOSYNTHESIS	KEGG_STEROID_HORMONE_BIOSYNTHESIS		7	0.40171	0.882053	0.642447	0.732815	1	519	tags=29%, list=6%, signal=30%
KEGG_O_GLYCAN_BIOSYNTHESIS	KEGG_O_GLYCAN_BIOSYNTHESIS		15	0.3195	0.868834	0.632207	0.750777	1	1767	tags=33%, list=22%, signal=42%
KEGG_LONG_TERM_DEPRESSION	KEGG_LONG_TERM_DEPRESSION		38	0.235964	0.840054	0.71374	0.797372	1	1574	tags=24%, list=19%, signal=29%
KEGG_TASTE_TRANSDUCTION	KEGG_TASTE_TRANSDUCTION		12	0.309888	0.820081	0.715888	0.824728	1	943	tags=25%, list=12%, signal=28%
KEGG_BASAL_TRANSCRIPTION_FACTORS	KEGG_BASAL_TRANSCRIPTION_FACTORS		29	0.232033	0.754089	0.847561	0.913417	1	2911	tags=48%, list=36%, signal=75%
KEGG_GLIOMA	KEGG_GLIOMA		47	0.205178	0.752023	0.869565	0.907091	1	1407	tags=19%, list=17%, signal=23%
HALLMARK_WNT_BETA_CATENIN_SIGNALING	HALLMARK_WNT_BETA_CATENIN_SIGNALING		24	0.221106	0.695318	0.914634	0.953785	1	2287	tags=29%, list=28%, signal=40%
KEGG_THYROID_CANCER	KEGG_THYROID_CANCER		20	0.214991	0.666295	0.92668	0.965343	1	595	tags=10%, list=7%, signal=11%
KEGG_PROGESTERONE_MEDIATED_OOCYTE_MATURATION	KEGG_PROGESTERONE_MEDIATED_OOCYTE_MATURATION		64	0.157914	0.622567	0.987526	0.977268	1	3265	tags=50%, list=40%, signal=83%
KEGG_HEDGEHOG_SIGNALING_PATHWAY	KEGG_HEDGEHOG_SIGNALING_PATHWAY		17	0.139841	0.407814	1	0.999557	1	3540	tags=53%, list=43%, signal=93%

## Sheet: gsea_report_for_FH_Scl_Spleen
NAME	GS<br> follow link to MSigDB	GS DETAILS	SIZE	ES	NES	NOM p-val	FDR q-val	FWER p-val	RANK AT MAX	LEADING EDGE
HALLMARK_INTERFERON_GAMMA_RESPONSE	HALLMARK_INTERFERON_GAMMA_RESPONSE	Details ...	153	-0.723266	-3.26447	0	0	0	991	tags=54%, list=12%, signal=61%
HALLMARK_INTERFERON_ALPHA_RESPONSE	HALLMARK_INTERFERON_ALPHA_RESPONSE	Details ...	76	-0.747782	-3.01479	0	0	0	1339	tags=71%, list=16%, signal=84%
HALLMARK_TNFA_SIGNALING_VIA_NFKB	HALLMARK_TNFA_SIGNALING_VIA_NFKB	Details ...	148	-0.628823	-2.80818	0	0	0	1664	tags=61%, list=20%, signal=75%
HALLMARK_ALLOGRAFT_REJECTION	HALLMARK_ALLOGRAFT_REJECTION	Details ...	131	-0.556091	-2.43349	0	0	0	923	tags=40%, list=11%, signal=45%
HALLMARK_INFLAMMATORY_RESPONSE	HALLMARK_INFLAMMATORY_RESPONSE	Details ...	125	-0.54588	-2.43178	0	0	0	1056	tags=42%, list=13%, signal=47%
KEGG_PRIMARY_IMMUNODEFICIENCY	KEGG_PRIMARY_IMMUNODEFICIENCY	Details ...	27	-0.759451	-2.40782	0	0	0	898	tags=63%, list=11%, signal=70%
KEGG_TOLL_LIKE_RECEPTOR_SIGNALING_PATHWAY	KEGG_TOLL_LIKE_RECEPTOR_SIGNALING_PATHWAY	Details ...	77	-0.584653	-2.37783	0	0.000130159	0.001	2175	tags=58%, list=27%, signal=79%
KEGG_B_CELL_RECEPTOR_SIGNALING_PATHWAY	KEGG_B_CELL_RECEPTOR_SIGNALING_PATHWAY	Details ...	67	-0.596621	-2.33038	0	0.000113889	0.001	1631	tags=49%, list=20%, signal=61%
KEGG_CHEMOKINE_SIGNALING_PATHWAY	KEGG_CHEMOKINE_SIGNALING_PATHWAY	Details ...	114	-0.533422	-2.29574	0	0.000101235	0.001	1538	tags=42%, list=19%, signal=51%
KEGG_T_CELL_RECEPTOR_SIGNALING_PATHWAY	KEGG_T_CELL_RECEPTOR_SIGNALING_PATHWAY	Details ...	84	-0.551781	-2.28078	0	9.11111e-05	0.001	2185	tags=58%, list=27%, signal=79%
KEGG_LEISHMANIA_INFECTION	KEGG_LEISHMANIA_INFECTION	Details ...	40	-0.637743	-2.26734	0	8.28283e-05	0.001	2104	tags=73%, list=26%, signal=97%
KEGG_CYTOKINE_CYTOKINE_RECEPTOR_INTERACTION	KEGG_CYTOKINE_CYTOKINE_RECEPTOR_INTERACTION	Details ...	99	-0.518713	-2.21287	0	7.59259e-05	0.001	1613	tags=52%, list=20%, signal=63%
HALLMARK_IL6_JAK_STAT3_SIGNALING	HALLMARK_IL6_JAK_STAT3_SIGNALING	Details ...	66	-0.571616	-2.20881	0	7.00855e-05	0.001	1613	tags=50%, list=20%, signal=62%
KEGG_EPITHELIAL_CELL_SIGNALING_IN_HELICOBACTER_PYLORI_INFECTION	KEGG_EPITHELIAL_CELL_SIGNALING_IN_HELICOBACTER_PYLORI_INFECTION	Details ...	46	-0.607637	-2.20119	0	6.50794e-05	0.001	2073	tags=52%, list=25%, signal=69%
KEGG_NOD_LIKE_RECEPTOR_SIGNALING_PATHWAY	KEGG_NOD_LIKE_RECEPTOR_SIGNALING_PATHWAY	Details ...	37	-0.632225	-2.19804	0	6.07407e-05	0.001	1695	tags=54%, list=21%, signal=68%
HALLMARK_KRAS_SIGNALING_UP	HALLMARK_KRAS_SIGNALING_UP	Details ...	104	-0.514781	-2.15332	0	0.00018454	0.003	936	tags=36%, list=11%, signal=40%
KEGG_ANTIGEN_PROCESSING_AND_PRESENTATION	KEGG_ANTIGEN_PROCESSING_AND_PRESENTATION	Details ...	35	-0.609081	-2.08137	0	0.000569058	0.009	704	tags=37%, list=9%, signal=40%
KEGG_RIG_I_LIKE_RECEPTOR_SIGNALING_PATHWAY	KEGG_RIG_I_LIKE_RECEPTOR_SIGNALING_PATHWAY	Details ...	46	-0.564238	-2.05464	0	0.000537443	0.009	1524	tags=48%, list=19%, signal=58%
KEGG_CYTOSOLIC_DNA_SENSING_PATHWAY	KEGG_CYTOSOLIC_DNA_SENSING_PATHWAY	Details ...	37	-0.597405	-2.04877	0	0.000618912	0.011	803	tags=35%, list=10%, signal=39%
KEGG_INTESTINAL_IMMUNE_NETWORK_FOR_IGA_PRODUCTION	KEGG_INTESTINAL_IMMUNE_NETWORK_FOR_IGA_PRODUCTION	Details ...	17	-0.708993	-2.0106	0.00211864	0.00133666	0.025	489	tags=41%, list=6%, signal=44%
HALLMARK_COMPLEMENT	HALLMARK_COMPLEMENT		123	-0.456374	-1.99453	0	0.00157795	0.031	1590	tags=37%, list=19%, signal=46%
KEGG_JAK_STAT_SIGNALING_PATHWAY	KEGG_JAK_STAT_SIGNALING_PATHWAY		82	-0.484578	-1.98314	0	0.00183187	0.038	1338	tags=43%, list=16%, signal=51%
KEGG_HEMATOPOIETIC_CELL_LINEAGE	KEGG_HEMATOPOIETIC_CELL_LINEAGE		43	-0.53803	-1.94091	0	0.00283124	0.062	671	tags=35%, list=8%, signal=38%
KEGG_PRION_DISEASES	KEGG_PRION_DISEASES		25	-0.59208	-1.85018	0.00401606	0.00721655	0.154	1121	tags=36%, list=14%, signal=42%
KEGG_GLYCOSPHINGOLIPID_BIOSYNTHESIS_GLOBO_SERIES	KEGG_GLYCOSPHINGOLIPID_BIOSYNTHESIS_GLOBO_SERIES		7	-0.817015	-1.8157	0.00212766	0.00961694	0.205	1035	tags=43%, list=13%, signal=49%
KEGG_NATURAL_KILLER_CELL_MEDIATED_CYTOTOXICITY	KEGG_NATURAL_KILLER_CELL_MEDIATED_CYTOTOXICITY		69	-0.457028	-1.80386	0	0.010123	0.22	910	tags=30%, list=11%, signal=34%
KEGG_MAPK_SIGNALING_PATHWAY	KEGG_MAPK_SIGNALING_PATHWAY		168	-0.391829	-1.78408	0	0.0121516	0.269	2348	tags=52%, list=29%, signal=72%
KEGG_CELL_ADHESION_MOLECULES_CAMS	KEGG_CELL_ADHESION_MOLECULES_CAMS		55	-0.462118	-1.775	0	0.0127389	0.291	753	tags=36%, list=9%, signal=40%
KEGG_LEUKOCYTE_TRANSENDOTHELIAL_MIGRATION	KEGG_LEUKOCYTE_TRANSENDOTHELIAL_MIGRATION		66	-0.447545	-1.74132	0	0.0169041	0.378	2160	tags=48%, list=26%, signal=65%
KEGG_LYSOSOME	KEGG_LYSOSOME		104	-0.404249	-1.72371	0	0.0192651	0.429	1630	tags=38%, list=20%, signal=46%
KEGG_VIRAL_MYOCARDITIS	KEGG_VIRAL_MYOCARDITIS		28	-0.517542	-1.68349	0.00619835	0.0274762	0.57	2257	tags=50%, list=28%, signal=69%
KEGG_COMPLEMENT_AND_COAGULATION_CASCADES	KEGG_COMPLEMENT_AND_COAGULATION_CASCADES		15	-0.616398	-1.66995	0.0206186	0.029684	0.612	759	tags=40%, list=9%, signal=44%
KEGG_SNARE_INTERACTIONS_IN_VESICULAR_TRANSPORT	KEGG_SNARE_INTERACTIONS_IN_VESICULAR_TRANSPORT		27	-0.513444	-1.65457	0.00801603	0.0331045	0.658	2248	tags=52%, list=27%, signal=71%
KEGG_GRAFT_VERSUS_HOST_DISEASE	KEGG_GRAFT_VERSUS_HOST_DISEASE		7	-0.747065	-1.65144	0.01	0.0331328	0.669	110	tags=43%, list=1%, signal=43%
KEGG_HYPERTROPHIC_CARDIOMYOPATHY_HCM	KEGG_HYPERTROPHIC_CARDIOMYOPATHY_HCM		39	-0.451784	-1.60023	0.00795229	0.0501106	0.829	931	tags=31%, list=11%, signal=35%
KEGG_FC_GAMMA_R_MEDIATED_PHAGOCYTOSIS	KEGG_FC_GAMMA_R_MEDIATED_PHAGOCYTOSIS		76	-0.400356	-1.59274	0.00772201	0.051827	0.847	2470	tags=53%, list=30%, signal=75%
HALLMARK_APICAL_JUNCTION	HALLMARK_APICAL_JUNCTION		107	-0.374837	-1.58623	0.00195695	0.0530092	0.866	1834	tags=43%, list=22%, signal=55%
HALLMARK_IL2_STAT5_SIGNALING	HALLMARK_IL2_STAT5_SIGNALING		141	-0.345649	-1.54716	0.00568182	0.069854	0.933	972	tags=28%, list=12%, signal=32%
HALLMARK_NOTCH_SIGNALING	HALLMARK_NOTCH_SIGNALING		25	-0.479841	-1.53896	0.0291667	0.07297	0.944	1741	tags=40%, list=21%, signal=51%
KEGG_AXON_GUIDANCE	KEGG_AXON_GUIDANCE		63	-0.393101	-1.53853	0.00986193	0.0713792	0.945	2101	tags=41%, list=26%, signal=55%
HALLMARK_KRAS_SIGNALING_DN	HALLMARK_KRAS_SIGNALING_DN		51	-0.4111	-1.53599	0.0132075	0.0710556	0.947	1588	tags=41%, list=19%, signal=51%
KEGG_NEUROTROPHIN_SIGNALING_PATHWAY	KEGG_NEUROTROPHIN_SIGNALING_PATHWAY		100	-0.357446	-1.52725	0.00175131	0.0747093	0.96	2456	tags=45%, list=30%, signal=64%
HALLMARK_APOPTOSIS	HALLMARK_APOPTOSIS		122	-0.349162	-1.52633	0.003663	0.0736776	0.962	1492	tags=32%, list=18%, signal=39%
KEGG_GLYCOSAMINOGLYCAN_DEGRADATION	KEGG_GLYCOSAMINOGLYCAN_DEGRADATION		15	-0.535403	-1.49756	0.0589431	0.0882712	0.983	1106	tags=40%, list=14%, signal=46%
KEGG_PRIMARY_BILE_ACID_BIOSYNTHESIS	KEGG_PRIMARY_BILE_ACID_BIOSYNTHESIS		5	-0.751023	-1.47547	0.0673684	0.0999986	0.993	485	tags=40%, list=6%, signal=42%
KEGG_GNRH_SIGNALING_PATHWAY	KEGG_GNRH_SIGNALING_PATHWAY		64	-0.380134	-1.47487	0.0204499	0.0983698	0.993	1759	tags=41%, list=21%, signal=51%
KEGG_VEGF_SIGNALING_PATHWAY	KEGG_VEGF_SIGNALING_PATHWAY		50	-0.393396	-1.46554	0.0270793	0.102438	0.996	1728	tags=36%, list=21%, signal=45%
KEGG_ENDOCYTOSIS	KEGG_ENDOCYTOSIS		121	-0.329775	-1.43336	0.0145455	0.123689	0.998	2145	tags=38%, list=26%, signal=51%
KEGG_DILATED_CARDIOMYOPATHY	KEGG_DILATED_CARDIOMYOPATHY		42	-0.395113	-1.40444	0.0529412	0.147206	0.999	1072	tags=29%, list=13%, signal=33%
KEGG_AUTOIMMUNE_THYROID_DISEASE	KEGG_AUTOIMMUNE_THYROID_DISEASE		6	-0.671188	-1.40311	0.11875	0.145607	0.999	60	tags=33%, list=1%, signal=34%
KEGG_ARRHYTHMOGENIC_RIGHT_VENTRICULAR_CARDIOMYOPATHY_ARVC	KEGG_ARRHYTHMOGENIC_RIGHT_VENTRICULAR_CARDIOMYOPATHY_ARVC		35	-0.409411	-1.39842	0.059501	0.147385	0.999	764	tags=23%, list=9%, signal=25%
KEGG_CARDIAC_MUSCLE_CONTRACTION	KEGG_CARDIAC_MUSCLE_CONTRACTION		38	-0.39869	-1.38785	0.0764706	0.154234	0.999	931	tags=21%, list=11%, signal=24%
KEGG_ADHERENS_JUNCTION	KEGG_ADHERENS_JUNCTION		51	-0.368153	-1.38549	0.0532319	0.153253	0.999	2602	tags=53%, list=32%, signal=77%
KEGG_GLYCOSPHINGOLIPID_BIOSYNTHESIS_LACTO_AND_NEOLACTO_SERIES	KEGG_GLYCOSPHINGOLIPID_BIOSYNTHESIS_LACTO_AND_NEOLACTO_SERIES		13	-0.527699	-1.38218	0.119588	0.153226	0.999	932	tags=46%, list=11%, signal=52%
KEGG_FC_EPSILON_RI_SIGNALING_PATHWAY	KEGG_FC_EPSILON_RI_SIGNALING_PATHWAY		54	-0.366542	-1.36774	0.0568627	0.165377	0.999	910	tags=22%, list=11%, signal=25%
KEGG_CALCIUM_SIGNALING_PATHWAY	KEGG_CALCIUM_SIGNALING_PATHWAY		80	-0.331186	-1.36005	0.0446927	0.169783	0.999	1538	tags=36%, list=19%, signal=44%
KEGG_ALLOGRAFT_REJECTION	KEGG_ALLOGRAFT_REJECTION		8	-0.582629	-1.32398	0.164329	0.20624	1	495	tags=38%, list=6%, signal=40%
HALLMARK_APICAL_SURFACE	HALLMARK_APICAL_SURFACE		19	-0.456207	-1.30272	0.131313	0.229497	1	827	tags=26%, list=10%, signal=29%
KEGG_ADIPOCYTOKINE_SIGNALING_PATHWAY	KEGG_ADIPOCYTOKINE_SIGNALING_PATHWAY		45	-0.36426	-1.3025	0.108108	0.225877	1	1673	tags=36%, list=20%, signal=44%
KEGG_PROSTATE_CANCER	KEGG_PROSTATE_CANCER		63	-0.330145	-1.28436	0.106122	0.245961	1	1777	tags=35%, list=22%, signal=44%
HALLMARK_ANGIOGENESIS	HALLMARK_ANGIOGENESIS		19	-0.433497	-1.26791	0.165984	0.263592	1	481	tags=26%, list=6%, signal=28%
KEGG_ENDOMETRIAL_CANCER	KEGG_ENDOMETRIAL_CANCER		39	-0.354187	-1.26191	0.113636	0.267702	1	2428	tags=41%, list=30%, signal=58%
HALLMARK_TGF_BETA_SIGNALING	HALLMARK_TGF_BETA_SIGNALING		41	-0.351111	-1.25637	0.121951	0.271201	1	2127	tags=41%, list=26%, signal=56%
KEGG_DORSO_VENTRAL_AXIS_FORMATION	KEGG_DORSO_VENTRAL_AXIS_FORMATION		14	-0.456671	-1.25216	0.186373	0.273185	1	2431	tags=50%, list=30%, signal=71%
KEGG_PANCREATIC_CANCER	KEGG_PANCREATIC_CANCER		55	-0.333608	-1.24245	0.141748	0.283392	1	1729	tags=36%, list=21%, signal=46%
KEGG_GAP_JUNCTION	KEGG_GAP_JUNCTION		44	-0.330644	-1.21308	0.163498	0.325818	1	1774	tags=36%, list=22%, signal=46%
KEGG_SMALL_CELL_LUNG_CANCER	KEGG_SMALL_CELL_LUNG_CANCER		63	-0.30945	-1.20352	0.170923	0.335858	1	1319	tags=33%, list=16%, signal=39%
KEGG_NOTCH_SIGNALING_PATHWAY	KEGG_NOTCH_SIGNALING_PATHWAY		36	-0.351842	-1.20121	0.184426	0.334498	1	1930	tags=33%, list=24%, signal=43%
KEGG_RIBOFLAVIN_METABOLISM	KEGG_RIBOFLAVIN_METABOLISM		12	-0.457383	-1.19741	0.233129	0.336726	1	854	tags=25%, list=10%, signal=28%
KEGG_ACUTE_MYELOID_LEUKEMIA	KEGG_ACUTE_MYELOID_LEUKEMIA		49	-0.329835	-1.19359	0.198039	0.338118	1	2546	tags=47%, list=31%, signal=68%
HALLMARK_COAGULATION	HALLMARK_COAGULATION		62	-0.305092	-1.19163	0.172211	0.3366	1	923	tags=21%, list=11%, signal=23%
HALLMARK_CHOLESTEROL_HOMEOSTASIS	HALLMARK_CHOLESTEROL_HOMEOSTASIS		56	-0.317057	-1.18757	0.187856	0.33926	1	2025	tags=36%, list=25%, signal=47%
KEGG_APOPTOSIS	KEGG_APOPTOSIS		67	-0.300755	-1.18273	0.191939	0.342693	1	1501	tags=28%, list=18%, signal=34%
KEGG_CHRONIC_MYELOID_LEUKEMIA	KEGG_CHRONIC_MYELOID_LEUKEMIA		62	-0.305717	-1.18182	0.202312	0.339528	1	1759	tags=34%, list=21%, signal=43%
KEGG_SYSTEMIC_LUPUS_ERYTHEMATOSUS	KEGG_SYSTEMIC_LUPUS_ERYTHEMATOSUS		32	-0.352125	-1.17402	0.21982	0.348529	1	564	tags=19%, list=7%, signal=20%
HALLMARK_HYPOXIA	HALLMARK_HYPOXIA		125	-0.26854	-1.16601	0.152091	0.358266	1	1452	tags=31%, list=18%, signal=37%
KEGG_REGULATION_OF_ACTIN_CYTOSKELETON	KEGG_REGULATION_OF_ACTIN_CYTOSKELETON		128	-0.266779	-1.1629	0.172477	0.3587	1	2382	tags=43%, list=29%, signal=60%
HALLMARK_P53_PATHWAY	HALLMARK_P53_PATHWAY		146	-0.260915	-1.15924	0.156673	0.360193	1	1489	tags=27%, list=18%, signal=32%
KEGG_NEUROACTIVE_LIGAND_RECEPTOR_INTERACTION	KEGG_NEUROACTIVE_LIGAND_RECEPTOR_INTERACTION		44	-0.31485	-1.12757	0.259332	0.412845	1	1163	tags=39%, list=14%, signal=45%
KEGG_GLYCOSPHINGOLIPID_BIOSYNTHESIS_GANGLIO_SERIES	KEGG_GLYCOSPHINGOLIPID_BIOSYNTHESIS_GANGLIO_SERIES		12	-0.428186	-1.1237	0.315151	0.414545	1	1857	tags=42%, list=23%, signal=54%
KEGG_PHOSPHATIDYLINOSITOL_SIGNALING_SYSTEM	KEGG_PHOSPHATIDYLINOSITOL_SIGNALING_SYSTEM		54	-0.298961	-1.12209	0.270992	0.4127	1	1569	tags=30%, list=19%, signal=36%
KEGG_PATHOGENIC_ESCHERICHIA_COLI_INFECTION	KEGG_PATHOGENIC_ESCHERICHIA_COLI_INFECTION		38	-0.316179	-1.11763	0.289883	0.415936	1	2382	tags=50%, list=29%, signal=70%
KEGG_NON_SMALL_CELL_LUNG_CANCER	KEGG_NON_SMALL_CELL_LUNG_CANCER		40	-0.311368	-1.09728	0.266145	0.449653	1	2428	tags=45%, list=30%, signal=64%
KEGG_UBIQUITIN_MEDIATED_PROTEOLYSIS	KEGG_UBIQUITIN_MEDIATED_PROTEOLYSIS		115	-0.251844	-1.09449	0.271845	0.449591	1	1240	tags=18%, list=15%, signal=21%
KEGG_STEROID_BIOSYNTHESIS	KEGG_STEROID_BIOSYNTHESIS		12	-0.404029	-1.08413	0.356838	0.464571	1	2836	tags=50%, list=35%, signal=76%
KEGG_ERBB_SIGNALING_PATHWAY	KEGG_ERBB_SIGNALING_PATHWAY		64	-0.274054	-1.06947	0.332661	0.488505	1	2441	tags=42%, list=30%, signal=60%
KEGG_RENAL_CELL_CARCINOMA	KEGG_RENAL_CELL_CARCINOMA		56	-0.282396	-1.06912	0.343811	0.483512	1	2401	tags=41%, list=29%, signal=58%
KEGG_VASCULAR_SMOOTH_MUSCLE_CONTRACTION	KEGG_VASCULAR_SMOOTH_MUSCLE_CONTRACTION		61	-0.276043	-1.0605	0.341748	0.495652	1	1843	tags=36%, list=23%, signal=46%
KEGG_TYPE_I_DIABETES_MELLITUS	KEGG_TYPE_I_DIABETES_MELLITUS		10	-0.416419	-1.0537	0.391481	0.504944	1	495	tags=30%, list=6%, signal=32%
HALLMARK_HEME_METABOLISM	HALLMARK_HEME_METABOLISM		147	-0.232885	-1.03928	0.366038	0.530023	1	1172	tags=21%, list=14%, signal=24%
HALLMARK_UV_RESPONSE_UP	HALLMARK_UV_RESPONSE_UP		109	-0.237838	-1.02694	0.391466	0.550624	1	1517	tags=24%, list=19%, signal=29%
KEGG_TYPE_II_DIABETES_MELLITUS	KEGG_TYPE_II_DIABETES_MELLITUS		27	-0.314742	-1.011	0.428858	0.580241	1	2160	tags=44%, list=26%, signal=60%
KEGG_SPHINGOLIPID_METABOLISM	KEGG_SPHINGOLIPID_METABOLISM		25	-0.31299	-0.996678	0.471264	0.606237	1	2133	tags=40%, list=26%, signal=54%
KEGG_PATHWAYS_IN_CANCER	KEGG_PATHWAYS_IN_CANCER		198	-0.211349	-0.99248	0.464815	0.609471	1	1814	tags=28%, list=22%, signal=35%
KEGG_ABC_TRANSPORTERS	KEGG_ABC_TRANSPORTERS		27	-0.305956	-0.991618	0.461386	0.604834	1	1228	tags=26%, list=15%, signal=30%
KEGG_TGF_BETA_SIGNALING_PATHWAY	KEGG_TGF_BETA_SIGNALING_PATHWAY		45	-0.271622	-0.972343	0.481973	0.641772	1	2182	tags=38%, list=27%, signal=51%
KEGG_LONG_TERM_POTENTIATION	KEGG_LONG_TERM_POTENTIATION		46	-0.263995	-0.970596	0.513109	0.638912	1	1740	tags=35%, list=21%, signal=44%
HALLMARK_HEDGEHOG_SIGNALING	HALLMARK_HEDGEHOG_SIGNALING		20	-0.311941	-0.932065	0.55123	0.722259	1	1079	tags=30%, list=13%, signal=34%
HALLMARK_UV_RESPONSE_DN	HALLMARK_UV_RESPONSE_DN		88	-0.218986	-0.912702	0.652672	0.760231	1	1360	tags=25%, list=17%, signal=30%
KEGG_MTOR_SIGNALING_PATHWAY	KEGG_MTOR_SIGNALING_PATHWAY		38	-0.259937	-0.907336	0.642436	0.765092	1	1095	tags=16%, list=13%, signal=18%
KEGG_PROXIMAL_TUBULE_BICARBONATE_RECLAMATION	KEGG_PROXIMAL_TUBULE_BICARBONATE_RECLAMATION		11	-0.362281	-0.903951	0.594758	0.765032	1	2385	tags=45%, list=29%, signal=64%
KEGG_FOCAL_ADHESION	KEGG_FOCAL_ADHESION		113	-0.208999	-0.901163	0.694657	0.763758	1	925	tags=14%, list=11%, signal=16%
KEGG_NICOTINATE_AND_NICOTINAMIDE_METABOLISM	KEGG_NICOTINATE_AND_NICOTINAMIDE_METABOLISM		13	-0.338281	-0.895006	0.596194	0.769875	1	1279	tags=23%, list=16%, signal=27%
HALLMARK_PANCREAS_BETA_CELLS	HALLMARK_PANCREAS_BETA_CELLS		12	-0.335824	-0.883018	0.645793	0.78916	1	718	tags=25%, list=9%, signal=27%
KEGG_REGULATION_OF_AUTOPHAGY	KEGG_REGULATION_OF_AUTOPHAGY		18	-0.298064	-0.879762	0.627184	0.788888	1	2538	tags=44%, list=31%, signal=64%
HALLMARK_MITOTIC_SPINDLE	HALLMARK_MITOTIC_SPINDLE		168	-0.192754	-0.876861	0.751351	0.787673	1	2239	tags=28%, list=27%, signal=38%
KEGG_BLADDER_CANCER	KEGG_BLADDER_CANCER		26	-0.277308	-0.876529	0.644135	0.780965	1	1724	tags=31%, list=21%, signal=39%
KEGG_GLYCOSAMINOGLYCAN_BIOSYNTHESIS_CHONDROITIN_SULFATE	KEGG_GLYCOSAMINOGLYCAN_BIOSYNTHESIS_CHONDROITIN_SULFATE		13	-0.322334	-0.85816	0.626953	0.810169	1	237	tags=15%, list=3%, signal=16%
KEGG_INOSITOL_PHOSPHATE_METABOLISM	KEGG_INOSITOL_PHOSPHATE_METABOLISM		39	-0.242201	-0.855972	0.717132	0.807024	1	730	tags=15%, list=9%, signal=17%
KEGG_PORPHYRIN_AND_CHLOROPHYLL_METABOLISM	KEGG_PORPHYRIN_AND_CHLOROPHYLL_METABOLISM		21	-0.284291	-0.853494	0.666667	0.804473	1	1530	tags=24%, list=19%, signal=29%
KEGG_COLORECTAL_CANCER	KEGG_COLORECTAL_CANCER		50	-0.226222	-0.844433	0.741509	0.814448	1	2307	tags=34%, list=28%, signal=47%
HALLMARK_PI3K_AKT_MTOR_SIGNALING	HALLMARK_PI3K_AKT_MTOR_SIGNALING		82	-0.206856	-0.83641	0.801835	0.822018	1	2873	tags=43%, list=35%, signal=65%
KEGG_INSULIN_SIGNALING_PATHWAY	KEGG_INSULIN_SIGNALING_PATHWAY		100	-0.19885	-0.836139	0.83559	0.815355	1	1809	tags=28%, list=22%, signal=36%
KEGG_MELANOGENESIS	KEGG_MELANOGENESIS		50	-0.219703	-0.81895	0.784	0.839237	1	1903	tags=32%, list=23%, signal=41%
KEGG_GLYCOSAMINOGLYCAN_BIOSYNTHESIS_HEPARAN_SULFATE	KEGG_GLYCOSAMINOGLYCAN_BIOSYNTHESIS_HEPARAN_SULFATE		15	-0.297219	-0.817963	0.720408	0.833821	1	1048	tags=27%, list=13%, signal=31%
KEGG_GLYCOSYLPHOSPHATIDYLINOSITOL_GPI_ANCHOR_BIOSYNTHESIS	KEGG_GLYCOSYLPHOSPHATIDYLINOSITOL_GPI_ANCHOR_BIOSYNTHESIS		23	-0.251931	-0.772233	0.821918	0.897723	1	142	tags=4%, list=2%, signal=4%
KEGG_PANTOTHENATE_AND_COA_BIOSYNTHESIS	KEGG_PANTOTHENATE_AND_COA_BIOSYNTHESIS		10	-0.287315	-0.702505	0.846	0.968564	1	2467	tags=50%, list=30%, signal=71%
KEGG_OTHER_GLYCAN_DEGRADATION	KEGG_OTHER_GLYCAN_DEGRADATION		13	-0.260867	-0.699079	0.835391	0.962902	1	1603	tags=31%, list=20%, signal=38%
KEGG_VIBRIO_CHOLERAE_INFECTION	KEGG_VIBRIO_CHOLERAE_INFECTION		38	-0.201788	-0.698373	0.907514	0.955353	1	1871	tags=24%, list=23%, signal=31%
KEGG_ALDOSTERONE_REGULATED_SODIUM_REABSORPTION	KEGG_ALDOSTERONE_REGULATED_SODIUM_REABSORPTION		24	-0.209903	-0.667133	0.923379	0.969504	1	910	tags=13%, list=11%, signal=14%
KEGG_TIGHT_JUNCTION	KEGG_TIGHT_JUNCTION		61	-0.163665	-0.646982	0.990637	0.972661	1	2213	tags=30%, list=27%, signal=40%
KEGG_PENTOSE_AND_GLUCURONATE_INTERCONVERSIONS	KEGG_PENTOSE_AND_GLUCURONATE_INTERCONVERSIONS		8	-0.251223	-0.594144	0.941558	0.985793	1	6131	tags=100%, list=75%, signal=398%
KEGG_VASOPRESSIN_REGULATED_WATER_REABSORPTION	KEGG_VASOPRESSIN_REGULATED_WATER_REABSORPTION		32	-0.173224	-0.577678	0.987578	0.982462	1	2652	tags=38%, list=32%, signal=55%

## Sheet: gsea_report_for_JQ1_SFH_JQ1
NAME	GS<br> follow link to MSigDB	GS DETAILS	SIZE	ES	NES	NOM p-val	FDR q-val	FWER p-val	RANK AT MAX	LEADING EDGE
HELLER_HDAC_TARGETS_SILENCED_BY_METHYLATION_UP	HELLER_HDAC_TARGETS_SILENCED_BY_METHYLATION_UP	Details ...	215	0.542381	2.68187	0	0	0	1608	tags=48%, list=20%, signal=59%
REACTOME_AMYLOIDS	REACTOME_AMYLOIDS	Details ...	30	0.758194	2.66919	0	0	0	679	tags=57%, list=8%, signal=62%
REACTOME_PACKAGING_OF_TELOMERE_ENDS	REACTOME_PACKAGING_OF_TELOMERE_ENDS	Details ...	23	0.791663	2.56009	0	0	0	601	tags=57%, list=8%, signal=61%
REACTOME_MEIOTIC_SYNAPSIS	REACTOME_MEIOTIC_SYNAPSIS	Details ...	38	0.673067	2.54344	0	0	0	601	tags=37%, list=8%, signal=40%
REACTOME_RNA_POL_I_PROMOTER_OPENING	REACTOME_RNA_POL_I_PROMOTER_OPENING	Details ...	25	0.761573	2.49168	0	0	0	600	tags=60%, list=8%, signal=65%
REACTOME_PEPTIDE_CHAIN_ELONGATION	REACTOME_PEPTIDE_CHAIN_ELONGATION	Details ...	81	0.587696	2.48765	0	0	0	3265	tags=96%, list=41%, signal=161%
PICCALUGA_ANGIOIMMUNOBLASTIC_LYMPHOMA_DN	PICCALUGA_ANGIOIMMUNOBLASTIC_LYMPHOMA_DN	Details ...	103	0.545752	2.41492	0	0.000199195	0.001	2090	tags=57%, list=26%, signal=77%
KEGG_RIBOSOME	KEGG_RIBOSOME	Details ...	82	0.550153	2.40854	0	0.000174296	0.001	3265	tags=93%, list=41%, signal=155%
ZHONG_RESPONSE_TO_AZACITIDINE_AND_TSA_UP	ZHONG_RESPONSE_TO_AZACITIDINE_AND_TSA_UP	Details ...	97	0.542206	2.38921	0	0.00015493	0.001	1031	tags=39%, list=13%, signal=44%
BUYTAERT_PHOTODYNAMIC_THERAPY_STRESS_UP	BUYTAERT_PHOTODYNAMIC_THERAPY_STRESS_UP	Details ...	558	0.434911	2.37912	0	0.000139437	0.001	1980	tags=45%, list=25%, signal=56%
HELLER_HDAC_TARGETS_UP	HELLER_HDAC_TARGETS_UP	Details ...	185	0.480078	2.35063	0	0.000376434	0.003	1597	tags=42%, list=20%, signal=51%
REACTOME_MEIOTIC_RECOMBINATION	REACTOME_MEIOTIC_RECOMBINATION	Details ...	44	0.629168	2.33783	0	0.000457565	0.004	637	tags=36%, list=8%, signal=39%
REACTOME_DEPOSITION_OF_NEW_CENPA_CONTAINING_NUCLEOSOMES_AT_THE_CENTROMERE	REACTOME_DEPOSITION_OF_NEW_CENPA_CONTAINING_NUCLEOSOMES_AT_THE_CENTROMERE	Details ...	36	0.638626	2.33496	0	0.000422367	0.004	274	tags=31%, list=3%, signal=31%
REACTOME_MEIOSIS	REACTOME_MEIOSIS	Details ...	63	0.570173	2.30317	0	0.000586671	0.006	637	tags=29%, list=8%, signal=31%
KEGG_SYSTEMIC_LUPUS_ERYTHEMATOSUS	KEGG_SYSTEMIC_LUPUS_ERYTHEMATOSUS	Details ...	45	0.608394	2.29871	0	0.000639653	0.007	600	tags=38%, list=8%, signal=41%
GARGALOVIC_RESPONSE_TO_OXIDIZED_PHOSPHOLIPIDS_BLUE_UP	GARGALOVIC_RESPONSE_TO_OXIDIZED_PHOSPHOLIPIDS_BLUE_UP	Details ...	84	0.527907	2.28391	0	0.000684214	0.008	1850	tags=57%, list=23%, signal=74%
REACTOME_3_UTR_MEDIATED_TRANSLATIONAL_REGULATION	REACTOME_3_UTR_MEDIATED_TRANSLATIONAL_REGULATION	Details ...	88	0.523151	2.27609	0	0.00072307	0.009	3265	tags=90%, list=41%, signal=150%
REACTOME_NONSENSE_MEDIATED_DECAY_ENHANCED_BY_THE_EXON_JUNCTION_COMPLEX	REACTOME_NONSENSE_MEDIATED_DECAY_ENHANCED_BY_THE_EXON_JUNCTION_COMPLEX	Details ...	99	0.507428	2.24494	0	0.000908296	0.012	3265	tags=87%, list=41%, signal=145%
CHEN_HOXA5_TARGETS_9HR_UP	CHEN_HOXA5_TARGETS_9HR_UP	Details ...	133	0.478086	2.22047	0	0.00128621	0.018	2066	tags=48%, list=26%, signal=64%
DUTERTRE_ESTRADIOL_RESPONSE_24HR_DN	DUTERTRE_ESTRADIOL_RESPONSE_24HR_DN	Details ...	278	0.426237	2.20912	0	0.00128761	0.019	1245	tags=37%, list=16%, signal=43%
DACOSTA_UV_RESPONSE_VIA_ERCC3_COMMON_UP	DACOSTA_UV_RESPONSE_VIA_ERCC3_COMMON_UP		46	0.576693	2.19263	0	0.00148474	0.023	920	tags=41%, list=12%, signal=46%
REACTOME_RNA_POL_I_TRANSCRIPTION	REACTOME_RNA_POL_I_TRANSCRIPTION		47	0.566362	2.18558	0	0.00172197	0.027	600	tags=34%, list=8%, signal=37%
FRIDMAN_IMMORTALIZATION_DN	FRIDMAN_IMMORTALIZATION_DN		15	0.755748	2.13579	0	0.00406309	0.067	845	tags=60%, list=11%, signal=67%
REACTOME_TELOMERE_MAINTENANCE	REACTOME_TELOMERE_MAINTENANCE		45	0.547294	2.12999	0	0.00434597	0.072	601	tags=29%, list=8%, signal=31%
NAGASHIMA_NRG1_SIGNALING_UP	NAGASHIMA_NRG1_SIGNALING_UP		106	0.473895	2.12986	0	0.00417213	0.072	1608	tags=51%, list=20%, signal=63%
PRAMOONJAGO_SOX4_TARGETS_UP	PRAMOONJAGO_SOX4_TARGETS_UP		34	0.591071	2.11974	0	0.00468512	0.085	1286	tags=50%, list=16%, signal=59%
ZHANG_TLX_TARGETS_UP	ZHANG_TLX_TARGETS_UP		67	0.511643	2.09752	0	0.00641693	0.119	1699	tags=48%, list=21%, signal=60%
UDAYAKUMAR_MED1_TARGETS_DN	UDAYAKUMAR_MED1_TARGETS_DN		156	0.433768	2.0928	0	0.00657043	0.126	1599	tags=39%, list=20%, signal=48%
JOHNSTONE_PARVB_TARGETS_1_DN	JOHNSTONE_PARVB_TARGETS_1_DN		30	0.595036	2.08908	0.00278552	0.00671777	0.133	1242	tags=43%, list=16%, signal=51%
CROONQUIST_STROMAL_STIMULATION_UP	CROONQUIST_STROMAL_STIMULATION_UP		26	0.620282	2.08004	0	0.00730274	0.148	1719	tags=62%, list=22%, signal=78%
NAGASHIMA_EGF_SIGNALING_UP	NAGASHIMA_EGF_SIGNALING_UP		33	0.582218	2.07787	0.00268097	0.00732927	0.154	1608	tags=58%, list=20%, signal=72%
CAMPS_COLON_CANCER_COPY_NUMBER_DN	CAMPS_COLON_CANCER_COPY_NUMBER_DN		15	0.72437	2.07317	0	0.00760287	0.165	287	tags=33%, list=4%, signal=35%
AMIT_SERUM_RESPONSE_40_MCF10A	AMIT_SERUM_RESPONSE_40_MCF10A		22	0.653683	2.0646	0	0.00847758	0.187	1608	tags=68%, list=20%, signal=85%
MCLACHLAN_DENTAL_CARIES_DN	MCLACHLAN_DENTAL_CARIES_DN		30	0.580598	2.06045	0.00274725	0.00886622	0.2	536	tags=37%, list=7%, signal=39%
REACTOME_INFLUENZA_VIRAL_RNA_TRANSCRIPTION_AND_REPLICATION	REACTOME_INFLUENZA_VIRAL_RNA_TRANSCRIPTION_AND_REPLICATION		96	0.459865	2.05267	0	0.00942621	0.214	3265	tags=88%, list=41%, signal=146%
REACTOME_APOPTOSIS_INDUCED_DNA_FRAGMENTATION	REACTOME_APOPTOSIS_INDUCED_DNA_FRAGMENTATION		12	0.76732	2.04787	0	0.00961478	0.221	539	tags=50%, list=7%, signal=54%
QI_HYPOXIA	QI_HYPOXIA		85	0.472681	2.04653	0	0.00953666	0.226	789	tags=31%, list=10%, signal=34%
PEREZ_TP53_AND_TP63_TARGETS	PEREZ_TP53_AND_TP63_TARGETS		89	0.473225	2.03544	0	0.010715	0.261	884	tags=38%, list=11%, signal=42%
PHONG_TNF_RESPONSE_VIA_P38_PARTIAL	PHONG_TNF_RESPONSE_VIA_P38_PARTIAL		102	0.456176	2.02714	0	0.0116176	0.29	1597	tags=47%, list=20%, signal=58%
IKEDA_MIR1_TARGETS_UP	IKEDA_MIR1_TARGETS_UP		43	0.550952	2.02444	0	0.0117325	0.301	1549	tags=40%, list=19%, signal=49%
CHEN_LVAD_SUPPORT_OF_FAILING_HEART_UP	CHEN_LVAD_SUPPORT_OF_FAILING_HEART_UP		52	0.501399	2.00745	0	0.0148613	0.367	1511	tags=54%, list=19%, signal=66%
REACTOME_RNA_POL_I_RNA_POL_III_AND_MITOCHONDRIAL_TRANSCRIPTION	REACTOME_RNA_POL_I_RNA_POL_III_AND_MITOCHONDRIAL_TRANSCRIPTION		76	0.477521	1.99447	0	0.0172774	0.421	600	tags=22%, list=8%, signal=24%
RAY_TARGETS_OF_P210_BCR_ABL_FUSION_UP	RAY_TARGETS_OF_P210_BCR_ABL_FUSION_UP		11	0.772342	1.99424	0	0.0169377	0.423	1091	tags=73%, list=14%, signal=84%
PID_PDGFRA_PATHWAY	PID_PDGFRA_PATHWAY		18	0.660943	1.98793	0.0027027	0.0179923	0.453	1909	tags=78%, list=24%, signal=102%
MOLENAAR_TARGETS_OF_CCND1_AND_CDK4_UP	MOLENAAR_TARGETS_OF_CCND1_AND_CDK4_UP		26	0.587608	1.98001	0	0.0193986	0.481	840	tags=38%, list=11%, signal=43%
PID_FOXO_PATHWAY	PID_FOXO_PATHWAY		39	0.541509	1.96822	0	0.0220639	0.529	1976	tags=49%, list=25%, signal=64%
BRACHAT_RESPONSE_TO_CAMPTOTHECIN_UP	BRACHAT_RESPONSE_TO_CAMPTOTHECIN_UP		18	0.651205	1.96715	0	0.0217664	0.532	713	tags=50%, list=9%, signal=55%
KOBAYASHI_EGFR_SIGNALING_24HR_UP	KOBAYASHI_EGFR_SIGNALING_24HR_UP		57	0.488046	1.96592	0	0.0220241	0.54	978	tags=33%, list=12%, signal=38%
PODAR_RESPONSE_TO_ADAPHOSTIN_UP	PODAR_RESPONSE_TO_ADAPHOSTIN_UP		102	0.436551	1.96352	0	0.022297	0.551	1632	tags=42%, list=20%, signal=52%
BILANGES_SERUM_AND_RAPAMYCIN_SENSITIVE_GENES	BILANGES_SERUM_AND_RAPAMYCIN_SENSITIVE_GENES		58	0.496429	1.95688	0	0.0241277	0.583	3265	tags=90%, list=41%, signal=150%
PID_NECTIN_PATHWAY	PID_NECTIN_PATHWAY		25	0.590933	1.94826	0.00262467	0.026228	0.622	1558	tags=60%, list=19%, signal=74%
SMIRNOV_RESPONSE_TO_IR_2HR_UP	SMIRNOV_RESPONSE_TO_IR_2HR_UP		35	0.540034	1.94638	0	0.0266346	0.638	1597	tags=49%, list=20%, signal=60%
HOLLEMAN_VINCRISTINE_RESISTANCE_B_ALL_UP	HOLLEMAN_VINCRISTINE_RESISTANCE_B_ALL_UP		24	0.58612	1.94594	0	0.0263399	0.641	2397	tags=67%, list=30%, signal=95%
TIEN_INTESTINE_PROBIOTICS_24HR_DN	TIEN_INTESTINE_PROBIOTICS_24HR_DN		166	0.402755	1.9446	0	0.026276	0.648	2305	tags=45%, list=29%, signal=61%
REACTOME_SRP_DEPENDENT_COTRANSLATIONAL_PROTEIN_TARGETING_TO_MEMBRANE	REACTOME_SRP_DEPENDENT_COTRANSLATIONAL_PROTEIN_TARGETING_TO_MEMBRANE		101	0.433341	1.94219	0	0.0266594	0.662	3265	tags=78%, list=41%, signal=131%
PEREZ_TP63_TARGETS	PEREZ_TP63_TARGETS		145	0.406547	1.94164	0	0.0263771	0.666	884	tags=32%, list=11%, signal=36%
ST_GRANULE_CELL_SURVIVAL_PATHWAY	ST_GRANULE_CELL_SURVIVAL_PATHWAY		20	0.612094	1.93461	0	0.0278613	0.697	1683	tags=65%, list=21%, signal=82%
CHANDRAN_METASTASIS_UP	CHANDRAN_METASTASIS_UP		137	0.41442	1.92867	0	0.0293172	0.72	1568	tags=39%, list=20%, signal=47%
GARGALOVIC_RESPONSE_TO_OXIDIZED_PHOSPHOLIPIDS_BLACK_UP	GARGALOVIC_RESPONSE_TO_OXIDIZED_PHOSPHOLIPIDS_BLACK_UP		21	0.620077	1.92658	0.0026455	0.0296225	0.735	546	tags=48%, list=7%, signal=51%
CAFFAREL_RESPONSE_TO_THC_8HR_5_UP	CAFFAREL_RESPONSE_TO_THC_8HR_5_UP		11	0.736225	1.91949	0.00239808	0.0314123	0.768	1899	tags=82%, list=24%, signal=107%
REACTOME_ADHERENS_JUNCTIONS_INTERACTIONS	REACTOME_ADHERENS_JUNCTIONS_INTERACTIONS		7	0.839641	1.91768	0	0.0314022	0.775	933	tags=86%, list=12%, signal=97%
GENTILE_UV_LOW_DOSE_UP	GENTILE_UV_LOW_DOSE_UP		21	0.607317	1.91432	0	0.0320561	0.785	1115	tags=43%, list=14%, signal=50%
UZONYI_RESPONSE_TO_LEUKOTRIENE_AND_THROMBIN	UZONYI_RESPONSE_TO_LEUKOTRIENE_AND_THROMBIN		21	0.608017	1.91234	0.0025641	0.0322589	0.794	1423	tags=62%, list=18%, signal=75%
AMIT_SERUM_RESPONSE_60_MCF10A	AMIT_SERUM_RESPONSE_60_MCF10A		32	0.553185	1.91005	0	0.0327482	0.802	1442	tags=50%, list=18%, signal=61%
ELVIDGE_HYPOXIA_UP	ELVIDGE_HYPOXIA_UP		87	0.433468	1.90597	0	0.033873	0.815	1631	tags=49%, list=20%, signal=61%
HALLMARK_TGF_BETA_SIGNALING	HALLMARK_TGF_BETA_SIGNALING		39	0.510552	1.90339	0	0.0342014	0.823	1892	tags=56%, list=24%, signal=74%
REACTOME_SIGNALING_BY_BMP	REACTOME_SIGNALING_BY_BMP		13	0.698509	1.89803	0.00261097	0.036193	0.842	1892	tags=77%, list=24%, signal=101%
JIANG_HYPOXIA_NORMAL	JIANG_HYPOXIA_NORMAL		209	0.385804	1.89794	0	0.0357004	0.842	1750	tags=38%, list=22%, signal=47%
GARGALOVIC_RESPONSE_TO_OXIDIZED_PHOSPHOLIPIDS_LIGHTYELLOW_UP	GARGALOVIC_RESPONSE_TO_OXIDIZED_PHOSPHOLIPIDS_LIGHTYELLOW_UP		9	0.764688	1.89601	0.00245098	0.035733	0.846	1512	tags=78%, list=19%, signal=96%
HALLMARK_P53_PATHWAY	HALLMARK_P53_PATHWAY		138	0.400005	1.88832	0	0.0384524	0.868	1357	tags=33%, list=17%, signal=39%
PHONG_TNF_TARGETS_UP	PHONG_TNF_TARGETS_UP		39	0.507884	1.88814	0.00566572	0.0379862	0.869	1719	tags=56%, list=22%, signal=72%
GENTILE_UV_RESPONSE_CLUSTER_D1	GENTILE_UV_RESPONSE_CLUSTER_D1		12	0.687435	1.88796	0.00501253	0.0375159	0.869	1519	tags=67%, list=19%, signal=82%
PID_RET_PATHWAY	PID_RET_PATHWAY		28	0.56564	1.88514	0.00286533	0.0384102	0.876	1964	tags=61%, list=25%, signal=80%
PID_IL5_PATHWAY	PID_IL5_PATHWAY		12	0.70307	1.88412	0.00465116	0.038327	0.883	1909	tags=75%, list=24%, signal=98%
KANG_CISPLATIN_RESISTANCE_UP	KANG_CISPLATIN_RESISTANCE_UP		13	0.666583	1.87652	0.00235849	0.0410933	0.902	481	tags=38%, list=6%, signal=41%
DACOSTA_UV_RESPONSE_VIA_ERCC3_UP	DACOSTA_UV_RESPONSE_VIA_ERCC3_UP		224	0.373319	1.87236	0	0.0427964	0.916	933	tags=23%, list=12%, signal=25%
DORN_ADENOVIRUS_INFECTION_32HR_DN	DORN_ADENOVIRUS_INFECTION_32HR_DN		22	0.589569	1.8698	0.00518135	0.0434833	0.921	1719	tags=55%, list=22%, signal=69%
REACTOME_FORMATION_OF_THE_TERNARY_COMPLEX_AND_SUBSEQUENTLY_THE_43S_COMPLEX	REACTOME_FORMATION_OF_THE_TERNARY_COMPLEX_AND_SUBSEQUENTLY_THE_43S_COMPLEX		35	0.515959	1.8682	0	0.0437225	0.924	3089	tags=86%, list=39%, signal=139%
DIRMEIER_LMP1_RESPONSE_EARLY	DIRMEIER_LMP1_RESPONSE_EARLY		53	0.471163	1.85878	0	0.0479004	0.948	1480	tags=45%, list=19%, signal=55%
GEORGANTAS_HSC_MARKERS	GEORGANTAS_HSC_MARKERS		38	0.51351	1.85794	0	0.047742	0.948	1006	tags=39%, list=13%, signal=45%
REACTOME_CHROMOSOME_MAINTENANCE	REACTOME_CHROMOSOME_MAINTENANCE		77	0.429335	1.85225	0	0.0503051	0.953	290	tags=16%, list=4%, signal=16%
KIM_RESPONSE_TO_TSA_AND_DECITABINE_UP	KIM_RESPONSE_TO_TSA_AND_DECITABINE_UP		45	0.48788	1.85125	0	0.0505661	0.955	856	tags=47%, list=11%, signal=52%
PID_EPHB_FWD_PATHWAY	PID_EPHB_FWD_PATHWAY		28	0.544013	1.84982	0	0.0508342	0.956	1683	tags=50%, list=21%, signal=63%
BIOCARTA_CALCINEURIN_PATHWAY	BIOCARTA_CALCINEURIN_PATHWAY		16	0.63928	1.84803	0.00480769	0.0510857	0.957	1381	tags=44%, list=17%, signal=53%
MILI_PSEUDOPODIA_CHEMOTAXIS_DN	MILI_PSEUDOPODIA_CHEMOTAXIS_DN		339	0.352383	1.84703	0	0.050899	0.958	1641	tags=34%, list=21%, signal=41%
MIYAGAWA_TARGETS_OF_EWSR1_ETS_FUSIONS_UP	MIYAGAWA_TARGETS_OF_EWSR1_ETS_FUSIONS_UP		139	0.392713	1.84665	0	0.050623	0.958	788	tags=30%, list=10%, signal=33%
SMIRNOV_RESPONSE_TO_IR_6HR_UP	SMIRNOV_RESPONSE_TO_IR_6HR_UP		93	0.422172	1.84273	0	0.0521963	0.96	1632	tags=41%, list=20%, signal=51%
DORN_ADENOVIRUS_INFECTION_24HR_DN	DORN_ADENOVIRUS_INFECTION_24HR_DN		27	0.532165	1.84006	0	0.0531516	0.963	710	tags=37%, list=9%, signal=41%
AMIT_SERUM_RESPONSE_120_MCF10A	AMIT_SERUM_RESPONSE_120_MCF10A		41	0.490047	1.83863	0.00294118	0.0534184	0.967	1095	tags=34%, list=14%, signal=39%
PECE_MAMMARY_STEM_CELL_UP	PECE_MAMMARY_STEM_CELL_UP		95	0.429263	1.83782	0	0.0532598	0.968	3108	tags=69%, list=39%, signal=112%
REACTOME_NEPHRIN_INTERACTIONS	REACTOME_NEPHRIN_INTERACTIONS		12	0.674641	1.83561	0.00497512	0.054043	0.972	1800	tags=67%, list=23%, signal=86%
IKEDA_MIR30_TARGETS_UP	IKEDA_MIR30_TARGETS_UP		92	0.410804	1.83139	0	0.0561179	0.975	1775	tags=38%, list=22%, signal=48%
TERAO_AOX4_TARGETS_HG_UP	TERAO_AOX4_TARGETS_HG_UP		20	0.583828	1.83043	0.00508906	0.0559925	0.975	1539	tags=45%, list=19%, signal=56%
GENTILE_UV_HIGH_DOSE_UP	GENTILE_UV_HIGH_DOSE_UP		11	0.705799	1.82923	0.00696056	0.0560874	0.979	2003	tags=82%, list=25%, signal=109%
LEONARD_HYPOXIA	LEONARD_HYPOXIA		26	0.550018	1.82727	0.0078125	0.0567073	0.983	1385	tags=58%, list=17%, signal=70%
DORN_ADENOVIRUS_INFECTION_48HR_DN	DORN_ADENOVIRUS_INFECTION_48HR_DN		21	0.565657	1.82558	0.00531915	0.0569505	0.984	1929	tags=57%, list=24%, signal=75%
REACTOME_TRANSLATION	REACTOME_TRANSLATION		125	0.39354	1.82465	0	0.0569773	0.984	3265	tags=72%, list=41%, signal=120%
KAN_RESPONSE_TO_ARSENIC_TRIOXIDE	KAN_RESPONSE_TO_ARSENIC_TRIOXIDE		57	0.44845	1.82082	0	0.0587559	0.985	972	tags=30%, list=12%, signal=34%
REACTOME_DOWNREGULATION_OF_TGF_BETA_RECEPTOR_SIGNALING	REACTOME_DOWNREGULATION_OF_TGF_BETA_RECEPTOR_SIGNALING		19	0.587403	1.82075	0.00742574	0.0582035	0.985	1076	tags=37%, list=13%, signal=42%
PEDERSEN_METASTASIS_BY_ERBB2_ISOFORM_3	PEDERSEN_METASTASIS_BY_ERBB2_ISOFORM_3		7	0.802731	1.81323	0.00448431	0.0622201	0.989	1030	tags=57%, list=13%, signal=66%
ZWANG_DOWN_BY_2ND_EGF_PULSE	ZWANG_DOWN_BY_2ND_EGF_PULSE		84	0.422624	1.80711	0	0.0660545	0.994	925	tags=29%, list=12%, signal=32%
PEREZ_TP53_TARGETS	PEREZ_TP53_TARGETS		457	0.334245	1.79803	0	0.0717817	0.998	1411	tags=34%, list=18%, signal=39%
GRAESSMANN_APOPTOSIS_BY_DOXORUBICIN_UP	GRAESSMANN_APOPTOSIS_BY_DOXORUBICIN_UP		730	0.321852	1.7952	0	0.0733055	0.998	1160	tags=26%, list=15%, signal=27%
PID_HDAC_CLASSIII_PATHWAY	PID_HDAC_CLASSIII_PATHWAY		15	0.629411	1.79506	0.00255102	0.0726785	0.998	588	tags=40%, list=7%, signal=43%
PID_NCADHERIN_PATHWAY	PID_NCADHERIN_PATHWAY		25	0.534096	1.79425	0.00522193	0.0724651	0.998	2426	tags=64%, list=30%, signal=92%
CONCANNON_APOPTOSIS_BY_EPOXOMICIN_UP	CONCANNON_APOPTOSIS_BY_EPOXOMICIN_UP		137	0.381599	1.79368	0	0.0721125	0.998	1483	tags=34%, list=19%, signal=41%
GAJATE_RESPONSE_TO_TRABECTEDIN_UP	GAJATE_RESPONSE_TO_TRABECTEDIN_UP		38	0.497831	1.79316	0.00884956	0.0718679	0.998	1067	tags=37%, list=13%, signal=42%
GRAESSMANN_RESPONSE_TO_MC_AND_DOXORUBICIN_UP	GRAESSMANN_RESPONSE_TO_MC_AND_DOXORUBICIN_UP		398	0.338851	1.79258	0	0.0715409	0.998	1699	tags=35%, list=21%, signal=42%
KANNAN_TP53_TARGETS_UP	KANNAN_TP53_TARGETS_UP		31	0.504498	1.78303	0	0.0782016	1	1332	tags=52%, list=17%, signal=62%
BIOCARTA_PTDINS_PATHWAY	BIOCARTA_PTDINS_PATHWAY		22	0.559698	1.78086	0	0.0792113	1	1315	tags=41%, list=16%, signal=49%
CHARAFE_BREAST_CANCER_BASAL_VS_MESENCHYMAL_DN	CHARAFE_BREAST_CANCER_BASAL_VS_MESENCHYMAL_DN		15	0.614871	1.78016	0	0.0789969	1	1315	tags=53%, list=16%, signal=64%
KINSEY_TARGETS_OF_EWSR1_FLII_FUSION_DN	KINSEY_TARGETS_OF_EWSR1_FLII_FUSION_DN		161	0.374164	1.77999	0	0.0784006	1	1734	tags=41%, list=22%, signal=51%
SCIBETTA_KDM5B_TARGETS_UP	SCIBETTA_KDM5B_TARGETS_UP		12	0.653852	1.77737	0.00961539	0.0797758	1	828	tags=33%, list=10%, signal=37%
GROSS_HYPOXIA_VIA_ELK3_AND_HIF1A_UP	GROSS_HYPOXIA_VIA_ELK3_AND_HIF1A_UP		94	0.408608	1.77069	0	0.084432	1	1435	tags=34%, list=18%, signal=41%
REACTOME_ACTIVATION_OF_CHAPERONE_GENES_BY_ATF6_ALPHA	REACTOME_ACTIVATION_OF_CHAPERONE_GENES_BY_ATF6_ALPHA		9	0.711449	1.76981	0.00938967	0.0843319	1	2017	tags=78%, list=25%, signal=104%
BIOCARTA_RARRXR_PATHWAY	BIOCARTA_RARRXR_PATHWAY		14	0.62654	1.76518	0.008	0.0873312	1	1869	tags=50%, list=23%, signal=65%
REACTOME_TGF_BETA_RECEPTOR_SIGNALING_ACTIVATES_SMADS	REACTOME_TGF_BETA_RECEPTOR_SIGNALING_ACTIVATES_SMADS		22	0.555018	1.76334	0.00539084	0.0881942	1	1339	tags=41%, list=17%, signal=49%
AMIT_EGF_RESPONSE_20_HELA	AMIT_EGF_RESPONSE_20_HELA		8	0.743047	1.76023	0.00928074	0.0896729	1	1952	tags=88%, list=24%, signal=116%
ZHANG_TLX_TARGETS_60HR_UP	ZHANG_TLX_TARGETS_60HR_UP		183	0.363454	1.75784	0	0.0908388	1	1699	tags=39%, list=21%, signal=48%
WNT_SIGNALING	WNT_SIGNALING		45	0.459789	1.75559	0	0.0922553	1	2061	tags=51%, list=26%, signal=68%
KARLSSON_TGFB1_TARGETS_DN	KARLSSON_TGFB1_TARGETS_DN		141	0.373561	1.75341	0	0.0934398	1	1645	tags=36%, list=21%, signal=45%
CHIBA_RESPONSE_TO_TSA	CHIBA_RESPONSE_TO_TSA		36	0.480675	1.74965	0	0.095925	1	1645	tags=39%, list=21%, signal=49%
GOBERT_OLIGODENDROCYTE_DIFFERENTIATION_DN	GOBERT_OLIGODENDROCYTE_DIFFERENTIATION_DN		623	0.316391	1.74286	0	0.101813	1	1076	tags=25%, list=13%, signal=27%
CHASSOT_SKIN_WOUND	CHASSOT_SKIN_WOUND		8	0.74402	1.73935	0.0117096	0.104227	1	2051	tags=100%, list=26%, signal=134%
BIOCARTA_ALK_PATHWAY	BIOCARTA_ALK_PATHWAY		18	0.577981	1.73869	0.0227848	0.103976	1	2250	tags=67%, list=28%, signal=93%
BILD_CTNNB1_ONCOGENIC_SIGNATURE	BILD_CTNNB1_ONCOGENIC_SIGNATURE		50	0.434726	1.73527	0	0.106427	1	1356	tags=32%, list=17%, signal=38%
YAO_TEMPORAL_RESPONSE_TO_PROGESTERONE_CLUSTER_1	YAO_TEMPORAL_RESPONSE_TO_PROGESTERONE_CLUSTER_1		44	0.466669	1.73417	0.00310559	0.106601	1	1705	tags=52%, list=21%, signal=66%
HALMOS_CEBPA_TARGETS_DN	HALMOS_CEBPA_TARGETS_DN		23	0.529461	1.73354	0.004914	0.106476	1	744	tags=43%, list=9%, signal=48%
SESTO_RESPONSE_TO_UV_C3	SESTO_RESPONSE_TO_UV_C3		16	0.597059	1.73264	0.0105263	0.106522	1	1189	tags=50%, list=15%, signal=59%
ELVIDGE_HYPOXIA_BY_DMOG_UP	ELVIDGE_HYPOXIA_BY_DMOG_UP		67	0.41877	1.72972	0.00340136	0.108288	1	1631	tags=48%, list=20%, signal=60%
INGA_TP53_TARGETS	INGA_TP53_TARGETS		14	0.607337	1.72787	0.00721154	0.109289	1	2299	tags=79%, list=29%, signal=110%
ZHANG_TLX_TARGETS_36HR_UP	ZHANG_TLX_TARGETS_36HR_UP		146	0.366291	1.72742	0	0.108809	1	1536	tags=36%, list=19%, signal=44%
REACTOME_SEMA3A_PLEXIN_REPULSION_SIGNALING_BY_INHIBITING_INTEGRIN_ADHESION	REACTOME_SEMA3A_PLEXIN_REPULSION_SIGNALING_BY_INHIBITING_INTEGRIN_ADHESION		12	0.647227	1.72451	0.0144578	0.111256	1	1093	tags=67%, list=14%, signal=77%
PACHER_TARGETS_OF_IGF1_AND_IGF2_UP	PACHER_TARGETS_OF_IGF1_AND_IGF2_UP		18	0.564457	1.72434	0.0197531	0.110639	1	948	tags=33%, list=12%, signal=38%
MCCLUNG_DELTA_FOSB_TARGETS_2WK	MCCLUNG_DELTA_FOSB_TARGETS_2WK		19	0.568454	1.72347	0.008	0.110601	1	1336	tags=47%, list=17%, signal=57%
MCCABE_HOXC6_TARGETS_CANCER_DN	MCCABE_HOXC6_TARGETS_CANCER_DN		14	0.628364	1.72281	0.0131579	0.110243	1	2187	tags=57%, list=27%, signal=79%
DELLA_RESPONSE_TO_TSA_AND_BUTYRATE	DELLA_RESPONSE_TO_TSA_AND_BUTYRATE		18	0.55821	1.72063	0.00787402	0.111511	1	1965	tags=44%, list=25%, signal=59%
GUTIERREZ_WALDENSTROEMS_MACROGLOBULINEMIA_1_UP	GUTIERREZ_WALDENSTROEMS_MACROGLOBULINEMIA_1_UP		6	0.783362	1.71925	0.013986	0.112132	1	1164	tags=67%, list=15%, signal=78%
AMIT_EGF_RESPONSE_40_MCF10A	AMIT_EGF_RESPONSE_40_MCF10A		15	0.593379	1.71564	0.0100503	0.11543	1	1963	tags=53%, list=25%, signal=71%
MCCLUNG_CREB1_TARGETS_UP	MCCLUNG_CREB1_TARGETS_UP		50	0.436065	1.71251	0.00293255	0.117936	1	1859	tags=48%, list=23%, signal=62%
SENESE_HDAC3_TARGETS_UP	SENESE_HDAC3_TARGETS_UP		307	0.324418	1.71056	0	0.119008	1	1729	tags=36%, list=22%, signal=44%
CUI_TCF21_TARGETS_2_DN	CUI_TCF21_TARGETS_2_DN		500	0.316682	1.70732	0	0.122063	1	1538	tags=32%, list=19%, signal=37%
BIOCARTA_HIF_PATHWAY	BIOCARTA_HIF_PATHWAY		11	0.640959	1.70482	0.0232558	0.124152	1	1540	tags=55%, list=19%, signal=67%
HANN_RESISTANCE_TO_BCL2_INHIBITOR_UP	HANN_RESISTANCE_TO_BCL2_INHIBITOR_UP		9	0.696813	1.70414	0.0205479	0.124105	1	2107	tags=78%, list=26%, signal=106%
NELSON_RESPONSE_TO_ANDROGEN_UP	NELSON_RESPONSE_TO_ANDROGEN_UP		57	0.424793	1.70314	0.00974026	0.12418	1	1907	tags=42%, list=24%, signal=55%
KERLEY_RESPONSE_TO_CISPLATIN_UP	KERLEY_RESPONSE_TO_CISPLATIN_UP		20	0.550169	1.7028	0.0026178	0.123728	1	1565	tags=50%, list=20%, signal=62%
REACTOME_POST_CHAPERONIN_TUBULIN_FOLDING_PATHWAY	REACTOME_POST_CHAPERONIN_TUBULIN_FOLDING_PATHWAY		7	0.746447	1.70232	0.00941176	0.123355	1	1670	tags=86%, list=21%, signal=108%
REACTOME_GLUTAMATE_NEUROTRANSMITTER_RELEASE_CYCLE	REACTOME_GLUTAMATE_NEUROTRANSMITTER_RELEASE_CYCLE		6	0.766199	1.70086	0.0232019	0.123919	1	1511	tags=83%, list=19%, signal=103%
HALLMARK_CHOLESTEROL_HOMEOSTASIS	HALLMARK_CHOLESTEROL_HOMEOSTASIS		55	0.442355	1.70049	0.00900901	0.123413	1	1117	tags=35%, list=14%, signal=40%
KANG_DOXORUBICIN_RESISTANCE_DN	KANG_DOXORUBICIN_RESISTANCE_DN		15	0.59121	1.69529	0.0126582	0.128388	1	1147	tags=47%, list=14%, signal=54%
IIZUKA_LIVER_CANCER_PROGRESSION_L0_L1_DN	IIZUKA_LIVER_CANCER_PROGRESSION_L0_L1_DN		16	0.574187	1.69505	0.00925926	0.127654	1	1143	tags=31%, list=14%, signal=36%
THUM_SYSTOLIC_HEART_FAILURE_DN	THUM_SYSTOLIC_HEART_FAILURE_DN		132	0.361505	1.69386	0	0.128074	1	1596	tags=39%, list=20%, signal=47%
CHEN_HOXA5_TARGETS_6HR_UP	CHEN_HOXA5_TARGETS_6HR_UP		6	0.759447	1.6916	0.0117647	0.129706	1	1480	tags=83%, list=19%, signal=102%
CREIGHTON_ENDOCRINE_THERAPY_RESISTANCE_5	CREIGHTON_ENDOCRINE_THERAPY_RESISTANCE_5		276	0.331725	1.68992	0	0.130779	1	1465	tags=30%, list=18%, signal=36%
RAMJAUN_APOPTOSIS_BY_TGFB1_VIA_MAPK1_UP	RAMJAUN_APOPTOSIS_BY_TGFB1_VIA_MAPK1_UP		5	0.800601	1.68972	0.00928074	0.130169	1	952	tags=60%, list=12%, signal=68%
JOHANSSON_GLIOMAGENESIS_BY_PDGFB_DN	JOHANSSON_GLIOMAGENESIS_BY_PDGFB_DN		6	0.784912	1.68797	0.0122249	0.131371	1	5	tags=17%, list=0%, signal=17%
BURTON_ADIPOGENESIS_PEAK_AT_2HR	BURTON_ADIPOGENESIS_PEAK_AT_2HR		37	0.46793	1.6862	0.00573066	0.132548	1	1608	tags=46%, list=20%, signal=57%
VARELA_ZMPSTE24_TARGETS_UP	VARELA_ZMPSTE24_TARGETS_UP		31	0.488869	1.68549	0	0.132547	1	592	tags=32%, list=7%, signal=35%
BIOCARTA_PITX2_PATHWAY	BIOCARTA_PITX2_PATHWAY		11	0.646058	1.68481	0.0116009	0.132523	1	2657	tags=91%, list=33%, signal=136%
BRACHAT_RESPONSE_TO_METHOTREXATE_UP	BRACHAT_RESPONSE_TO_METHOTREXATE_UP		18	0.566241	1.68261	0.0102041	0.134124	1	713	tags=44%, list=9%, signal=49%
ZWANG_CLASS_3_TRANSIENTLY_INDUCED_BY_EGF	ZWANG_CLASS_3_TRANSIENTLY_INDUCED_BY_EGF		133	0.365148	1.68147	0	0.134622	1	1189	tags=32%, list=15%, signal=36%
WU_ALZHEIMER_DISEASE_DN	WU_ALZHEIMER_DISEASE_DN		8	0.711359	1.67897	0.0181818	0.136717	1	290	tags=38%, list=4%, signal=39%
ZHAN_MULTIPLE_MYELOMA_HP_DN	ZHAN_MULTIPLE_MYELOMA_HP_DN		33	0.469758	1.6741	0.0136986	0.141638	1	1050	tags=33%, list=13%, signal=38%
DACOSTA_UV_RESPONSE_VIA_ERCC3_TTD_UP	DACOSTA_UV_RESPONSE_VIA_ERCC3_TTD_UP		47	0.427486	1.67401	0.00289017	0.140906	1	933	tags=26%, list=12%, signal=29%
TSAI_DNAJB4_TARGETS_UP	TSAI_DNAJB4_TARGETS_UP		8	0.721471	1.67355	0.0138249	0.14069	1	650	tags=50%, list=8%, signal=54%
REACTOME_TRANSCRIPTION	REACTOME_TRANSCRIPTION		148	0.350815	1.67208	0	0.141617	1	699	tags=16%, list=9%, signal=17%
HALLMARK_UV_RESPONSE_UP	HALLMARK_UV_RESPONSE_UP		109	0.373091	1.66876	0	0.144556	1	1719	tags=35%, list=22%, signal=44%
WIEMANN_TELOMERE_SHORTENING_AND_CHRONIC_LIVER_DAMAGE_UP	WIEMANN_TELOMERE_SHORTENING_AND_CHRONIC_LIVER_DAMAGE_UP		6	0.765997	1.66839	0.0175439	0.144121	1	1525	tags=67%, list=19%, signal=82%
GESERICK_TERT_TARGETS_DN	GESERICK_TERT_TARGETS_DN		16	0.574495	1.66795	0.0186667	0.143781	1	1565	tags=56%, list=20%, signal=70%
WANG_METHYLATED_IN_BREAST_CANCER	WANG_METHYLATED_IN_BREAST_CANCER		19	0.540698	1.66067	0.0106101	0.151546	1	1443	tags=68%, list=18%, signal=83%
BRUINS_UVC_RESPONSE_MIDDLE	BRUINS_UVC_RESPONSE_MIDDLE		60	0.415045	1.6596	0	0.152144	1	1357	tags=42%, list=17%, signal=50%
ZWANG_CLASS_2_TRANSIENTLY_INDUCED_BY_EGF	ZWANG_CLASS_2_TRANSIENTLY_INDUCED_BY_EGF		19	0.540097	1.6591	0.0193237	0.151943	1	315	tags=32%, list=4%, signal=33%
BIOCARTA_PYK2_PATHWAY	BIOCARTA_PYK2_PATHWAY		24	0.502187	1.65738	0.0143678	0.153457	1	1909	tags=58%, list=24%, signal=76%
BROWNE_HCMV_INFECTION_10HR_UP	BROWNE_HCMV_INFECTION_10HR_UP		61	0.413529	1.65602	0	0.154178	1	1540	tags=36%, list=19%, signal=44%
CAFFAREL_RESPONSE_TO_THC_24HR_3_DN	CAFFAREL_RESPONSE_TO_THC_24HR_3_DN		11	0.637999	1.65486	0.0325581	0.154741	1	1234	tags=36%, list=15%, signal=43%
NAKAYAMA_FRA2_TARGETS	NAKAYAMA_FRA2_TARGETS		31	0.472255	1.65474	0.0166667	0.153999	1	995	tags=39%, list=12%, signal=44%
REACTOME_PI3K_AKT_ACTIVATION	REACTOME_PI3K_AKT_ACTIVATION		25	0.495362	1.64854	0.0135135	0.161274	1	1375	tags=44%, list=17%, signal=53%
REACTOME_APOPTOTIC_EXECUTION_PHASE	REACTOME_APOPTOTIC_EXECUTION_PHASE		38	0.4599	1.64659	0.00560224	0.162696	1	1427	tags=37%, list=18%, signal=45%
LOPEZ_MESOTHELIOMA_SURVIVAL_WORST_VS_BEST_UP	LOPEZ_MESOTHELIOMA_SURVIVAL_WORST_VS_BEST_UP		9	0.661506	1.64301	0.0246637	0.166358	1	1078	tags=56%, list=13%, signal=64%
REACTOME_DOWNSTREAM_SIGNAL_TRANSDUCTION	REACTOME_DOWNSTREAM_SIGNAL_TRANSDUCTION		68	0.396007	1.64259	0	0.166005	1	1965	tags=46%, list=25%, signal=60%
LU_TUMOR_ANGIOGENESIS_UP	LU_TUMOR_ANGIOGENESIS_UP		17	0.546447	1.64208	0.0272953	0.165783	1	1229	tags=41%, list=15%, signal=49%
YIH_RESPONSE_TO_ARSENITE_C1	YIH_RESPONSE_TO_ARSENITE_C1		19	0.5342	1.64063	0.0194175	0.166714	1	1423	tags=47%, list=18%, signal=57%
LIN_NPAS4_TARGETS_DN	LIN_NPAS4_TARGETS_DN		28	0.48357	1.63508	0.0165746	0.172822	1	820	tags=39%, list=10%, signal=44%
JOSEPH_RESPONSE_TO_SODIUM_BUTYRATE_UP	JOSEPH_RESPONSE_TO_SODIUM_BUTYRATE_UP		20	0.532541	1.63406	0.024	0.173294	1	1277	tags=35%, list=16%, signal=42%
KEGG_ADHERENS_JUNCTION	KEGG_ADHERENS_JUNCTION		46	0.430157	1.63307	0.0140056	0.173756	1	1800	tags=46%, list=23%, signal=59%
SCIAN_INVERSED_TARGETS_OF_TP53_AND_TP73_DN	SCIAN_INVERSED_TARGETS_OF_TP53_AND_TP73_DN		25	0.491729	1.63287	0.0183246	0.173055	1	1483	tags=36%, list=19%, signal=44%
GAUTSCHI_SRC_SIGNALING	GAUTSCHI_SRC_SIGNALING		5	0.800576	1.63133	0.0237069	0.17393	1	1597	tags=100%, list=20%, signal=125%
GALLUZZI_PERMEABILIZE_MITOCHONDRIA	GALLUZZI_PERMEABILIZE_MITOCHONDRIA		36	0.456142	1.63131	0.017094	0.173026	1	1286	tags=36%, list=16%, signal=43%
PID_BMP_PATHWAY	PID_BMP_PATHWAY		21	0.520965	1.62267	0.0110803	0.18427	1	2060	tags=62%, list=26%, signal=83%
CHEN_LUNG_CANCER_SURVIVAL	CHEN_LUNG_CANCER_SURVIVAL		17	0.555074	1.62234	0.026764	0.183856	1	1438	tags=35%, list=18%, signal=43%
REACTOME_ACTIVATION_OF_THE_MRNA_UPON_BINDING_OF_THE_CAP_BINDING_COMPLEX_AND_EIFS_AND_SUBSEQUENT_BINDING_TO_43S	REACTOME_ACTIVATION_OF_THE_MRNA_UPON_BINDING_OF_THE_CAP_BINDING_COMPLEX_AND_EIFS_AND_SUBSEQUENT_BINDING_TO_43S		42	0.439925	1.62139	0.00323625	0.184171	1	3089	tags=79%, list=39%, signal=127%
IKEDA_MIR133_TARGETS_UP	IKEDA_MIR133_TARGETS_UP		38	0.439482	1.61873	0.00859599	0.187047	1	1483	tags=32%, list=19%, signal=39%
RAY_TUMORIGENESIS_BY_ERBB2_CDC25A_DN	RAY_TUMORIGENESIS_BY_ERBB2_CDC25A_DN		89	0.366165	1.61821	0	0.186834	1	1163	tags=28%, list=15%, signal=33%
ZWANG_CLASS_1_TRANSIENTLY_INDUCED_BY_EGF	ZWANG_CLASS_1_TRANSIENTLY_INDUCED_BY_EGF		279	0.320409	1.61467	0	0.191224	1	1512	tags=35%, list=19%, signal=42%
KRIGE_AMINO_ACID_DEPRIVATION	KRIGE_AMINO_ACID_DEPRIVATION		21	0.504639	1.61262	0.0234375	0.193211	1	856	tags=38%, list=11%, signal=43%
SCHMAHL_PDGF_SIGNALING	SCHMAHL_PDGF_SIGNALING		7	0.691307	1.60854	0.0337553	0.198442	1	1305	tags=86%, list=16%, signal=102%
PID_LYSOPHOSPHOLIPID_PATHWAY	PID_LYSOPHOSPHOLIPID_PATHWAY		42	0.433073	1.60827	0.00269542	0.197894	1	1749	tags=45%, list=22%, signal=58%
RICKMAN_TUMOR_DIFFERENTIATED_WELL_VS_POORLY_DN	RICKMAN_TUMOR_DIFFERENTIATED_WELL_VS_POORLY_DN		210	0.32404	1.60786	0	0.197421	1	1832	tags=39%, list=23%, signal=49%
SHAFFER_IRF4_TARGETS_IN_PLASMA_CELL_VS_MATURE_B_LYMPHOCYTE	SHAFFER_IRF4_TARGETS_IN_PLASMA_CELL_VS_MATURE_B_LYMPHOCYTE		49	0.411716	1.60703	0.00315457	0.197707	1	2064	tags=47%, list=26%, signal=63%
RUTELLA_RESPONSE_TO_HGF_VS_CSF2RB_AND_IL4_DN	RUTELLA_RESPONSE_TO_HGF_VS_CSF2RB_AND_IL4_DN		172	0.330391	1.60447	0	0.200746	1	1529	tags=37%, list=19%, signal=44%
KOBAYASHI_RESPONSE_TO_ROMIDEPSIN	KOBAYASHI_RESPONSE_TO_ROMIDEPSIN		9	0.673089	1.6036	0.0266344	0.201169	1	1638	tags=78%, list=20%, signal=98%
REACTOME_SYNTHESIS_OF_PE	REACTOME_SYNTHESIS_OF_PE		7	0.716248	1.60222	0.0164319	0.202204	1	1945	tags=86%, list=24%, signal=113%
DEN_INTERACT_WITH_LCA5	DEN_INTERACT_WITH_LCA5		24	0.4803	1.60196	0.0251889	0.201602	1	1700	tags=38%, list=21%, signal=47%
PILON_KLF1_TARGETS_UP	PILON_KLF1_TARGETS_UP		229	0.319736	1.60173	0	0.200998	1	1747	tags=35%, list=22%, signal=43%
REACTOME_FORMATION_OF_TUBULIN_FOLDING_INTERMEDIATES_BY_CCT_TRIC	REACTOME_FORMATION_OF_TUBULIN_FOLDING_INTERMEDIATES_BY_CCT_TRIC		11	0.604059	1.59988	0.0292135	0.202735	1	525	tags=27%, list=7%, signal=29%
MITSIADES_RESPONSE_TO_APLIDIN_UP	MITSIADES_RESPONSE_TO_APLIDIN_UP		270	0.314224	1.59564	0	0.208097	1	1634	tags=38%, list=20%, signal=46%
LEE_NEURAL_CREST_STEM_CELL_DN	LEE_NEURAL_CREST_STEM_CELL_DN		39	0.425662	1.59559	0	0.207171	1	1608	tags=44%, list=20%, signal=54%
HALLMARK_TNFA_SIGNALING_VIA_NFKB	HALLMARK_TNFA_SIGNALING_VIA_NFKB		136	0.337506	1.59326	0	0.209799	1	1726	tags=41%, list=22%, signal=52%
JECHLINGER_EPITHELIAL_TO_MESENCHYMAL_TRANSITION_DN	JECHLINGER_EPITHELIAL_TO_MESENCHYMAL_TRANSITION_DN		42	0.428871	1.59272	0.0120846	0.209617	1	1800	tags=48%, list=23%, signal=61%
IKEDA_MIR133_TARGETS_DN	IKEDA_MIR133_TARGETS_DN		6	0.740393	1.59256	0.0219298	0.208864	1	593	tags=50%, list=7%, signal=54%
AMIT_DELAYED_EARLY_GENES	AMIT_DELAYED_EARLY_GENES		14	0.569477	1.5917	0.0382653	0.209138	1	1423	tags=57%, list=18%, signal=69%
LIU_CMYB_TARGETS_UP	LIU_CMYB_TARGETS_UP		110	0.349322	1.58975	0.00361011	0.211209	1	823	tags=25%, list=10%, signal=27%
DAUER_STAT3_TARGETS_UP	DAUER_STAT3_TARGETS_UP		29	0.462424	1.58832	0.0245232	0.212356	1	1423	tags=48%, list=18%, signal=59%
LUI_THYROID_CANCER_CLUSTER_5	LUI_THYROID_CANCER_CLUSTER_5		6	0.75114	1.58764	0.0295359	0.212436	1	703	tags=50%, list=9%, signal=55%
PID_ERBB1_INTERNALIZATION_PATHWAY	PID_ERBB1_INTERNALIZATION_PATHWAY		29	0.463826	1.58755	0.0143266	0.211549	1	1375	tags=38%, list=17%, signal=46%
YANAGIHARA_ESX1_TARGETS	YANAGIHARA_ESX1_TARGETS		20	0.506467	1.58441	0.0173267	0.215599	1	1295	tags=45%, list=16%, signal=54%
CHNG_MULTIPLE_MYELOMA_HYPERPLOID_UP	CHNG_MULTIPLE_MYELOMA_HYPERPLOID_UP		44	0.422059	1.58404	0.00307692	0.215239	1	3265	tags=80%, list=41%, signal=134%
PID_NEPHRIN_NEPH1_PATHWAY	PID_NEPHRIN_NEPH1_PATHWAY		23	0.498042	1.58161	0.0192837	0.218014	1	1637	tags=52%, list=20%, signal=65%
HALLMARK_MITOTIC_SPINDLE	HALLMARK_MITOTIC_SPINDLE		167	0.326813	1.58059	0.00473934	0.218681	1	1800	tags=29%, list=23%, signal=36%
HADDAD_B_LYMPHOCYTE_PROGENITOR	HADDAD_B_LYMPHOCYTE_PROGENITOR		159	0.328262	1.57758	0	0.222889	1	1323	tags=29%, list=17%, signal=34%
MASSARWEH_TAMOXIFEN_RESISTANCE_UP	MASSARWEH_TAMOXIFEN_RESISTANCE_UP		305	0.302104	1.57694	0	0.222981	1	1258	tags=29%, list=16%, signal=33%
PID_WNT_CANONICAL_PATHWAY	PID_WNT_CANONICAL_PATHWAY		16	0.537349	1.57637	0.026455	0.222939	1	1411	tags=44%, list=18%, signal=53%
BRUECKNER_TARGETS_OF_MIRLET7A3_UP	BRUECKNER_TARGETS_OF_MIRLET7A3_UP		61	0.382023	1.57516	0.003125	0.224031	1	1166	tags=30%, list=15%, signal=34%
NAKAMURA_ADIPOGENESIS_EARLY_UP	NAKAMURA_ADIPOGENESIS_EARLY_UP		33	0.435828	1.57484	0.0194444	0.223549	1	1603	tags=48%, list=20%, signal=60%
CONRAD_GERMLINE_STEM_CELL	CONRAD_GERMLINE_STEM_CELL		5	0.762394	1.57411	0.0392157	0.223715	1	666	tags=60%, list=8%, signal=65%
GARCIA_TARGETS_OF_FLI1_AND_DAX1_UP	GARCIA_TARGETS_OF_FLI1_AND_DAX1_UP		31	0.444003	1.57378	0.0341207	0.223263	1	1324	tags=39%, list=17%, signal=46%
DAZARD_UV_RESPONSE_CLUSTER_G1	DAZARD_UV_RESPONSE_CLUSTER_G1		46	0.416858	1.57337	0.0114943	0.222798	1	245	tags=13%, list=3%, signal=13%
ZHANG_TARGETS_OF_EWSR1_FLI1_FUSION	ZHANG_TARGETS_OF_EWSR1_FLI1_FUSION		52	0.401279	1.57335	0.00967742	0.221851	1	974	tags=31%, list=12%, signal=35%
RODRIGUES_THYROID_CARCINOMA_POORLY_DIFFERENTIATED_DN	RODRIGUES_THYROID_CARCINOMA_POORLY_DIFFERENTIATED_DN		450	0.292442	1.57287	0	0.221622	1	1545	tags=30%, list=19%, signal=35%
WANG_LSD1_TARGETS_DN	WANG_LSD1_TARGETS_DN		16	0.540187	1.57215	0.0317848	0.221876	1	1608	tags=69%, list=20%, signal=86%
RAMJAUN_APOPTOSIS_BY_TGFB1_VIA_SMAD4_UP	RAMJAUN_APOPTOSIS_BY_TGFB1_VIA_SMAD4_UP		6	0.738923	1.5667	0.0361174	0.22895	1	940	tags=50%, list=12%, signal=57%
WHITESIDE_CISPLATIN_RESISTANCE_DN	WHITESIDE_CISPLATIN_RESISTANCE_DN		8	0.656481	1.56367	0.037123	0.232843	1	2750	tags=100%, list=34%, signal=152%
REACTOME_GLYCOLYSIS	REACTOME_GLYCOLYSIS		20	0.501322	1.56314	0.0292553	0.232762	1	1315	tags=30%, list=16%, signal=36%
PID_IGF1_PATHWAY	PID_IGF1_PATHWAY		23	0.48139	1.56181	0.0250627	0.233997	1	1965	tags=52%, list=25%, signal=69%
ONGUSAHA_BRCA1_TARGETS_UP	ONGUSAHA_BRCA1_TARGETS_UP		7	0.709018	1.56118	0.0305011	0.23402	1	660	tags=43%, list=8%, signal=47%
HALLMARK_HYPOXIA	HALLMARK_HYPOXIA		120	0.340463	1.56096	0	0.233407	1	1620	tags=40%, list=20%, signal=49%
ONDER_CDH1_TARGETS_1_UP	ONDER_CDH1_TARGETS_1_UP		76	0.367634	1.56064	0.00350877	0.232965	1	1344	tags=36%, list=17%, signal=42%
ONGUSAHA_TP53_TARGETS	ONGUSAHA_TP53_TARGETS		21	0.498962	1.56048	0.0223325	0.232272	1	672	tags=33%, list=8%, signal=36%
REACTOME_ENOS_ACTIVATION_AND_REGULATION	REACTOME_ENOS_ACTIVATION_AND_REGULATION		15	0.53755	1.5602	0.04662	0.231828	1	2044	tags=53%, list=26%, signal=72%
KOBAYASHI_EGFR_SIGNALING_6HR_UP	KOBAYASHI_EGFR_SIGNALING_6HR_UP		5	0.759209	1.5601	0.0355556	0.231008	1	650	tags=60%, list=8%, signal=65%
GENTILE_UV_HIGH_DOSE_DN	GENTILE_UV_HIGH_DOSE_DN		220	0.314744	1.5589	0	0.231864	1	2393	tags=39%, list=30%, signal=54%
DAZARD_UV_RESPONSE_CLUSTER_G2	DAZARD_UV_RESPONSE_CLUSTER_G2		20	0.497425	1.55792	0.0447368	0.232466	1	2377	tags=80%, list=30%, signal=114%
DEMAGALHAES_AGING_DN	DEMAGALHAES_AGING_DN		8	0.665571	1.55748	0.0515222	0.232182	1	715	tags=25%, list=9%, signal=27%
MORI_PRE_BI_LYMPHOCYTE_DN	MORI_PRE_BI_LYMPHOCYTE_DN		60	0.37487	1.55668	0.00611621	0.232539	1	1179	tags=38%, list=15%, signal=45%
BUCKANOVICH_T_LYMPHOCYTE_HOMING_ON_TUMOR_DN	BUCKANOVICH_T_LYMPHOCYTE_HOMING_ON_TUMOR_DN		13	0.580952	1.55641	0.0392157	0.232026	1	615	tags=31%, list=8%, signal=33%
MANALO_HYPOXIA_UP	MANALO_HYPOXIA_UP		103	0.346759	1.55573	0	0.232216	1	1044	tags=31%, list=13%, signal=35%
PID_PDGFRB_PATHWAY	PID_PDGFRB_PATHWAY		109	0.343925	1.55336	0.00378788	0.235248	1	1965	tags=40%, list=25%, signal=53%
HSIAO_HOUSEKEEPING_GENES	HSIAO_HOUSEKEEPING_GENES		338	0.29372	1.55308	0	0.234764	1	2977	tags=51%, list=37%, signal=79%
BURTON_ADIPOGENESIS_12	BURTON_ADIPOGENESIS_12		22	0.480235	1.55231	0.040107	0.234976	1	2561	tags=55%, list=32%, signal=80%
BARRIER_COLON_CANCER_RECURRENCE_DN	BARRIER_COLON_CANCER_RECURRENCE_DN		13	0.550168	1.55172	0.0410256	0.234956	1	2271	tags=62%, list=28%, signal=86%
REACTOME_DOWNSTREAM_SIGNALING_OF_ACTIVATED_FGFR	REACTOME_DOWNSTREAM_SIGNALING_OF_ACTIVATED_FGFR		57	0.37906	1.55023	0.00920245	0.236488	1	1965	tags=44%, list=25%, signal=58%
OKAWA_NEUROBLASTOMA_1P36_31_DELETION	OKAWA_NEUROBLASTOMA_1P36_31_DELETION		13	0.559628	1.54999	0.0510204	0.236033	1	794	tags=31%, list=10%, signal=34%
REACTOME_TAK1_ACTIVATES_NFKB_BY_PHOSPHORYLATION_AND_ACTIVATION_OF_IKKS_COMPLEX	REACTOME_TAK1_ACTIVATES_NFKB_BY_PHOSPHORYLATION_AND_ACTIVATION_OF_IKKS_COMPLEX		15	0.548623	1.54946	0.0447761	0.235902	1	2060	tags=47%, list=26%, signal=63%
KIM_LIVER_CANCER_POOR_SURVIVAL_UP	KIM_LIVER_CANCER_POOR_SURVIVAL_UP		15	0.537	1.54835	0.040201	0.236829	1	1625	tags=47%, list=20%, signal=58%
REACTOME_ACTIVATION_OF_CHAPERONES_BY_ATF6_ALPHA	REACTOME_ACTIVATION_OF_CHAPERONES_BY_ATF6_ALPHA		11	0.590245	1.54662	0.049763	0.238682	1	2017	tags=64%, list=25%, signal=85%
IVANOVA_HEMATOPOIESIS_STEM_CELL	IVANOVA_HEMATOPOIESIS_STEM_CELL		130	0.328856	1.54647	0	0.237978	1	791	tags=24%, list=10%, signal=26%
FRASOR_RESPONSE_TO_SERM_OR_FULVESTRANT_UP	FRASOR_RESPONSE_TO_SERM_OR_FULVESTRANT_UP		14	0.548884	1.54494	0.0548628	0.239765	1	593	tags=36%, list=7%, signal=39%
APPIERTO_RESPONSE_TO_FENRETINIDE_UP	APPIERTO_RESPONSE_TO_FENRETINIDE_UP		20	0.48698	1.544	0.0384615	0.240364	1	1603	tags=35%, list=20%, signal=44%
DAZARD_RESPONSE_TO_UV_NHEK_UP	DAZARD_RESPONSE_TO_UV_NHEK_UP		147	0.332091	1.54356	0	0.240188	1	478	tags=14%, list=6%, signal=15%
BIOCARTA_GPCR_PATHWAY	BIOCARTA_GPCR_PATHWAY		26	0.464816	1.54318	0.031339	0.239884	1	1608	tags=42%, list=20%, signal=53%
GARGALOVIC_RESPONSE_TO_OXIDIZED_PHOSPHOLIPIDS_TURQUOISE_UP	GARGALOVIC_RESPONSE_TO_OXIDIZED_PHOSPHOLIPIDS_TURQUOISE_UP		54	0.386298	1.54282	0.00306748	0.23958	1	1531	tags=44%, list=19%, signal=55%
OLSSON_E2F3_TARGETS_DN	OLSSON_E2F3_TARGETS_DN		34	0.428497	1.54171	0.0188679	0.240466	1	734	tags=24%, list=9%, signal=26%
SHAFFER_IRF4_MULTIPLE_MYELOMA_PROGRAM	SHAFFER_IRF4_MULTIPLE_MYELOMA_PROGRAM		29	0.445712	1.54109	0.0287206	0.240517	1	1138	tags=38%, list=14%, signal=44%
GRAHAM_CML_QUIESCENT_VS_NORMAL_DIVIDING_UP	GRAHAM_CML_QUIESCENT_VS_NORMAL_DIVIDING_UP		30	0.453605	1.54066	0.0181818	0.240291	1	1606	tags=57%, list=20%, signal=71%
KEGG_BASAL_CELL_CARCINOMA	KEGG_BASAL_CELL_CARCINOMA		15	0.543752	1.53963	0.028133	0.241057	1	1457	tags=60%, list=18%, signal=73%
KEGG_ARGININE_AND_PROLINE_METABOLISM	KEGG_ARGININE_AND_PROLINE_METABOLISM		32	0.439752	1.53916	0.032641	0.240869	1	1124	tags=34%, list=14%, signal=40%
MATZUK_SPERMATOZOA	MATZUK_SPERMATOZOA		54	0.382497	1.5358	0.0114943	0.245546	1	1162	tags=31%, list=15%, signal=37%
JI_RESPONSE_TO_FSH_DN	JI_RESPONSE_TO_FSH_DN		46	0.403102	1.53363	0.0147493	0.248368	1	2307	tags=48%, list=29%, signal=67%
REACTOME_INFLUENZA_LIFE_CYCLE	REACTOME_INFLUENZA_LIFE_CYCLE		130	0.328458	1.53296	0.00444444	0.248504	1	3265	tags=73%, list=41%, signal=122%
REACTOME_SIGNALING_BY_FGFR_IN_DISEASE	REACTOME_SIGNALING_BY_FGFR_IN_DISEASE		79	0.351892	1.53194	0.00687285	0.249411	1	1965	tags=39%, list=25%, signal=52%
BURTON_ADIPOGENESIS_11	BURTON_ADIPOGENESIS_11		36	0.418151	1.52999	0.0286533	0.251839	1	2014	tags=42%, list=25%, signal=55%
WHITE_NEUROBLASTOMA_WITH_1P36.3_DELETION	WHITE_NEUROBLASTOMA_WITH_1P36.3_DELETION		13	0.559628	1.52962	0.0512195	0.251558	1	794	tags=31%, list=10%, signal=34%
ST_DIFFERENTIATION_PATHWAY_IN_PC12_CELLS	ST_DIFFERENTIATION_PATHWAY_IN_PC12_CELLS		30	0.442556	1.52887	0.0266667	0.25193	1	1704	tags=60%, list=21%, signal=76%
JI_RESPONSE_TO_FSH_UP	JI_RESPONSE_TO_FSH_UP		46	0.408277	1.52735	0.00641026	0.253226	1	897	tags=26%, list=11%, signal=29%
KEGG_MELANOGENESIS	KEGG_MELANOGENESIS		49	0.388934	1.52633	0.011976	0.254027	1	1722	tags=49%, list=22%, signal=62%
INAMURA_LUNG_CANCER_SCC_UP	INAMURA_LUNG_CANCER_SCC_UP		8	0.661527	1.52537	0.0629723	0.254756	1	1832	tags=50%, list=23%, signal=65%
BIOCARTA_EGF_PATHWAY	BIOCARTA_EGF_PATHWAY		27	0.448314	1.52459	0.0246575	0.255129	1	1962	tags=59%, list=25%, signal=78%
YAO_TEMPORAL_RESPONSE_TO_PROGESTERONE_CLUSTER_15	YAO_TEMPORAL_RESPONSE_TO_PROGESTERONE_CLUSTER_15		16	0.524061	1.52357	0.0395062	0.256113	1	1030	tags=25%, list=13%, signal=29%
OLSSON_E2F3_TARGETS_UP	OLSSON_E2F3_TARGETS_UP		16	0.526326	1.52329	0.0522193	0.25567	1	219	tags=25%, list=3%, signal=26%
LIU_IL13_PRIMING_MODEL	LIU_IL13_PRIMING_MODEL		9	0.634379	1.52209	0.0659091	0.256871	1	1770	tags=67%, list=22%, signal=86%
REACTOME_SIGNALING_BY_EGFR_IN_CANCER	REACTOME_SIGNALING_BY_EGFR_IN_CANCER		79	0.360065	1.52126	0	0.257234	1	1965	tags=38%, list=25%, signal=50%
NGUYEN_NOTCH1_TARGETS_DN	NGUYEN_NOTCH1_TARGETS_DN		62	0.365917	1.52061	0.0148368	0.257304	1	982	tags=27%, list=12%, signal=31%
PID_BETA_CATENIN_DEG_PATHWAY	PID_BETA_CATENIN_DEG_PATHWAY		15	0.537946	1.52028	0.0379747	0.256897	1	2383	tags=67%, list=30%, signal=95%
LIEN_BREAST_CARCINOMA_METAPLASTIC_VS_DUCTAL_UP	LIEN_BREAST_CARCINOMA_METAPLASTIC_VS_DUCTAL_UP		33	0.435641	1.51886	0.0233918	0.258212	1	453	tags=27%, list=6%, signal=29%
OUYANG_PROSTATE_CANCER_PROGRESSION_DN	OUYANG_PROSTATE_CANCER_PROGRESSION_DN		15	0.527247	1.51848	0.0447059	0.258007	1	1685	tags=53%, list=21%, signal=67%
GAUSSMANN_MLL_AF4_FUSION_TARGETS_C_DN	GAUSSMANN_MLL_AF4_FUSION_TARGETS_C_DN		9	0.622417	1.51789	0.0580046	0.25806	1	944	tags=44%, list=12%, signal=50%
TOMLINS_METASTASIS_UP	TOMLINS_METASTASIS_UP		7	0.687798	1.51715	0.0582751	0.258529	1	187	tags=29%, list=2%, signal=29%
REACTOME_SIGNALING_BY_PDGF	REACTOME_SIGNALING_BY_PDGF		74	0.359823	1.51619	0.00332226	0.259311	1	1965	tags=43%, list=25%, signal=57%
BROWNE_HCMV_INFECTION_8HR_UP	BROWNE_HCMV_INFECTION_8HR_UP		63	0.37768	1.5137	0.016129	0.262487	1	1704	tags=41%, list=21%, signal=52%
WEST_ADRENOCORTICAL_CARCINOMA_VS_ADENOMA_DN	WEST_ADRENOCORTICAL_CARCINOMA_VS_ADENOMA_DN		9	0.621026	1.5137	0.0564103	0.261591	1	470	tags=33%, list=6%, signal=35%
BIOCARTA_TOB1_PATHWAY	BIOCARTA_TOB1_PATHWAY		8	0.62371	1.51351	0.0635697	0.261045	1	1809	tags=63%, list=23%, signal=81%
MARIADASON_RESPONSE_TO_BUTYRATE_CURCUMIN_SULINDAC_TSA_2	MARIADASON_RESPONSE_TO_BUTYRATE_CURCUMIN_SULINDAC_TSA_2		7	0.673037	1.51224	0.0629213	0.262272	1	1584	tags=57%, list=20%, signal=71%
PIONTEK_PKD1_TARGETS_UP	PIONTEK_PKD1_TARGETS_UP		13	0.553577	1.51101	0.042654	0.263461	1	949	tags=46%, list=12%, signal=52%
SHEDDEN_LUNG_CANCER_GOOD_SURVIVAL_A5	SHEDDEN_LUNG_CANCER_GOOD_SURVIVAL_A5		31	0.427693	1.51048	0.0213904	0.263423	1	1434	tags=45%, list=18%, signal=55%
PID_P38_ALPHA_BETA_PATHWAY	PID_P38_ALPHA_BETA_PATHWAY		23	0.460908	1.51	0.0460358	0.263289	1	1729	tags=52%, list=22%, signal=66%
MEINHOLD_OVARIAN_CANCER_LOW_GRADE_UP	MEINHOLD_OVARIAN_CANCER_LOW_GRADE_UP		12	0.564819	1.50868	0.0507246	0.264604	1	2143	tags=58%, list=27%, signal=80%
FRIDMAN_SENESCENCE_UP	FRIDMAN_SENESCENCE_UP		45	0.397976	1.50864	0.0152439	0.263786	1	845	tags=27%, list=11%, signal=30%
PID_CDC42_PATHWAY	PID_CDC42_PATHWAY		58	0.374276	1.50738	0.00630915	0.264955	1	1375	tags=34%, list=17%, signal=41%
WOTTON_RUNX_TARGETS_DN	WOTTON_RUNX_TARGETS_DN		17	0.516181	1.5068	0.0486618	0.265199	1	655	tags=29%, list=8%, signal=32%
PID_FAK_PATHWAY	PID_FAK_PATHWAY		50	0.385314	1.50594	0.0216718	0.265715	1	1952	tags=48%, list=24%, signal=63%
KIM_ALL_DISORDERS_CALB1_CORR_UP	KIM_ALL_DISORDERS_CALB1_CORR_UP		362	0.286397	1.50416	0	0.267943	1	1879	tags=29%, list=24%, signal=37%
FARMER_BREAST_CANCER_CLUSTER_7	FARMER_BREAST_CANCER_CLUSTER_7		9	0.606461	1.5034	0.0512821	0.268472	1	1093	tags=44%, list=14%, signal=51%
KEGG_WNT_SIGNALING_PATHWAY	KEGG_WNT_SIGNALING_PATHWAY		87	0.339468	1.50202	0.00727273	0.270104	1	1636	tags=36%, list=20%, signal=44%
MMS_MOUSE_LYMPH_HIGH_4HRS_UP	MMS_MOUSE_LYMPH_HIGH_4HRS_UP		31	0.431235	1.50158	0.0248619	0.270031	1	1441	tags=26%, list=18%, signal=31%
KEGG_PRION_DISEASES	KEGG_PRION_DISEASES		22	0.470691	1.50064	0.0524862	0.27075	1	1722	tags=55%, list=22%, signal=69%
PID_ECADHERIN_KERATINOCYTE_PATHWAY	PID_ECADHERIN_KERATINOCYTE_PATHWAY		15	0.522034	1.50024	0.0601504	0.270542	1	1375	tags=47%, list=17%, signal=56%
KEGG_VASOPRESSIN_REGULATED_WATER_REABSORPTION	KEGG_VASOPRESSIN_REGULATED_WATER_REABSORPTION		32	0.426822	1.49981	0.0258621	0.270358	1	1964	tags=50%, list=25%, signal=66%
WANG_CLIM2_TARGETS_DN	WANG_CLIM2_TARGETS_DN		127	0.318937	1.49979	0.00361011	0.269489	1	1840	tags=31%, list=23%, signal=39%
PID_HNF3B_PATHWAY	PID_HNF3B_PATHWAY		17	0.506867	1.49967	0.044226	0.268766	1	939	tags=35%, list=12%, signal=40%
HALLMARK_HEME_METABOLISM	HALLMARK_HEME_METABOLISM		135	0.319815	1.49639	0.00398406	0.273669	1	1645	tags=35%, list=21%, signal=43%
CHEN_PDGF_TARGETS	CHEN_PDGF_TARGETS		14	0.548095	1.49582	0.0520833	0.273755	1	1305	tags=57%, list=16%, signal=68%
BIOCARTA_AT1R_PATHWAY	BIOCARTA_AT1R_PATHWAY		26	0.457402	1.49578	0.0298507	0.272951	1	1909	tags=50%, list=24%, signal=65%
MA_PITUITARY_FETAL_VS_ADULT_UP	MA_PITUITARY_FETAL_VS_ADULT_UP		17	0.49937	1.49577	0.0478723	0.272088	1	2022	tags=59%, list=25%, signal=79%
PEART_HDAC_PROLIFERATION_CLUSTER_UP	PEART_HDAC_PROLIFERATION_CLUSTER_UP		51	0.386312	1.4956	0.0151976	0.271484	1	1597	tags=29%, list=20%, signal=37%
GU_PDEF_TARGETS_UP	GU_PDEF_TARGETS_UP		39	0.401889	1.49529	0.03207	0.271137	1	1004	tags=33%, list=13%, signal=38%
BERTUCCI_INVASIVE_CARCINOMA_DUCTAL_VS_LOBULAR_UP	BERTUCCI_INVASIVE_CARCINOMA_DUCTAL_VS_LOBULAR_UP		14	0.542559	1.49488	0.0659898	0.27108	1	1915	tags=43%, list=24%, signal=56%
DACOSTA_UV_RESPONSE_VIA_ERCC3_COMMON_DN	DACOSTA_UV_RESPONSE_VIA_ERCC3_COMMON_DN		344	0.292816	1.49343	0	0.272852	1	2367	tags=42%, list=30%, signal=57%
HASLINGER_B_CLL_WITH_11Q23_DELETION	HASLINGER_B_CLL_WITH_11Q23_DELETION		16	0.500888	1.49312	0.075067	0.27261	1	990	tags=38%, list=12%, signal=43%
HWANG_PROSTATE_CANCER_MARKERS	HWANG_PROSTATE_CANCER_MARKERS		17	0.499724	1.49298	0.0435897	0.271976	1	1507	tags=41%, list=19%, signal=51%
PID_WNT_SIGNALING_PATHWAY	PID_WNT_SIGNALING_PATHWAY		9	0.602866	1.49225	0.090708	0.272465	1	1110	tags=56%, list=14%, signal=64%
CAFFAREL_RESPONSE_TO_THC_8HR_5_DN	CAFFAREL_RESPONSE_TO_THC_8HR_5_DN		9	0.608767	1.49105	0.0672854	0.273598	1	1434	tags=44%, list=18%, signal=54%
BILBAN_B_CLL_LPL_DN	BILBAN_B_CLL_LPL_DN		29	0.423539	1.49076	0.02849	0.273208	1	1608	tags=52%, list=20%, signal=65%
GNATENKO_PLATELET_SIGNATURE	GNATENKO_PLATELET_SIGNATURE		32	0.424021	1.49028	0.0236842	0.273215	1	1694	tags=38%, list=21%, signal=47%
FISCHER_DIRECT_P53_TARGETS_META_ANALYSIS	FISCHER_DIRECT_P53_TARGETS_META_ANALYSIS		175	0.306794	1.48984	0	0.273101	1	1357	tags=30%, list=17%, signal=36%
REACTOME_SPHINGOLIPID_METABOLISM	REACTOME_SPHINGOLIPID_METABOLISM		40	0.407319	1.48983	0.0261628	0.272277	1	674	tags=18%, list=8%, signal=19%
KEGG_PROXIMAL_TUBULE_BICARBONATE_RECLAMATION	KEGG_PROXIMAL_TUBULE_BICARBONATE_RECLAMATION		10	0.582765	1.48811	0.0769231	0.2745	1	714	tags=40%, list=9%, signal=44%
SUNG_METASTASIS_STROMA_UP	SUNG_METASTASIS_STROMA_UP		62	0.371925	1.48808	0.015674	0.273698	1	1683	tags=37%, list=21%, signal=47%
BILANGES_SERUM_SENSITIVE_VIA_TSC2	BILANGES_SERUM_SENSITIVE_VIA_TSC2		25	0.455824	1.48796	0.037037	0.273024	1	1478	tags=40%, list=18%, signal=49%
KEGG_EPITHELIAL_CELL_SIGNALING_IN_HELICOBACTER_PYLORI_INFECTION	KEGG_EPITHELIAL_CELL_SIGNALING_IN_HELICOBACTER_PYLORI_INFECTION		44	0.3898	1.4872	0.0265487	0.273485	1	2838	tags=57%, list=36%, signal=88%
RIZ_ERYTHROID_DIFFERENTIATION_HEMGN	RIZ_ERYTHROID_DIFFERENTIATION_HEMGN		12	0.555019	1.48604	0.0803782	0.274653	1	2079	tags=58%, list=26%, signal=79%
STEIN_ESRRA_TARGETS_DN	STEIN_ESRRA_TARGETS_DN		63	0.368065	1.48503	0.0191083	0.275385	1	1825	tags=40%, list=23%, signal=51%
GABRIELY_MIR21_TARGETS	GABRIELY_MIR21_TARGETS		206	0.297996	1.48222	0	0.279171	1	2312	tags=44%, list=29%, signal=61%
REACTOME_SIGNALING_BY_FGFR	REACTOME_SIGNALING_BY_FGFR		67	0.360227	1.48221	0.00958466	0.278336	1	1965	tags=40%, list=25%, signal=53%
CHEOK_RESPONSE_TO_HD_MTX_DN	CHEOK_RESPONSE_TO_HD_MTX_DN		20	0.471613	1.48176	0.0477387	0.278333	1	2291	tags=50%, list=29%, signal=70%
PID_P75_NTR_PATHWAY	PID_P75_NTR_PATHWAY		48	0.382696	1.48119	0.028481	0.278382	1	1447	tags=31%, list=18%, signal=38%
BIOCARTA_PDGF_PATHWAY	BIOCARTA_PDGF_PATHWAY		29	0.424753	1.47989	0.0395778	0.279683	1	1962	tags=59%, list=25%, signal=77%
LIU_VMYB_TARGETS_UP	LIU_VMYB_TARGETS_UP		94	0.333083	1.47952	0.00719425	0.279446	1	799	tags=24%, list=10%, signal=27%
BIOCARTA_EIF4_PATHWAY	BIOCARTA_EIF4_PATHWAY		20	0.471803	1.47754	0.0617978	0.282208	1	1905	tags=60%, list=24%, signal=79%
KEGG_AXON_GUIDANCE	KEGG_AXON_GUIDANCE		63	0.361058	1.47697	0.0279503	0.282423	1	1248	tags=32%, list=16%, signal=37%
HERNANDEZ_MITOTIC_ARREST_BY_DOCETAXEL_1_UP	HERNANDEZ_MITOTIC_ARREST_BY_DOCETAXEL_1_UP		13	0.559642	1.47649	0.0559796	0.282358	1	663	tags=38%, list=8%, signal=42%
SERVITJA_ISLET_HNF1A_TARGETS_DN	SERVITJA_ISLET_HNF1A_TARGETS_DN		27	0.441435	1.47481	0.0572207	0.284438	1	613	tags=33%, list=8%, signal=36%
SMID_BREAST_CANCER_RELAPSE_IN_LUNG_UP	SMID_BREAST_CANCER_RELAPSE_IN_LUNG_UP		8	0.642288	1.47474	0.0654628	0.283745	1	1797	tags=75%, list=22%, signal=97%
WANG_SMARCE1_TARGETS_UP	WANG_SMARCE1_TARGETS_UP		105	0.323664	1.47405	0	0.284092	1	1035	tags=29%, list=13%, signal=32%
BIOCARTA_MEF2D_PATHWAY	BIOCARTA_MEF2D_PATHWAY		16	0.510372	1.47394	0.040201	0.283421	1	1871	tags=38%, list=23%, signal=49%
DEBIASI_APOPTOSIS_BY_REOVIRUS_INFECTION_UP	DEBIASI_APOPTOSIS_BY_REOVIRUS_INFECTION_UP		205	0.302984	1.47344	0	0.283358	1	1943	tags=38%, list=24%, signal=48%
FAELT_B_CLL_WITH_VH3_21_DN	FAELT_B_CLL_WITH_VH3_21_DN		40	0.403616	1.47086	0.0254237	0.287102	1	2274	tags=52%, list=28%, signal=73%
KOMMAGANI_TP63_GAMMA_TARGETS	KOMMAGANI_TP63_GAMMA_TARGETS		6	0.689268	1.47018	0.0750552	0.2874	1	1229	tags=50%, list=15%, signal=59%
KRIEG_HYPOXIA_NOT_VIA_KDM3A	KRIEG_HYPOXIA_NOT_VIA_KDM3A		451	0.277482	1.46856	0	0.289539	1	1719	tags=33%, list=22%, signal=40%
HU_ANGIOGENESIS_UP	HU_ANGIOGENESIS_UP		14	0.520912	1.46799	0.0715935	0.289777	1	1609	tags=57%, list=20%, signal=71%
WENDT_COHESIN_TARGETS_UP	WENDT_COHESIN_TARGETS_UP		24	0.453543	1.46797	0.0516304	0.289	1	1415	tags=25%, list=18%, signal=30%
RAMJAUN_APOPTOSIS_BY_TGFB1_VIA_MAPK1_DN	RAMJAUN_APOPTOSIS_BY_TGFB1_VIA_MAPK1_DN		7	0.638613	1.4649	0.0722348	0.293782	1	416	tags=43%, list=5%, signal=45%
REACTOME_PI_3K_CASCADE	REACTOME_PI_3K_CASCADE		26	0.436877	1.46455	0.0404313	0.293505	1	1375	tags=42%, list=17%, signal=51%
SATO_SILENCED_EPIGENETICALLY_IN_PANCREATIC_CANCER	SATO_SILENCED_EPIGENETICALLY_IN_PANCREATIC_CANCER		11	0.563031	1.46423	0.0760626	0.293226	1	522	tags=36%, list=7%, signal=39%
BROWNE_HCMV_INFECTION_2HR_UP	BROWNE_HCMV_INFECTION_2HR_UP		19	0.474813	1.46374	0.0603675	0.293274	1	1173	tags=42%, list=15%, signal=49%
REACTOME_PROTEIN_FOLDING	REACTOME_PROTEIN_FOLDING		36	0.401158	1.46365	0.0376176	0.292611	1	1670	tags=33%, list=21%, signal=42%
TONKS_TARGETS_OF_RUNX1_RUNX1T1_FUSION_ERYTHROCYTE_DN	TONKS_TARGETS_OF_RUNX1_RUNX1T1_FUSION_ERYTHROCYTE_DN		5	0.744395	1.46308	0.0947137	0.292798	1	330	tags=40%, list=4%, signal=42%
REACTOME_GAB1_SIGNALOSOME	REACTOME_GAB1_SIGNALOSOME		25	0.44381	1.46238	0.0589744	0.293154	1	1375	tags=40%, list=17%, signal=48%
BAKKER_FOXO3_TARGETS_UP	BAKKER_FOXO3_TARGETS_UP		44	0.3861	1.46029	0.0262295	0.29605	1	992	tags=32%, list=12%, signal=36%
GROSS_HYPOXIA_VIA_HIF1A_DN	GROSS_HYPOXIA_VIA_HIF1A_DN		65	0.352908	1.4601	0.0286624	0.295549	1	1817	tags=38%, list=23%, signal=49%
BROWNE_HCMV_INFECTION_14HR_UP	BROWNE_HCMV_INFECTION_14HR_UP		106	0.327563	1.45958	0.003663	0.295731	1	1920	tags=32%, list=24%, signal=42%
IIZUKA_LIVER_CANCER_PROGRESSION_L0_L1_UP	IIZUKA_LIVER_CANCER_PROGRESSION_L0_L1_UP		7	0.640672	1.45926	0.0810185	0.295411	1	455	tags=43%, list=6%, signal=45%
REACTOME_SIGNALING_BY_HIPPO	REACTOME_SIGNALING_BY_HIPPO		12	0.551889	1.4591	0.0730479	0.29485	1	1917	tags=42%, list=24%, signal=55%
FRASOR_TAMOXIFEN_RESPONSE_UP	FRASOR_TAMOXIFEN_RESPONSE_UP		27	0.426242	1.45889	0.0549451	0.294452	1	1224	tags=30%, list=15%, signal=35%
BIOCARTA_EPONFKB_PATHWAY	BIOCARTA_EPONFKB_PATHWAY		8	0.613695	1.45777	0.0776256	0.295519	1	1719	tags=63%, list=22%, signal=80%
KEGG_P53_SIGNALING_PATHWAY	KEGG_P53_SIGNALING_PATHWAY		50	0.373767	1.45694	0.0241692	0.296203	1	2348	tags=46%, list=29%, signal=65%
REACTOME_TETRAHYDROBIOPTERIN_BH4_SYNTHESIS_RECYCLING_SALVAGE_AND_REGULATION	REACTOME_TETRAHYDROBIOPTERIN_BH4_SYNTHESIS_RECYCLING_SALVAGE_AND_REGULATION		9	0.591966	1.45683	0.0774818	0.295597	1	2044	tags=56%, list=26%, signal=75%
RUTELLA_RESPONSE_TO_CSF2RB_AND_IL4_UP	RUTELLA_RESPONSE_TO_CSF2RB_AND_IL4_UP		236	0.292862	1.45567	0.0127389	0.29677	1	1529	tags=33%, list=19%, signal=39%
BIOCARTA_WNT_PATHWAY	BIOCARTA_WNT_PATHWAY		21	0.459283	1.45566	0.0596206	0.295967	1	2383	tags=71%, list=30%, signal=102%
LAIHO_COLORECTAL_CANCER_SERRATED_DN	LAIHO_COLORECTAL_CANCER_SERRATED_DN		57	0.364031	1.45529	0.0178042	0.295902	1	1734	tags=35%, list=22%, signal=44%
ADDYA_ERYTHROID_DIFFERENTIATION_BY_HEMIN	ADDYA_ERYTHROID_DIFFERENTIATION_BY_HEMIN		53	0.371852	1.45484	0.0216049	0.295935	1	1660	tags=45%, list=21%, signal=57%
MIZUSHIMA_AUTOPHAGOSOME_FORMATION	MIZUSHIMA_AUTOPHAGOSOME_FORMATION		15	0.493941	1.45423	0.0759804	0.296303	1	1357	tags=40%, list=17%, signal=48%
SHEDDEN_LUNG_CANCER_GOOD_SURVIVAL_A4	SHEDDEN_LUNG_CANCER_GOOD_SURVIVAL_A4		102	0.319146	1.45389	0.012	0.29606	1	1231	tags=29%, list=15%, signal=34%
SARTIPY_NORMAL_AT_INSULIN_RESISTANCE_DN	SARTIPY_NORMAL_AT_INSULIN_RESISTANCE_DN		12	0.538588	1.45348	0.0942029	0.295947	1	936	tags=42%, list=12%, signal=47%
PID_ERBB1_DOWNSTREAM_PATHWAY	PID_ERBB1_DOWNSTREAM_PATHWAY		91	0.331011	1.45319	0.0100334	0.295687	1	1965	tags=40%, list=25%, signal=52%
HUANG_FOXA2_TARGETS_UP	HUANG_FOXA2_TARGETS_UP		24	0.45181	1.45074	0.0502793	0.299267	1	1305	tags=42%, list=16%, signal=50%
REACTOME_SIGNALING_BY_TGF_BETA_RECEPTOR_COMPLEX	REACTOME_SIGNALING_BY_TGF_BETA_RECEPTOR_COMPLEX		51	0.368649	1.4501	0.0310559	0.299489	1	1949	tags=43%, list=24%, signal=57%
TIAN_TNF_SIGNALING_NOT_VIA_NFKB	TIAN_TNF_SIGNALING_NOT_VIA_NFKB		17	0.48474	1.44912	0.0487805	0.300402	1	1565	tags=41%, list=20%, signal=51%
LIM_MAMMARY_STEM_CELL_UP	LIM_MAMMARY_STEM_CELL_UP		177	0.301148	1.44877	0.00938967	0.300264	1	1006	tags=28%, list=13%, signal=32%
DAVICIONI_RHABDOMYOSARCOMA_PAX_FOXO1_FUSION_UP	DAVICIONI_RHABDOMYOSARCOMA_PAX_FOXO1_FUSION_UP		32	0.41235	1.44854	0.0583554	0.299897	1	1631	tags=38%, list=20%, signal=47%
WARTERS_IR_RESPONSE_5GY	WARTERS_IR_RESPONSE_5GY		26	0.423741	1.44784	0.0379747	0.300427	1	2541	tags=54%, list=32%, signal=79%
KYNG_RESPONSE_TO_H2O2_VIA_ERCC6_UP	KYNG_RESPONSE_TO_H2O2_VIA_ERCC6_UP		31	0.416251	1.44692	0.0623306	0.301355	1	1678	tags=42%, list=21%, signal=53%
HALLMARK_ANDROGEN_RESPONSE	HALLMARK_ANDROGEN_RESPONSE		71	0.346925	1.44506	0.00699301	0.303835	1	2050	tags=41%, list=26%, signal=54%
SYED_ESTRADIOL_RESPONSE	SYED_ESTRADIOL_RESPONSE		16	0.491498	1.44449	0.0717949	0.304041	1	972	tags=25%, list=12%, signal=28%
BIOCARTA_INSULIN_PATHWAY	BIOCARTA_INSULIN_PATHWAY		18	0.472747	1.44441	0.0705596	0.303358	1	1909	tags=67%, list=24%, signal=87%
DAIRKEE_TERT_TARGETS_DN	DAIRKEE_TERT_TARGETS_DN		56	0.364808	1.44385	0.0258621	0.303683	1	1805	tags=39%, list=23%, signal=50%
DAZARD_UV_RESPONSE_CLUSTER_G5	DAZARD_UV_RESPONSE_CLUSTER_G5		8	0.615143	1.44346	0.0883721	0.303522	1	274	tags=25%, list=3%, signal=26%
PID_EPHRINB_REV_PATHWAY	PID_EPHRINB_REV_PATHWAY		20	0.459982	1.44098	0.0668317	0.307085	1	1375	tags=45%, list=17%, signal=54%
MUELLER_COMMON_TARGETS_OF_AML_FUSIONS_UP	MUELLER_COMMON_TARGETS_OF_AML_FUSIONS_UP		13	0.519173	1.44088	0.0641975	0.306503	1	2506	tags=69%, list=31%, signal=101%
REACTOME_REGULATION_OF_KIT_SIGNALING	REACTOME_REGULATION_OF_KIT_SIGNALING		13	0.521112	1.44028	0.0754258	0.306844	1	1004	tags=46%, list=13%, signal=53%
NOJIMA_SFRP2_TARGETS_UP	NOJIMA_SFRP2_TARGETS_UP		18	0.485287	1.44003	0.0677966	0.306529	1	2063	tags=56%, list=26%, signal=75%
REACTOME_CRMPS_IN_SEMA3A_SIGNALING	REACTOME_CRMPS_IN_SEMA3A_SIGNALING		9	0.586906	1.43968	0.0906921	0.306332	1	753	tags=56%, list=9%, signal=61%
MURAKAMI_UV_RESPONSE_1HR_UP	MURAKAMI_UV_RESPONSE_1HR_UP		9	0.580383	1.43966	0.110837	0.305588	1	423	tags=22%, list=5%, signal=23%
AMIT_EGF_RESPONSE_240_HELA	AMIT_EGF_RESPONSE_240_HELA		40	0.393185	1.43953	0.0308123	0.305077	1	789	tags=23%, list=10%, signal=25%
SANCHEZ_MDM2_TARGETS	SANCHEZ_MDM2_TARGETS		6	0.66309	1.43894	0.102975	0.305461	1	897	tags=50%, list=11%, signal=56%
PID_REELIN_PATHWAY	PID_REELIN_PATHWAY		21	0.458229	1.4379	0.0712468	0.306666	1	1375	tags=43%, list=17%, signal=52%
CHESLER_BRAIN_HIGHEST_EXPRESSION	CHESLER_BRAIN_HIGHEST_EXPRESSION		29	0.418033	1.43672	0.0659026	0.307988	1	1697	tags=34%, list=21%, signal=44%
ABBUD_LIF_SIGNALING_1_DN	ABBUD_LIF_SIGNALING_1_DN		13	0.508523	1.43324	0.08933	0.313539	1	287	tags=23%, list=4%, signal=24%
DONATO_CELL_CYCLE_TRETINOIN	DONATO_CELL_CYCLE_TRETINOIN		6	0.654559	1.4331	0.102679	0.312975	1	1372	tags=50%, list=17%, signal=60%
TURASHVILI_BREAST_CARCINOMA_DUCTAL_VS_LOBULAR_UP	TURASHVILI_BREAST_CARCINOMA_DUCTAL_VS_LOBULAR_UP		9	0.595181	1.43298	0.0952381	0.312367	1	257	tags=22%, list=3%, signal=23%
DACOSTA_LOW_DOSE_UV_RESPONSE_VIA_ERCC3_XPCS_DN	DACOSTA_LOW_DOSE_UV_RESPONSE_VIA_ERCC3_XPCS_DN		7	0.62699	1.43149	0.0824295	0.314373	1	2339	tags=71%, list=29%, signal=101%
KASLER_HDAC7_TARGETS_2_DN	KASLER_HDAC7_TARGETS_2_DN		21	0.458733	1.43141	0.0693333	0.313744	1	616	tags=33%, list=8%, signal=36%
KEGG_PROSTATE_CANCER	KEGG_PROSTATE_CANCER		62	0.347066	1.4312	0.04	0.313355	1	1926	tags=44%, list=24%, signal=57%
BILANGES_SERUM_RESPONSE_TRANSLATION	BILANGES_SERUM_RESPONSE_TRANSLATION		25	0.443611	1.43093	0.0726257	0.313121	1	3154	tags=80%, list=39%, signal=132%
DACOSTA_UV_RESPONSE_VIA_ERCC3_DN	DACOSTA_UV_RESPONSE_VIA_ERCC3_DN		611	0.260016	1.42861	0	0.316367	1	2371	tags=39%, list=30%, signal=52%
RODRIGUES_THYROID_CARCINOMA_ANAPLASTIC_DN	RODRIGUES_THYROID_CARCINOMA_ANAPLASTIC_DN		288	0.276102	1.42842	0	0.315849	1	1246	tags=26%, list=16%, signal=29%
REACTOME_JNK_C_JUN_KINASES_PHOSPHORYLATION_AND_ACTIVATION_MEDIATED_BY_ACTIVATED_HUMAN_TAK1	REACTOME_JNK_C_JUN_KINASES_PHOSPHORYLATION_AND_ACTIVATION_MEDIATED_BY_ACTIVATED_HUMAN_TAK1		10	0.56986	1.42836	0.0787037	0.315158	1	2060	tags=60%, list=26%, signal=81%
GOLUB_ALL_VS_AML_DN	GOLUB_ALL_VS_AML_DN		17	0.477105	1.42746	0.0742706	0.315989	1	1151	tags=35%, list=14%, signal=41%
REACTOME_DAG_AND_IP3_SIGNALING	REACTOME_DAG_AND_IP3_SIGNALING		22	0.445111	1.4263	0.0506329	0.317273	1	1965	tags=45%, list=25%, signal=60%
WARTERS_RESPONSE_TO_IR_SKIN	WARTERS_RESPONSE_TO_IR_SKIN		37	0.392202	1.42613	0.0569801	0.316825	1	1357	tags=38%, list=17%, signal=45%
REACTOME_NGF_SIGNALLING_VIA_TRKA_FROM_THE_PLASMA_MEMBRANE	REACTOME_NGF_SIGNALLING_VIA_TRKA_FROM_THE_PLASMA_MEMBRANE		98	0.320819	1.42568	0.0169492	0.316887	1	1965	tags=38%, list=25%, signal=49%
BERENJENO_TRANSFORMED_BY_RHOA_DN	BERENJENO_TRANSFORMED_BY_RHOA_DN		232	0.283276	1.42542	0.00584795	0.316577	1	1782	tags=33%, list=22%, signal=41%
RICKMAN_TUMOR_DIFFERENTIATED_WELL_VS_MODERATELY_DN	RICKMAN_TUMOR_DIFFERENTIATED_WELL_VS_MODERATELY_DN		47	0.370382	1.42441	0.0233918	0.31769	1	525	tags=21%, list=7%, signal=23%
HOLLEMAN_PREDNISOLONE_RESISTANCE_B_ALL_DN	HOLLEMAN_PREDNISOLONE_RESISTANCE_B_ALL_DN		5	0.728213	1.42376	0.0801688	0.318133	1	1402	tags=60%, list=18%, signal=73%
PID_AP1_PATHWAY	PID_AP1_PATHWAY		40	0.379266	1.4226	0.0271084	0.31949	1	1233	tags=40%, list=15%, signal=47%
MYLLYKANGAS_AMPLIFICATION_HOT_SPOT_15	MYLLYKANGAS_AMPLIFICATION_HOT_SPOT_15		9	0.587472	1.42212	0.0952381	0.319511	1	2339	tags=67%, list=29%, signal=94%
AMIT_EGF_RESPONSE_40_HELA	AMIT_EGF_RESPONSE_40_HELA		31	0.410369	1.42172	0.0614525	0.319448	1	2247	tags=61%, list=28%, signal=85%
CAVARD_LIVER_CANCER_MALIGNANT_VS_BENIGN	CAVARD_LIVER_CANCER_MALIGNANT_VS_BENIGN		16	0.4801	1.42048	0.0856423	0.321048	1	957	tags=38%, list=12%, signal=43%
CHNG_MULTIPLE_MYELOMA_HYPERPLOID_DN	CHNG_MULTIPLE_MYELOMA_HYPERPLOID_DN		25	0.427676	1.42024	0.0608466	0.320681	1	2851	tags=60%, list=36%, signal=93%
KEGG_TGF_BETA_SIGNALING_PATHWAY	KEGG_TGF_BETA_SIGNALING_PATHWAY		44	0.372361	1.41978	0.0380117	0.320761	1	1952	tags=41%, list=24%, signal=54%
DAVICIONI_PAX_FOXO1_SIGNATURE_IN_ARMS_UP	DAVICIONI_PAX_FOXO1_SIGNATURE_IN_ARMS_UP		28	0.41347	1.41945	0.0486618	0.320589	1	1631	tags=43%, list=20%, signal=54%
REACTOME_ACTIVATION_OF_BH3_ONLY_PROTEINS	REACTOME_ACTIVATION_OF_BH3_ONLY_PROTEINS		15	0.494423	1.41648	0.075	0.325468	1	1115	tags=40%, list=14%, signal=46%
REACTOME_AMINO_ACID_SYNTHESIS_AND_INTERCONVERSION_TRANSAMINATION	REACTOME_AMINO_ACID_SYNTHESIS_AND_INTERCONVERSION_TRANSAMINATION		14	0.51806	1.41532	0.0863309	0.326824	1	838	tags=43%, list=10%, signal=48%
CARD_MIR302A_TARGETS	CARD_MIR302A_TARGETS		47	0.367006	1.4152	0.0304878	0.326281	1	1504	tags=32%, list=19%, signal=39%
GOTTWEIN_TARGETS_OF_KSHV_MIR_K12_11	GOTTWEIN_TARGETS_OF_KSHV_MIR_K12_11		43	0.3674	1.41511	0.0377359	0.325655	1	1375	tags=37%, list=17%, signal=45%
QUINTENS_EMBRYONIC_BRAIN_RESPONSE_TO_IR	QUINTENS_EMBRYONIC_BRAIN_RESPONSE_TO_IR		47	0.370154	1.41379	0.037037	0.327357	1	1787	tags=47%, list=22%, signal=60%
JACKSON_DNMT1_TARGETS_UP	JACKSON_DNMT1_TARGETS_UP		53	0.350587	1.41362	0.0338462	0.326862	1	1784	tags=40%, list=22%, signal=51%
GAUSSMANN_MLL_AF4_FUSION_TARGETS_G_DN	GAUSSMANN_MLL_AF4_FUSION_TARGETS_G_DN		19	0.4701	1.41233	0.071618	0.328579	1	806	tags=26%, list=10%, signal=29%
KEGG_FATTY_ACID_METABOLISM	KEGG_FATTY_ACID_METABOLISM		28	0.41252	1.41179	0.0626703	0.328785	1	1299	tags=32%, list=16%, signal=38%
HAHTOLA_MYCOSIS_FUNGOIDES_CD4_UP	HAHTOLA_MYCOSIS_FUNGOIDES_CD4_UP		45	0.375711	1.41122	0.0509915	0.329184	1	1565	tags=33%, list=20%, signal=41%
WILLIAMS_ESR1_TARGETS_UP	WILLIAMS_ESR1_TARGETS_UP		18	0.465263	1.41111	0.0800971	0.328641	1	1635	tags=39%, list=20%, signal=49%
PALOMERO_GSI_SENSITIVITY_UP	PALOMERO_GSI_SENSITIVITY_UP		7	0.627863	1.41059	0.0941176	0.328797	1	1123	tags=57%, list=14%, signal=66%
AMIT_EGF_RESPONSE_60_MCF10A	AMIT_EGF_RESPONSE_60_MCF10A		24	0.4333	1.40825	0.0698925	0.332554	1	1565	tags=50%, list=20%, signal=62%
REACTOME_PIP3_ACTIVATES_AKT_SIGNALING	REACTOME_PIP3_ACTIVATES_AKT_SIGNALING		19	0.452118	1.40646	0.0727273	0.335079	1	1258	tags=42%, list=16%, signal=50%
COWLING_MYCN_TARGETS	COWLING_MYCN_TARGETS		15	0.495428	1.40637	0.0883055	0.334441	1	1160	tags=47%, list=15%, signal=54%
BILANGES_RAPAMYCIN_SENSITIVE_GENES	BILANGES_RAPAMYCIN_SENSITIVE_GENES		30	0.404559	1.40616	0.0653409	0.334078	1	841	tags=20%, list=11%, signal=22%
LUI_THYROID_CANCER_CLUSTER_4	LUI_THYROID_CANCER_CLUSTER_4		5	0.687739	1.40438	0.121145	0.336648	1	1151	tags=60%, list=14%, signal=70%
REACTOME_DOWNREGULATION_OF_SMAD2_3_SMAD4_TRANSCRIPTIONAL_ACTIVITY	REACTOME_DOWNREGULATION_OF_SMAD2_3_SMAD4_TRANSCRIPTIONAL_ACTIVITY		18	0.465048	1.40264	0.0880829	0.339219	1	1871	tags=44%, list=23%, signal=58%
BURTON_ADIPOGENESIS_1	BURTON_ADIPOGENESIS_1		26	0.42698	1.40219	0.0767327	0.339336	1	1850	tags=54%, list=23%, signal=70%
GOZGIT_ESR1_TARGETS_DN	GOZGIT_ESR1_TARGETS_DN		303	0.271407	1.40205	0	0.338806	1	1306	tags=29%, list=16%, signal=33%
NUYTTEN_NIPP1_TARGETS_DN	NUYTTEN_NIPP1_TARGETS_DN		547	0.254221	1.40037	0	0.341045	1	1717	tags=28%, list=21%, signal=33%
MYLLYKANGAS_AMPLIFICATION_HOT_SPOT_7	MYLLYKANGAS_AMPLIFICATION_HOT_SPOT_7		6	0.664153	1.40031	0.140625	0.340379	1	1375	tags=50%, list=17%, signal=60%
ONDER_CDH1_TARGETS_3_UP	ONDER_CDH1_TARGETS_3_UP		9	0.568694	1.39961	0.0909091	0.340882	1	1004	tags=44%, list=13%, signal=51%
SEITZ_NEOPLASTIC_TRANSFORMATION_BY_8P_DELETION_DN	SEITZ_NEOPLASTIC_TRANSFORMATION_BY_8P_DELETION_DN		15	0.492667	1.39918	0.109726	0.340915	1	962	tags=40%, list=12%, signal=45%
PHONG_TNF_RESPONSE_VIA_P38_COMPLETE	PHONG_TNF_RESPONSE_VIA_P38_COMPLETE		156	0.291778	1.399	0.00904977	0.340416	1	1789	tags=37%, list=22%, signal=46%
PEDERSEN_METASTASIS_BY_ERBB2_ISOFORM_4	PEDERSEN_METASTASIS_BY_ERBB2_ISOFORM_4		38	0.372783	1.39822	0.0591716	0.34116	1	421	tags=21%, list=5%, signal=22%
FEVR_CTNNB1_TARGETS_UP	FEVR_CTNNB1_TARGETS_UP		347	0.264735	1.39694	0.00714286	0.342791	1	1249	tags=27%, list=16%, signal=31%
WANG_RECURRENT_LIVER_CANCER_DN	WANG_RECURRENT_LIVER_CANCER_DN		11	0.531226	1.39694	0.0960591	0.342024	1	205	tags=18%, list=3%, signal=19%
REACTOME_SEMA3A_PAK_DEPENDENT_AXON_REPULSION	REACTOME_SEMA3A_PAK_DEPENDENT_AXON_REPULSION		13	0.505215	1.39687	0.112782	0.341405	1	753	tags=31%, list=9%, signal=34%
COULOUARN_TEMPORAL_TGFB1_SIGNATURE_UP	COULOUARN_TEMPORAL_TGFB1_SIGNATURE_UP		70	0.331557	1.39594	0.0254777	0.34243	1	1070	tags=27%, list=13%, signal=31%
WANG_RESPONSE_TO_FORSKOLIN_DN	WANG_RESPONSE_TO_FORSKOLIN_DN		8	0.596259	1.3958	0.103286	0.341966	1	2337	tags=88%, list=29%, signal=124%
NUYTTEN_EZH2_TARGETS_UP	NUYTTEN_EZH2_TARGETS_UP		619	0.252029	1.39404	0	0.344488	1	1465	tags=26%, list=18%, signal=29%
EHRLICH_ICF_SYNDROM_DN	EHRLICH_ICF_SYNDROM_DN		8	0.575894	1.39378	0.112385	0.344201	1	2231	tags=63%, list=28%, signal=87%
REACTOME_P75NTR_RECRUITS_SIGNALLING_COMPLEXES	REACTOME_P75NTR_RECRUITS_SIGNALLING_COMPLEXES		9	0.569742	1.39313	0.112385	0.344638	1	241	tags=22%, list=3%, signal=23%
TSUNODA_CISPLATIN_RESISTANCE_DN	TSUNODA_CISPLATIN_RESISTANCE_DN		24	0.413439	1.39182	0.0875706	0.346372	1	1410	tags=38%, list=18%, signal=45%
GENTILE_UV_RESPONSE_CLUSTER_D6	GENTILE_UV_RESPONSE_CLUSTER_D6		19	0.457501	1.39181	0.0916031	0.345652	1	1176	tags=26%, list=15%, signal=31%
VERRECCHIA_RESPONSE_TO_TGFB1_C1	VERRECCHIA_RESPONSE_TO_TGFB1_C1		10	0.549601	1.39144	0.115741	0.345584	1	846	tags=40%, list=11%, signal=45%
KOINUMA_TARGETS_OF_SMAD2_OR_SMAD3	KOINUMA_TARGETS_OF_SMAD2_OR_SMAD3		530	0.257325	1.39104	0	0.345544	1	1222	tags=24%, list=15%, signal=26%
REACTOME_NETRIN1_SIGNALING	REACTOME_NETRIN1_SIGNALING		15	0.495847	1.39046	0.0818414	0.345964	1	1192	tags=40%, list=15%, signal=47%
REACTOME_SPHINGOLIPID_DE_NOVO_BIOSYNTHESIS	REACTOME_SPHINGOLIPID_DE_NOVO_BIOSYNTHESIS		15	0.475509	1.38979	0.108844	0.346415	1	1996	tags=33%, list=25%, signal=44%
GUILLAUMOND_KLF10_TARGETS_DN	GUILLAUMOND_KLF10_TARGETS_DN		17	0.471317	1.38943	0.0783848	0.346445	1	1672	tags=47%, list=21%, signal=59%
RICKMAN_TUMOR_DIFFERENTIATED_WELL_VS_MODERATELY_UP	RICKMAN_TUMOR_DIFFERENTIATED_WELL_VS_MODERATELY_UP		61	0.337996	1.38925	0.0555556	0.346018	1	1846	tags=44%, list=23%, signal=57%
DOUGLAS_BMI1_TARGETS_DN	DOUGLAS_BMI1_TARGETS_DN		209	0.280978	1.38891	0	0.345936	1	1701	tags=31%, list=21%, signal=38%
YAMAZAKI_TCEB3_TARGETS_UP	YAMAZAKI_TCEB3_TARGETS_UP		105	0.3118	1.38805	0.016129	0.346711	1	1598	tags=29%, list=20%, signal=35%
HALLMARK_NOTCH_SIGNALING	HALLMARK_NOTCH_SIGNALING		22	0.442348	1.38792	0.0786241	0.346186	1	1271	tags=45%, list=16%, signal=54%
CHYLA_CBFA2T3_TARGETS_DN	CHYLA_CBFA2T3_TARGETS_DN		101	0.313298	1.38694	0.015873	0.347425	1	1336	tags=33%, list=17%, signal=39%
MASSARWEH_TAMOXIFEN_RESISTANCE_DN	MASSARWEH_TAMOXIFEN_RESISTANCE_DN		110	0.315634	1.38675	0.0191571	0.347086	1	1247	tags=33%, list=16%, signal=38%
LOPEZ_MESOTHELIOMA_SURVIVAL_OVERALL_DN	LOPEZ_MESOTHELIOMA_SURVIVAL_OVERALL_DN		10	0.543625	1.38672	0.108647	0.34638	1	728	tags=40%, list=9%, signal=44%
PID_ECADHERIN_NASCENT_AJ_PATHWAY	PID_ECADHERIN_NASCENT_AJ_PATHWAY		35	0.384837	1.38574	0.0779944	0.347562	1	2390	tags=54%, list=30%, signal=77%
PID_TCR_CALCIUM_PATHWAY	PID_TCR_CALCIUM_PATHWAY		15	0.479115	1.3857	0.0835322	0.346918	1	2397	tags=60%, list=30%, signal=86%
BIOCARTA_ARENRF2_PATHWAY	BIOCARTA_ARENRF2_PATHWAY		10	0.537476	1.38486	0.12619	0.34772	1	1729	tags=80%, list=22%, signal=102%
KYNG_ENVIRONMENTAL_STRESS_RESPONSE_NOT_BY_GAMMA_IN_WS	KYNG_ENVIRONMENTAL_STRESS_RESPONSE_NOT_BY_GAMMA_IN_WS		22	0.431445	1.3848	0.0723514	0.3471	1	1620	tags=45%, list=20%, signal=57%
NIKOLSKY_BREAST_CANCER_8P12_P11_AMPLICON	NIKOLSKY_BREAST_CANCER_8P12_P11_AMPLICON		29	0.400433	1.38394	0.0869565	0.347979	1	1634	tags=34%, list=20%, signal=43%
SAFFORD_T_LYMPHOCYTE_ANERGY	SAFFORD_T_LYMPHOCYTE_ANERGY		58	0.340835	1.38382	0.0481928	0.34749	1	1565	tags=40%, list=20%, signal=49%
NAGASHIMA_NRG1_SIGNALING_DN	NAGASHIMA_NRG1_SIGNALING_DN		29	0.396435	1.38364	0.0817942	0.347074	1	972	tags=24%, list=12%, signal=27%
FARDIN_HYPOXIA_11	FARDIN_HYPOXIA_11		21	0.444868	1.38353	0.1	0.346534	1	789	tags=33%, list=10%, signal=37%
COLIN_PILOCYTIC_ASTROCYTOMA_VS_GLIOBLASTOMA_UP	COLIN_PILOCYTIC_ASTROCYTOMA_VS_GLIOBLASTOMA_UP		12	0.515992	1.38176	0.122249	0.349229	1	1808	tags=58%, list=23%, signal=75%
HOOI_ST7_TARGETS_DN	HOOI_ST7_TARGETS_DN		44	0.363453	1.38157	0.0630631	0.348891	1	1120	tags=39%, list=14%, signal=45%
PLASARI_TGFB1_TARGETS_1HR_UP	PLASARI_TGFB1_TARGETS_1HR_UP		18	0.453079	1.38145	0.0923483	0.348402	1	1615	tags=56%, list=20%, signal=69%
DORN_ADENOVIRUS_INFECTION_12HR_DN	DORN_ADENOVIRUS_INFECTION_12HR_DN		23	0.420749	1.38126	0.082153	0.348058	1	1929	tags=48%, list=24%, signal=63%
REACTOME_GROWTH_HORMONE_RECEPTOR_SIGNALING	REACTOME_GROWTH_HORMONE_RECEPTOR_SIGNALING		17	0.47321	1.3812	0.0906736	0.347434	1	972	tags=41%, list=12%, signal=47%
CASORELLI_ACUTE_PROMYELOCYTIC_LEUKEMIA_UP	CASORELLI_ACUTE_PROMYELOCYTIC_LEUKEMIA_UP		111	0.304396	1.37991	0.0322581	0.349266	1	1663	tags=40%, list=21%, signal=49%
VISALA_RESPONSE_TO_HEAT_SHOCK_AND_AGING_DN	VISALA_RESPONSE_TO_HEAT_SHOCK_AND_AGING_DN		12	0.523607	1.37932	0.0900474	0.349686	1	1736	tags=58%, list=22%, signal=74%
FLOTHO_PEDIATRIC_ALL_THERAPY_RESPONSE_UP	FLOTHO_PEDIATRIC_ALL_THERAPY_RESPONSE_UP		42	0.361894	1.37636	0.0666667	0.354608	1	2936	tags=64%, list=37%, signal=101%
REACTOME_IL_6_SIGNALING	REACTOME_IL_6_SIGNALING		8	0.584738	1.37561	0.141439	0.355319	1	2679	tags=75%, list=34%, signal=113%
NIKOLSKY_BREAST_CANCER_12Q24_AMPLICON	NIKOLSKY_BREAST_CANCER_12Q24_AMPLICON		10	0.532726	1.3742	0.130641	0.357444	1	880	tags=30%, list=11%, signal=34%
BROWNE_HCMV_INFECTION_6HR_UP	BROWNE_HCMV_INFECTION_6HR_UP		33	0.379351	1.3741	0.0659026	0.356882	1	1522	tags=42%, list=19%, signal=52%
KEGG_TIGHT_JUNCTION	KEGG_TIGHT_JUNCTION		61	0.334797	1.36995	0.0433437	0.364308	1	1989	tags=41%, list=25%, signal=54%
TONKS_TARGETS_OF_RUNX1_RUNX1T1_FUSION_HSC_UP	TONKS_TARGETS_OF_RUNX1_RUNX1T1_FUSION_HSC_UP		107	0.302665	1.36848	0.0107527	0.366536	1	695	tags=21%, list=9%, signal=23%
REACTOME_SIGNALING_BY_NODAL	REACTOME_SIGNALING_BY_NODAL		7	0.616507	1.36709	0.127359	0.368567	1	1339	tags=43%, list=17%, signal=51%
BOYAULT_LIVER_CANCER_SUBCLASS_G1_UP	BOYAULT_LIVER_CANCER_SUBCLASS_G1_UP		74	0.324598	1.36682	0.0241379	0.368364	1	1112	tags=27%, list=14%, signal=31%
REACTOME_METABOLISM_OF_STEROID_HORMONES_AND_VITAMINS_A_AND_D	REACTOME_METABOLISM_OF_STEROID_HORMONES_AND_VITAMINS_A_AND_D		7	0.598702	1.3659	0.158371	0.36947	1	544	tags=43%, list=7%, signal=46%
SESTO_RESPONSE_TO_UV_C2	SESTO_RESPONSE_TO_UV_C2		36	0.375472	1.36528	0.0798816	0.369889	1	1405	tags=33%, list=18%, signal=40%
WATANABE_COLON_CANCER_MSI_VS_MSS_UP	WATANABE_COLON_CANCER_MSI_VS_MSS_UP		12	0.515021	1.36524	0.114486	0.36922	1	429	tags=25%, list=5%, signal=26%
ELVIDGE_HIF1A_AND_HIF2A_TARGETS_DN	ELVIDGE_HIF1A_AND_HIF2A_TARGETS_DN		47	0.362218	1.36337	0.0431035	0.372125	1	1622	tags=40%, list=20%, signal=50%
BIOCARTA_CDC42RAC_PATHWAY	BIOCARTA_CDC42RAC_PATHWAY		15	0.464488	1.36284	0.102041	0.372417	1	1375	tags=20%, list=17%, signal=24%
ENK_UV_RESPONSE_EPIDERMIS_DN	ENK_UV_RESPONSE_EPIDERMIS_DN		327	0.258763	1.36275	0	0.371835	1	1542	tags=26%, list=19%, signal=31%
ACEVEDO_LIVER_CANCER_WITH_H3K27ME3_DN	ACEVEDO_LIVER_CANCER_WITH_H3K27ME3_DN		56	0.343305	1.36255	0.0498442	0.371505	1	270	tags=14%, list=3%, signal=15%
AMUNDSON_RESPONSE_TO_ARSENITE	AMUNDSON_RESPONSE_TO_ARSENITE		147	0.287288	1.36221	0.0128755	0.371496	1	1496	tags=27%, list=19%, signal=33%
DURCHDEWALD_SKIN_CARCINOGENESIS_DN	DURCHDEWALD_SKIN_CARCINOGENESIS_DN		168	0.28037	1.36162	0.0190476	0.37186	1	1764	tags=33%, list=22%, signal=41%
GHO_ATF5_TARGETS_DN	GHO_ATF5_TARGETS_DN		13	0.489116	1.36027	0.128641	0.373777	1	1189	tags=38%, list=15%, signal=45%
WONG_ADULT_TISSUE_STEM_MODULE	WONG_ADULT_TISSUE_STEM_MODULE		407	0.256705	1.35965	0	0.374229	1	1247	tags=27%, list=16%, signal=30%
PANGAS_TUMOR_SUPPRESSION_BY_SMAD1_AND_SMAD5_DN	PANGAS_TUMOR_SUPPRESSION_BY_SMAD1_AND_SMAD5_DN		85	0.315919	1.35952	0.0265781	0.373804	1	1235	tags=25%, list=15%, signal=29%
REACTOME_GLYCOSPHINGOLIPID_METABOLISM	REACTOME_GLYCOSPHINGOLIPID_METABOLISM		25	0.40442	1.35907	0.0851064	0.373978	1	674	tags=20%, list=8%, signal=22%
OSWALD_HEMATOPOIETIC_STEM_CELL_IN_COLLAGEN_GEL_UP	OSWALD_HEMATOPOIETIC_STEM_CELL_IN_COLLAGEN_GEL_UP		148	0.287993	1.35879	0.0252101	0.373826	1	1507	tags=29%, list=19%, signal=35%
ANDERSEN_CHOLANGIOCARCINOMA_CLASS1	ANDERSEN_CHOLANGIOCARCINOMA_CLASS1		19	0.451526	1.3576	0.0913706	0.375448	1	504	tags=26%, list=6%, signal=28%
MAHADEVAN_RESPONSE_TO_MP470_DN	MAHADEVAN_RESPONSE_TO_MP470_DN		13	0.483967	1.35411	0.119904	0.381904	1	1480	tags=54%, list=19%, signal=66%
LANDEMAINE_LUNG_METASTASIS	LANDEMAINE_LUNG_METASTASIS		6	0.641289	1.35331	0.128889	0.382781	1	1123	tags=50%, list=14%, signal=58%
ZUCCHI_METASTASIS_DN	ZUCCHI_METASTASIS_DN		27	0.403623	1.35277	0.105528	0.383158	1	679	tags=26%, list=8%, signal=28%
LU_AGING_BRAIN_DN	LU_AGING_BRAIN_DN		93	0.311858	1.35224	0.0220588	0.383498	1	1931	tags=33%, list=24%, signal=43%
DEBIASI_APOPTOSIS_BY_REOVIRUS_INFECTION_DN	DEBIASI_APOPTOSIS_BY_REOVIRUS_INFECTION_DN		205	0.27551	1.35035	0.0045045	0.386528	1	1578	tags=29%, list=20%, signal=36%
BIOCARTA_MAPK_PATHWAY	BIOCARTA_MAPK_PATHWAY		78	0.316283	1.34987	0.0364238	0.386821	1	1729	tags=36%, list=22%, signal=45%
UEDA_PERIFERAL_CLOCK	UEDA_PERIFERAL_CLOCK		113	0.293671	1.34849	0.0291667	0.38873	1	1840	tags=38%, list=23%, signal=49%
REACTOME_SIGNALING_BY_FGFR1_MUTANTS	REACTOME_SIGNALING_BY_FGFR1_MUTANTS		17	0.456835	1.34815	0.101036	0.388655	1	1962	tags=47%, list=25%, signal=62%
PID_NFAT_3PATHWAY	PID_NFAT_3PATHWAY		47	0.350091	1.348	0.0815047	0.388265	1	2568	tags=51%, list=32%, signal=75%
DUTERTRE_ESTRADIOL_RESPONSE_6HR_DN	DUTERTRE_ESTRADIOL_RESPONSE_6HR_DN		43	0.35883	1.34773	0.0569801	0.388044	1	1213	tags=35%, list=15%, signal=41%
HOFMANN_MYELODYSPLASTIC_SYNDROM_RISK_UP	HOFMANN_MYELODYSPLASTIC_SYNDROM_RISK_UP		12	0.514582	1.34702	0.116223	0.388812	1	1565	tags=50%, list=20%, signal=62%
REACTOME_CELL_CELL_COMMUNICATION	REACTOME_CELL_CELL_COMMUNICATION		51	0.345005	1.34679	0.0735294	0.388551	1	1244	tags=35%, list=16%, signal=42%
DAZARD_UV_RESPONSE_CLUSTER_G24	DAZARD_UV_RESPONSE_CLUSTER_G24		13	0.486765	1.34616	0.141809	0.389112	1	2102	tags=62%, list=26%, signal=83%
KRIGE_RESPONSE_TO_TOSEDOSTAT_24HR_UP	KRIGE_RESPONSE_TO_TOSEDOSTAT_24HR_UP		497	0.245676	1.34413	0	0.39254	1	2102	tags=39%, list=26%, signal=50%
GROSS_HYPOXIA_VIA_ELK3_DN	GROSS_HYPOXIA_VIA_ELK3_DN		105	0.300155	1.34247	0.0460251	0.395426	1	1838	tags=38%, list=23%, signal=49%
REACTOME_PHOSPHOLIPASE_C_MEDIATED_CASCADE	REACTOME_PHOSPHOLIPASE_C_MEDIATED_CASCADE		24	0.413645	1.34247	0.1	0.394667	1	1965	tags=46%, list=25%, signal=61%
MARCHINI_TRABECTEDIN_RESISTANCE_DN	MARCHINI_TRABECTEDIN_RESISTANCE_DN		30	0.384198	1.34204	0.0942857	0.394844	1	1905	tags=50%, list=24%, signal=65%
SIMBULAN_UV_RESPONSE_NORMAL_DN	SIMBULAN_UV_RESPONSE_NORMAL_DN		21	0.424681	1.34178	0.0994624	0.394593	1	1480	tags=43%, list=19%, signal=52%
BOYLAN_MULTIPLE_MYELOMA_D_CLUSTER_UP	BOYLAN_MULTIPLE_MYELOMA_D_CLUSTER_UP		16	0.454234	1.34145	0.128395	0.394549	1	2036	tags=50%, list=25%, signal=67%
REACTOME_P75NTR_SIGNALS_VIA_NFKB	REACTOME_P75NTR_SIGNALS_VIA_NFKB		11	0.509376	1.34061	0.15099	0.395575	1	241	tags=18%, list=3%, signal=19%
PURBEY_TARGETS_OF_CTBP1_AND_SATB1_UP	PURBEY_TARGETS_OF_CTBP1_AND_SATB1_UP		51	0.341433	1.3399	0.0648148	0.396283	1	2687	tags=53%, list=34%, signal=79%
WU_HBX_TARGETS_2_DN	WU_HBX_TARGETS_2_DN		11	0.512319	1.33983	0.136816	0.395662	1	1965	tags=64%, list=25%, signal=84%
MINGUEZ_LIVER_CANCER_VASCULAR_INVASION_DN	MINGUEZ_LIVER_CANCER_VASCULAR_INVASION_DN		7	0.600815	1.3398	0.154545	0.39494	1	1511	tags=57%, list=19%, signal=70%
CREIGHTON_ENDOCRINE_THERAPY_RESISTANCE_3	CREIGHTON_ENDOCRINE_THERAPY_RESISTANCE_3		374	0.254553	1.33952	0	0.394797	1	1856	tags=34%, list=23%, signal=42%
BIOCARTA_PS1_PATHWAY	BIOCARTA_PS1_PATHWAY		10	0.527435	1.33739	0.149883	0.398398	1	2891	tags=80%, list=36%, signal=125%
BIOCARTA_TPO_PATHWAY	BIOCARTA_TPO_PATHWAY		20	0.436432	1.33724	0.129114	0.397976	1	1962	tags=60%, list=25%, signal=79%
SCHAEFFER_PROSTATE_DEVELOPMENT_48HR_UP	SCHAEFFER_PROSTATE_DEVELOPMENT_48HR_UP		176	0.273945	1.33722	0.0170213	0.397264	1	931	tags=26%, list=12%, signal=29%
KASLER_HDAC7_TARGETS_1_DN	KASLER_HDAC7_TARGETS_1_DN		14	0.480851	1.33717	0.115108	0.396631	1	1235	tags=50%, list=15%, signal=59%
JIANG_AGING_CEREBRAL_CORTEX_UP	JIANG_AGING_CEREBRAL_CORTEX_UP		26	0.395877	1.33686	0.0870786	0.396524	1	1646	tags=42%, list=21%, signal=53%
BASAKI_YBX1_TARGETS_DN	BASAKI_YBX1_TARGETS_DN		210	0.267255	1.3347	0.0157895	0.400407	1	1258	tags=26%, list=16%, signal=30%
SCHUETZ_BREAST_CANCER_DUCTAL_INVASIVE_DN	SCHUETZ_BREAST_CANCER_DUCTAL_INVASIVE_DN		40	0.361856	1.33395	0.0710382	0.401308	1	767	tags=25%, list=10%, signal=28%
GALINDO_IMMUNE_RESPONSE_TO_ENTEROTOXIN	GALINDO_IMMUNE_RESPONSE_TO_ENTEROTOXIN		66	0.324791	1.33243	0.0568562	0.403597	1	1719	tags=36%, list=22%, signal=46%
FARMER_BREAST_CANCER_CLUSTER_3	FARMER_BREAST_CANCER_CLUSTER_3		9	0.538327	1.33164	0.155556	0.404459	1	1057	tags=33%, list=13%, signal=38%
COLIN_PILOCYTIC_ASTROCYTOMA_VS_GLIOBLASTOMA_DN	COLIN_PILOCYTIC_ASTROCYTOMA_VS_GLIOBLASTOMA_DN		17	0.445619	1.33133	0.122137	0.40429	1	1584	tags=41%, list=20%, signal=51%
SENESE_HDAC1_TARGETS_DN	SENESE_HDAC1_TARGETS_DN		106	0.294933	1.33081	0.0268199	0.404637	1	1191	tags=26%, list=15%, signal=31%
IWANAGA_E2F1_TARGETS_INDUCED_BY_SERUM	IWANAGA_E2F1_TARGETS_INDUCED_BY_SERUM		24	0.406272	1.33028	0.111979	0.404965	1	299	tags=17%, list=4%, signal=17%
LINDGREN_BLADDER_CANCER_CLUSTER_2A_DN	LINDGREN_BLADDER_CANCER_CLUSTER_2A_DN		88	0.305753	1.32997	0.0410959	0.404882	1	1773	tags=35%, list=22%, signal=45%
ZWANG_EGF_PERSISTENTLY_UP	ZWANG_EGF_PERSISTENTLY_UP		15	0.466391	1.32992	0.163415	0.404257	1	2329	tags=60%, list=29%, signal=85%
SIG_CD40PATHWAYMAP	SIG_CD40PATHWAYMAP		27	0.395718	1.3295	0.110512	0.404478	1	2333	tags=63%, list=29%, signal=89%
BIOCARTA_TRKA_PATHWAY	BIOCARTA_TRKA_PATHWAY		8	0.557324	1.3291	0.146635	0.404563	1	1909	tags=63%, list=24%, signal=82%
SESTO_RESPONSE_TO_UV_C0	SESTO_RESPONSE_TO_UV_C0		85	0.306549	1.32711	0.038961	0.407978	1	2583	tags=42%, list=32%, signal=62%
RIGGI_EWING_SARCOMA_PROGENITOR_UP	RIGGI_EWING_SARCOMA_PROGENITOR_UP		170	0.277583	1.32698	0.00947867	0.40747	1	946	tags=25%, list=12%, signal=28%
BILANGES_RAPAMYCIN_SENSITIVE_VIA_TSC1_AND_TSC2	BILANGES_RAPAMYCIN_SENSITIVE_VIA_TSC1_AND_TSC2		52	0.336318	1.32682	0.0599369	0.407071	1	2994	tags=54%, list=37%, signal=86%
MOREAUX_B_LYMPHOCYTE_MATURATION_BY_TACI_UP	MOREAUX_B_LYMPHOCYTE_MATURATION_BY_TACI_UP		44	0.352546	1.32664	0.0884146	0.40669	1	1788	tags=39%, list=22%, signal=49%
WOO_LIVER_CANCER_RECURRENCE_UP	WOO_LIVER_CANCER_RECURRENCE_UP		55	0.335493	1.32532	0.0694864	0.408776	1	946	tags=31%, list=12%, signal=35%
BIOCARTA_MTOR_PATHWAY	BIOCARTA_MTOR_PATHWAY		21	0.421776	1.32441	0.108108	0.409945	1	1905	tags=43%, list=24%, signal=56%
ENGELMANN_CANCER_PROGENITORS_DN	ENGELMANN_CANCER_PROGENITORS_DN		23	0.415575	1.32261	0.109333	0.412919	1	1480	tags=43%, list=19%, signal=53%
FLECHNER_PBL_KIDNEY_TRANSPLANT_REJECTED_VS_OK_UP	FLECHNER_PBL_KIDNEY_TRANSPLANT_REJECTED_VS_OK_UP		57	0.324927	1.32189	0.075	0.413764	1	1054	tags=21%, list=13%, signal=24%
TURASHVILI_BREAST_NORMAL_DUCTAL_VS_LOBULAR_UP	TURASHVILI_BREAST_NORMAL_DUCTAL_VS_LOBULAR_UP		35	0.359583	1.32056	0.0957747	0.415777	1	1465	tags=40%, list=18%, signal=49%
DORN_ADENOVIRUS_INFECTION_12HR_UP	DORN_ADENOVIRUS_INFECTION_12HR_UP		14	0.488526	1.32017	0.149254	0.415804	1	632	tags=43%, list=8%, signal=46%
REACTOME_ACTIVATED_AMPK_STIMULATES_FATTY_ACID_OXIDATION_IN_MUSCLE	REACTOME_ACTIVATED_AMPK_STIMULATES_FATTY_ACID_OXIDATION_IN_MUSCLE		13	0.484064	1.31984	0.127551	0.415775	1	1071	tags=31%, list=13%, signal=35%
STANHILL_HRAS_TRANSFROMATION_UP	STANHILL_HRAS_TRANSFROMATION_UP		7	0.585695	1.31982	0.150862	0.415064	1	1920	tags=57%, list=24%, signal=75%
PID_IL2_1PATHWAY	PID_IL2_1PATHWAY		46	0.349053	1.31972	0.0681115	0.414492	1	1962	tags=52%, list=25%, signal=69%
TERAO_AOX4_TARGETS_SKIN_UP	TERAO_AOX4_TARGETS_SKIN_UP		33	0.365135	1.31761	0.0864865	0.418278	1	2011	tags=39%, list=25%, signal=52%
HOLLEMAN_VINCRISTINE_RESISTANCE_ALL_UP	HOLLEMAN_VINCRISTINE_RESISTANCE_ALL_UP		17	0.439502	1.31679	0.139785	0.419237	1	2216	tags=59%, list=28%, signal=81%
WELCSH_BRCA1_TARGETS_UP	WELCSH_BRCA1_TARGETS_UP		143	0.281855	1.31676	0.0211864	0.418555	1	1871	tags=27%, list=23%, signal=35%
ZHAN_MULTIPLE_MYELOMA_UP	ZHAN_MULTIPLE_MYELOMA_UP		51	0.33735	1.3161	0.099359	0.41915	1	868	tags=24%, list=11%, signal=26%
JOHNSTONE_PARVB_TARGETS_3_UP	JOHNSTONE_PARVB_TARGETS_3_UP		285	0.252975	1.31423	0.00735294	0.422586	1	998	tags=22%, list=12%, signal=25%
PUIFFE_INVASION_INHIBITED_BY_ASCITES_DN	PUIFFE_INVASION_INHIBITED_BY_ASCITES_DN		99	0.299084	1.31313	0.044	0.424147	1	1612	tags=27%, list=20%, signal=34%
GYORFFY_MITOXANTRONE_RESISTANCE	GYORFFY_MITOXANTRONE_RESISTANCE		24	0.401719	1.31227	0.115486	0.425218	1	1806	tags=50%, list=23%, signal=64%
LEE_INTRATHYMIC_T_PROGENITOR	LEE_INTRATHYMIC_T_PROGENITOR		10	0.516833	1.31219	0.159722	0.424625	1	53	tags=20%, list=1%, signal=20%
TOMIDA_METASTASIS_DN	TOMIDA_METASTASIS_DN		12	0.498089	1.31169	0.147971	0.424984	1	483	tags=33%, list=6%, signal=35%
CREIGHTON_ENDOCRINE_THERAPY_RESISTANCE_4	CREIGHTON_ENDOCRINE_THERAPY_RESISTANCE_4		151	0.277789	1.31163	0.017316	0.424343	1	1129	tags=23%, list=14%, signal=26%
CHARAFE_BREAST_CANCER_LUMINAL_VS_BASAL_UP	CHARAFE_BREAST_CANCER_LUMINAL_VS_BASAL_UP		198	0.267952	1.31063	0.0101523	0.425666	1	1014	tags=21%, list=13%, signal=23%
BROWNE_HCMV_INFECTION_24HR_UP	BROWNE_HCMV_INFECTION_24HR_UP		97	0.298218	1.30979	0.0503356	0.426779	1	983	tags=20%, list=12%, signal=22%
MARTORIATI_MDM4_TARGETS_FETAL_LIVER_DN	MARTORIATI_MDM4_TARGETS_FETAL_LIVER_DN		351	0.248026	1.30933	0.00763359	0.427049	1	2212	tags=36%, list=28%, signal=47%
PID_ERBB1_RECEPTOR_PROXIMAL_PATHWAY	PID_ERBB1_RECEPTOR_PROXIMAL_PATHWAY		29	0.376148	1.30924	0.111413	0.426462	1	1962	tags=41%, list=25%, signal=55%
REACTOME_STEROID_HORMONES	REACTOME_STEROID_HORMONES		6	0.606103	1.30875	0.175234	0.426713	1	544	tags=50%, list=7%, signal=54%
WEBER_METHYLATED_HCP_IN_SPERM_UP	WEBER_METHYLATED_HCP_IN_SPERM_UP		5	0.655296	1.30864	0.168142	0.426177	1	65	tags=20%, list=1%, signal=20%
PASINI_SUZ12_TARGETS_DN	PASINI_SUZ12_TARGETS_DN		183	0.270365	1.30847	0.0240385	0.425791	1	1498	tags=29%, list=19%, signal=35%
AMIT_EGF_RESPONSE_480_MCF10A	AMIT_EGF_RESPONSE_480_MCF10A		19	0.422953	1.30828	0.12336	0.425452	1	1683	tags=47%, list=21%, signal=60%
CROONQUIST_NRAS_VS_STROMAL_STIMULATION_DN	CROONQUIST_NRAS_VS_STROMAL_STIMULATION_DN		64	0.318953	1.30769	0.0836013	0.425945	1	1796	tags=33%, list=22%, signal=42%
REACTOME_NEUROTRANSMITTER_RELEASE_CYCLE	REACTOME_NEUROTRANSMITTER_RELEASE_CYCLE		12	0.479936	1.3067	0.155502	0.427338	1	1511	tags=58%, list=19%, signal=72%
VANTVEER_BREAST_CANCER_ESR1_UP	VANTVEER_BREAST_CANCER_ESR1_UP		86	0.30872	1.30597	0.0732484	0.428126	1	913	tags=23%, list=11%, signal=26%
YU_MYC_TARGETS_DN	YU_MYC_TARGETS_DN		33	0.363793	1.30405	0.0994475	0.431506	1	1269	tags=36%, list=16%, signal=43%
REACTOME_TRANSCRIPTIONAL_ACTIVITY_OF_SMAD2_SMAD3_SMAD4_HETEROTRIMER	REACTOME_TRANSCRIPTIONAL_ACTIVITY_OF_SMAD2_SMAD3_SMAD4_HETEROTRIMER		32	0.369077	1.30344	0.0883978	0.432046	1	1949	tags=44%, list=24%, signal=58%
DELPUECH_FOXO3_TARGETS_DN	DELPUECH_FOXO3_TARGETS_DN		32	0.372879	1.30322	0.103933	0.431831	1	54	tags=9%, list=1%, signal=9%
GARY_CD5_TARGETS_UP	GARY_CD5_TARGETS_UP		361	0.244032	1.30253	0	0.432614	1	1115	tags=20%, list=14%, signal=22%
GROSS_HYPOXIA_VIA_ELK3_UP	GROSS_HYPOXIA_VIA_ELK3_UP		156	0.274273	1.30241	0.02	0.432156	1	1062	tags=21%, list=13%, signal=23%
REACTOME_PLATELET_ADHESION_TO_EXPOSED_COLLAGEN	REACTOME_PLATELET_ADHESION_TO_EXPOSED_COLLAGEN		7	0.578306	1.30194	0.166324	0.432353	1	737	tags=43%, list=9%, signal=47%
PID_RETINOIC_ACID_PATHWAY	PID_RETINOIC_ACID_PATHWAY		25	0.394884	1.30091	0.123249	0.433711	1	1964	tags=56%, list=25%, signal=74%
KEGG_ARRHYTHMOGENIC_RIGHT_VENTRICULAR_CARDIOMYOPATHY_ARVC	KEGG_ARRHYTHMOGENIC_RIGHT_VENTRICULAR_CARDIOMYOPATHY_ARVC		28	0.371136	1.30079	0.116477	0.433217	1	846	tags=32%, list=11%, signal=36%
PENG_LEUCINE_DEPRIVATION_UP	PENG_LEUCINE_DEPRIVATION_UP		106	0.289655	1.30052	0.0464286	0.433062	1	948	tags=24%, list=12%, signal=26%
IKEDA_MIR30_TARGETS_DN	IKEDA_MIR30_TARGETS_DN		16	0.439614	1.29968	0.142857	0.434191	1	1879	tags=44%, list=24%, signal=57%
REACTOME_SIGNALING_BY_SCF_KIT	REACTOME_SIGNALING_BY_SCF_KIT		58	0.320936	1.29937	0.0764526	0.434174	1	1491	tags=33%, list=19%, signal=40%
RIZ_ERYTHROID_DIFFERENTIATION_12HR	RIZ_ERYTHROID_DIFFERENTIATION_12HR		19	0.425301	1.2982	0.156098	0.435934	1	1892	tags=63%, list=24%, signal=83%
DACOSTA_UV_RESPONSE_VIA_ERCC3_XPCS_UP	DACOSTA_UV_RESPONSE_VIA_ERCC3_XPCS_UP		18	0.425455	1.29803	0.168293	0.435561	1	1241	tags=33%, list=16%, signal=39%
WAMUNYOKOLI_OVARIAN_CANCER_LMP_DN	WAMUNYOKOLI_OVARIAN_CANCER_LMP_DN		91	0.295638	1.29742	0.0545455	0.436137	1	1286	tags=29%, list=16%, signal=34%
ZHOU_INFLAMMATORY_RESPONSE_LIVE_UP	ZHOU_INFLAMMATORY_RESPONSE_LIVE_UP		200	0.264648	1.29695	0.020202	0.436401	1	1487	tags=32%, list=19%, signal=38%
BANDRES_RESPONSE_TO_CARMUSTIN_MGMT_24HR_UP	BANDRES_RESPONSE_TO_CARMUSTIN_MGMT_24HR_UP		7	0.588127	1.29646	0.193317	0.436615	1	1261	tags=43%, list=16%, signal=51%
REACTOME_INTRINSIC_PATHWAY_FOR_APOPTOSIS	REACTOME_INTRINSIC_PATHWAY_FOR_APOPTOSIS		26	0.380624	1.29643	0.120344	0.435941	1	1115	tags=35%, list=14%, signal=40%
KENNY_CTNNB1_TARGETS_DN	KENNY_CTNNB1_TARGETS_DN		31	0.373601	1.29642	0.103448	0.435231	1	1523	tags=32%, list=19%, signal=40%
ITO_PTTG1_TARGETS_DN	ITO_PTTG1_TARGETS_DN		9	0.520027	1.2956	0.163895	0.436254	1	1905	tags=44%, list=24%, signal=58%
WIERENGA_STAT5A_TARGETS_GROUP1	WIERENGA_STAT5A_TARGETS_GROUP1		60	0.32226	1.29536	0.0792683	0.436076	1	1142	tags=33%, list=14%, signal=39%
REACTOME_SYNTHESIS_OF_BILE_ACIDS_AND_BILE_SALTS_VIA_7ALPHA_HYDROXYCHOLESTEROL	REACTOME_SYNTHESIS_OF_BILE_ACIDS_AND_BILE_SALTS_VIA_7ALPHA_HYDROXYCHOLESTEROL		6	0.608142	1.29516	0.192857	0.435823	1	787	tags=33%, list=10%, signal=37%
DOANE_RESPONSE_TO_ANDROGEN_UP	DOANE_RESPONSE_TO_ANDROGEN_UP		92	0.296857	1.29447	0.0489511	0.436612	1	1799	tags=36%, list=23%, signal=46%
BIOCARTA_IGF1_PATHWAY	BIOCARTA_IGF1_PATHWAY		18	0.428112	1.29438	0.123711	0.436078	1	1909	tags=67%, list=24%, signal=87%
REACTOME_SYNTHESIS_OF_PC	REACTOME_SYNTHESIS_OF_PC		9	0.529151	1.29412	0.197674	0.435893	1	1945	tags=67%, list=24%, signal=88%
VERRECCHIA_EARLY_RESPONSE_TO_TGFB1	VERRECCHIA_EARLY_RESPONSE_TO_TGFB1		32	0.366734	1.29381	0.107735	0.435748	1	1235	tags=31%, list=15%, signal=37%
REACTOME_CTNNB1_PHOSPHORYLATION_CASCADE	REACTOME_CTNNB1_PHOSPHORYLATION_CASCADE		15	0.445366	1.29319	0.165072	0.436329	1	2727	tags=53%, list=34%, signal=81%
DAVICIONI_PAX_FOXO1_SIGNATURE_IN_ARMS_DN	DAVICIONI_PAX_FOXO1_SIGNATURE_IN_ARMS_DN		6	0.596706	1.29314	0.19181	0.435723	1	655	tags=33%, list=8%, signal=36%
GHO_ATF5_TARGETS_UP	GHO_ATF5_TARGETS_UP		6	0.603468	1.29311	0.159389	0.435076	1	1362	tags=50%, list=17%, signal=60%
WANG_HCP_PROSTATE_CANCER	WANG_HCP_PROSTATE_CANCER		55	0.326725	1.29224	0.0878788	0.436131	1	655	tags=18%, list=8%, signal=20%
RASHI_RESPONSE_TO_IONIZING_RADIATION_3	RASHI_RESPONSE_TO_IONIZING_RADIATION_3		37	0.353059	1.29099	0.0980392	0.43821	1	1438	tags=32%, list=18%, signal=39%
BIOCARTA_IL6_PATHWAY	BIOCARTA_IL6_PATHWAY		19	0.42677	1.2901	0.164456	0.43938	1	1962	tags=58%, list=25%, signal=77%
KEGG_GAP_JUNCTION	KEGG_GAP_JUNCTION		42	0.34288	1.28955	0.11326	0.439922	1	791	tags=29%, list=10%, signal=32%
ACEVEDO_LIVER_CANCER_WITH_H3K9ME3_DN	ACEVEDO_LIVER_CANCER_WITH_H3K9ME3_DN		45	0.341134	1.28938	0.102493	0.439546	1	803	tags=22%, list=10%, signal=25%
PLASARI_TGFB1_SIGNALING_VIA_NFIC_1HR_DN	PLASARI_TGFB1_SIGNALING_VIA_NFIC_1HR_DN		48	0.335506	1.28927	0.11437	0.439041	1	1435	tags=29%, list=18%, signal=35%
BIOCARTA_NGF_PATHWAY	BIOCARTA_NGF_PATHWAY		15	0.457927	1.289	0.167464	0.438924	1	1909	tags=67%, list=24%, signal=87%
CASORELLI_APL_SECONDARY_VS_DE_NOVO_DN	CASORELLI_APL_SECONDARY_VS_DE_NOVO_DN		8	0.550358	1.28827	0.170163	0.439744	1	3048	tags=75%, list=38%, signal=121%
LABBE_TGFB1_TARGETS_UP	LABBE_TGFB1_TARGETS_UP		49	0.335077	1.28688	0.104615	0.442106	1	1680	tags=41%, list=21%, signal=51%
REACTOME_MHC_CLASS_II_ANTIGEN_PRESENTATION	REACTOME_MHC_CLASS_II_ANTIGEN_PRESENTATION		60	0.31455	1.28635	0.0726073	0.442609	1	1798	tags=27%, list=22%, signal=34%
MOOTHA_FFA_OXYDATION	MOOTHA_FFA_OXYDATION		19	0.413515	1.28524	0.134986	0.444313	1	1656	tags=32%, list=21%, signal=40%
BIOCARTA_FCER1_PATHWAY	BIOCARTA_FCER1_PATHWAY		34	0.354368	1.28439	0.123037	0.4454	1	1683	tags=41%, list=21%, signal=52%
CHANG_CORE_SERUM_RESPONSE_DN	CHANG_CORE_SERUM_RESPONSE_DN		129	0.278126	1.28356	0.0401606	0.44648	1	1854	tags=36%, list=23%, signal=46%
CAIRO_HEPATOBLASTOMA_CLASSES_DN	CAIRO_HEPATOBLASTOMA_CLASSES_DN		94	0.293455	1.28278	0.0676157	0.447371	1	1173	tags=29%, list=15%, signal=33%
BROWNE_HCMV_INFECTION_16HR_UP	BROWNE_HCMV_INFECTION_16HR_UP		153	0.270429	1.2824	0.0191388	0.447494	1	1428	tags=28%, list=18%, signal=34%
PEDERSEN_METASTASIS_BY_ERBB2_ISOFORM_5	PEDERSEN_METASTASIS_BY_ERBB2_ISOFORM_5		9	0.522722	1.28205	0.183962	0.44747	1	1608	tags=44%, list=20%, signal=56%
GENTILE_UV_RESPONSE_CLUSTER_D2	GENTILE_UV_RESPONSE_CLUSTER_D2		29	0.369714	1.28129	0.140449	0.448385	1	2831	tags=55%, list=35%, signal=85%
MARSON_FOXP3_TARGETS_UP	MARSON_FOXP3_TARGETS_UP		52	0.326269	1.28045	0.101587	0.44961	1	1162	tags=31%, list=15%, signal=36%
CLASPER_LYMPHATIC_VESSELS_DURING_METASTASIS_UP	CLASPER_LYMPHATIC_VESSELS_DURING_METASTASIS_UP		6	0.60357	1.28042	0.214912	0.448946	1	730	tags=67%, list=9%, signal=73%
PLASARI_TGFB1_TARGETS_10HR_UP	PLASARI_TGFB1_TARGETS_10HR_UP		94	0.293658	1.27963	0.0756014	0.450035	1	1859	tags=44%, list=23%, signal=56%
PID_VEGFR1_2_PATHWAY	PID_VEGFR1_2_PATHWAY		56	0.319386	1.27946	0.0782609	0.449694	1	1965	tags=43%, list=25%, signal=56%
PECE_MAMMARY_STEM_CELL_DN	PECE_MAMMARY_STEM_CELL_DN		85	0.296155	1.27866	0.0942761	0.450688	1	2353	tags=45%, list=29%, signal=63%
GUILLAUMOND_KLF10_TARGETS_UP	GUILLAUMOND_KLF10_TARGETS_UP		26	0.378538	1.27858	0.119777	0.450164	1	789	tags=27%, list=10%, signal=30%
TAKAO_RESPONSE_TO_UVB_RADIATION_UP	TAKAO_RESPONSE_TO_UVB_RADIATION_UP		71	0.304943	1.27668	0.073955	0.453485	1	2731	tags=41%, list=34%, signal=61%
BILD_SRC_ONCOGENIC_SIGNATURE	BILD_SRC_ONCOGENIC_SIGNATURE		42	0.343198	1.2762	0.110169	0.453838	1	1482	tags=33%, list=19%, signal=41%
SENESE_HDAC1_TARGETS_UP	SENESE_HDAC1_TARGETS_UP		292	0.247524	1.27551	0.00617284	0.454776	1	1810	tags=31%, list=23%, signal=38%
MIKKELSEN_MEF_ICP_WITH_H3K4ME3_AND_H3K27ME3	MIKKELSEN_MEF_ICP_WITH_H3K4ME3_AND_H3K27ME3		7	0.563343	1.27519	0.192488	0.454782	1	1308	tags=43%, list=16%, signal=51%
KIM_WT1_TARGETS_8HR_UP	KIM_WT1_TARGETS_8HR_UP		98	0.288694	1.27435	0.0571429	0.455964	1	1500	tags=30%, list=19%, signal=36%
MARKS_ACETYLATED_NON_HISTONE_PROTEINS	MARKS_ACETYLATED_NON_HISTONE_PROTEINS		11	0.496485	1.27394	0.182898	0.456186	1	1233	tags=27%, list=15%, signal=32%
LEE_TARGETS_OF_PTCH1_AND_SUFU_DN	LEE_TARGETS_OF_PTCH1_AND_SUFU_DN		28	0.376049	1.27336	0.133903	0.456747	1	1094	tags=32%, list=14%, signal=37%
HU_GENOTOXIC_DAMAGE_24HR	HU_GENOTOXIC_DAMAGE_24HR		26	0.388038	1.27334	0.134565	0.456084	1	2017	tags=50%, list=25%, signal=67%
AFFAR_YY1_TARGETS_UP	AFFAR_YY1_TARGETS_UP		92	0.288933	1.27272	0.0572391	0.456699	1	1699	tags=36%, list=21%, signal=45%
LAU_APOPTOSIS_CDKN2A_UP	LAU_APOPTOSIS_CDKN2A_UP		47	0.33037	1.27255	0.0889571	0.456332	1	876	tags=21%, list=11%, signal=24%
PID_GMCSF_PATHWAY	PID_GMCSF_PATHWAY		33	0.359574	1.27222	0.116343	0.456383	1	1964	tags=45%, list=25%, signal=60%
BURTON_ADIPOGENESIS_8	BURTON_ADIPOGENESIS_8		56	0.315437	1.27188	0.109718	0.45639	1	674	tags=18%, list=8%, signal=19%
ALONSO_METASTASIS_EMT_UP	ALONSO_METASTASIS_EMT_UP		17	0.436446	1.27162	0.168317	0.456222	1	1004	tags=41%, list=13%, signal=47%
NAKAMURA_METASTASIS	NAKAMURA_METASTASIS		22	0.405319	1.27132	0.149171	0.456214	1	525	tags=23%, list=7%, signal=24%
KIM_HYPOXIA	KIM_HYPOXIA		16	0.43372	1.27071	0.185864	0.456856	1	1620	tags=56%, list=20%, signal=70%
BOYAULT_LIVER_CANCER_SUBCLASS_G56_UP	BOYAULT_LIVER_CANCER_SUBCLASS_G56_UP		6	0.577636	1.26985	0.19469	0.458086	1	217	tags=33%, list=3%, signal=34%
WIKMAN_ASBESTOS_LUNG_CANCER_UP	WIKMAN_ASBESTOS_LUNG_CANCER_UP		10	0.504563	1.26983	0.193023	0.457441	1	748	tags=30%, list=9%, signal=33%
BENPORATH_NOS_TARGETS	BENPORATH_NOS_TARGETS		95	0.285967	1.26975	0.0584192	0.456916	1	1793	tags=32%, list=22%, signal=40%
GENTILE_RESPONSE_CLUSTER_D3	GENTILE_RESPONSE_CLUSTER_D3		52	0.323671	1.26932	0.0870871	0.457196	1	915	tags=19%, list=11%, signal=22%
STARK_PREFRONTAL_CORTEX_22Q11_DELETION_UP	STARK_PREFRONTAL_CORTEX_22Q11_DELETION_UP		120	0.27785	1.26932	0.0818965	0.456497	1	1738	tags=33%, list=22%, signal=41%
WANG_RESPONSE_TO_ANDROGEN_UP	WANG_RESPONSE_TO_ANDROGEN_UP		22	0.393942	1.26896	0.163889	0.456538	1	2337	tags=59%, list=29%, signal=83%
CHARAFE_BREAST_CANCER_LUMINAL_VS_MESENCHYMAL_UP	CHARAFE_BREAST_CANCER_LUMINAL_VS_MESENCHYMAL_UP		212	0.257248	1.26805	0.0265957	0.457794	1	814	tags=19%, list=10%, signal=21%
REACTOME_APOPTOSIS	REACTOME_APOPTOSIS		117	0.277141	1.26764	0.0686695	0.457911	1	1115	tags=19%, list=14%, signal=22%
REACTOME_CELL_CELL_JUNCTION_ORGANIZATION	REACTOME_CELL_CELL_JUNCTION_ORGANIZATION		16	0.438761	1.26756	0.148241	0.457383	1	1221	tags=56%, list=15%, signal=66%
JOHNSTONE_PARVB_TARGETS_2_DN	JOHNSTONE_PARVB_TARGETS_2_DN		233	0.254038	1.26722	0.0229885	0.457397	1	1916	tags=31%, list=24%, signal=40%
DIRMEIER_LMP1_RESPONSE_LATE_DN	DIRMEIER_LMP1_RESPONSE_LATE_DN		24	0.386167	1.26631	0.117801	0.458737	1	823	tags=25%, list=10%, signal=28%
DER_IFN_GAMMA_RESPONSE_DN	DER_IFN_GAMMA_RESPONSE_DN		6	0.596802	1.26587	0.191489	0.459011	1	70	tags=17%, list=1%, signal=17%
ZHANG_RESPONSE_TO_IKK_INHIBITOR_AND_TNF_UP	ZHANG_RESPONSE_TO_IKK_INHIBITOR_AND_TNF_UP		132	0.272986	1.26511	0.0533333	0.459991	1	1286	tags=30%, list=16%, signal=36%
BIOCARTA_EPO_PATHWAY	BIOCARTA_EPO_PATHWAY		16	0.431493	1.26479	0.156171	0.459992	1	1909	tags=56%, list=24%, signal=74%
REACTOME_AXON_GUIDANCE	REACTOME_AXON_GUIDANCE		127	0.273225	1.26462	0.055794	0.459689	1	1252	tags=25%, list=16%, signal=29%
KEGG_REGULATION_OF_AUTOPHAGY	KEGG_REGULATION_OF_AUTOPHAGY		18	0.419494	1.26393	0.154412	0.460541	1	1543	tags=33%, list=19%, signal=41%
AMIT_EGF_RESPONSE_120_MCF10A	AMIT_EGF_RESPONSE_120_MCF10A		22	0.399898	1.2639	0.149733	0.459917	1	1287	tags=32%, list=16%, signal=38%
ENK_UV_RESPONSE_KERATINOCYTE_UP	ENK_UV_RESPONSE_KERATINOCYTE_UP		350	0.240891	1.26341	0.00714286	0.460295	1	1199	tags=20%, list=15%, signal=22%
ZHANG_PROLIFERATING_VS_QUIESCENT	ZHANG_PROLIFERATING_VS_QUIESCENT		42	0.342313	1.26267	0.106109	0.461223	1	1254	tags=26%, list=16%, signal=31%
TERAO_AOX4_TARGETS_SKIN_DN	TERAO_AOX4_TARGETS_SKIN_DN		7	0.551609	1.26163	0.212195	0.462897	1	466	tags=43%, list=6%, signal=45%
RAO_BOUND_BY_SALL4	RAO_BOUND_BY_SALL4		115	0.27429	1.26141	0.0512821	0.462685	1	1657	tags=31%, list=21%, signal=39%
HOSHIDA_LIVER_CANCER_SURVIVAL_DN	HOSHIDA_LIVER_CANCER_SURVIVAL_DN		66	0.309225	1.26116	0.089172	0.462442	1	1435	tags=24%, list=18%, signal=29%
KANG_FLUOROURACIL_RESISTANCE_UP	KANG_FLUOROURACIL_RESISTANCE_UP		13	0.45429	1.26103	0.182927	0.462055	1	1525	tags=46%, list=19%, signal=57%
SMID_BREAST_CANCER_BASAL_DN	SMID_BREAST_CANCER_BASAL_DN		255	0.250282	1.25929	0.0361446	0.46518	1	1213	tags=28%, list=15%, signal=32%
REACTOME_ACTIVATION_OF_THE_AP1_FAMILY_OF_TRANSCRIPTION_FACTORS	REACTOME_ACTIVATION_OF_THE_AP1_FAMILY_OF_TRANSCRIPTION_FACTORS		8	0.532281	1.25918	0.212714	0.464732	1	1729	tags=75%, list=22%, signal=96%
DITTMER_PTHLH_TARGETS_DN	DITTMER_PTHLH_TARGETS_DN		56	0.31147	1.25837	0.11465	0.465824	1	1600	tags=30%, list=20%, signal=38%
MCMURRAY_TP53_HRAS_COOPERATION_RESPONSE_DN	MCMURRAY_TP53_HRAS_COOPERATION_RESPONSE_DN		25	0.386271	1.25796	0.149871	0.466132	1	1229	tags=36%, list=15%, signal=42%
TCGA_GLIOBLASTOMA_MUTATED	TCGA_GLIOBLASTOMA_MUTATED		5	0.622768	1.25768	0.231982	0.466063	1	1375	tags=60%, list=17%, signal=72%
CAIRO_HEPATOBLASTOMA_UP	CAIRO_HEPATOBLASTOMA_UP		134	0.271279	1.25765	0.044	0.465454	1	2079	tags=37%, list=26%, signal=49%
FISCHER_G1_S_CELL_CYCLE	FISCHER_G1_S_CELL_CYCLE		149	0.271907	1.25743	0.0512821	0.465225	1	1537	tags=25%, list=19%, signal=30%
WU_HBX_TARGETS_1_DN	WU_HBX_TARGETS_1_DN		18	0.420608	1.25705	0.162562	0.465413	1	1637	tags=44%, list=20%, signal=56%
BIOCARTA_PTEN_PATHWAY	BIOCARTA_PTEN_PATHWAY		15	0.435978	1.25626	0.168293	0.466619	1	1909	tags=60%, list=24%, signal=79%
WINTER_HYPOXIA_METAGENE	WINTER_HYPOXIA_METAGENE		140	0.264229	1.25516	0.0466102	0.468445	1	789	tags=21%, list=10%, signal=23%
PID_AURORA_A_PATHWAY	PID_AURORA_A_PATHWAY		27	0.374908	1.25506	0.135359	0.467997	1	1964	tags=37%, list=25%, signal=49%
WIERENGA_STAT5A_TARGETS_UP	WIERENGA_STAT5A_TARGETS_UP		107	0.283101	1.25426	0.0775194	0.469027	1	1173	tags=29%, list=15%, signal=34%
CHARAFE_BREAST_CANCER_LUMINAL_VS_MESENCHYMAL_DN	CHARAFE_BREAST_CANCER_LUMINAL_VS_MESENCHYMAL_DN		252	0.245826	1.25354	0.0176471	0.47009	1	1050	tags=22%, list=13%, signal=24%
FORTSCHEGGER_PHF8_TARGETS_UP	FORTSCHEGGER_PHF8_TARGETS_UP		154	0.262953	1.25347	0.0367347	0.469572	1	1229	tags=23%, list=15%, signal=26%
RIZ_ERYTHROID_DIFFERENTIATION_6HR	RIZ_ERYTHROID_DIFFERENTIATION_6HR		11	0.476339	1.25329	0.185542	0.469304	1	1117	tags=45%, list=14%, signal=53%
JACKSON_DNMT1_TARGETS_DN	JACKSON_DNMT1_TARGETS_DN		13	0.453471	1.25321	0.198454	0.468761	1	201	tags=15%, list=3%, signal=16%
REACTOME_SIGNALLING_BY_NGF	REACTOME_SIGNALLING_BY_NGF		161	0.261437	1.2529	0.0355556	0.468756	1	1965	tags=35%, list=25%, signal=45%
DELACROIX_RARG_BOUND_MEF	DELACROIX_RARG_BOUND_MEF		210	0.253518	1.25134	0.0374332	0.471647	1	793	tags=19%, list=10%, signal=20%
LIANG_SILENCED_BY_METHYLATION_UP	LIANG_SILENCED_BY_METHYLATION_UP		12	0.47323	1.25099	0.188725	0.471788	1	594	tags=33%, list=7%, signal=36%
RODRIGUES_NTN1_TARGETS_DN	RODRIGUES_NTN1_TARGETS_DN		85	0.283998	1.24983	0.077193	0.473563	1	1710	tags=34%, list=21%, signal=43%
KYNG_RESPONSE_TO_H2O2_VIA_ERCC6_DN	KYNG_RESPONSE_TO_H2O2_VIA_ERCC6_DN		34	0.351432	1.24938	0.141274	0.47393	1	783	tags=18%, list=10%, signal=19%
LU_AGING_BRAIN_UP	LU_AGING_BRAIN_UP		149	0.26488	1.2491	0.0636364	0.473806	1	1314	tags=28%, list=16%, signal=32%
LEE_LIVER_CANCER_MYC_E2F1_UP	LEE_LIVER_CANCER_MYC_E2F1_UP		33	0.356882	1.24856	0.128947	0.474281	1	526	tags=18%, list=7%, signal=19%
CHIARETTI_ACUTE_LYMPHOBLASTIC_LEUKEMIA_ZAP70	CHIARETTI_ACUTE_LYMPHOBLASTIC_LEUKEMIA_ZAP70		41	0.342087	1.24787	0.123249	0.475142	1	695	tags=22%, list=9%, signal=24%
REACTOME_SEMAPHORIN_INTERACTIONS	REACTOME_SEMAPHORIN_INTERACTIONS		46	0.32397	1.24767	0.132353	0.474909	1	753	tags=20%, list=9%, signal=21%
MONNIER_POSTRADIATION_TUMOR_ESCAPE_DN	MONNIER_POSTRADIATION_TUMOR_ESCAPE_DN		238	0.249398	1.24711	0.0342857	0.475442	1	1672	tags=32%, list=21%, signal=39%
KEGG_VIRAL_MYOCARDITIS	KEGG_VIRAL_MYOCARDITIS		27	0.372128	1.246	0.134565	0.477374	1	539	tags=22%, list=7%, signal=24%
BIOCARTA_TGFB_PATHWAY	BIOCARTA_TGFB_PATHWAY		14	0.439626	1.24574	0.189252	0.477269	1	2362	tags=64%, list=30%, signal=91%
LIN_MELANOMA_COPY_NUMBER_DN	LIN_MELANOMA_COPY_NUMBER_DN		31	0.357523	1.24495	0.140992	0.478306	1	2602	tags=48%, list=33%, signal=71%
HALLMARK_APOPTOSIS	HALLMARK_APOPTOSIS		117	0.267554	1.24355	0.0785124	0.480627	1	1413	tags=31%, list=18%, signal=37%
ST_JAK_STAT_PATHWAY	ST_JAK_STAT_PATHWAY		8	0.524969	1.24298	0.228028	0.481204	1	804	tags=50%, list=10%, signal=56%
BERENJENO_TRANSFORMED_BY_RHOA_REVERSIBLY_UP	BERENJENO_TRANSFORMED_BY_RHOA_REVERSIBLY_UP		5	0.611077	1.24264	0.234783	0.481218	1	1336	tags=60%, list=17%, signal=72%
ZHENG_FOXP3_TARGETS_IN_THYMUS_UP	ZHENG_FOXP3_TARGETS_IN_THYMUS_UP		146	0.260129	1.24256	0.0365854	0.480726	1	1826	tags=34%, list=23%, signal=44%
KEGG_VIBRIO_CHOLERAE_INFECTION	KEGG_VIBRIO_CHOLERAE_INFECTION		39	0.333188	1.24147	0.143662	0.482385	1	2676	tags=44%, list=33%, signal=65%
SCHURINGA_STAT5A_TARGETS_UP	SCHURINGA_STAT5A_TARGETS_UP		9	0.501279	1.24121	0.203883	0.482328	1	386	tags=33%, list=5%, signal=35%
MCCLUNG_COCAIN_REWARD_4WK	MCCLUNG_COCAIN_REWARD_4WK		46	0.327822	1.23936	0.130564	0.485806	1	1960	tags=43%, list=25%, signal=57%
PID_RAC1_PATHWAY	PID_RAC1_PATHWAY		46	0.330403	1.2393	0.139535	0.485251	1	1372	tags=28%, list=17%, signal=34%
HIRSCH_CELLULAR_TRANSFORMATION_SIGNATURE_DN	HIRSCH_CELLULAR_TRANSFORMATION_SIGNATURE_DN		63	0.30427	1.23887	0.118182	0.485568	1	1418	tags=27%, list=18%, signal=33%
LINDGREN_BLADDER_CANCER_HIGH_RECURRENCE	LINDGREN_BLADDER_CANCER_HIGH_RECURRENCE		26	0.373663	1.23863	0.178117	0.485476	1	450	tags=27%, list=6%, signal=28%
CHANDRAN_METASTASIS_TOP50_UP	CHANDRAN_METASTASIS_TOP50_UP		28	0.370318	1.23824	0.178478	0.485695	1	2090	tags=43%, list=26%, signal=58%
PID_MET_PATHWAY	PID_MET_PATHWAY		68	0.297848	1.23798	0.117834	0.485571	1	1722	tags=41%, list=22%, signal=52%
BANDRES_RESPONSE_TO_CARMUSTIN_MGMT_48HR_UP	BANDRES_RESPONSE_TO_CARMUSTIN_MGMT_48HR_UP		8	0.521656	1.23789	0.226636	0.485096	1	441	tags=25%, list=6%, signal=26%
ASTIER_INTEGRIN_SIGNALING	ASTIER_INTEGRIN_SIGNALING		36	0.341279	1.23752	0.14956	0.485225	1	1320	tags=31%, list=17%, signal=36%
KAMMINGA_SENESCENCE	KAMMINGA_SENESCENCE		25	0.374442	1.23712	0.153646	0.485507	1	2131	tags=44%, list=27%, signal=60%
LOPEZ_MESOTELIOMA_SURVIVAL_TIME_UP	LOPEZ_MESOTELIOMA_SURVIVAL_TIME_UP		12	0.464539	1.23711	0.208232	0.484864	1	1078	tags=33%, list=13%, signal=38%
HOELZEL_NF1_TARGETS_UP	HOELZEL_NF1_TARGETS_UP		52	0.313578	1.23646	0.1261	0.485598	1	1006	tags=29%, list=13%, signal=33%
WANG_PROSTATE_CANCER_ANDROGEN_INDEPENDENT	WANG_PROSTATE_CANCER_ANDROGEN_INDEPENDENT		42	0.330967	1.23644	0.122283	0.484951	1	1474	tags=31%, list=18%, signal=38%
SAKAI_CHRONIC_HEPATITIS_VS_LIVER_CANCER_DN	SAKAI_CHRONIC_HEPATITIS_VS_LIVER_CANCER_DN		18	0.404984	1.2364	0.180523	0.484386	1	1114	tags=39%, list=14%, signal=45%
KEGG_MAPK_SIGNALING_PATHWAY	KEGG_MAPK_SIGNALING_PATHWAY		163	0.256084	1.23619	0.0655022	0.484159	1	1729	tags=35%, list=22%, signal=44%
DISTECHE_ESCAPED_FROM_X_INACTIVATION	DISTECHE_ESCAPED_FROM_X_INACTIVATION		8	0.517085	1.236	0.236842	0.483943	1	2321	tags=50%, list=29%, signal=70%
TSENG_IRS1_TARGETS_DN	TSENG_IRS1_TARGETS_DN		67	0.29687	1.23594	0.105919	0.483381	1	679	tags=19%, list=8%, signal=21%
VANASSE_BCL2_TARGETS_UP	VANASSE_BCL2_TARGETS_UP		20	0.398308	1.2351	0.1975	0.484626	1	104	tags=15%, list=1%, signal=15%
PID_ECADHERIN_STABILIZATION_PATHWAY	PID_ECADHERIN_STABILIZATION_PATHWAY		26	0.365638	1.23433	0.174927	0.485621	1	476	tags=23%, list=6%, signal=24%
DOUGLAS_BMI1_TARGETS_UP	DOUGLAS_BMI1_TARGETS_UP		313	0.236582	1.23432	0.0378788	0.484978	1	1157	tags=20%, list=14%, signal=22%
PID_ATF2_PATHWAY	PID_ATF2_PATHWAY		37	0.338489	1.23381	0.165714	0.485498	1	1729	tags=49%, list=22%, signal=62%
GRANDVAUX_IRF3_TARGETS_DN	GRANDVAUX_IRF3_TARGETS_DN		10	0.487437	1.23328	0.211302	0.48594	1	1195	tags=40%, list=15%, signal=47%
PID_WNT_NONCANONICAL_PATHWAY	PID_WNT_NONCANONICAL_PATHWAY		22	0.39211	1.23319	0.169231	0.485508	1	2061	tags=59%, list=26%, signal=79%
REACTOME_MAP_KINASE_ACTIVATION_IN_TLR_CASCADE	REACTOME_MAP_KINASE_ACTIVATION_IN_TLR_CASCADE		40	0.331482	1.23285	0.135057	0.485559	1	1729	tags=38%, list=22%, signal=48%
SMID_BREAST_CANCER_RELAPSE_IN_BRAIN_DN	SMID_BREAST_CANCER_RELAPSE_IN_BRAIN_DN		33	0.344869	1.23257	0.145503	0.485501	1	912	tags=33%, list=11%, signal=37%
SCIAN_CELL_CYCLE_TARGETS_OF_TP53_AND_TP73_UP	SCIAN_CELL_CYCLE_TARGETS_OF_TP53_AND_TP73_UP		6	0.572211	1.23124	0.232019	0.487669	1	212	tags=33%, list=3%, signal=34%
RAMPON_ENRICHED_LEARNING_ENVIRONMENT_EARLY_UP	RAMPON_ENRICHED_LEARNING_ENVIRONMENT_EARLY_UP		10	0.488726	1.23108	0.221411	0.487377	1	927	tags=30%, list=12%, signal=34%
ZHAN_MULTIPLE_MYELOMA_CD1_DN	ZHAN_MULTIPLE_MYELOMA_CD1_DN		27	0.364703	1.23094	0.147309	0.487017	1	1076	tags=33%, list=13%, signal=38%
LEE_LIVER_CANCER_CIPROFIBRATE_DN	LEE_LIVER_CANCER_CIPROFIBRATE_DN		19	0.401848	1.2309	0.201511	0.486432	1	2102	tags=53%, list=26%, signal=71%
REACTOME_SIGNALING_BY_ERBB2	REACTOME_SIGNALING_BY_ERBB2		68	0.300863	1.23031	0.13289	0.487047	1	1965	tags=40%, list=25%, signal=52%
DARWICHE_PAPILLOMA_RISK_HIGH_VS_LOW_UP	DARWICHE_PAPILLOMA_RISK_HIGH_VS_LOW_UP		6	0.575722	1.22778	0.231441	0.491938	1	2229	tags=83%, list=28%, signal=115%
SARRIO_EPITHELIAL_MESENCHYMAL_TRANSITION_DN	SARRIO_EPITHELIAL_MESENCHYMAL_TRANSITION_DN		84	0.28498	1.22733	0.115894	0.492259	1	1416	tags=30%, list=18%, signal=36%
AMIT_EGF_RESPONSE_120_HELA	AMIT_EGF_RESPONSE_120_HELA		40	0.337057	1.22733	0.145604	0.491591	1	710	tags=25%, list=9%, signal=27%
CROMER_METASTASIS_DN	CROMER_METASTASIS_DN		50	0.313974	1.22731	0.143695	0.490947	1	1832	tags=34%, list=23%, signal=44%
RHEIN_ALL_GLUCOCORTICOID_THERAPY_UP	RHEIN_ALL_GLUCOCORTICOID_THERAPY_UP		48	0.316643	1.22704	0.150307	0.490884	1	865	tags=25%, list=11%, signal=28%
SASSON_RESPONSE_TO_FORSKOLIN_UP	SASSON_RESPONSE_TO_FORSKOLIN_UP		62	0.296219	1.22655	0.102389	0.49131	1	2060	tags=40%, list=26%, signal=54%
BROWNE_HCMV_INFECTION_20HR_UP	BROWNE_HCMV_INFECTION_20HR_UP		147	0.261437	1.2263	0.0550847	0.491183	1	2309	tags=42%, list=29%, signal=58%
REACTOME_TRANSPORT_OF_INORGANIC_CATIONS_ANIONS_AND_AMINO_ACIDS_OLIGOPEPTIDES	REACTOME_TRANSPORT_OF_INORGANIC_CATIONS_ANIONS_AND_AMINO_ACIDS_OLIGOPEPTIDES		43	0.322689	1.22563	0.160494	0.492046	1	1511	tags=40%, list=19%, signal=48%
MURAKAMI_UV_RESPONSE_6HR_UP	MURAKAMI_UV_RESPONSE_6HR_UP		25	0.37167	1.22548	0.167109	0.491691	1	710	tags=20%, list=9%, signal=22%
OUILLETTE_CLL_13Q14_DELETION_DN	OUILLETTE_CLL_13Q14_DELETION_DN		36	0.337978	1.22431	0.156695	0.493714	1	871	tags=28%, list=11%, signal=31%
REACTOME_ION_TRANSPORT_BY_P_TYPE_ATPASES	REACTOME_ION_TRANSPORT_BY_P_TYPE_ATPASES		17	0.408972	1.22358	0.196382	0.494736	1	1044	tags=41%, list=13%, signal=47%
REACTOME_ION_CHANNEL_TRANSPORT	REACTOME_ION_CHANNEL_TRANSPORT		17	0.408972	1.22284	0.188953	0.495747	1	1044	tags=41%, list=13%, signal=47%
REACTOME_TRAF6_MEDIATED_INDUCTION_OF_NFKB_AND_MAP_KINASES_UPON_TLR7_8_OR_9_ACTIVATION	REACTOME_TRAF6_MEDIATED_INDUCTION_OF_NFKB_AND_MAP_KINASES_UPON_TLR7_8_OR_9_ACTIVATION		61	0.301573	1.22256	0.142857	0.49566	1	1729	tags=33%, list=22%, signal=42%
LABBE_TARGETS_OF_TGFB1_AND_WNT3A_DN	LABBE_TARGETS_OF_TGFB1_AND_WNT3A_DN		54	0.308065	1.22133	0.140575	0.497828	1	1028	tags=28%, list=13%, signal=32%
REACTOME_DOWNSTREAM_TCR_SIGNALING	REACTOME_DOWNSTREAM_TCR_SIGNALING		21	0.381863	1.22131	0.192893	0.49722	1	2060	tags=52%, list=26%, signal=70%
KEGG_ALANINE_ASPARTATE_AND_GLUTAMATE_METABOLISM	KEGG_ALANINE_ASPARTATE_AND_GLUTAMATE_METABOLISM		19	0.392717	1.22029	0.181333	0.498935	1	929	tags=32%, list=12%, signal=36%
IVANOVA_HEMATOPOIESIS_STEM_CELL_LONG_TERM	IVANOVA_HEMATOPOIESIS_STEM_CELL_LONG_TERM		128	0.263334	1.21985	0.0758929	0.499316	1	1404	tags=27%, list=18%, signal=33%
FLECHNER_BIOPSY_KIDNEY_TRANSPLANT_OK_VS_DONOR_DN	FLECHNER_BIOPSY_KIDNEY_TRANSPLANT_OK_VS_DONOR_DN		18	0.403222	1.21974	0.18254	0.498876	1	887	tags=28%, list=11%, signal=31%
CHAUHAN_RESPONSE_TO_METHOXYESTRADIOL_DN	CHAUHAN_RESPONSE_TO_METHOXYESTRADIOL_DN		83	0.281318	1.2192	0.116279	0.499401	1	1812	tags=30%, list=23%, signal=39%
BLUM_RESPONSE_TO_SALIRASIB_UP	BLUM_RESPONSE_TO_SALIRASIB_UP		191	0.246799	1.21825	0.0273973	0.500909	1	1976	tags=34%, list=25%, signal=44%
HALLMARK_ESTROGEN_RESPONSE_LATE	HALLMARK_ESTROGEN_RESPONSE_LATE		118	0.272902	1.21819	0.0930233	0.500369	1	974	tags=22%, list=12%, signal=25%
GEORGES_TARGETS_OF_MIR192_AND_MIR215	GEORGES_TARGETS_OF_MIR192_AND_MIR215		570	0.220484	1.21809	0	0.499911	1	1635	tags=25%, list=20%, signal=29%
RODWELL_AGING_KIDNEY_NO_BLOOD_DN	RODWELL_AGING_KIDNEY_NO_BLOOD_DN		87	0.281253	1.21779	0.116279	0.499956	1	998	tags=21%, list=12%, signal=23%
FARMER_BREAST_CANCER_APOCRINE_VS_BASAL	FARMER_BREAST_CANCER_APOCRINE_VS_BASAL		188	0.251366	1.21755	0.0528846	0.499806	1	1247	tags=21%, list=16%, signal=24%
TURASHVILI_BREAST_DUCTAL_CARCINOMA_VS_DUCTAL_NORMAL_DN	TURASHVILI_BREAST_DUCTAL_CARCINOMA_VS_DUCTAL_NORMAL_DN		56	0.305509	1.21743	0.158228	0.499445	1	1619	tags=36%, list=20%, signal=44%
BIOCARTA_TCR_PATHWAY	BIOCARTA_TCR_PATHWAY		37	0.331676	1.21661	0.148148	0.500728	1	1375	tags=38%, list=17%, signal=45%
REACTOME_CELL_JUNCTION_ORGANIZATION	REACTOME_CELL_JUNCTION_ORGANIZATION		26	0.361462	1.21655	0.197772	0.500176	1	981	tags=35%, list=12%, signal=39%
WANG_TUMOR_INVASIVENESS_UP	WANG_TUMOR_INVASIVENESS_UP		295	0.234594	1.21635	0.025	0.499951	1	2136	tags=26%, list=27%, signal=34%
KEGG_PATHWAYS_IN_CANCER	KEGG_PATHWAYS_IN_CANCER		195	0.246422	1.21628	0.0248756	0.499415	1	1962	tags=34%, list=25%, signal=44%
XU_HGF_TARGETS_INDUCED_BY_AKT1_48HR_DN	XU_HGF_TARGETS_INDUCED_BY_AKT1_48HR_DN		12	0.449008	1.21439	0.227723	0.503122	1	2792	tags=50%, list=35%, signal=77%
HANSON_HRAS_SIGNALING_VIA_NFKB	HANSON_HRAS_SIGNALING_VIA_NFKB		7	0.534312	1.21335	0.238739	0.504884	1	2246	tags=71%, list=28%, signal=99%
CERIBELLI_GENES_INACTIVE_AND_BOUND_BY_NFY	CERIBELLI_GENES_INACTIVE_AND_BOUND_BY_NFY		15	0.423174	1.21236	0.220207	0.506496	1	912	tags=33%, list=11%, signal=38%
MCCLUNG_COCAINE_REWARD_5D	MCCLUNG_COCAINE_REWARD_5D		48	0.31667	1.21198	0.150396	0.506739	1	675	tags=19%, list=8%, signal=20%
FARMER_BREAST_CANCER_APOCRINE_VS_LUMINAL	FARMER_BREAST_CANCER_APOCRINE_VS_LUMINAL		176	0.24841	1.21157	0.0580913	0.507004	1	1211	tags=21%, list=15%, signal=24%
REACTOME_EGFR_DOWNREGULATION	REACTOME_EGFR_DOWNREGULATION		20	0.380076	1.21055	0.205811	0.508688	1	3033	tags=60%, list=38%, signal=96%
ONKEN_UVEAL_MELANOMA_DN	ONKEN_UVEAL_MELANOMA_DN		354	0.22886	1.2104	0.0149254	0.508365	1	1428	tags=23%, list=18%, signal=27%
REACTOME_REGULATION_OF_IFNA_SIGNALING	REACTOME_REGULATION_OF_IFNA_SIGNALING		11	0.44817	1.21001	0.241558	0.508585	1	881	tags=36%, list=11%, signal=41%
ZWANG_TRANSIENTLY_UP_BY_1ST_EGF_PULSE_ONLY	ZWANG_TRANSIENTLY_UP_BY_1ST_EGF_PULSE_ONLY		701	0.213346	1.20944	0	0.509299	1	1078	tags=19%, list=13%, signal=20%
HIRSCH_CELLULAR_TRANSFORMATION_SIGNATURE_UP	HIRSCH_CELLULAR_TRANSFORMATION_SIGNATURE_UP		164	0.255713	1.20884	0.0765766	0.510105	1	1663	tags=34%, list=21%, signal=42%
VANDESLUIS_NORMAL_EMBRYOS_DN	VANDESLUIS_NORMAL_EMBRYOS_DN		9	0.497227	1.20809	0.235698	0.51123	1	955	tags=33%, list=12%, signal=38%
REACTOME_TRIF_MEDIATED_TLR3_SIGNALING	REACTOME_TRIF_MEDIATED_TLR3_SIGNALING		60	0.298039	1.20791	0.141479	0.51102	1	2073	tags=43%, list=26%, signal=58%
REACTOME_CA_DEPENDENT_EVENTS	REACTOME_CA_DEPENDENT_EVENTS		20	0.389112	1.2079	0.214976	0.510381	1	1965	tags=45%, list=25%, signal=60%
MISSIAGLIA_REGULATED_BY_METHYLATION_UP	MISSIAGLIA_REGULATED_BY_METHYLATION_UP		73	0.291588	1.20784	0.111498	0.50985	1	1286	tags=27%, list=16%, signal=32%
WHITFIELD_CELL_CYCLE_G2	WHITFIELD_CELL_CYCLE_G2		121	0.265593	1.20728	0.092437	0.510539	1	1434	tags=23%, list=18%, signal=28%
PARK_HSC_MARKERS	PARK_HSC_MARKERS		38	0.328315	1.20675	0.167702	0.511187	1	1334	tags=32%, list=17%, signal=38%
ZHENG_RESPONSE_TO_ARSENITE_UP	ZHENG_RESPONSE_TO_ARSENITE_UP		8	0.519639	1.20622	0.252451	0.511743	1	308	tags=25%, list=4%, signal=26%
SAGIV_CD24_TARGETS_DN	SAGIV_CD24_TARGETS_DN		27	0.353073	1.20578	0.189702	0.512136	1	856	tags=26%, list=11%, signal=29%
KEGG_STEROID_BIOSYNTHESIS	KEGG_STEROID_BIOSYNTHESIS		11	0.455377	1.20453	0.246269	0.514366	1	1731	tags=27%, list=22%, signal=35%
ZHENG_FOXP3_TARGETS_IN_THYMUS_DN	ZHENG_FOXP3_TARGETS_IN_THYMUS_DN		5	0.602536	1.20438	0.25522	0.514081	1	813	tags=40%, list=10%, signal=45%
PEDRIOLI_MIR31_TARGETS_UP	PEDRIOLI_MIR31_TARGETS_UP		71	0.284558	1.20428	0.149466	0.513612	1	962	tags=27%, list=12%, signal=30%
PID_HEDGEHOG_GLI_PATHWAY	PID_HEDGEHOG_GLI_PATHWAY		39	0.328942	1.20408	0.161932	0.513394	1	2428	tags=46%, list=30%, signal=66%
HUMMEL_BURKITTS_LYMPHOMA_UP	HUMMEL_BURKITTS_LYMPHOMA_UP		22	0.378619	1.20221	0.201571	0.517075	1	900	tags=27%, list=11%, signal=31%
KANG_FLUOROURACIL_RESISTANCE_DN	KANG_FLUOROURACIL_RESISTANCE_DN		8	0.512037	1.20192	0.254042	0.51708	1	1054	tags=50%, list=13%, signal=58%
LUI_THYROID_CANCER_PAX8_PPARG_DN	LUI_THYROID_CANCER_PAX8_PPARG_DN		33	0.343261	1.20173	0.172507	0.516867	1	2948	tags=61%, list=37%, signal=96%
BIOCARTA_CCR3_PATHWAY	BIOCARTA_CCR3_PATHWAY		15	0.419843	1.20032	0.234828	0.51949	1	2192	tags=53%, list=27%, signal=73%
GOTZMANN_EPITHELIAL_TO_MESENCHYMAL_TRANSITION_DN	GOTZMANN_EPITHELIAL_TO_MESENCHYMAL_TRANSITION_DN		148	0.252954	1.1999	0.0733945	0.519853	1	1775	tags=29%, list=22%, signal=37%
GRUETZMANN_PANCREATIC_CANCER_DN	GRUETZMANN_PANCREATIC_CANCER_DN		112	0.264133	1.1991	0.11236	0.521054	1	1671	tags=29%, list=21%, signal=36%
DARWICHE_PAPILLOMA_PROGRESSION_RISK	DARWICHE_PAPILLOMA_PROGRESSION_RISK		36	0.322326	1.19836	0.170868	0.522067	1	891	tags=22%, list=11%, signal=25%
MASSARWEH_RESPONSE_TO_ESTRADIOL	MASSARWEH_RESPONSE_TO_ESTRADIOL		32	0.347119	1.19802	0.185286	0.522175	1	1115	tags=34%, list=14%, signal=40%
ZHENG_GLIOBLASTOMA_PLASTICITY_DN	ZHENG_GLIOBLASTOMA_PLASTICITY_DN		28	0.348153	1.19787	0.18018	0.521876	1	474	tags=21%, list=6%, signal=23%
KIM_WT1_TARGETS_UP	KIM_WT1_TARGETS_UP		123	0.260073	1.19728	0.110672	0.522663	1	1846	tags=33%, list=23%, signal=43%
KEGG_SPHINGOLIPID_METABOLISM	KEGG_SPHINGOLIPID_METABOLISM		25	0.360081	1.19705	0.182561	0.52255	1	659	tags=16%, list=8%, signal=17%
LINDSTEDT_DENDRITIC_CELL_MATURATION_B	LINDSTEDT_DENDRITIC_CELL_MATURATION_B		37	0.322108	1.19626	0.169355	0.523915	1	1719	tags=38%, list=22%, signal=48%
REICHERT_G1S_REGULATORS_AS_PI3K_TARGETS	REICHERT_G1S_REGULATORS_AS_PI3K_TARGETS		8	0.49867	1.19621	0.268182	0.523344	1	1078	tags=25%, list=13%, signal=29%
ST_P38_MAPK_PATHWAY	ST_P38_MAPK_PATHWAY		31	0.335983	1.19594	0.186111	0.523327	1	2060	tags=45%, list=26%, signal=61%
WAMUNYOKOLI_OVARIAN_CANCER_GRADES_1_2_UP	WAMUNYOKOLI_OVARIAN_CANCER_GRADES_1_2_UP		81	0.279194	1.19546	0.136986	0.523798	1	1535	tags=27%, list=19%, signal=33%
IVANOVA_HEMATOPOIESIS_MATURE_CELL	IVANOVA_HEMATOPOIESIS_MATURE_CELL		194	0.246668	1.19536	0.0641711	0.523378	1	1665	tags=27%, list=21%, signal=34%
WANG_LMO4_TARGETS_UP	WANG_LMO4_TARGETS_UP		230	0.239504	1.19481	0.0730337	0.524095	1	1121	tags=20%, list=14%, signal=23%
KEGG_COLORECTAL_CANCER	KEGG_COLORECTAL_CANCER		49	0.307028	1.19348	0.168224	0.526494	1	1375	tags=35%, list=17%, signal=42%
DAVICIONI_MOLECULAR_ARMS_VS_ERMS_UP	DAVICIONI_MOLECULAR_ARMS_VS_ERMS_UP		185	0.2466	1.19345	0.0883721	0.525915	1	1740	tags=32%, list=22%, signal=40%
PAPASPYRIDONOS_UNSTABLE_ATEROSCLEROTIC_PLAQUE_UP	PAPASPYRIDONOS_UNSTABLE_ATEROSCLEROTIC_PLAQUE_UP		37	0.331135	1.19234	0.19469	0.527895	1	980	tags=32%, list=12%, signal=37%
GARGALOVIC_RESPONSE_TO_OXIDIZED_PHOSPHOLIPIDS_LIGHTYELLOW_DN	GARGALOVIC_RESPONSE_TO_OXIDIZED_PHOSPHOLIPIDS_LIGHTYELLOW_DN		6	0.552645	1.19231	0.267123	0.5273	1	2322	tags=83%, list=29%, signal=117%
BERENJENO_ROCK_SIGNALING_NOT_VIA_RHOA_UP	BERENJENO_ROCK_SIGNALING_NOT_VIA_RHOA_UP		15	0.412773	1.1918	0.221411	0.527848	1	856	tags=27%, list=11%, signal=30%
PID_P53_REGULATION_PATHWAY	PID_P53_REGULATION_PATHWAY		53	0.300808	1.19145	0.17378	0.528089	1	2959	tags=51%, list=37%, signal=80%
OUILLETTE_CLL_13Q14_DELETION_UP	OUILLETTE_CLL_13Q14_DELETION_UP		45	0.317245	1.19026	0.171687	0.530272	1	1765	tags=33%, list=22%, signal=43%
BREUHAHN_GROWTH_FACTOR_SIGNALING_IN_LIVER_CANCER	BREUHAHN_GROWTH_FACTOR_SIGNALING_IN_LIVER_CANCER		14	0.421421	1.19023	0.227053	0.529677	1	1339	tags=50%, list=17%, signal=60%
FLECHNER_BIOPSY_KIDNEY_TRANSPLANT_REJECTED_VS_OK_DN	FLECHNER_BIOPSY_KIDNEY_TRANSPLANT_REJECTED_VS_OK_DN		335	0.229753	1.18947	0.025641	0.530773	1	1435	tags=21%, list=18%, signal=24%
MANTOVANI_VIRAL_GPCR_SIGNALING_DN	MANTOVANI_VIRAL_GPCR_SIGNALING_DN		24	0.365976	1.18917	0.219577	0.530885	1	1717	tags=42%, list=21%, signal=53%
DANG_MYC_TARGETS_DN	DANG_MYC_TARGETS_DN		27	0.348741	1.18869	0.196335	0.53145	1	1127	tags=33%, list=14%, signal=39%
GRAHAM_NORMAL_QUIESCENT_VS_NORMAL_DIVIDING_UP	GRAHAM_NORMAL_QUIESCENT_VS_NORMAL_DIVIDING_UP		38	0.326381	1.18859	0.190751	0.530992	1	912	tags=34%, list=11%, signal=38%
SUBTIL_PROGESTIN_TARGETS	SUBTIL_PROGESTIN_TARGETS		24	0.360142	1.18836	0.210526	0.530879	1	1914	tags=46%, list=24%, signal=60%
FOSTER_TOLERANT_MACROPHAGE_DN	FOSTER_TOLERANT_MACROPHAGE_DN		293	0.229577	1.18749	0.035461	0.532258	1	1151	tags=23%, list=14%, signal=26%
SUH_COEXPRESSED_WITH_ID1_AND_ID2_UP	SUH_COEXPRESSED_WITH_ID1_AND_ID2_UP		16	0.409015	1.18686	0.23219	0.533256	1	1597	tags=50%, list=20%, signal=62%
MARZEC_IL2_SIGNALING_DN	MARZEC_IL2_SIGNALING_DN		23	0.364494	1.18634	0.226415	0.533824	1	2309	tags=52%, list=29%, signal=73%
IGARASHI_ATF4_TARGETS_DN	IGARASHI_ATF4_TARGETS_DN		53	0.297701	1.18624	0.148936	0.533405	1	1385	tags=25%, list=17%, signal=29%
PEDERSEN_TARGETS_OF_611CTF_ISOFORM_OF_ERBB2	PEDERSEN_TARGETS_OF_611CTF_ISOFORM_OF_ERBB2		38	0.326569	1.18527	0.185841	0.535163	1	655	tags=26%, list=8%, signal=29%
ZHAN_V1_LATE_DIFFERENTIATION_GENES_UP	ZHAN_V1_LATE_DIFFERENTIATION_GENES_UP		26	0.353669	1.18483	0.217877	0.535525	1	1424	tags=31%, list=18%, signal=37%
PID_HES_HEY_PATHWAY	PID_HES_HEY_PATHWAY		29	0.337293	1.18401	0.202817	0.536885	1	1962	tags=41%, list=25%, signal=55%
VERNELL_RETINOBLASTOMA_PATHWAY_DN	VERNELL_RETINOBLASTOMA_PATHWAY_DN		9	0.482585	1.18375	0.274648	0.536873	1	469	tags=22%, list=6%, signal=24%
YEMELYANOV_GR_TARGETS_DN	YEMELYANOV_GR_TARGETS_DN		7	0.527536	1.18374	0.273364	0.536245	1	1233	tags=29%, list=15%, signal=34%
WANG_TUMOR_INVASIVENESS_DN	WANG_TUMOR_INVASIVENESS_DN		167	0.245684	1.18373	0.0742358	0.535601	1	2103	tags=32%, list=26%, signal=43%
PID_ALK2_PATHWAY	PID_ALK2_PATHWAY		6	0.550244	1.18304	0.277419	0.536651	1	1892	tags=67%, list=24%, signal=87%
VISALA_RESPONSE_TO_HEAT_SHOCK_AND_AGING_UP	VISALA_RESPONSE_TO_HEAT_SHOCK_AND_AGING_UP		9	0.486315	1.18276	0.260771	0.536613	1	442	tags=22%, list=6%, signal=23%
TIEN_INTESTINE_PROBIOTICS_6HR_UP	TIEN_INTESTINE_PROBIOTICS_6HR_UP		47	0.304839	1.1823	0.16035	0.53713	1	3026	tags=64%, list=38%, signal=102%
WANG_CLIM2_TARGETS_UP	WANG_CLIM2_TARGETS_UP		133	0.253153	1.18217	0.114894	0.536784	1	1743	tags=29%, list=22%, signal=37%
REACTOME_PREFOLDIN_MEDIATED_TRANSFER_OF_SUBSTRATE_TO_CCT_TRIC	REACTOME_PREFOLDIN_MEDIATED_TRANSFER_OF_SUBSTRATE_TO_CCT_TRIC		17	0.408297	1.18215	0.241627	0.536187	1	525	tags=18%, list=7%, signal=19%
WANG_NEOPLASTIC_TRANSFORMATION_BY_CCND1_MYC	WANG_NEOPLASTIC_TRANSFORMATION_BY_CCND1_MYC		7	0.532613	1.18189	0.267735	0.536158	1	940	tags=57%, list=12%, signal=65%
ST_B_CELL_ANTIGEN_RECEPTOR	ST_B_CELL_ANTIGEN_RECEPTOR		34	0.338872	1.18185	0.222527	0.535597	1	791	tags=26%, list=10%, signal=29%
GUTIERREZ_WALDENSTROEMS_MACROGLOBULINEMIA_1_DN	GUTIERREZ_WALDENSTROEMS_MACROGLOBULINEMIA_1_DN		7	0.519385	1.18184	0.288503	0.534959	1	123	tags=29%, list=2%, signal=29%
BIOCARTA_NFAT_PATHWAY	BIOCARTA_NFAT_PATHWAY		31	0.335034	1.18149	0.186441	0.535184	1	2397	tags=52%, list=30%, signal=73%
PID_RHOA_PATHWAY	PID_RHOA_PATHWAY		35	0.328567	1.18069	0.226913	0.536429	1	2422	tags=54%, list=30%, signal=78%
DAZARD_RESPONSE_TO_UV_SCC_DN	DAZARD_RESPONSE_TO_UV_SCC_DN		90	0.267961	1.18063	0.15331	0.535904	1	1862	tags=29%, list=23%, signal=37%
BIOCARTA_BCR_PATHWAY	BIOCARTA_BCR_PATHWAY		29	0.339488	1.18055	0.201754	0.53545	1	1233	tags=34%, list=15%, signal=41%
NIKOLSKY_BREAST_CANCER_14Q22_AMPLICON	NIKOLSKY_BREAST_CANCER_14Q22_AMPLICON		8	0.506084	1.18029	0.263761	0.535442	1	433	tags=38%, list=5%, signal=40%
MUELLER_COMMON_TARGETS_OF_AML_FUSIONS_DN	MUELLER_COMMON_TARGETS_OF_AML_FUSIONS_DN		13	0.441219	1.17995	0.232227	0.535602	1	915	tags=38%, list=11%, signal=43%
CAIRO_PML_TARGETS_BOUND_BY_MYC_DN	CAIRO_PML_TARGETS_BOUND_BY_MYC_DN		8	0.503294	1.17983	0.291971	0.535229	1	680	tags=38%, list=9%, signal=41%
NAKAMURA_TUMOR_ZONE_PERIPHERAL_VS_CENTRAL_DN	NAKAMURA_TUMOR_ZONE_PERIPHERAL_VS_CENTRAL_DN		319	0.227819	1.17905	0.0526316	0.536409	1	1620	tags=26%, list=20%, signal=31%
GREGORY_SYNTHETIC_LETHAL_WITH_IMATINIB	GREGORY_SYNTHETIC_LETHAL_WITH_IMATINIB		80	0.270625	1.17853	0.171053	0.537027	1	1631	tags=34%, list=20%, signal=42%
REACTOME_SIGNALING_BY_FGFR1_FUSION_MUTANTS	REACTOME_SIGNALING_BY_FGFR1_FUSION_MUTANTS		16	0.409403	1.17827	0.244389	0.536989	1	1962	tags=44%, list=25%, signal=58%
SCHAEFFER_PROSTATE_DEVELOPMENT_AND_CANCER_BOX1_UP	SCHAEFFER_PROSTATE_DEVELOPMENT_AND_CANCER_BOX1_UP		11	0.448828	1.17809	0.263403	0.536768	1	2181	tags=45%, list=27%, signal=62%
BOYLAN_MULTIPLE_MYELOMA_D_UP	BOYLAN_MULTIPLE_MYELOMA_D_UP		50	0.302351	1.17786	0.171598	0.536635	1	821	tags=20%, list=10%, signal=22%
REACTOME_RECYCLING_PATHWAY_OF_L1	REACTOME_RECYCLING_PATHWAY_OF_L1		19	0.384817	1.17708	0.243523	0.537882	1	1738	tags=32%, list=22%, signal=40%
SHEN_SMARCA2_TARGETS_UP	SHEN_SMARCA2_TARGETS_UP		323	0.226897	1.17693	0.0833333	0.53758	1	2424	tags=36%, list=30%, signal=49%
WAKABAYASHI_ADIPOGENESIS_PPARG_RXRA_BOUND_8D	WAKABAYASHI_ADIPOGENESIS_PPARG_RXRA_BOUND_8D		553	0.214819	1.17605	0.0126582	0.539055	1	1676	tags=26%, list=21%, signal=30%
BIOCARTA_P53HYPOXIA_PATHWAY	BIOCARTA_P53HYPOXIA_PATHWAY		16	0.407243	1.17599	0.252427	0.538549	1	2644	tags=44%, list=33%, signal=65%
BOYAULT_LIVER_CANCER_SUBCLASS_G12_UP	BOYAULT_LIVER_CANCER_SUBCLASS_G12_UP		28	0.338445	1.17551	0.19891	0.539034	1	1960	tags=39%, list=25%, signal=52%
BIOCARTA_41BB_PATHWAY	BIOCARTA_41BB_PATHWAY		13	0.435119	1.17538	0.265151	0.538717	1	2542	tags=62%, list=32%, signal=90%
MILI_PSEUDOPODIA_HAPTOTAXIS_DN	MILI_PSEUDOPODIA_HAPTOTAXIS_DN		480	0.219338	1.17518	0.0309278	0.538561	1	1949	tags=30%, list=24%, signal=37%
VERRECCHIA_RESPONSE_TO_TGFB1_C4	VERRECCHIA_RESPONSE_TO_TGFB1_C4		8	0.487322	1.17482	0.258064	0.538786	1	779	tags=25%, list=10%, signal=28%
PID_ARF_3PATHWAY	PID_ARF_3PATHWAY		15	0.417365	1.17462	0.243119	0.538653	1	3371	tags=73%, list=42%, signal=127%
BRACHAT_RESPONSE_TO_CISPLATIN	BRACHAT_RESPONSE_TO_CISPLATIN		17	0.388437	1.17328	0.259804	0.541199	1	592	tags=29%, list=7%, signal=32%
GRAHAM_CML_QUIESCENT_VS_CML_DIVIDING_UP	GRAHAM_CML_QUIESCENT_VS_CML_DIVIDING_UP		9	0.473198	1.17284	0.250597	0.541574	1	1286	tags=44%, list=16%, signal=53%
BIOCARTA_CXCR4_PATHWAY	BIOCARTA_CXCR4_PATHWAY		17	0.401984	1.17206	0.238916	0.54275	1	1683	tags=47%, list=21%, signal=59%
RAMPON_ENRICHED_LEARNING_ENVIRONMENT_EARLY_DN	RAMPON_ENRICHED_LEARNING_ENVIRONMENT_EARLY_DN		8	0.490829	1.17185	0.280543	0.542609	1	1483	tags=25%, list=19%, signal=31%
HOEGERKORP_CD44_TARGETS_TEMPORAL_UP	HOEGERKORP_CD44_TARGETS_TEMPORAL_UP		6	0.543326	1.17159	0.258929	0.542614	1	1606	tags=50%, list=20%, signal=63%
LIN_NPAS4_TARGETS_UP	LIN_NPAS4_TARGETS_UP		93	0.263446	1.17089	0.148734	0.543736	1	1596	tags=27%, list=20%, signal=33%
TOOKER_GEMCITABINE_RESISTANCE_DN	TOOKER_GEMCITABINE_RESISTANCE_DN		85	0.270467	1.17087	0.165517	0.543142	1	952	tags=18%, list=12%, signal=20%
WHITFIELD_CELL_CYCLE_S	WHITFIELD_CELL_CYCLE_S		101	0.260537	1.17083	0.167273	0.542633	1	1792	tags=28%, list=22%, signal=35%
LINDSTEDT_DENDRITIC_CELL_MATURATION_C	LINDSTEDT_DENDRITIC_CELL_MATURATION_C		46	0.301329	1.17061	0.168285	0.542513	1	1117	tags=26%, list=14%, signal=30%
BROWNE_HCMV_INFECTION_6HR_DN	BROWNE_HCMV_INFECTION_6HR_DN		101	0.262748	1.17048	0.137795	0.542209	1	1623	tags=32%, list=20%, signal=39%
KUWANO_RNA_STABILIZED_BY_NO	KUWANO_RNA_STABILIZED_BY_NO		7	0.525683	1.17008	0.262931	0.542489	1	1920	tags=57%, list=24%, signal=75%
SA_TRKA_RECEPTOR	SA_TRKA_RECEPTOR		13	0.426781	1.16962	0.262255	0.542907	1	1909	tags=54%, list=24%, signal=71%
REACTOME_REGULATION_OF_SIGNALING_BY_CBL	REACTOME_REGULATION_OF_SIGNALING_BY_CBL		15	0.408989	1.16855	0.242188	0.544756	1	2207	tags=53%, list=28%, signal=74%
RODWELL_AGING_KIDNEY_DN	RODWELL_AGING_KIDNEY_DN		78	0.274459	1.16851	0.169935	0.544208	1	904	tags=19%, list=11%, signal=21%
LEE_AGING_NEOCORTEX_UP	LEE_AGING_NEOCORTEX_UP		63	0.291848	1.16737	0.176656	0.546312	1	1095	tags=24%, list=14%, signal=27%
COLDREN_GEFITINIB_RESISTANCE_UP	COLDREN_GEFITINIB_RESISTANCE_UP		56	0.289882	1.16684	0.179104	0.546922	1	974	tags=21%, list=12%, signal=24%
PID_S1P_S1P2_PATHWAY	PID_S1P_S1P2_PATHWAY		17	0.393465	1.16679	0.268421	0.546411	1	1749	tags=59%, list=22%, signal=75%
SHIPP_DLBCL_VS_FOLLICULAR_LYMPHOMA_UP	SHIPP_DLBCL_VS_FOLLICULAR_LYMPHOMA_UP		42	0.308873	1.16677	0.20442	0.545833	1	678	tags=17%, list=8%, signal=18%
BARRIER_CANCER_RELAPSE_TUMOR_SAMPLE_UP	BARRIER_CANCER_RELAPSE_TUMOR_SAMPLE_UP		12	0.437437	1.16593	0.233831	0.547242	1	1883	tags=42%, list=24%, signal=54%
LE_EGR2_TARGETS_DN	LE_EGR2_TARGETS_DN		57	0.29972	1.16545	0.224756	0.547662	1	844	tags=25%, list=11%, signal=27%
IIZUKA_LIVER_CANCER_PROGRESSION_G1_G2_UP	IIZUKA_LIVER_CANCER_PROGRESSION_G1_G2_UP		8	0.48831	1.16538	0.281755	0.54722	1	218	tags=25%, list=3%, signal=26%
ACEVEDO_LIVER_CANCER_DN	ACEVEDO_LIVER_CANCER_DN		291	0.22556	1.16496	0.0466667	0.547601	1	1857	tags=30%, list=23%, signal=38%
RODRIGUES_NTN1_TARGETS_UP	RODRIGUES_NTN1_TARGETS_UP		5	0.567122	1.16407	0.336449	0.549207	1	972	tags=40%, list=12%, signal=46%
LIANG_HEMATOPOIESIS_STEM_CELL_NUMBER_LARGE_VS_TINY_DN	LIANG_HEMATOPOIESIS_STEM_CELL_NUMBER_LARGE_VS_TINY_DN		30	0.331068	1.16278	0.235897	0.55167	1	883	tags=23%, list=11%, signal=26%
GENTILE_UV_RESPONSE_CLUSTER_D7	GENTILE_UV_RESPONSE_CLUSTER_D7		32	0.332948	1.16217	0.236769	0.552488	1	543	tags=16%, list=7%, signal=17%
DORSAM_HOXA9_TARGETS_DN	DORSAM_HOXA9_TARGETS_DN		27	0.341682	1.16192	0.220386	0.552462	1	1922	tags=59%, list=24%, signal=78%
BIOCARTA_GATA3_PATHWAY	BIOCARTA_GATA3_PATHWAY		9	0.483245	1.16129	0.27972	0.553334	1	2576	tags=78%, list=32%, signal=115%
ACEVEDO_LIVER_TUMOR_VS_NORMAL_ADJACENT_TISSUE_DN	ACEVEDO_LIVER_TUMOR_VS_NORMAL_ADJACENT_TISSUE_DN		130	0.246502	1.16079	0.115556	0.553893	1	1608	tags=29%, list=20%, signal=36%
NADLER_HYPERGLYCEMIA_AT_OBESITY	NADLER_HYPERGLYCEMIA_AT_OBESITY		40	0.310799	1.16002	0.198225	0.555107	1	263	tags=13%, list=3%, signal=13%
IVANOVSKA_MIR106B_TARGETS	IVANOVSKA_MIR106B_TARGETS		62	0.280373	1.15933	0.208824	0.556106	1	2198	tags=37%, list=27%, signal=51%
TSENG_ADIPOGENIC_POTENTIAL_UP	TSENG_ADIPOGENIC_POTENTIAL_UP		9	0.471811	1.15848	0.280182	0.557596	1	1427	tags=56%, list=18%, signal=68%
BENPORATH_SOX2_TARGETS	BENPORATH_SOX2_TARGETS		456	0.215178	1.15806	0.0265487	0.558042	1	1793	tags=27%, list=22%, signal=33%
FERRARI_RESPONSE_TO_FENRETINIDE_UP	FERRARI_RESPONSE_TO_FENRETINIDE_UP		12	0.43509	1.15656	0.272727	0.560947	1	1385	tags=58%, list=17%, signal=70%
PID_NFAT_TFPATHWAY	PID_NFAT_TFPATHWAY		24	0.347877	1.15635	0.231959	0.560867	1	1245	tags=38%, list=16%, signal=44%
HUTTMANN_B_CLL_POOR_SURVIVAL_DN	HUTTMANN_B_CLL_POOR_SURVIVAL_DN		41	0.307334	1.1561	0.218232	0.560822	1	912	tags=27%, list=11%, signal=30%
SEMENZA_HIF1_TARGETS	SEMENZA_HIF1_TARGETS		20	0.36383	1.15599	0.236504	0.560413	1	641	tags=25%, list=8%, signal=27%
FRASOR_RESPONSE_TO_ESTRADIOL_DN	FRASOR_RESPONSE_TO_ESTRADIOL_DN		41	0.309103	1.15488	0.20339	0.562559	1	1014	tags=32%, list=13%, signal=36%
YAMANAKA_GLIOBLASTOMA_SURVIVAL_DN	YAMANAKA_GLIOBLASTOMA_SURVIVAL_DN		5	0.556316	1.15464	0.304904	0.562488	1	1075	tags=40%, list=13%, signal=46%
MCGOWAN_RSP6_TARGETS_UP	MCGOWAN_RSP6_TARGETS_UP		6	0.524592	1.15434	0.273563	0.56262	1	89	tags=17%, list=1%, signal=17%
BIOCARTA_BIOPEPTIDES_PATHWAY	BIOCARTA_BIOPEPTIDES_PATHWAY		33	0.327389	1.15388	0.246988	0.563108	1	1962	tags=48%, list=25%, signal=64%
ST_JNK_MAPK_PATHWAY	ST_JNK_MAPK_PATHWAY		30	0.332601	1.15303	0.237822	0.564528	1	1254	tags=27%, list=16%, signal=32%
FUJIWARA_PARK2_IN_LIVER_CANCER_UP	FUJIWARA_PARK2_IN_LIVER_CANCER_UP		5	0.560158	1.1528	0.32	0.564472	1	209	tags=20%, list=3%, signal=21%
FLECHNER_BIOPSY_KIDNEY_TRANSPLANT_OK_VS_DONOR_UP	FLECHNER_BIOPSY_KIDNEY_TRANSPLANT_OK_VS_DONOR_UP		397	0.217208	1.15271	0.025641	0.56408	1	1435	tags=22%, list=18%, signal=25%
SIG_REGULATION_OF_THE_ACTIN_CYTOSKELETON_BY_RHO_GTPASES	SIG_REGULATION_OF_THE_ACTIN_CYTOSKELETON_BY_RHO_GTPASES		23	0.360512	1.15269	0.254098	0.563501	1	2422	tags=43%, list=30%, signal=62%
KIM_BIPOLAR_DISORDER_OLIGODENDROCYTE_DENSITY_CORR_UP	KIM_BIPOLAR_DISORDER_OLIGODENDROCYTE_DENSITY_CORR_UP		497	0.211359	1.15227	0.0210526	0.563949	1	2528	tags=35%, list=32%, signal=48%
SARTIPY_NORMAL_AT_INSULIN_RESISTANCE_UP	SARTIPY_NORMAL_AT_INSULIN_RESISTANCE_UP		24	0.356244	1.15188	0.2325	0.564311	1	525	tags=25%, list=7%, signal=27%
BANDRES_RESPONSE_TO_CARMUSTIN_WITHOUT_MGMT_48HR_DN	BANDRES_RESPONSE_TO_CARMUSTIN_WITHOUT_MGMT_48HR_DN		18	0.385351	1.15131	0.25187	0.565135	1	334	tags=17%, list=4%, signal=17%
WANG_BARRETTS_ESOPHAGUS_AND_ESOPHAGUS_CANCER_UP	WANG_BARRETTS_ESOPHAGUS_AND_ESOPHAGUS_CANCER_UP		8	0.494151	1.15114	0.291111	0.56494	1	1096	tags=38%, list=14%, signal=43%
ACEVEDO_NORMAL_TISSUE_ADJACENT_TO_LIVER_TUMOR_UP	ACEVEDO_NORMAL_TISSUE_ADJACENT_TO_LIVER_TUMOR_UP		108	0.2527	1.15112	0.197183	0.564373	1	2592	tags=45%, list=32%, signal=66%
GERY_CEBP_TARGETS	GERY_CEBP_TARGETS		76	0.273456	1.15093	0.201258	0.564192	1	856	tags=20%, list=11%, signal=22%
POMEROY_MEDULLOBLASTOMA_DESMOPLASIC_VS_CLASSIC_UP	POMEROY_MEDULLOBLASTOMA_DESMOPLASIC_VS_CLASSIC_UP		34	0.324426	1.15068	0.249275	0.564149	1	1645	tags=29%, list=21%, signal=37%
REN_ALVEOLAR_RHABDOMYOSARCOMA_DN	REN_ALVEOLAR_RHABDOMYOSARCOMA_DN		301	0.221432	1.15054	0.10596	0.563872	1	1852	tags=31%, list=23%, signal=39%
PID_ARF6_TRAFFICKING_PATHWAY	PID_ARF6_TRAFFICKING_PATHWAY		33	0.326503	1.15045	0.238606	0.563478	1	596	tags=24%, list=7%, signal=26%
JUBAN_TARGETS_OF_SPI1_AND_FLI1_UP	JUBAN_TARGETS_OF_SPI1_AND_FLI1_UP		86	0.269443	1.15008	0.19788	0.563738	1	1716	tags=34%, list=21%, signal=42%
TIAN_TNF_SIGNALING_VIA_NFKB	TIAN_TNF_SIGNALING_VIA_NFKB		16	0.392017	1.14954	0.268409	0.56442	1	1719	tags=38%, list=22%, signal=48%
REACTOME_CASPASE_MEDIATED_CLEAVAGE_OF_CYTOSKELETAL_PROTEINS	REACTOME_CASPASE_MEDIATED_CLEAVAGE_OF_CYTOSKELETAL_PROTEINS		9	0.455068	1.14895	0.301802	0.565213	1	1427	tags=44%, list=18%, signal=54%
REACTOME_ROLE_OF_DCC_IN_REGULATING_APOPTOSIS	REACTOME_ROLE_OF_DCC_IN_REGULATING_APOPTOSIS		5	0.56749	1.14876	0.316008	0.565055	1	1961	tags=60%, list=25%, signal=79%
GAUSSMANN_MLL_AF4_FUSION_TARGETS_D_UP	GAUSSMANN_MLL_AF4_FUSION_TARGETS_D_UP		11	0.43837	1.14842	0.293689	0.565219	1	1746	tags=36%, list=22%, signal=46%
XU_GH1_EXOGENOUS_TARGETS_UP	XU_GH1_EXOGENOUS_TARGETS_UP		30	0.332855	1.14829	0.220708	0.56494	1	1245	tags=30%, list=16%, signal=35%
MACLACHLAN_BRCA1_TARGETS_UP	MACLACHLAN_BRCA1_TARGETS_UP		17	0.386126	1.14813	0.258794	0.564666	1	416	tags=18%, list=5%, signal=19%
ZHAN_MULTIPLE_MYELOMA_MF_DN	ZHAN_MULTIPLE_MYELOMA_MF_DN		20	0.3627	1.1478	0.286432	0.564877	1	1017	tags=30%, list=13%, signal=34%
KOYAMA_SEMA3B_TARGETS_DN	KOYAMA_SEMA3B_TARGETS_DN		217	0.231205	1.14775	0.101695	0.564387	1	1512	tags=24%, list=19%, signal=29%
VANTVEER_BREAST_CANCER_BRCA1_DN	VANTVEER_BREAST_CANCER_BRCA1_DN		15	0.3984	1.14761	0.267327	0.564107	1	2516	tags=53%, list=31%, signal=78%
ZHU_SKIL_TARGETS_UP	ZHU_SKIL_TARGETS_UP		10	0.44684	1.14706	0.324519	0.564747	1	2092	tags=60%, list=26%, signal=81%
KIM_GERMINAL_CENTER_T_HELPER_DN	KIM_GERMINAL_CENTER_T_HELPER_DN		12	0.428876	1.14657	0.272941	0.565282	1	1155	tags=50%, list=14%, signal=58%
JIANG_TIP30_TARGETS_UP	JIANG_TIP30_TARGETS_UP		29	0.337288	1.14576	0.245455	0.566603	1	1565	tags=41%, list=20%, signal=51%
JOHANSSON_BRAIN_CANCER_EARLY_VS_LATE_DN	JOHANSSON_BRAIN_CANCER_EARLY_VS_LATE_DN		30	0.339312	1.14538	0.256131	0.566881	1	812	tags=27%, list=10%, signal=30%
SASSON_RESPONSE_TO_GONADOTROPHINS_UP	SASSON_RESPONSE_TO_GONADOTROPHINS_UP		61	0.28237	1.14498	0.239057	0.567273	1	1438	tags=30%, list=18%, signal=36%
REACTOME_DEADENYLATION_OF_MRNA	REACTOME_DEADENYLATION_OF_MRNA		17	0.398164	1.14479	0.263158	0.56716	1	2533	tags=41%, list=32%, signal=60%
SESTO_RESPONSE_TO_UV_C1	SESTO_RESPONSE_TO_UV_C1		48	0.291368	1.1442	0.246875	0.567947	1	1871	tags=31%, list=23%, signal=41%
MARTINEZ_RESPONSE_TO_TRABECTEDIN_UP	MARTINEZ_RESPONSE_TO_TRABECTEDIN_UP		53	0.29009	1.14354	0.221885	0.568897	1	1210	tags=19%, list=15%, signal=22%
KIM_WT1_TARGETS_DN	KIM_WT1_TARGETS_DN		331	0.217769	1.14294	0.0476191	0.569636	1	1923	tags=26%, list=24%, signal=33%
LEE_METASTASIS_AND_ALTERNATIVE_SPLICING_UP	LEE_METASTASIS_AND_ALTERNATIVE_SPLICING_UP		44	0.299776	1.14202	0.241667	0.57132	1	962	tags=27%, list=12%, signal=31%
HAHTOLA_MYCOSIS_FUNGOIDES_UP	HAHTOLA_MYCOSIS_FUNGOIDES_UP		11	0.423736	1.14115	0.297235	0.572896	1	1680	tags=45%, list=21%, signal=57%
PHONG_TNF_RESPONSE_NOT_VIA_P38	PHONG_TNF_RESPONSE_NOT_VIA_P38		222	0.227972	1.14086	0.12426	0.572988	1	979	tags=19%, list=12%, signal=21%
DAVICIONI_TARGETS_OF_PAX_FOXO1_FUSIONS_UP	DAVICIONI_TARGETS_OF_PAX_FOXO1_FUSIONS_UP		138	0.246768	1.14075	0.185185	0.572642	1	851	tags=19%, list=11%, signal=21%
REACTOME_PHOSPHOLIPID_METABOLISM	REACTOME_PHOSPHOLIPID_METABOLISM		117	0.250974	1.14047	0.182879	0.572735	1	1553	tags=26%, list=19%, signal=32%
MEISSNER_NPC_HCP_WITH_H3K4ME2_AND_H3K27ME3	MEISSNER_NPC_HCP_WITH_H3K4ME2_AND_H3K27ME3		42	0.304235	1.13976	0.231884	0.573856	1	1360	tags=38%, list=17%, signal=46%
CHEOK_RESPONSE_TO_HD_MTX_UP	CHEOK_RESPONSE_TO_HD_MTX_UP		16	0.39074	1.13959	0.280519	0.573662	1	632	tags=19%, list=8%, signal=20%
LANDIS_ERBB2_BREAST_TUMORS_324_UP	LANDIS_ERBB2_BREAST_TUMORS_324_UP		100	0.255554	1.13954	0.193333	0.573184	1	1800	tags=34%, list=23%, signal=43%
TAVAZOIE_METASTASIS	TAVAZOIE_METASTASIS		29	0.33016	1.13947	0.245283	0.57272	1	1499	tags=31%, list=19%, signal=38%
ZHANG_RESPONSE_TO_CANTHARIDIN_UP	ZHANG_RESPONSE_TO_CANTHARIDIN_UP		15	0.396039	1.13915	0.275943	0.572946	1	1497	tags=47%, list=19%, signal=57%
REACTOME_NCAM_SIGNALING_FOR_NEURITE_OUT_GROWTH	REACTOME_NCAM_SIGNALING_FOR_NEURITE_OUT_GROWTH		24	0.354512	1.13904	0.286096	0.572609	1	886	tags=29%, list=11%, signal=33%
SMIRNOV_RESPONSE_TO_IR_2HR_DN	SMIRNOV_RESPONSE_TO_IR_2HR_DN		35	0.310007	1.139	0.224044	0.572087	1	1651	tags=34%, list=21%, signal=43%
PID_PS1_PATHWAY	PID_PS1_PATHWAY		34	0.321028	1.13866	0.237143	0.572328	1	2362	tags=59%, list=30%, signal=83%
NABA_BASEMENT_MEMBRANES	NABA_BASEMENT_MEMBRANES		6	0.528693	1.13848	0.316027	0.572145	1	868	tags=33%, list=11%, signal=37%
SIG_CHEMOTAXIS	SIG_CHEMOTAXIS		38	0.310157	1.13832	0.250794	0.571942	1	2422	tags=53%, list=30%, signal=75%
MOOTHA_GLUCONEOGENESIS	MOOTHA_GLUCONEOGENESIS		18	0.372417	1.13829	0.254692	0.571402	1	641	tags=17%, list=8%, signal=18%
KIM_LRRC3B_TARGETS	KIM_LRRC3B_TARGETS		12	0.422087	1.13718	0.283721	0.573531	1	649	tags=25%, list=8%, signal=27%
GROSS_ELK3_TARGETS_UP	GROSS_ELK3_TARGETS_UP		17	0.381713	1.13648	0.281013	0.57472	1	1344	tags=29%, list=17%, signal=35%
PID_REG_GR_PATHWAY	PID_REG_GR_PATHWAY		51	0.293313	1.13541	0.246795	0.576616	1	1964	tags=35%, list=25%, signal=46%
HOFMANN_CELL_LYMPHOMA_UP	HOFMANN_CELL_LYMPHOMA_UP		34	0.322479	1.13514	0.257225	0.576666	1	160	tags=12%, list=2%, signal=12%
BILBAN_B_CLL_LPL_UP	BILBAN_B_CLL_LPL_UP		43	0.297501	1.13439	0.22792	0.577976	1	1433	tags=35%, list=18%, signal=42%
FARMER_BREAST_CANCER_BASAL_VS_LULMINAL	FARMER_BREAST_CANCER_BASAL_VS_LULMINAL		177	0.238974	1.1343	0.175355	0.577601	1	834	tags=19%, list=10%, signal=20%
HALLMARK_PI3K_AKT_MTOR_SIGNALING	HALLMARK_PI3K_AKT_MTOR_SIGNALING		82	0.259922	1.13418	0.188498	0.577285	1	1909	tags=28%, list=24%, signal=36%
KEGG_ANTIGEN_PROCESSING_AND_PRESENTATION	KEGG_ANTIGEN_PROCESSING_AND_PRESENTATION		34	0.323142	1.13344	0.276243	0.578541	1	1507	tags=29%, list=19%, signal=36%
MAHADEVAN_GIST_MORPHOLOGICAL_SWITCH	MAHADEVAN_GIST_MORPHOLOGICAL_SWITCH		7	0.511018	1.13323	0.310195	0.578421	1	633	tags=29%, list=8%, signal=31%
AMIT_EGF_RESPONSE_240_MCF10A	AMIT_EGF_RESPONSE_240_MCF10A		11	0.441753	1.13293	0.306173	0.578558	1	1448	tags=45%, list=18%, signal=55%
FONTAINE_FOLLICULAR_THYROID_ADENOMA_UP	FONTAINE_FOLLICULAR_THYROID_ADENOMA_UP		41	0.298068	1.13276	0.240223	0.578407	1	1455	tags=32%, list=18%, signal=39%
IZADPANAH_STEM_CELL_ADIPOSE_VS_BONE_UP	IZADPANAH_STEM_CELL_ADIPOSE_VS_BONE_UP		70	0.268918	1.13261	0.230263	0.578203	1	1112	tags=23%, list=14%, signal=26%
YAN_ESCAPE_FROM_ANOIKIS	YAN_ESCAPE_FROM_ANOIKIS		13	0.41192	1.13232	0.264916	0.578283	1	623	tags=31%, list=8%, signal=33%
BOYAULT_LIVER_CANCER_SUBCLASS_G2	BOYAULT_LIVER_CANCER_SUBCLASS_G2		16	0.384891	1.13232	0.275591	0.577686	1	959	tags=25%, list=12%, signal=28%
HADDAD_T_LYMPHOCYTE_AND_NK_PROGENITOR_UP	HADDAD_T_LYMPHOCYTE_AND_NK_PROGENITOR_UP		46	0.296147	1.13173	0.238671	0.578485	1	1271	tags=30%, list=16%, signal=36%
BIOCARTA_AKT_PATHWAY	BIOCARTA_AKT_PATHWAY		16	0.382799	1.13161	0.290816	0.578174	1	1926	tags=44%, list=24%, signal=58%
ONGUSAHA_BRCA1_TARGETS_DN	ONGUSAHA_BRCA1_TARGETS_DN		9	0.457608	1.13123	0.306452	0.578503	1	3375	tags=89%, list=42%, signal=154%
HU_GENOTOXIC_DAMAGE_4HR	HU_GENOTOXIC_DAMAGE_4HR		33	0.323747	1.13031	0.25	0.580132	1	2568	tags=45%, list=32%, signal=67%
BHAT_ESR1_TARGETS_NOT_VIA_AKT1_UP	BHAT_ESR1_TARGETS_NOT_VIA_AKT1_UP		113	0.249756	1.12966	0.204301	0.581129	1	1135	tags=24%, list=14%, signal=27%
BIOCARTA_RAB_PATHWAY	BIOCARTA_RAB_PATHWAY		6	0.525929	1.12941	0.322718	0.581117	1	1878	tags=67%, list=23%, signal=87%
MENSE_HYPOXIA_UP	MENSE_HYPOXIA_UP		53	0.286787	1.12711	0.249231	0.586141	1	1633	tags=30%, list=20%, signal=38%
MARSHALL_VIRAL_INFECTION_RESPONSE_DN	MARSHALL_VIRAL_INFECTION_RESPONSE_DN		18	0.366038	1.1269	0.284574	0.586064	1	546	tags=22%, list=7%, signal=24%
LEIN_MIDBRAIN_MARKERS	LEIN_MIDBRAIN_MARKERS		23	0.343391	1.12649	0.257653	0.586488	1	1188	tags=30%, list=15%, signal=36%
WANG_RESPONSE_TO_FORSKOLIN_UP	WANG_RESPONSE_TO_FORSKOLIN_UP		16	0.388731	1.12628	0.3175	0.586409	1	2000	tags=50%, list=25%, signal=67%
HU_GENOTOXIN_ACTION_DIRECT_VS_INDIRECT_4HR	HU_GENOTOXIN_ACTION_DIRECT_VS_INDIRECT_4HR		23	0.347782	1.12592	0.288265	0.586684	1	1967	tags=48%, list=25%, signal=63%
LEI_MYB_TARGETS	LEI_MYB_TARGETS		199	0.230603	1.1259	0.14554	0.58613	1	1435	tags=23%, list=18%, signal=27%
REACTOME_APOPTOTIC_CLEAVAGE_OF_CELLULAR_PROTEINS	REACTOME_APOPTOTIC_CLEAVAGE_OF_CELLULAR_PROTEINS		25	0.340042	1.12559	0.28125	0.586293	1	2763	tags=68%, list=35%, signal=104%
HENDRICKS_SMARCA4_TARGETS_UP	HENDRICKS_SMARCA4_TARGETS_UP		35	0.308957	1.12432	0.245232	0.588863	1	541	tags=20%, list=7%, signal=21%
IGLESIAS_E2F_TARGETS_UP	IGLESIAS_E2F_TARGETS_UP		95	0.259494	1.12411	0.196491	0.588771	1	526	tags=14%, list=7%, signal=14%
VANDESLUIS_COMMD1_TARGETS_GROUP_2_UP	VANDESLUIS_COMMD1_TARGETS_GROUP_2_UP		8	0.471926	1.12403	0.333333	0.588334	1	1315	tags=38%, list=16%, signal=45%
CHIARADONNA_NEOPLASTIC_TRANSFORMATION_KRAS_DN	CHIARADONNA_NEOPLASTIC_TRANSFORMATION_KRAS_DN		90	0.253665	1.12337	0.19863	0.589412	1	1332	tags=28%, list=17%, signal=33%
KEGG_ERBB_SIGNALING_PATHWAY	KEGG_ERBB_SIGNALING_PATHWAY		65	0.273938	1.12325	0.248366	0.589107	1	1722	tags=38%, list=22%, signal=49%
MATZUK_CENTRAL_FOR_FEMALE_FERTILITY	MATZUK_CENTRAL_FOR_FEMALE_FERTILITY		7	0.498364	1.12288	0.322296	0.589458	1	1173	tags=43%, list=15%, signal=50%
DOANE_BREAST_CANCER_CLASSES_UP	DOANE_BREAST_CANCER_CLASSES_UP		26	0.330616	1.12278	0.289817	0.589085	1	1093	tags=27%, list=14%, signal=31%
YAMASHITA_LIVER_CANCER_WITH_EPCAM_UP	YAMASHITA_LIVER_CANCER_WITH_EPCAM_UP		36	0.31143	1.12272	0.246988	0.588639	1	3089	tags=72%, list=39%, signal=117%
SMID_BREAST_CANCER_LUMINAL_B_UP	SMID_BREAST_CANCER_LUMINAL_B_UP		56	0.273457	1.12234	0.254491	0.588957	1	869	tags=25%, list=11%, signal=28%
REACTOME_MYOGENESIS	REACTOME_MYOGENESIS		14	0.392643	1.12133	0.279012	0.590973	1	476	tags=21%, list=6%, signal=23%
RIZ_ERYTHROID_DIFFERENTIATION_APOBEC2	RIZ_ERYTHROID_DIFFERENTIATION_APOBEC2		9	0.46492	1.12131	0.323462	0.590431	1	1125	tags=44%, list=14%, signal=52%
HERNANDEZ_ABERRANT_MITOSIS_BY_DOCETACEL_2NM_DN	HERNANDEZ_ABERRANT_MITOSIS_BY_DOCETACEL_2NM_DN		14	0.393586	1.12087	0.289412	0.590884	1	1500	tags=50%, list=19%, signal=61%
REACTOME_NOREPINEPHRINE_NEUROTRANSMITTER_RELEASE_CYCLE	REACTOME_NOREPINEPHRINE_NEUROTRANSMITTER_RELEASE_CYCLE		5	0.552465	1.12077	0.334052	0.590513	1	987	tags=40%, list=12%, signal=46%
WANG_ESOPHAGUS_CANCER_PROGRESSION_UP	WANG_ESOPHAGUS_CANCER_PROGRESSION_UP		5	0.539883	1.12054	0.332589	0.590463	1	1603	tags=40%, list=20%, signal=50%
NIKOLSKY_BREAST_CANCER_12Q13_Q21_AMPLICON	NIKOLSKY_BREAST_CANCER_12Q13_Q21_AMPLICON		25	0.342369	1.12051	0.271795	0.589937	1	900	tags=24%, list=11%, signal=27%
SCHAEFFER_PROSTATE_DEVELOPMENT_12HR_UP	SCHAEFFER_PROSTATE_DEVELOPMENT_12HR_UP		50	0.287145	1.12045	0.242857	0.589482	1	1115	tags=28%, list=14%, signal=32%
ST_STAT3_PATHWAY	ST_STAT3_PATHWAY		7	0.492873	1.11992	0.334123	0.590261	1	611	tags=43%, list=8%, signal=46%
RODRIGUES_NTN1_AND_DCC_TARGETS	RODRIGUES_NTN1_AND_DCC_TARGETS		21	0.356378	1.11991	0.282828	0.589703	1	1173	tags=33%, list=15%, signal=39%
BAELDE_DIABETIC_NEPHROPATHY_DN	BAELDE_DIABETIC_NEPHROPATHY_DN		270	0.221795	1.11983	0.151515	0.58929	1	1499	tags=25%, list=19%, signal=30%
PID_AR_TF_PATHWAY	PID_AR_TF_PATHWAY		36	0.306331	1.1197	0.264789	0.588996	1	1871	tags=39%, list=23%, signal=51%
MATZUK_EARLY_ANTRAL_FOLLICLE	MATZUK_EARLY_ANTRAL_FOLLICLE		7	0.502866	1.11878	0.330969	0.590721	1	1333	tags=43%, list=17%, signal=51%
REACTOME_SIGNALING_BY_ROBO_RECEPTOR	REACTOME_SIGNALING_BY_ROBO_RECEPTOR		20	0.35976	1.11807	0.285354	0.591879	1	1248	tags=30%, list=16%, signal=35%
GARGALOVIC_RESPONSE_TO_OXIDIZED_PHOSPHOLIPIDS_YELLOW_UP	GARGALOVIC_RESPONSE_TO_OXIDIZED_PHOSPHOLIPIDS_YELLOW_UP		20	0.360246	1.11778	0.310945	0.592025	1	2289	tags=50%, list=29%, signal=70%
UEDA_CENTRAL_CLOCK	UEDA_CENTRAL_CLOCK		61	0.277402	1.1177	0.23569	0.591609	1	2277	tags=49%, list=28%, signal=68%
HEDENFALK_BREAST_CANCER_BRACX_UP	HEDENFALK_BREAST_CANCER_BRACX_UP		13	0.398592	1.11742	0.32598	0.591722	1	2994	tags=77%, list=37%, signal=123%
REACTOME_SIGNALING_BY_FGFR_MUTANTS	REACTOME_SIGNALING_BY_FGFR_MUTANTS		23	0.343558	1.11698	0.272021	0.592172	1	1962	tags=39%, list=25%, signal=52%
HERNANDEZ_ABERRANT_MITOSIS_BY_DOCETACEL_4NM_UP	HERNANDEZ_ABERRANT_MITOSIS_BY_DOCETACEL_4NM_UP		8	0.46593	1.11587	0.347727	0.594406	1	663	tags=38%, list=8%, signal=41%
KAMIKUBO_MYELOID_MN1_NETWORK	KAMIKUBO_MYELOID_MN1_NETWORK		16	0.380966	1.11567	0.307143	0.594292	1	1029	tags=31%, list=13%, signal=36%
REACTOME_CHOLESTEROL_BIOSYNTHESIS	REACTOME_CHOLESTEROL_BIOSYNTHESIS		18	0.369951	1.1156	0.270983	0.593918	1	2135	tags=44%, list=27%, signal=61%
WEST_ADRENOCORTICAL_TUMOR_MARKERS_DN	WEST_ADRENOCORTICAL_TUMOR_MARKERS_DN		5	0.544328	1.11423	0.346578	0.596782	1	2051	tags=60%, list=26%, signal=81%
NUTT_GBM_VS_AO_GLIOMA_UP	NUTT_GBM_VS_AO_GLIOMA_UP		31	0.313629	1.11372	0.271642	0.597596	1	1050	tags=23%, list=13%, signal=26%
TSUDA_ALVEOLAR_SOFT_PART_SARCOMA	TSUDA_ALVEOLAR_SOFT_PART_SARCOMA		9	0.463604	1.11279	0.321888	0.59934	1	737	tags=33%, list=9%, signal=37%
PID_ERBB2_ERBB3_PATHWAY	PID_ERBB2_ERBB3_PATHWAY		35	0.306956	1.11255	0.268072	0.599324	1	1964	tags=46%, list=25%, signal=60%
HALLMARK_MTORC1_SIGNALING	HALLMARK_MTORC1_SIGNALING		167	0.229373	1.11226	0.171171	0.599464	1	798	tags=13%, list=10%, signal=14%
PID_FCER1_PATHWAY	PID_FCER1_PATHWAY		51	0.279817	1.11225	0.258953	0.598879	1	1722	tags=41%, list=22%, signal=52%
SHIPP_DLBCL_VS_FOLLICULAR_LYMPHOMA_DN	SHIPP_DLBCL_VS_FOLLICULAR_LYMPHOMA_DN		21	0.357628	1.11189	0.296675	0.599188	1	672	tags=29%, list=8%, signal=31%
SCHOEN_NFKB_SIGNALING	SCHOEN_NFKB_SIGNALING		17	0.368621	1.11147	0.303614	0.59967	1	1776	tags=47%, list=22%, signal=60%
BIOCARTA_VEGF_PATHWAY	BIOCARTA_VEGF_PATHWAY		22	0.346508	1.11136	0.316354	0.599367	1	1375	tags=32%, list=17%, signal=38%
GARGALOVIC_RESPONSE_TO_OXIDIZED_PHOSPHOLIPIDS_GREEN_UP	GARGALOVIC_RESPONSE_TO_OXIDIZED_PHOSPHOLIPIDS_GREEN_UP		16	0.374772	1.11133	0.308271	0.598835	1	1265	tags=38%, list=16%, signal=44%
HASLINGER_B_CLL_WITH_17P13_DELETION	HASLINGER_B_CLL_WITH_17P13_DELETION		18	0.366631	1.11102	0.311518	0.599064	1	2130	tags=39%, list=27%, signal=53%
HORIUCHI_WTAP_TARGETS_UP	HORIUCHI_WTAP_TARGETS_UP		159	0.232454	1.11097	0.18552	0.598611	1	1570	tags=34%, list=20%, signal=41%
LI_CYTIDINE_ANALOGS_CYCTOTOXICITY	LI_CYTIDINE_ANALOGS_CYCTOTOXICITY		11	0.42848	1.10952	0.310748	0.601682	1	1393	tags=36%, list=17%, signal=44%
MODY_HIPPOCAMPUS_PRENATAL	MODY_HIPPOCAMPUS_PRENATAL		35	0.304922	1.1092	0.275204	0.601839	1	2872	tags=51%, list=36%, signal=80%
ST_ADRENERGIC	ST_ADRENERGIC		20	0.357508	1.10908	0.30504	0.601478	1	1938	tags=50%, list=24%, signal=66%
MIKKELSEN_PLURIPOTENT_STATE_DN	MIKKELSEN_PLURIPOTENT_STATE_DN		8	0.474098	1.10859	0.316176	0.60213	1	763	tags=38%, list=10%, signal=41%
BROWNE_HCMV_INFECTION_24HR_DN	BROWNE_HCMV_INFECTION_24HR_DN		76	0.26239	1.10841	0.237179	0.601969	1	1766	tags=33%, list=22%, signal=42%
PID_AJDISS_2PATHWAY	PID_AJDISS_2PATHWAY		29	0.32433	1.10838	0.31339	0.60145	1	2387	tags=59%, list=30%, signal=83%
VERHAAK_GLIOBLASTOMA_CLASSICAL	VERHAAK_GLIOBLASTOMA_CLASSICAL		74	0.259767	1.10802	0.254181	0.601805	1	1250	tags=26%, list=16%, signal=30%
PURBEY_TARGETS_OF_CTBP1_NOT_SATB1_DN	PURBEY_TARGETS_OF_CTBP1_NOT_SATB1_DN		234	0.222378	1.10766	0.155844	0.602148	1	1851	tags=30%, list=23%, signal=38%
SCHAVOLT_TARGETS_OF_TP53_AND_TP63	SCHAVOLT_TARGETS_OF_TP53_AND_TP63		10	0.43022	1.1076	0.318072	0.601691	1	2113	tags=50%, list=26%, signal=68%
BIOCARTA_KERATINOCYTE_PATHWAY	BIOCARTA_KERATINOCYTE_PATHWAY		40	0.297947	1.10758	0.283465	0.60114	1	1729	tags=38%, list=22%, signal=48%
REACTOME_PROTEOLYTIC_CLEAVAGE_OF_SNARE_COMPLEX_PROTEINS	REACTOME_PROTEOLYTIC_CLEAVAGE_OF_SNARE_COMPLEX_PROTEINS		10	0.433984	1.10729	0.333333	0.601289	1	1300	tags=30%, list=16%, signal=36%
REACTOME_MAPK_TARGETS_NUCLEAR_EVENTS_MEDIATED_BY_MAP_KINASES	REACTOME_MAPK_TARGETS_NUCLEAR_EVENTS_MEDIATED_BY_MAP_KINASES		27	0.327963	1.10727	0.289406	0.600755	1	1729	tags=37%, list=22%, signal=47%
RIZ_ERYTHROID_DIFFERENTIATION_HBZ	RIZ_ERYTHROID_DIFFERENTIATION_HBZ		18	0.366608	1.107	0.295739	0.600876	1	955	tags=22%, list=12%, signal=25%
LANDIS_BREAST_CANCER_PROGRESSION_UP	LANDIS_BREAST_CANCER_PROGRESSION_UP		30	0.320884	1.10566	0.313514	0.603673	1	1743	tags=37%, list=22%, signal=47%
STEARMAN_LUNG_CANCER_EARLY_VS_LATE_UP	STEARMAN_LUNG_CANCER_EARLY_VS_LATE_UP		89	0.252029	1.10558	0.251634	0.603334	1	1800	tags=33%, list=23%, signal=42%
CHANDRAN_METASTASIS_TOP50_DN	CHANDRAN_METASTASIS_TOP50_DN		34	0.305408	1.1053	0.29235	0.603479	1	1608	tags=35%, list=20%, signal=44%
BROWNE_HCMV_INFECTION_4HR_UP	BROWNE_HCMV_INFECTION_4HR_UP		30	0.31866	1.10474	0.313889	0.604239	1	1386	tags=37%, list=17%, signal=44%
DANG_REGULATED_BY_MYC_DN	DANG_REGULATED_BY_MYC_DN		171	0.226815	1.1041	0.191388	0.605276	1	1006	tags=20%, list=13%, signal=22%
HALLMARK_WNT_BETA_CATENIN_SIGNALING	HALLMARK_WNT_BETA_CATENIN_SIGNALING		23	0.334393	1.10316	0.304843	0.607059	1	1869	tags=43%, list=23%, signal=57%
BIOCARTA_NTHI_PATHWAY	BIOCARTA_NTHI_PATHWAY		22	0.350963	1.1014	0.335013	0.610982	1	1729	tags=41%, list=22%, signal=52%
BIOCARTA_RHO_PATHWAY	BIOCARTA_RHO_PATHWAY		28	0.324938	1.10025	0.331429	0.613158	1	414	tags=11%, list=5%, signal=11%
LEE_CALORIE_RESTRICTION_MUSCLE_UP	LEE_CALORIE_RESTRICTION_MUSCLE_UP		23	0.338256	1.09977	0.316708	0.61389	1	1438	tags=35%, list=18%, signal=42%
LEE_CALORIE_RESTRICTION_NEOCORTEX_DN	LEE_CALORIE_RESTRICTION_NEOCORTEX_DN		62	0.26925	1.09966	0.242424	0.613611	1	1905	tags=32%, list=24%, signal=42%
HINATA_NFKB_TARGETS_FIBROBLAST_UP	HINATA_NFKB_TARGETS_FIBROBLAST_UP		50	0.278635	1.09962	0.269697	0.613113	1	1286	tags=30%, list=16%, signal=36%
REICHERT_MITOSIS_LIN9_TARGETS	REICHERT_MITOSIS_LIN9_TARGETS		25	0.336274	1.0995	0.300995	0.612805	1	1695	tags=24%, list=21%, signal=30%
SIG_PIP3_SIGNALING_IN_CARDIAC_MYOCTES	SIG_PIP3_SIGNALING_IN_CARDIAC_MYOCTES		51	0.277758	1.09928	0.261128	0.612722	1	1914	tags=39%, list=24%, signal=51%
GAVIN_FOXP3_TARGETS_CLUSTER_P7	GAVIN_FOXP3_TARGETS_CLUSTER_P7		53	0.278583	1.09916	0.275964	0.612397	1	1663	tags=36%, list=21%, signal=45%
PID_PI3KCI_AKT_PATHWAY	PID_PI3KCI_AKT_PATHWAY		28	0.323851	1.09909	0.302872	0.612028	1	1964	tags=39%, list=25%, signal=52%
REACTOME_REGULATION_OF_IFNG_SIGNALING	REACTOME_REGULATION_OF_IFNG_SIGNALING		12	0.411351	1.09752	0.326034	0.615463	1	881	tags=25%, list=11%, signal=28%
DORSAM_HOXA9_TARGETS_UP	DORSAM_HOXA9_TARGETS_UP		26	0.324111	1.09744	0.311436	0.615055	1	1165	tags=23%, list=15%, signal=27%
AMIT_EGF_RESPONSE_60_HELA	AMIT_EGF_RESPONSE_60_HELA		31	0.317148	1.09741	0.314634	0.614526	1	2418	tags=58%, list=30%, signal=83%
JEPSEN_SMRT_TARGETS	JEPSEN_SMRT_TARGETS		17	0.368932	1.097	0.360775	0.614948	1	2176	tags=53%, list=27%, signal=73%
PID_EPO_PATHWAY	PID_EPO_PATHWAY		30	0.316849	1.09692	0.293447	0.614548	1	883	tags=27%, list=11%, signal=30%
REACTOME_BOTULINUM_NEUROTOXICITY	REACTOME_BOTULINUM_NEUROTOXICITY		10	0.433984	1.09646	0.353247	0.615089	1	1300	tags=30%, list=16%, signal=36%
HUI_MAPK14_TARGETS_UP	HUI_MAPK14_TARGETS_UP		9	0.453182	1.09613	0.335697	0.615366	1	2231	tags=67%, list=28%, signal=92%
REACTOME_BASIGIN_INTERACTIONS	REACTOME_BASIGIN_INTERACTIONS		17	0.364621	1.09523	0.332487	0.617025	1	1645	tags=41%, list=21%, signal=52%
BIOCARTA_AHSP_PATHWAY	BIOCARTA_AHSP_PATHWAY		7	0.473947	1.0951	0.350588	0.616791	1	786	tags=29%, list=10%, signal=32%
MOOTHA_GLYCOLYSIS	MOOTHA_GLYCOLYSIS		13	0.397206	1.09508	0.326034	0.61626	1	641	tags=23%, list=8%, signal=25%
KRIGE_RESPONSE_TO_TOSEDOSTAT_6HR_UP	KRIGE_RESPONSE_TO_TOSEDOSTAT_6HR_UP		618	0.198426	1.09493	0.0886076	0.616066	1	1531	tags=25%, list=19%, signal=29%
LEIN_NEURON_MARKERS	LEIN_NEURON_MARKERS		27	0.323525	1.09409	0.304225	0.617503	1	1964	tags=56%, list=25%, signal=73%
BASAKI_YBX1_TARGETS_UP	BASAKI_YBX1_TARGETS_UP		198	0.223312	1.09405	0.199005	0.61704	1	1001	tags=16%, list=13%, signal=17%
PID_IL6_7_PATHWAY	PID_IL6_7_PATHWAY		38	0.297144	1.09355	0.295699	0.617758	1	1965	tags=50%, list=25%, signal=66%
DIRMEIER_LMP1_RESPONSE_LATE_UP	DIRMEIER_LMP1_RESPONSE_LATE_UP		51	0.282468	1.09309	0.283988	0.61828	1	1385	tags=31%, list=17%, signal=38%
SESTO_RESPONSE_TO_UV_C8	SESTO_RESPONSE_TO_UV_C8		46	0.288899	1.09309	0.293605	0.617692	1	678	tags=17%, list=8%, signal=19%
MATZUK_OVULATION	MATZUK_OVULATION		9	0.43502	1.09279	0.347319	0.617925	1	912	tags=33%, list=11%, signal=38%
HAHTOLA_CTCL_CUTANEOUS	HAHTOLA_CTCL_CUTANEOUS		19	0.361953	1.09218	0.291358	0.618884	1	330	tags=16%, list=4%, signal=16%
ZHU_SKIL_TARGETS_DN	ZHU_SKIL_TARGETS_DN		7	0.487853	1.09206	0.352018	0.61865	1	2488	tags=43%, list=31%, signal=62%
PID_SMAD2_3NUCLEAR_PATHWAY	PID_SMAD2_3NUCLEAR_PATHWAY		58	0.279449	1.09177	0.312694	0.618822	1	1871	tags=36%, list=23%, signal=47%
HOSHIDA_LIVER_CANCER_SUBCLASS_S2	HOSHIDA_LIVER_CANCER_SUBCLASS_S2		84	0.25379	1.09171	0.283401	0.618395	1	2021	tags=30%, list=25%, signal=39%
SENESE_HDAC2_TARGETS_DN	SENESE_HDAC2_TARGETS_DN		46	0.280163	1.09142	0.289902	0.618571	1	711	tags=17%, list=9%, signal=19%
WAKABAYASHI_ADIPOGENESIS_PPARG_RXRA_BOUND_WITH_H4K20ME1_MARK	WAKABAYASHI_ADIPOGENESIS_PPARG_RXRA_BOUND_WITH_H4K20ME1_MARK		104	0.242197	1.09119	0.250936	0.618565	1	1838	tags=29%, list=23%, signal=37%
ONKEN_UVEAL_MELANOMA_UP	ONKEN_UVEAL_MELANOMA_UP		534	0.201037	1.09101	0.102564	0.618456	1	1574	tags=22%, list=20%, signal=26%
REACTOME_CD28_DEPENDENT_PI3K_AKT_SIGNALING	REACTOME_CD28_DEPENDENT_PI3K_AKT_SIGNALING		15	0.367922	1.09098	0.316456	0.617935	1	1375	tags=47%, list=17%, signal=56%
SARTIPY_BLUNTED_BY_INSULIN_RESISTANCE_UP	SARTIPY_BLUNTED_BY_INSULIN_RESISTANCE_UP		14	0.388725	1.09085	0.34456	0.61766	1	1990	tags=43%, list=25%, signal=57%
REACTOME_CALNEXIN_CALRETICULIN_CYCLE	REACTOME_CALNEXIN_CALRETICULIN_CYCLE		9	0.453261	1.08835	0.353075	0.623521	1	2386	tags=56%, list=30%, signal=79%
KIM_ALL_DISORDERS_OLIGODENDROCYTE_NUMBER_CORR_UP	KIM_ALL_DISORDERS_OLIGODENDROCYTE_NUMBER_CORR_UP		540	0.201574	1.08825	0.162791	0.623215	1	1798	tags=24%, list=22%, signal=28%
BACOLOD_RESISTANCE_TO_ALKYLATING_AGENTS_DN	BACOLOD_RESISTANCE_TO_ALKYLATING_AGENTS_DN		39	0.29336	1.0879	0.293151	0.623557	1	2230	tags=41%, list=28%, signal=57%
ONDER_CDH1_TARGETS_2_UP	ONDER_CDH1_TARGETS_2_UP		93	0.243347	1.08762	0.271478	0.6237	1	719	tags=18%, list=9%, signal=20%
KEGG_ADIPOCYTOKINE_SIGNALING_PATHWAY	KEGG_ADIPOCYTOKINE_SIGNALING_PATHWAY		45	0.282747	1.08717	0.317507	0.624221	1	1962	tags=40%, list=25%, signal=53%
PID_NFKAPPAB_CANONICAL_PATHWAY	PID_NFKAPPAB_CANONICAL_PATHWAY		22	0.34849	1.0868	0.345844	0.624567	1	1926	tags=36%, list=24%, signal=48%
LEE_LIVER_CANCER_DENA_DN	LEE_LIVER_CANCER_DENA_DN		25	0.326061	1.08586	0.331565	0.626366	1	1998	tags=40%, list=25%, signal=53%
DER_IFN_BETA_RESPONSE_DN	DER_IFN_BETA_RESPONSE_DN		5	0.529905	1.0858	0.400458	0.6259	1	37	tags=20%, list=0%, signal=20%
HOFMANN_MYELODYSPLASTIC_SYNDROM_HIGH_RISK_UP	HOFMANN_MYELODYSPLASTIC_SYNDROM_HIGH_RISK_UP		10	0.421531	1.08579	0.358722	0.625348	1	1788	tags=40%, list=22%, signal=51%
BILD_HRAS_ONCOGENIC_SIGNATURE	BILD_HRAS_ONCOGENIC_SIGNATURE		134	0.229341	1.08452	0.248889	0.627978	1	1608	tags=31%, list=20%, signal=39%
BIOCARTA_ECM_PATHWAY	BIOCARTA_ECM_PATHWAY		20	0.348798	1.08451	0.323607	0.627429	1	731	tags=25%, list=9%, signal=27%
REACTOME_N_GLYCAN_TRIMMING_IN_THE_ER_AND_CALNEXIN_CALRETICULIN_CYCLE	REACTOME_N_GLYCAN_TRIMMING_IN_THE_ER_AND_CALNEXIN_CALRETICULIN_CYCLE		9	0.453261	1.08388	0.357942	0.62851	1	2386	tags=56%, list=30%, signal=79%
MCGARVEY_SILENCED_BY_METHYLATION_IN_COLON_CANCER	MCGARVEY_SILENCED_BY_METHYLATION_IN_COLON_CANCER		7	0.475582	1.08385	0.358369	0.628006	1	466	tags=29%, list=6%, signal=30%
ZHENG_FOXP3_TARGETS_UP	ZHENG_FOXP3_TARGETS_UP		18	0.356314	1.0838	0.32398	0.627563	1	865	tags=33%, list=11%, signal=37%
SAGIV_CD24_TARGETS_UP	SAGIV_CD24_TARGETS_UP		15	0.3779	1.08374	0.327791	0.627106	1	1778	tags=33%, list=22%, signal=43%
DACOSTA_ERCC3_ALLELE_XPCS_VS_TTD_UP	DACOSTA_ERCC3_ALLELE_XPCS_VS_TTD_UP		9	0.445126	1.08334	0.371287	0.62753	1	449	tags=33%, list=6%, signal=35%
PARK_TRETINOIN_RESPONSE_AND_RARA_PLZF_FUSION	PARK_TRETINOIN_RESPONSE_AND_RARA_PLZF_FUSION		18	0.351282	1.08203	0.341026	0.630383	1	789	tags=28%, list=10%, signal=31%
BOGNI_TREATMENT_RELATED_MYELOID_LEUKEMIA_UP	BOGNI_TREATMENT_RELATED_MYELOID_LEUKEMIA_UP		14	0.387115	1.08093	0.361979	0.63271	1	731	tags=21%, list=9%, signal=24%
BIOCARTA_EDG1_PATHWAY	BIOCARTA_EDG1_PATHWAY		18	0.359174	1.08	0.347938	0.634579	1	1683	tags=44%, list=21%, signal=56%
CAFFAREL_RESPONSE_TO_THC_DN	CAFFAREL_RESPONSE_TO_THC_DN		20	0.34882	1.07959	0.35	0.635102	1	2299	tags=45%, list=29%, signal=63%
COATES_MACROPHAGE_M1_VS_M2_DN	COATES_MACROPHAGE_M1_VS_M2_DN		43	0.28353	1.07951	0.313253	0.634736	1	1354	tags=33%, list=17%, signal=39%
NIKOLSKY_BREAST_CANCER_20Q11_AMPLICON	NIKOLSKY_BREAST_CANCER_20Q11_AMPLICON		16	0.37165	1.07928	0.358354	0.634738	1	1836	tags=38%, list=23%, signal=49%
LASTOWSKA_NEUROBLASTOMA_COPY_NUMBER_UP	LASTOWSKA_NEUROBLASTOMA_COPY_NUMBER_UP		129	0.233034	1.07898	0.291829	0.634879	1	1846	tags=29%, list=23%, signal=37%
KEGG_TERPENOID_BACKBONE_BIOSYNTHESIS	KEGG_TERPENOID_BACKBONE_BIOSYNTHESIS		13	0.388004	1.07882	0.357843	0.634689	1	2219	tags=62%, list=28%, signal=85%
BIOCARTA_CELL2CELL_PATHWAY	BIOCARTA_CELL2CELL_PATHWAY		8	0.440268	1.07771	0.366359	0.636945	1	549	tags=38%, list=7%, signal=40%
KEGG_UBIQUITIN_MEDIATED_PROTEOLYSIS	KEGG_UBIQUITIN_MEDIATED_PROTEOLYSIS		114	0.236618	1.07739	0.267925	0.63711	1	1858	tags=27%, list=23%, signal=35%
PID_TGFBR_PATHWAY	PID_TGFBR_PATHWAY		42	0.2899	1.07729	0.374269	0.636763	1	1736	tags=33%, list=22%, signal=42%
LIU_PROSTATE_CANCER_UP	LIU_PROSTATE_CANCER_UP		54	0.270686	1.07712	0.316568	0.636658	1	935	tags=20%, list=12%, signal=23%
GAZDA_DIAMOND_BLACKFAN_ANEMIA_MYELOID_UP	GAZDA_DIAMOND_BLACKFAN_ANEMIA_MYELOID_UP		21	0.336362	1.07705	0.327586	0.636284	1	1443	tags=43%, list=18%, signal=52%
WINNEPENNINCKX_MELANOMA_METASTASIS_DN	WINNEPENNINCKX_MELANOMA_METASTASIS_DN		20	0.353795	1.077	0.358904	0.635828	1	903	tags=35%, list=11%, signal=39%
WANG_RESPONSE_TO_PACLITAXEL_VIA_MAPK8_UP	WANG_RESPONSE_TO_PACLITAXEL_VIA_MAPK8_UP		7	0.47737	1.07693	0.373832	0.635437	1	420	tags=43%, list=5%, signal=45%
PID_HIF1_TFPATHWAY	PID_HIF1_TFPATHWAY		43	0.281093	1.07547	0.332326	0.638587	1	1660	tags=35%, list=21%, signal=44%
ST_MYOCYTE_AD_PATHWAY	ST_MYOCYTE_AD_PATHWAY		14	0.384878	1.07541	0.36962	0.638209	1	2111	tags=57%, list=26%, signal=78%
KEGG_ENDOMETRIAL_CANCER	KEGG_ENDOMETRIAL_CANCER		37	0.294992	1.07505	0.317416	0.638526	1	1136	tags=32%, list=14%, signal=38%
BIOCARTA_DNAFRAGMENT_PATHWAY	BIOCARTA_DNAFRAGMENT_PATHWAY		9	0.456959	1.07477	0.372197	0.638697	1	540	tags=22%, list=7%, signal=24%
VILIMAS_NOTCH1_TARGETS_UP	VILIMAS_NOTCH1_TARGETS_UP		29	0.31071	1.07359	0.349741	0.641072	1	1719	tags=41%, list=22%, signal=53%
DURCHDEWALD_SKIN_CARCINOGENESIS_UP	DURCHDEWALD_SKIN_CARCINOGENESIS_UP		44	0.286353	1.07341	0.324638	0.640973	1	244	tags=14%, list=3%, signal=14%
NICK_RESPONSE_TO_PROC_TREATMENT_DN	NICK_RESPONSE_TO_PROC_TREATMENT_DN		19	0.347681	1.0728	0.34748	0.641999	1	1058	tags=32%, list=13%, signal=36%
KEGG_PROPANOATE_METABOLISM	KEGG_PROPANOATE_METABOLISM		25	0.322819	1.07259	0.330623	0.641954	1	685	tags=16%, list=9%, signal=17%
TIMOFEEVA_GROWTH_STRESS_VIA_STAT1_DN	TIMOFEEVA_GROWTH_STRESS_VIA_STAT1_DN		12	0.387643	1.07212	0.387471	0.642612	1	2865	tags=50%, list=36%, signal=78%
PEDERSEN_METASTASIS_BY_ERBB2_ISOFORM_7	PEDERSEN_METASTASIS_BY_ERBB2_ISOFORM_7		232	0.210951	1.07169	0.25	0.64315	1	1144	tags=21%, list=14%, signal=23%
DELYS_THYROID_CANCER_DN	DELYS_THYROID_CANCER_DN		85	0.248105	1.07117	0.306397	0.643924	1	685	tags=20%, list=9%, signal=22%
HUPER_BREAST_BASAL_VS_LUMINAL_DN	HUPER_BREAST_BASAL_VS_LUMINAL_DN		20	0.34513	1.07094	0.355615	0.643899	1	449	tags=20%, list=6%, signal=21%
TIEN_INTESTINE_PROBIOTICS_6HR_DN	TIEN_INTESTINE_PROBIOTICS_6HR_DN		121	0.232618	1.07059	0.287938	0.644135	1	1968	tags=30%, list=25%, signal=39%
WONG_ENDMETRIUM_CANCER_UP	WONG_ENDMETRIUM_CANCER_UP		5	0.526502	1.07011	0.407867	0.644918	1	8	tags=20%, list=0%, signal=20%
BIOCARTA_FAS_PATHWAY	BIOCARTA_FAS_PATHWAY		25	0.324608	1.07001	0.350384	0.64462	1	1233	tags=28%, list=15%, signal=33%
BENPORATH_OCT4_TARGETS	BENPORATH_OCT4_TARGETS		165	0.220865	1.06991	0.279476	0.64431	1	1281	tags=20%, list=16%, signal=23%
LI_CISPLATIN_RESISTANCE_DN	LI_CISPLATIN_RESISTANCE_DN		6	0.497353	1.06991	0.375598	0.643741	1	2377	tags=67%, list=30%, signal=95%
MCBRYAN_PUBERTAL_BREAST_5_6WK_UP	MCBRYAN_PUBERTAL_BREAST_5_6WK_UP		57	0.260638	1.06969	0.322259	0.643722	1	972	tags=21%, list=12%, signal=24%
SILIGAN_TARGETS_OF_EWS_FLI1_FUSION_DN	SILIGAN_TARGETS_OF_EWS_FLI1_FUSION_DN		10	0.434744	1.06934	0.357143	0.644121	1	767	tags=20%, list=10%, signal=22%
MARIADASON_REGULATED_BY_HISTONE_ACETYLATION_UP	MARIADASON_REGULATED_BY_HISTONE_ACETYLATION_UP		47	0.278782	1.06888	0.333333	0.644699	1	2515	tags=53%, list=31%, signal=77%
BRUINS_UVC_RESPONSE_VIA_TP53_GROUP_C	BRUINS_UVC_RESPONSE_VIA_TP53_GROUP_C		37	0.292776	1.0683	0.350282	0.645598	1	502	tags=16%, list=6%, signal=17%
REACTOME_GLYCOGEN_BREAKDOWN_GLYCOGENOLYSIS	REACTOME_GLYCOGEN_BREAKDOWN_GLYCOGENOLYSIS		12	0.397685	1.06798	0.37381	0.645829	1	780	tags=17%, list=10%, signal=18%
REACTOME_IL1_SIGNALING	REACTOME_IL1_SIGNALING		30	0.310816	1.06744	0.351499	0.646577	1	1145	tags=27%, list=14%, signal=31%
ELVIDGE_HIF1A_TARGETS_DN	ELVIDGE_HIF1A_TARGETS_DN		43	0.283596	1.06649	0.315942	0.648533	1	789	tags=23%, list=10%, signal=26%
LEIN_OLIGODENDROCYTE_MARKERS	LEIN_OLIGODENDROCYTE_MARKERS		35	0.298987	1.06546	0.356757	0.650629	1	1531	tags=37%, list=19%, signal=46%
ONDER_CDH1_SIGNALING_VIA_CTNNB1	ONDER_CDH1_SIGNALING_VIA_CTNNB1		26	0.321335	1.0652	0.339572	0.650763	1	845	tags=31%, list=11%, signal=34%
WINZEN_DEGRADED_VIA_KHSRP	WINZEN_DEGRADED_VIA_KHSRP		41	0.286672	1.06483	0.350685	0.651136	1	1597	tags=37%, list=20%, signal=45%
HOFFMANN_PRE_BI_TO_LARGE_PRE_BII_LYMPHOCYTE_UP	HOFFMANN_PRE_BI_TO_LARGE_PRE_BII_LYMPHOCYTE_UP		24	0.321356	1.06456	0.365854	0.651192	1	738	tags=25%, list=9%, signal=27%
TRAYNOR_RETT_SYNDROM_DN	TRAYNOR_RETT_SYNDROM_DN		6	0.494767	1.06455	0.381779	0.650639	1	429	tags=33%, list=5%, signal=35%
HOFMANN_MYELODYSPLASTIC_SYNDROM_LOW_RISK_DN	HOFMANN_MYELODYSPLASTIC_SYNDROM_LOW_RISK_DN		17	0.348066	1.06446	0.360097	0.650323	1	2274	tags=41%, list=28%, signal=57%
MORI_SMALL_PRE_BII_LYMPHOCYTE_UP	MORI_SMALL_PRE_BII_LYMPHOCYTE_UP		59	0.262102	1.06433	0.347692	0.650067	1	877	tags=24%, list=11%, signal=26%
HALLMARK_EPITHELIAL_MESENCHYMAL_TRANSITION	HALLMARK_EPITHELIAL_MESENCHYMAL_TRANSITION		69	0.251348	1.06394	0.332248	0.650573	1	955	tags=25%, list=12%, signal=28%
BIOCARTA_TFF_PATHWAY	BIOCARTA_TFF_PATHWAY		17	0.352487	1.06345	0.359102	0.651288	1	2350	tags=59%, list=29%, signal=83%
SCHAEFFER_PROSTATE_DEVELOPMENT_6HR_DN	SCHAEFFER_PROSTATE_DEVELOPMENT_6HR_DN		354	0.203984	1.06185	0.204082	0.654935	1	1812	tags=26%, list=23%, signal=32%
HOOI_ST7_TARGETS_UP	HOOI_ST7_TARGETS_UP		38	0.292069	1.0618	0.334294	0.654532	1	1553	tags=34%, list=19%, signal=42%
REACTOME_DEVELOPMENTAL_BIOLOGY	REACTOME_DEVELOPMENTAL_BIOLOGY		188	0.218253	1.06162	0.297436	0.654395	1	902	tags=17%, list=11%, signal=19%
KIM_WT1_TARGETS_8HR_DN	KIM_WT1_TARGETS_8HR_DN		65	0.252631	1.06146	0.316547	0.654255	1	1923	tags=32%, list=24%, signal=42%
KYNG_RESPONSE_TO_H2O2_VIA_ERCC6	KYNG_RESPONSE_TO_H2O2_VIA_ERCC6		14	0.380334	1.06117	0.348946	0.654462	1	444	tags=14%, list=6%, signal=15%
HOLLEMAN_DAUNORUBICIN_B_ALL_DN	HOLLEMAN_DAUNORUBICIN_B_ALL_DN		10	0.422341	1.06112	0.376417	0.654035	1	1862	tags=40%, list=23%, signal=52%
REACTOME_RETROGRADE_NEUROTROPHIN_SIGNALLING	REACTOME_RETROGRADE_NEUROTROPHIN_SIGNALLING		8	0.453252	1.06095	0.376812	0.653856	1	2464	tags=50%, list=31%, signal=72%
KEGG_ALDOSTERONE_REGULATED_SODIUM_REABSORPTION	KEGG_ALDOSTERONE_REGULATED_SODIUM_REABSORPTION		24	0.326274	1.05971	0.37467	0.656519	1	1832	tags=54%, list=23%, signal=70%
REACTOME_PRE_NOTCH_PROCESSING_IN_GOLGI	REACTOME_PRE_NOTCH_PROCESSING_IN_GOLGI		13	0.378312	1.05818	0.373434	0.659922	1	1879	tags=54%, list=24%, signal=70%
RUIZ_TNC_TARGETS_UP	RUIZ_TNC_TARGETS_UP		87	0.243743	1.05792	0.332203	0.659988	1	1332	tags=30%, list=17%, signal=35%
NIKOLSKY_BREAST_CANCER_16P13_AMPLICON	NIKOLSKY_BREAST_CANCER_16P13_AMPLICON		57	0.267179	1.05771	0.353125	0.659949	1	1133	tags=21%, list=14%, signal=24%
CHANG_IMMORTALIZED_BY_HPV31_UP	CHANG_IMMORTALIZED_BY_HPV31_UP		40	0.281993	1.05703	0.342697	0.661187	1	1721	tags=35%, list=22%, signal=44%
CHUNG_BLISTER_CYTOTOXICITY_UP	CHUNG_BLISTER_CYTOTOXICITY_UP		95	0.236927	1.05559	0.312281	0.664302	1	1460	tags=25%, list=18%, signal=31%
YANG_BREAST_CANCER_ESR1_BULK_UP	YANG_BREAST_CANCER_ESR1_BULK_UP		13	0.375843	1.05546	0.3775	0.66411	1	1247	tags=31%, list=16%, signal=36%
DAZARD_UV_RESPONSE_CLUSTER_G4	DAZARD_UV_RESPONSE_CLUSTER_G4		10	0.405521	1.05455	0.377088	0.665881	1	1480	tags=40%, list=19%, signal=49%
KHETCHOUMIAN_TRIM24_TARGETS_UP	KHETCHOUMIAN_TRIM24_TARGETS_UP		31	0.29994	1.05404	0.36911	0.666622	1	1173	tags=32%, list=15%, signal=38%
LAIHO_COLORECTAL_CANCER_SERRATED_UP	LAIHO_COLORECTAL_CANCER_SERRATED_UP		81	0.244526	1.05377	0.305648	0.666782	1	1620	tags=25%, list=20%, signal=31%
CHIANG_LIVER_CANCER_SUBCLASS_PROLIFERATION_DN	CHIANG_LIVER_CANCER_SUBCLASS_PROLIFERATION_DN		50	0.274151	1.0525	0.355932	0.669546	1	1829	tags=42%, list=23%, signal=54%
HOLLEMAN_ASPARAGINASE_RESISTANCE_ALL_UP	HOLLEMAN_ASPARAGINASE_RESISTANCE_ALL_UP		15	0.365647	1.05244	0.373464	0.66912	1	1974	tags=47%, list=25%, signal=62%
FORTSCHEGGER_PHF8_TARGETS_DN	FORTSCHEGGER_PHF8_TARGETS_DN		456	0.194467	1.05231	0.243243	0.668897	1	1246	tags=20%, list=16%, signal=23%
BASSO_CD40_SIGNALING_UP	BASSO_CD40_SIGNALING_UP		73	0.252592	1.05218	0.329154	0.668678	1	1813	tags=36%, list=23%, signal=46%
DURAND_STROMA_NS_UP	DURAND_STROMA_NS_UP		70	0.253382	1.05215	0.360825	0.668179	1	454	tags=16%, list=6%, signal=17%
MYLLYKANGAS_AMPLIFICATION_HOT_SPOT_27	MYLLYKANGAS_AMPLIFICATION_HOT_SPOT_27		7	0.475559	1.05168	0.387909	0.668828	1	36	tags=14%, list=0%, signal=14%
REACTOME_REGULATION_OF_HYPOXIA_INDUCIBLE_FACTOR_HIF_BY_OXYGEN	REACTOME_REGULATION_OF_HYPOXIA_INDUCIBLE_FACTOR_HIF_BY_OXYGEN		17	0.359442	1.05139	0.367876	0.668993	1	2970	tags=59%, list=37%, signal=93%
REN_BOUND_BY_E2F	REN_BOUND_BY_E2F		54	0.263566	1.05135	0.349693	0.668526	1	274	tags=7%, list=3%, signal=8%
BIOCARTA_P38MAPK_PATHWAY	BIOCARTA_P38MAPK_PATHWAY		34	0.298198	1.05123	0.337243	0.668269	1	2060	tags=41%, list=26%, signal=55%
ST_PAC1_RECEPTOR_PATHWAY	ST_PAC1_RECEPTOR_PATHWAY		5	0.520559	1.05088	0.415217	0.6686	1	1381	tags=60%, list=17%, signal=72%
PID_ENDOTHELIN_PATHWAY	PID_ENDOTHELIN_PATHWAY		39	0.27951	1.05088	0.354108	0.668033	1	1749	tags=44%, list=22%, signal=56%
NIKOLSKY_BREAST_CANCER_16Q24_AMPLICON	NIKOLSKY_BREAST_CANCER_16Q24_AMPLICON		22	0.32409	1.05065	0.367847	0.668033	1	1710	tags=36%, list=21%, signal=46%
HARRIS_HYPOXIA	HARRIS_HYPOXIA		46	0.269925	1.05044	0.33033	0.668026	1	755	tags=26%, list=9%, signal=29%
BURTON_ADIPOGENESIS_2	BURTON_ADIPOGENESIS_2		53	0.266988	1.05019	0.378125	0.668109	1	884	tags=21%, list=11%, signal=23%
PURBEY_TARGETS_OF_CTBP1_AND_SATB1_DN	PURBEY_TARGETS_OF_CTBP1_AND_SATB1_DN		110	0.230919	1.05016	0.344444	0.6676	1	583	tags=13%, list=7%, signal=14%
DEMAGALHAES_AGING_UP	DEMAGALHAES_AGING_UP		31	0.29529	1.05014	0.380556	0.667071	1	988	tags=19%, list=12%, signal=22%
HUNSBERGER_EXERCISE_REGULATED_GENES	HUNSBERGER_EXERCISE_REGULATED_GENES		15	0.367411	1.04892	0.330986	0.669721	1	2226	tags=67%, list=28%, signal=92%
WILSON_PROTEASES_AT_TUMOR_BONE_INTERFACE_UP	WILSON_PROTEASES_AT_TUMOR_BONE_INTERFACE_UP		17	0.352894	1.04885	0.395466	0.66935	1	366	tags=18%, list=5%, signal=18%
OSADA_ASCL1_TARGETS_DN	OSADA_ASCL1_TARGETS_DN		12	0.388472	1.04864	0.380488	0.669295	1	1189	tags=50%, list=15%, signal=59%
BHAT_ESR1_TARGETS_NOT_VIA_AKT1_DN	BHAT_ESR1_TARGETS_NOT_VIA_AKT1_DN		53	0.263742	1.0483	0.365931	0.669571	1	1475	tags=30%, list=18%, signal=37%
PID_INSULIN_PATHWAY	PID_INSULIN_PATHWAY		35	0.296003	1.04809	0.364432	0.669566	1	2398	tags=57%, list=30%, signal=81%
XU_HGF_SIGNALING_NOT_VIA_AKT1_48HR_DN	XU_HGF_SIGNALING_NOT_VIA_AKT1_48HR_DN		13	0.378587	1.04809	0.405594	0.669004	1	31	tags=8%, list=0%, signal=8%
ZAIDI_OSTEOBLAST_TRANSCRIPTION_FACTORS	ZAIDI_OSTEOBLAST_TRANSCRIPTION_FACTORS		8	0.434514	1.0474	0.388128	0.670228	1	2397	tags=75%, list=30%, signal=107%
BIOCARTA_ACTINY_PATHWAY	BIOCARTA_ACTINY_PATHWAY		14	0.37348	1.04739	0.379562	0.669659	1	5012	tags=100%, list=63%, signal=268%
PID_ALPHA_SYNUCLEIN_PATHWAY	PID_ALPHA_SYNUCLEIN_PATHWAY		23	0.321415	1.04739	0.376	0.669095	1	842	tags=30%, list=11%, signal=34%
PID_NETRIN_PATHWAY	PID_NETRIN_PATHWAY		22	0.325208	1.04733	0.39782	0.668665	1	1961	tags=50%, list=25%, signal=66%
SERVITJA_LIVER_HNF1A_TARGETS_UP	SERVITJA_LIVER_HNF1A_TARGETS_UP		77	0.244955	1.04725	0.365942	0.668289	1	813	tags=17%, list=10%, signal=19%
WANG_ESOPHAGUS_CANCER_VS_NORMAL_DN	WANG_ESOPHAGUS_CANCER_VS_NORMAL_DN		77	0.242642	1.04673	0.380783	0.669073	1	1779	tags=34%, list=22%, signal=43%
VALK_AML_CLUSTER_6	VALK_AML_CLUSTER_6		14	0.365024	1.04661	0.415313	0.668822	1	832	tags=36%, list=10%, signal=40%
RODRIGUES_DCC_TARGETS_DN	RODRIGUES_DCC_TARGETS_DN		88	0.239614	1.04601	0.322148	0.669877	1	1985	tags=42%, list=25%, signal=55%
LUI_THYROID_CANCER_CLUSTER_2	LUI_THYROID_CANCER_CLUSTER_2		24	0.320109	1.04578	0.386243	0.669893	1	1028	tags=38%, list=13%, signal=43%
CASTELLANO_NRAS_TARGETS_UP	CASTELLANO_NRAS_TARGETS_UP		37	0.289834	1.04576	0.354922	0.66936	1	510	tags=16%, list=6%, signal=17%
MCBRYAN_PUBERTAL_TGFB1_TARGETS_DN	MCBRYAN_PUBERTAL_TGFB1_TARGETS_DN		32	0.289757	1.04557	0.385042	0.669305	1	1961	tags=41%, list=25%, signal=54%
MALIK_REPRESSED_BY_ESTROGEN	MALIK_REPRESSED_BY_ESTROGEN		5	0.520677	1.04547	0.440476	0.668996	1	1416	tags=60%, list=18%, signal=73%
PID_HIF1A_PATHWAY	PID_HIF1A_PATHWAY		15	0.367289	1.04541	0.36409	0.66857	1	849	tags=20%, list=11%, signal=22%
BIOCARTA_GLEEVEC_PATHWAY	BIOCARTA_GLEEVEC_PATHWAY		22	0.324811	1.04534	0.394015	0.668166	1	1909	tags=50%, list=24%, signal=66%
STEINER_ERYTHROCYTE_MEMBRANE_GENES	STEINER_ERYTHROCYTE_MEMBRANE_GENES		5	0.505108	1.04479	0.42093	0.669029	1	3114	tags=80%, list=39%, signal=131%
KEGG_FOCAL_ADHESION	KEGG_FOCAL_ADHESION		109	0.229631	1.04478	0.357143	0.668487	1	1151	tags=24%, list=14%, signal=27%
BENPORATH_MYC_MAX_TARGETS	BENPORATH_MYC_MAX_TARGETS		620	0.188887	1.04395	0.235294	0.670092	1	1059	tags=14%, list=13%, signal=15%
SARTIPY_BLUNTED_BY_INSULIN_RESISTANCE_DN	SARTIPY_BLUNTED_BY_INSULIN_RESISTANCE_DN		11	0.400067	1.04384	0.391408	0.669843	1	2513	tags=73%, list=31%, signal=106%
ROYLANCE_BREAST_CANCER_16Q_COPY_NUMBER_DN	ROYLANCE_BREAST_CANCER_16Q_COPY_NUMBER_DN		9	0.438321	1.04329	0.384787	0.670693	1	810	tags=22%, list=10%, signal=25%
LASTOWSKA_NEUROBLASTOMA_COPY_NUMBER_DN	LASTOWSKA_NEUROBLASTOMA_COPY_NUMBER_DN		534	0.191758	1.04329	0.190476	0.670136	1	1556	tags=21%, list=19%, signal=25%
HALLMARK_UV_RESPONSE_DN	HALLMARK_UV_RESPONSE_DN		86	0.235765	1.04301	0.33935	0.670277	1	1189	tags=27%, list=15%, signal=31%
GUO_TARGETS_OF_IRS1_AND_IRS2	GUO_TARGETS_OF_IRS1_AND_IRS2		62	0.256785	1.04251	0.371951	0.67107	1	747	tags=16%, list=9%, signal=18%
KEGG_PEROXISOME	KEGG_PEROXISOME		56	0.256122	1.04202	0.354037	0.671742	1	1904	tags=32%, list=24%, signal=42%
REACTOME_SOS_MEDIATED_SIGNALLING	REACTOME_SOS_MEDIATED_SIGNALLING		11	0.396633	1.04196	0.404206	0.671355	1	1909	tags=55%, list=24%, signal=72%
CAFFAREL_RESPONSE_TO_THC_UP	CAFFAREL_RESPONSE_TO_THC_UP		25	0.315715	1.04185	0.397333	0.671036	1	1400	tags=36%, list=18%, signal=44%
LOPEZ_MESOTHELIOMA_SURVIVAL_DN	LOPEZ_MESOTHELIOMA_SURVIVAL_DN		8	0.438433	1.04157	0.396061	0.671262	1	412	tags=25%, list=5%, signal=26%
CHIARETTI_T_ALL_REFRACTORY_TO_THERAPY	CHIARETTI_T_ALL_REFRACTORY_TO_THERAPY		19	0.339312	1.04144	0.392857	0.671049	1	430	tags=21%, list=5%, signal=22%
GROSS_HIF1A_TARGETS_DN	GROSS_HIF1A_TARGETS_DN		14	0.370178	1.04076	0.4	0.672285	1	556	tags=14%, list=7%, signal=15%
HUANG_FOXA2_TARGETS_DN	HUANG_FOXA2_TARGETS_DN		17	0.35193	1.04074	0.401891	0.67176	1	660	tags=24%, list=8%, signal=26%
PID_MTOR_4PATHWAY	PID_MTOR_4PATHWAY		58	0.257907	1.04034	0.368732	0.672217	1	1958	tags=33%, list=24%, signal=43%
MOOTHA_PYR	MOOTHA_PYR		5	0.509804	1.0399	0.424779	0.672754	1	2267	tags=40%, list=28%, signal=56%
REACTOME_SYNTHESIS_OF_PIPS_AT_THE_EARLY_ENDOSOME_MEMBRANE	REACTOME_SYNTHESIS_OF_PIPS_AT_THE_EARLY_ENDOSOME_MEMBRANE		9	0.427737	1.03965	0.41604	0.672827	1	1157	tags=33%, list=14%, signal=39%
REACTOME_TGF_BETA_RECEPTOR_SIGNALING_IN_EMT_EPITHELIAL_TO_MESENCHYMAL_TRANSITION	REACTOME_TGF_BETA_RECEPTOR_SIGNALING_IN_EMT_EPITHELIAL_TO_MESENCHYMAL_TRANSITION		11	0.400154	1.03919	0.399522	0.673484	1	1221	tags=45%, list=15%, signal=54%
PID_IFNG_PATHWAY	PID_IFNG_PATHWAY		37	0.288211	1.03913	0.376812	0.673091	1	2620	tags=65%, list=33%, signal=96%
MARTORIATI_MDM4_TARGETS_NEUROEPITHELIUM_UP	MARTORIATI_MDM4_TARGETS_NEUROEPITHELIUM_UP		100	0.233077	1.03819	0.370909	0.674917	1	628	tags=14%, list=8%, signal=15%
REACTOME_SIGNALING_BY_CONSTITUTIVELY_ACTIVE_EGFR	REACTOME_SIGNALING_BY_CONSTITUTIVELY_ACTIVE_EGFR		14	0.37018	1.03819	0.419118	0.674357	1	2970	tags=57%, list=37%, signal=91%
BROWNE_HCMV_INFECTION_10HR_DN	BROWNE_HCMV_INFECTION_10HR_DN		34	0.284924	1.03769	0.363889	0.675132	1	1824	tags=35%, list=23%, signal=46%
BLALOCK_ALZHEIMERS_DISEASE_INCIPIENT_DN	BLALOCK_ALZHEIMERS_DISEASE_INCIPIENT_DN		123	0.223303	1.03763	0.366071	0.674701	1	1888	tags=25%, list=24%, signal=32%
PENG_RAPAMYCIN_RESPONSE_UP	PENG_RAPAMYCIN_RESPONSE_UP		133	0.217448	1.03722	0.323404	0.675253	1	1332	tags=23%, list=17%, signal=28%
ZHAN_V2_LATE_DIFFERENTIATION_GENES	ZHAN_V2_LATE_DIFFERENTIATION_GENES		35	0.290449	1.03699	0.376731	0.675334	1	1024	tags=20%, list=13%, signal=23%
RASHI_RESPONSE_TO_IONIZING_RADIATION_2	RASHI_RESPONSE_TO_IONIZING_RADIATION_2		88	0.237692	1.03668	0.394464	0.675593	1	1416	tags=26%, list=18%, signal=31%
NAKAMURA_METASTASIS_MODEL_UP	NAKAMURA_METASTASIS_MODEL_UP		22	0.325095	1.03583	0.398936	0.677233	1	525	tags=18%, list=7%, signal=19%
HOUSTIS_ROS	HOUSTIS_ROS		25	0.316445	1.03577	0.393064	0.676795	1	676	tags=20%, list=8%, signal=22%
ZHOU_TNF_SIGNALING_30MIN	ZHOU_TNF_SIGNALING_30MIN		36	0.287091	1.03555	0.397436	0.676792	1	1719	tags=33%, list=22%, signal=42%
REACTOME_METABOLISM_OF_PORPHYRINS	REACTOME_METABOLISM_OF_PORPHYRINS		12	0.379978	1.03527	0.416465	0.676947	1	786	tags=25%, list=10%, signal=28%
DE_YY1_TARGETS_DN	DE_YY1_TARGETS_DN		70	0.247288	1.03522	0.423729	0.676531	1	2729	tags=50%, list=34%, signal=75%
HAHTOLA_MYCOSIS_FUNGOIDES_CD4_DN	HAHTOLA_MYCOSIS_FUNGOIDES_CD4_DN		98	0.233538	1.03457	0.375	0.677699	1	1402	tags=24%, list=18%, signal=29%
PASINI_SUZ12_TARGETS_UP	PASINI_SUZ12_TARGETS_UP		49	0.267717	1.03441	0.394118	0.677553	1	1315	tags=35%, list=16%, signal=41%
MARIADASON_RESPONSE_TO_CURCUMIN_SULINDAC_7	MARIADASON_RESPONSE_TO_CURCUMIN_SULINDAC_7		9	0.421003	1.03405	0.425121	0.677953	1	2414	tags=44%, list=30%, signal=64%
PID_AR_NONGENOMIC_PATHWAY	PID_AR_NONGENOMIC_PATHWAY		23	0.317241	1.03391	0.452575	0.677766	1	1722	tags=39%, list=22%, signal=50%
MULLIGHAN_NPM1_SIGNATURE_3_UP	MULLIGHAN_NPM1_SIGNATURE_3_UP		205	0.210445	1.03362	0.333333	0.677975	1	1238	tags=19%, list=15%, signal=21%
KAAB_HEART_ATRIUM_VS_VENTRICLE_UP	KAAB_HEART_ATRIUM_VS_VENTRICLE_UP		114	0.22624	1.03326	0.387597	0.67836	1	1212	tags=21%, list=15%, signal=24%
NOUZOVA_METHYLATED_IN_APL	NOUZOVA_METHYLATED_IN_APL		20	0.333132	1.03315	0.413043	0.678074	1	2064	tags=45%, list=26%, signal=61%
REACTOME_METABOLISM_OF_POLYAMINES	REACTOME_METABOLISM_OF_POLYAMINES		12	0.383402	1.03266	0.398649	0.678853	1	1121	tags=33%, list=14%, signal=39%
RADAEVA_RESPONSE_TO_IFNA1_DN	RADAEVA_RESPONSE_TO_IFNA1_DN		6	0.477017	1.03183	0.400463	0.680547	1	1608	tags=50%, list=20%, signal=63%
MARTINEZ_RESPONSE_TO_TRABECTEDIN_DN	MARTINEZ_RESPONSE_TO_TRABECTEDIN_DN		205	0.20665	1.03182	0.335135	0.680022	1	1735	tags=29%, list=22%, signal=36%
REACTOME_PI3K_EVENTS_IN_ERBB4_SIGNALING	REACTOME_PI3K_EVENTS_IN_ERBB4_SIGNALING		24	0.315436	1.03119	0.40404	0.681218	1	1375	tags=42%, list=17%, signal=50%
REACTOME_NFKB_AND_MAP_KINASES_ACTIVATION_MEDIATED_BY_TLR4_SIGNALING_REPERTOIRE	REACTOME_NFKB_AND_MAP_KINASES_ACTIVATION_MEDIATED_BY_TLR4_SIGNALING_REPERTOIRE		57	0.251334	1.03054	0.399293	0.682372	1	1729	tags=35%, list=22%, signal=44%
TIEN_INTESTINE_PROBIOTICS_2HR_DN	TIEN_INTESTINE_PROBIOTICS_2HR_DN		62	0.254149	1.03042	0.385757	0.682127	1	1249	tags=19%, list=16%, signal=23%
LEIN_CHOROID_PLEXUS_MARKERS	LEIN_CHOROID_PLEXUS_MARKERS		39	0.284722	1.03031	0.431953	0.681893	1	1071	tags=31%, list=13%, signal=35%
CHESLER_BRAIN_QTL_TRANS	CHESLER_BRAIN_QTL_TRANS		5	0.517465	1.03014	0.447661	0.681714	1	225	tags=20%, list=3%, signal=21%
KEGG_INSULIN_SIGNALING_PATHWAY	KEGG_INSULIN_SIGNALING_PATHWAY		98	0.233884	1.03004	0.39759	0.681442	1	1722	tags=31%, list=22%, signal=39%
BAE_BRCA1_TARGETS_UP	BAE_BRCA1_TARGETS_UP		56	0.257642	1.02968	0.374622	0.681874	1	1014	tags=20%, list=13%, signal=22%
LU_EZH2_TARGETS_DN	LU_EZH2_TARGETS_DN		236	0.20494	1.02867	0.354497	0.683898	1	1725	tags=29%, list=22%, signal=36%
BOYLAN_MULTIPLE_MYELOMA_PCA1_DN	BOYLAN_MULTIPLE_MYELOMA_PCA1_DN		5	0.504841	1.02818	0.429515	0.684595	1	703	tags=40%, list=9%, signal=44%
BRUINS_UVC_RESPONSE_VIA_TP53_GROUP_B	BRUINS_UVC_RESPONSE_VIA_TP53_GROUP_B		287	0.201654	1.02813	0.340136	0.684187	1	1672	tags=28%, list=21%, signal=34%
BYSTRYKH_HEMATOPOIESIS_STEM_CELL_AND_BRAIN_QTL_TRANS	BYSTRYKH_HEMATOPOIESIS_STEM_CELL_AND_BRAIN_QTL_TRANS		112	0.226898	1.02673	0.382576	0.687313	1	1994	tags=29%, list=25%, signal=38%
NIKOLSKY_BREAST_CANCER_17Q21_Q25_AMPLICON	NIKOLSKY_BREAST_CANCER_17Q21_Q25_AMPLICON		185	0.209624	1.02628	0.364929	0.687962	1	927	tags=17%, list=12%, signal=19%
HORTON_SREBF_TARGETS	HORTON_SREBF_TARGETS		21	0.323786	1.0257	0.423469	0.688992	1	1988	tags=38%, list=25%, signal=51%
KEGG_PATHOGENIC_ESCHERICHIA_COLI_INFECTION	KEGG_PATHOGENIC_ESCHERICHIA_COLI_INFECTION		36	0.283393	1.02548	0.396601	0.689072	1	1479	tags=31%, list=19%, signal=37%
KEGG_PRIMARY_BILE_ACID_BIOSYNTHESIS	KEGG_PRIMARY_BILE_ACID_BIOSYNTHESIS		6	0.472364	1.02541	0.411215	0.688721	1	787	tags=33%, list=10%, signal=37%
INGRAM_SHH_TARGETS_UP	INGRAM_SHH_TARGETS_UP		60	0.254798	1.02471	0.420382	0.690036	1	900	tags=20%, list=11%, signal=22%
EBAUER_MYOGENIC_TARGETS_OF_PAX3_FOXO1_FUSION	EBAUER_MYOGENIC_TARGETS_OF_PAX3_FOXO1_FUSION		16	0.351992	1.02409	0.404938	0.691094	1	1797	tags=38%, list=22%, signal=48%
LIU_VAV3_PROSTATE_CARCINOGENESIS_DN	LIU_VAV3_PROSTATE_CARCINOGENESIS_DN		9	0.413563	1.0238	0.413333	0.691302	1	722	tags=44%, list=9%, signal=49%
GU_PDEF_TARGETS_DN	GU_PDEF_TARGETS_DN		8	0.437505	1.02303	0.429561	0.692793	1	6	tags=13%, list=0%, signal=12%
SENESE_HDAC1_AND_HDAC2_TARGETS_UP	SENESE_HDAC1_AND_HDAC2_TARGETS_UP		124	0.21763	1.02202	0.409283	0.694991	1	1538	tags=27%, list=19%, signal=33%
BROWNE_HCMV_INFECTION_48HR_DN	BROWNE_HCMV_INFECTION_48HR_DN		239	0.202511	1.02184	0.371257	0.69491	1	1235	tags=21%, list=15%, signal=24%
ITO_PTTG1_TARGETS_UP	ITO_PTTG1_TARGETS_UP		6	0.482673	1.0216	0.447191	0.694964	1	673	tags=33%, list=8%, signal=36%
JIANG_AGING_HYPOTHALAMUS_UP	JIANG_AGING_HYPOTHALAMUS_UP		40	0.271336	1.02152	0.394737	0.694646	1	1438	tags=23%, list=18%, signal=27%
XU_HGF_SIGNALING_NOT_VIA_AKT1_6HR	XU_HGF_SIGNALING_NOT_VIA_AKT1_6HR		19	0.328193	1.01967	0.424165	0.699026	1	1443	tags=32%, list=18%, signal=38%
REACTOME_TRYPTOPHAN_CATABOLISM	REACTOME_TRYPTOPHAN_CATABOLISM		5	0.489601	1.01771	0.434125	0.703833	1	838	tags=40%, list=10%, signal=45%
BOUDOUKHA_BOUND_BY_IGF2BP2	BOUDOUKHA_BOUND_BY_IGF2BP2		79	0.238458	1.01769	0.408163	0.703289	1	1344	tags=19%, list=17%, signal=23%
LI_WILMS_TUMOR_VS_FETAL_KIDNEY_1_UP	LI_WILMS_TUMOR_VS_FETAL_KIDNEY_1_UP		117	0.223126	1.01769	0.443223	0.70273	1	790	tags=18%, list=10%, signal=20%
POMEROY_MEDULLOBLASTOMA_DESMOPLASIC_VS_CLASSIC_DN	POMEROY_MEDULLOBLASTOMA_DESMOPLASIC_VS_CLASSIC_DN		34	0.27768	1.01766	0.422652	0.702232	1	2948	tags=68%, list=37%, signal=107%
KIM_MYCN_AMPLIFICATION_TARGETS_UP	KIM_MYCN_AMPLIFICATION_TARGETS_UP		50	0.255624	1.01764	0.435811	0.701741	1	1050	tags=22%, list=13%, signal=25%
CHIBA_RESPONSE_TO_TSA_DN	CHIBA_RESPONSE_TO_TSA_DN		14	0.361095	1.01661	0.400504	0.703878	1	868	tags=29%, list=11%, signal=32%
YAO_TEMPORAL_RESPONSE_TO_PROGESTERONE_CLUSTER_7	YAO_TEMPORAL_RESPONSE_TO_PROGESTERONE_CLUSTER_7		54	0.258145	1.0165	0.419872	0.703611	1	1557	tags=24%, list=19%, signal=30%
NEWMAN_ERCC6_TARGETS_UP	NEWMAN_ERCC6_TARGETS_UP		12	0.381393	1.01642	0.419811	0.703276	1	1184	tags=42%, list=15%, signal=49%
CERVERA_SDHB_TARGETS_2	CERVERA_SDHB_TARGETS_2		33	0.287823	1.0161	0.428977	0.703604	1	402	tags=15%, list=5%, signal=16%
REACTOME_TRAFFICKING_OF_AMPA_RECEPTORS	REACTOME_TRAFFICKING_OF_AMPA_RECEPTORS		16	0.352507	1.01565	0.423529	0.704302	1	1004	tags=38%, list=13%, signal=43%
KORKOLA_TERATOMA	KORKOLA_TERATOMA		20	0.322341	1.01563	0.443548	0.703802	1	1423	tags=25%, list=18%, signal=30%
HAN_JNK_SINGALING_DN	HAN_JNK_SINGALING_DN		21	0.322326	1.01541	0.428571	0.703857	1	881	tags=29%, list=11%, signal=32%
KANG_AR_TARGETS_UP	KANG_AR_TARGETS_UP		8	0.432383	1.01438	0.433414	0.70614	1	884	tags=38%, list=11%, signal=42%
PID_IL3_PATHWAY	PID_IL3_PATHWAY		24	0.311742	1.01392	0.430894	0.706747	1	1964	tags=46%, list=25%, signal=61%
PID_PI3K_PLC_TRK_PATHWAY	PID_PI3K_PLC_TRK_PATHWAY		26	0.309454	1.01378	0.412742	0.706591	1	1965	tags=42%, list=25%, signal=56%
MARTINEZ_TP53_TARGETS_DN	MARTINEZ_TP53_TARGETS_DN		308	0.19761	1.01363	0.384058	0.706467	1	1682	tags=27%, list=21%, signal=32%
COULOUARN_TEMPORAL_TGFB1_SIGNATURE_DN	COULOUARN_TEMPORAL_TGFB1_SIGNATURE_DN		80	0.239019	1.01277	0.435374	0.708164	1	1528	tags=30%, list=19%, signal=37%
BARIS_THYROID_CANCER_UP	BARIS_THYROID_CANCER_UP		19	0.328386	1.01199	0.44389	0.709683	1	1253	tags=21%, list=16%, signal=25%
KYNG_ENVIRONMENTAL_STRESS_RESPONSE_UP	KYNG_ENVIRONMENTAL_STRESS_RESPONSE_UP		38	0.275	1.0117	0.454811	0.709899	1	1974	tags=39%, list=25%, signal=52%
BYSTRYKH_HEMATOPOIESIS_STEM_CELL_SCP2_QTL_TRANS	BYSTRYKH_HEMATOPOIESIS_STEM_CELL_SCP2_QTL_TRANS		12	0.37032	1.01169	0.427586	0.709373	1	701	tags=25%, list=9%, signal=27%
PID_HNF3A_PATHWAY	PID_HNF3A_PATHWAY		20	0.326975	1.01165	0.428571	0.708933	1	1608	tags=45%, list=20%, signal=56%
KIM_MYCL1_AMPLIFICATION_TARGETS_DN	KIM_MYCL1_AMPLIFICATION_TARGETS_DN		13	0.368773	1.01055	0.456471	0.711355	1	811	tags=31%, list=10%, signal=34%
RODRIGUES_THYROID_CARCINOMA_DN	RODRIGUES_THYROID_CARCINOMA_DN		33	0.288259	1.0103	0.451791	0.711451	1	1106	tags=24%, list=14%, signal=28%
MCDOWELL_ACUTE_LUNG_INJURY_UP	MCDOWELL_ACUTE_LUNG_INJURY_UP		27	0.300055	1.00977	0.452722	0.712269	1	1832	tags=48%, list=23%, signal=62%
THILLAINADESAN_ZNF217_TARGETS_UP	THILLAINADESAN_ZNF217_TARGETS_UP		30	0.287977	1.00968	0.447028	0.711934	1	1078	tags=20%, list=13%, signal=23%
REACTOME_AKT_PHOSPHORYLATES_TARGETS_IN_THE_CYTOSOL	REACTOME_AKT_PHOSPHORYLATES_TARGETS_IN_THE_CYTOSOL		12	0.379395	1.00962	0.433824	0.711534	1	1058	tags=33%, list=13%, signal=38%
IZADPANAH_STEM_CELL_ADIPOSE_VS_BONE_DN	IZADPANAH_STEM_CELL_ADIPOSE_VS_BONE_DN		36	0.279724	1.00956	0.42973	0.711125	1	1293	tags=33%, list=16%, signal=40%
BIOCARTA_CD40_PATHWAY	BIOCARTA_CD40_PATHWAY		14	0.349998	1.00868	0.423559	0.712909	1	2063	tags=43%, list=26%, signal=58%
KORKOLA_CORRELATED_WITH_POU5F1	KORKOLA_CORRELATED_WITH_POU5F1		7	0.434274	1.00795	0.432432	0.71428	1	535	tags=29%, list=7%, signal=31%
MCBRYAN_PUBERTAL_BREAST_3_4WK_DN	MCBRYAN_PUBERTAL_BREAST_3_4WK_DN		20	0.32396	1.00771	0.447761	0.714374	1	925	tags=30%, list=12%, signal=34%
KEGG_DILATED_CARDIOMYOPATHY	KEGG_DILATED_CARDIOMYOPATHY		35	0.271366	1.00767	0.453297	0.713898	1	755	tags=20%, list=9%, signal=22%
HALLMARK_GLYCOLYSIS	HALLMARK_GLYCOLYSIS		126	0.221315	1.00744	0.408163	0.713951	1	780	tags=13%, list=10%, signal=15%
DORN_ADENOVIRUS_INFECTION_48HR_UP	DORN_ADENOVIRUS_INFECTION_48HR_UP		11	0.38447	1.00721	0.431762	0.713939	1	632	tags=36%, list=8%, signal=39%
IIZUKA_LIVER_CANCER_PROGRESSION_L1_G1_DN	IIZUKA_LIVER_CANCER_PROGRESSION_L1_G1_DN		10	0.396485	1.00718	0.456311	0.713448	1	499	tags=20%, list=6%, signal=21%
BIOCARTA_MET_PATHWAY	BIOCARTA_MET_PATHWAY		34	0.285417	1.00641	0.442197	0.714986	1	1962	tags=53%, list=25%, signal=70%
FONTAINE_THYROID_TUMOR_UNCERTAIN_MALIGNANCY_UP	FONTAINE_THYROID_TUMOR_UNCERTAIN_MALIGNANCY_UP		17	0.340435	1.00567	0.411192	0.716442	1	549	tags=29%, list=7%, signal=32%
KEGG_FOLATE_BIOSYNTHESIS	KEGG_FOLATE_BIOSYNTHESIS		7	0.440426	1.00546	0.455531	0.716479	1	2044	tags=57%, list=26%, signal=77%
BIOCARTA_EIF_PATHWAY	BIOCARTA_EIF_PATHWAY		13	0.369725	1.00516	0.444976	0.716696	1	1955	tags=46%, list=24%, signal=61%
PID_ANGIOPOIETIN_RECEPTOR_PATHWAY	PID_ANGIOPOIETIN_RECEPTOR_PATHWAY		38	0.268381	1.00497	0.420054	0.71662	1	1729	tags=37%, list=22%, signal=47%
VANDESLUIS_COMMD1_TARGETS_GROUP_3_DN	VANDESLUIS_COMMD1_TARGETS_GROUP_3_DN		8	0.433594	1.00431	0.43956	0.717819	1	660	tags=50%, list=8%, signal=54%
HOWLIN_CITED1_TARGETS_1_DN	HOWLIN_CITED1_TARGETS_1_DN		23	0.302735	1.00422	0.458549	0.717544	1	1931	tags=39%, list=24%, signal=51%
WANG_LMO4_TARGETS_DN	WANG_LMO4_TARGETS_DN		231	0.198767	1.00419	0.451807	0.717063	1	1914	tags=28%, list=24%, signal=35%
BIOCARTA_SRCRPTP_PATHWAY	BIOCARTA_SRCRPTP_PATHWAY		8	0.427623	1.00393	0.450575	0.717186	1	2189	tags=50%, list=27%, signal=69%
KRISHNAN_FURIN_TARGETS_UP	KRISHNAN_FURIN_TARGETS_UP		10	0.397504	1.00377	0.453089	0.717046	1	1608	tags=40%, list=20%, signal=50%
TSAI_RESPONSE_TO_IONIZING_RADIATION	TSAI_RESPONSE_TO_IONIZING_RADIATION		101	0.223937	1.00366	0.421818	0.716808	1	821	tags=18%, list=10%, signal=20%
CEBALLOS_TARGETS_OF_TP53_AND_MYC_UP	CEBALLOS_TARGETS_OF_TP53_AND_MYC_UP		15	0.357527	1.00333	0.463357	0.717144	1	2237	tags=47%, list=28%, signal=65%
MAGRANGEAS_MULTIPLE_MYELOMA_IGLL_VS_IGLK_DN	MAGRANGEAS_MULTIPLE_MYELOMA_IGLL_VS_IGLK_DN		14	0.360546	1.00323	0.439791	0.716852	1	301	tags=14%, list=4%, signal=15%
PIEPOLI_LGI1_TARGETS_UP	PIEPOLI_LGI1_TARGETS_UP		7	0.436924	1.0032	0.430804	0.716388	1	27	tags=14%, list=0%, signal=14%
REACTOME_METABOLISM_OF_AMINO_ACIDS_AND_DERIVATIVES	REACTOME_METABOLISM_OF_AMINO_ACIDS_AND_DERIVATIVES		122	0.219004	1.0029	0.427386	0.71664	1	929	tags=16%, list=12%, signal=18%
HONMA_DOCETAXEL_RESISTANCE	HONMA_DOCETAXEL_RESISTANCE		30	0.292963	1.00281	0.452778	0.716312	1	2192	tags=37%, list=27%, signal=50%
ALONSO_METASTASIS_DN	ALONSO_METASTASIS_DN		9	0.409797	1.00247	0.443418	0.716652	1	1809	tags=56%, list=23%, signal=72%
ASTON_MAJOR_DEPRESSIVE_DISORDER_UP	ASTON_MAJOR_DEPRESSIVE_DISORDER_UP		24	0.304405	1.0018	0.440594	0.717844	1	687	tags=21%, list=9%, signal=23%
REACTOME_CD28_CO_STIMULATION	REACTOME_CD28_CO_STIMULATION		23	0.311779	1.00177	0.442359	0.717371	1	1375	tags=35%, list=17%, signal=42%
CADWELL_ATG16L1_TARGETS_DN	CADWELL_ATG16L1_TARGETS_DN		38	0.270642	1.00164	0.43314	0.717146	1	1155	tags=24%, list=14%, signal=28%
MORI_IMMATURE_B_LYMPHOCYTE_UP	MORI_IMMATURE_B_LYMPHOCYTE_UP		43	0.265033	1.00146	0.489796	0.717093	1	1224	tags=28%, list=15%, signal=33%
YIH_RESPONSE_TO_ARSENITE_C3	YIH_RESPONSE_TO_ARSENITE_C3		27	0.300532	1.00079	0.452778	0.718478	1	1004	tags=19%, list=13%, signal=21%
FIRESTEIN_PROLIFERATION	FIRESTEIN_PROLIFERATION		96	0.226811	1.00075	0.439689	0.718041	1	1768	tags=30%, list=22%, signal=38%
YAMAZAKI_TCEB3_TARGETS_DN	YAMAZAKI_TCEB3_TARGETS_DN		137	0.214809	0.999127	0.487395	0.721838	1	712	tags=12%, list=9%, signal=13%
BIOCARTA_GH_PATHWAY	BIOCARTA_GH_PATHWAY		20	0.325313	0.998942	0.459677	0.721755	1	1909	tags=45%, list=24%, signal=59%
MARKS_HDAC_TARGETS_UP	MARKS_HDAC_TARGETS_UP		16	0.3445	0.998642	0.437647	0.722014	1	1480	tags=38%, list=19%, signal=46%
SHAFFER_IRF4_TARGETS_IN_MYELOMA_VS_MATURE_B_LYMPHOCYTE	SHAFFER_IRF4_TARGETS_IN_MYELOMA_VS_MATURE_B_LYMPHOCYTE		81	0.238328	0.998619	0.469453	0.72152	1	1937	tags=32%, list=24%, signal=42%
DAZARD_UV_RESPONSE_CLUSTER_G28	DAZARD_UV_RESPONSE_CLUSTER_G28		12	0.380545	0.998016	0.429234	0.722619	1	2271	tags=75%, list=28%, signal=105%
BEGUM_TARGETS_OF_PAX3_FOXO1_FUSION_DN	BEGUM_TARGETS_OF_PAX3_FOXO1_FUSION_DN		22	0.322276	0.997091	0.421053	0.724481	1	1480	tags=36%, list=19%, signal=45%
SCHEIDEREIT_IKK_INTERACTING_PROTEINS	SCHEIDEREIT_IKK_INTERACTING_PROTEINS		45	0.265156	0.996902	0.447059	0.724455	1	1684	tags=29%, list=21%, signal=36%
PYEON_CANCER_HEAD_AND_NECK_VS_CERVICAL_UP	PYEON_CANCER_HEAD_AND_NECK_VS_CERVICAL_UP		120	0.218348	0.996691	0.46383	0.724468	1	2054	tags=29%, list=26%, signal=39%
MARTINEZ_RB1_AND_TP53_TARGETS_DN	MARTINEZ_RB1_AND_TP53_TARGETS_DN		310	0.19466	0.996397	0.414815	0.724712	1	1682	tags=26%, list=21%, signal=31%
IIZUKA_LIVER_CANCER_PROGRESSION_L1_G1_UP	IIZUKA_LIVER_CANCER_PROGRESSION_L1_G1_UP		13	0.362391	0.994663	0.463768	0.728833	1	1620	tags=54%, list=20%, signal=67%
LEE_LIVER_CANCER_MYC_DN	LEE_LIVER_CANCER_MYC_DN		22	0.304494	0.994432	0.427461	0.728925	1	788	tags=23%, list=10%, signal=25%
REACTOME_RESPONSE_TO_ELEVATED_PLATELET_CYTOSOLIC_CA2_	REACTOME_RESPONSE_TO_ELEVATED_PLATELET_CYTOSOLIC_CA2_		43	0.261014	0.994075	0.469274	0.729367	1	755	tags=21%, list=9%, signal=23%
HAMAI_APOPTOSIS_VIA_TRAIL_UP	HAMAI_APOPTOSIS_VIA_TRAIL_UP		398	0.187739	0.993812	0.5	0.729547	1	1628	tags=22%, list=20%, signal=26%
DEURIG_T_CELL_PROLYMPHOCYTIC_LEUKEMIA_DN	DEURIG_T_CELL_PROLYMPHOCYTIC_LEUKEMIA_DN		197	0.199528	0.993692	0.426316	0.729314	1	2075	tags=35%, list=26%, signal=46%
SESTO_RESPONSE_TO_UV_C6	SESTO_RESPONSE_TO_UV_C6		31	0.283551	0.992771	0.446281	0.731172	1	1129	tags=26%, list=14%, signal=30%
BROWNE_HCMV_INFECTION_30MIN_DN	BROWNE_HCMV_INFECTION_30MIN_DN		65	0.237107	0.992582	0.445104	0.731095	1	1086	tags=22%, list=14%, signal=25%
REACTOME_DCC_MEDIATED_ATTRACTIVE_SIGNALING	REACTOME_DCC_MEDIATED_ATTRACTIVE_SIGNALING		9	0.411383	0.992575	0.454321	0.730561	1	1192	tags=33%, list=15%, signal=39%
ST_ERK1_ERK2_MAPK_PATHWAY	ST_ERK1_ERK2_MAPK_PATHWAY		27	0.291498	0.991995	0.497297	0.731544	1	886	tags=26%, list=11%, signal=29%
MULLIGHAN_NPM1_MUTATED_SIGNATURE_2_UP	MULLIGHAN_NPM1_MUTATED_SIGNATURE_2_UP		84	0.225594	0.991882	0.484321	0.731286	1	1238	tags=20%, list=15%, signal=24%
LEIN_LOCALIZED_TO_DISTAL_AND_PROXIMAL_DENDRITES	LEIN_LOCALIZED_TO_DISTAL_AND_PROXIMAL_DENDRITES		8	0.413562	0.991824	0.436073	0.730924	1	716	tags=50%, list=9%, signal=55%
MURATA_VIRULENCE_OF_H_PILORI	MURATA_VIRULENCE_OF_H_PILORI		11	0.385781	0.991757	0.465558	0.730559	1	2008	tags=55%, list=25%, signal=73%
KEGG_REGULATION_OF_ACTIN_CYTOSKELETON	KEGG_REGULATION_OF_ACTIN_CYTOSKELETON		126	0.214804	0.991697	0.46281	0.73016	1	1722	tags=28%, list=22%, signal=35%
REACTOME_PRE_NOTCH_EXPRESSION_AND_PROCESSING	REACTOME_PRE_NOTCH_EXPRESSION_AND_PROCESSING		33	0.278375	0.991616	0.483283	0.729801	1	1879	tags=36%, list=24%, signal=47%
BOYLAN_MULTIPLE_MYELOMA_PCA3_UP	BOYLAN_MULTIPLE_MYELOMA_PCA3_UP		42	0.262922	0.991487	0.477876	0.729632	1	912	tags=26%, list=11%, signal=29%
DACOSTA_UV_RESPONSE_VIA_ERCC3_TTD_DN	DACOSTA_UV_RESPONSE_VIA_ERCC3_TTD_DN		50	0.253078	0.990232	0.469325	0.732552	1	1319	tags=30%, list=17%, signal=36%
KUNINGER_IGF1_VS_PDGFB_TARGETS_UP	KUNINGER_IGF1_VS_PDGFB_TARGETS_UP		19	0.318971	0.990232	0.452555	0.732	1	815	tags=26%, list=10%, signal=29%
YIH_RESPONSE_TO_ARSENITE_C2	YIH_RESPONSE_TO_ARSENITE_C2		15	0.350001	0.990174	0.463054	0.731596	1	1914	tags=33%, list=24%, signal=44%
ALONSO_METASTASIS_NEURAL_UP	ALONSO_METASTASIS_NEURAL_UP		11	0.366649	0.989323	0.460048	0.733349	1	226	tags=18%, list=3%, signal=19%
PID_TRAIL_PATHWAY	PID_TRAIL_PATHWAY		23	0.304072	0.989182	0.47549	0.733202	1	1926	tags=48%, list=24%, signal=63%
WHITFIELD_CELL_CYCLE_M_G1	WHITFIELD_CELL_CYCLE_M_G1		100	0.221443	0.988633	0.48062	0.734113	1	566	tags=12%, list=7%, signal=13%
TAKEDA_TARGETS_OF_NUP98_HOXA9_FUSION_6HR_UP	TAKEDA_TARGETS_OF_NUP98_HOXA9_FUSION_6HR_UP		34	0.276553	0.988394	0.467236	0.734207	1	366	tags=15%, list=5%, signal=15%
RODRIGUES_THYROID_CARCINOMA_ANAPLASTIC_UP	RODRIGUES_THYROID_CARCINOMA_ANAPLASTIC_UP		488	0.183927	0.988122	0.533333	0.734442	1	1807	tags=24%, list=23%, signal=29%
KUMAMOTO_RESPONSE_TO_NUTLIN_3A_DN	KUMAMOTO_RESPONSE_TO_NUTLIN_3A_DN		10	0.399417	0.987597	0.498759	0.735316	1	1766	tags=30%, list=22%, signal=38%
BIOCARTA_ERK_PATHWAY	BIOCARTA_ERK_PATHWAY		20	0.31718	0.987506	0.48072	0.734992	1	791	tags=25%, list=10%, signal=28%
BIOCARTA_VIP_PATHWAY	BIOCARTA_VIP_PATHWAY		20	0.319294	0.987418	0.493507	0.734683	1	1719	tags=35%, list=22%, signal=44%
LOPEZ_MESOTELIOMA_SURVIVAL_TIME_DN	LOPEZ_MESOTELIOMA_SURVIVAL_TIME_DN		5	0.49871	0.987241	0.498886	0.734582	1	592	tags=40%, list=7%, signal=43%
THILLAINADESAN_ZNF217_TARGETS_DN	THILLAINADESAN_ZNF217_TARGETS_DN		5	0.482682	0.987215	0.462069	0.734098	1	9	tags=20%, list=0%, signal=20%
KORKOLA_EMBRYONIC_CARCINOMA_VS_SEMINOMA_DN	KORKOLA_EMBRYONIC_CARCINOMA_VS_SEMINOMA_DN		7	0.436044	0.987212	0.49061	0.73356	1	1606	tags=57%, list=20%, signal=71%
SENGUPTA_NASOPHARYNGEAL_CARCINOMA_WITH_LMP1_UP	SENGUPTA_NASOPHARYNGEAL_CARCINOMA_WITH_LMP1_UP		208	0.198717	0.987146	0.465608	0.733192	1	1016	tags=15%, list=13%, signal=17%
TURJANSKI_MAPK11_TARGETS	TURJANSKI_MAPK11_TARGETS		5	0.485841	0.986982	0.479212	0.7331	1	1608	tags=40%, list=20%, signal=50%
SIG_IL4RECEPTOR_IN_B_LYPHOCYTES	SIG_IL4RECEPTOR_IN_B_LYPHOCYTES		25	0.297647	0.98685	0.475059	0.732908	1	1909	tags=44%, list=24%, signal=58%
XU_GH1_AUTOCRINE_TARGETS_DN	XU_GH1_AUTOCRINE_TARGETS_DN		84	0.230724	0.98579	0.49359	0.735149	1	309	tags=10%, list=4%, signal=10%
REACTOME_BILE_ACID_AND_BILE_SALT_METABOLISM	REACTOME_BILE_ACID_AND_BILE_SALT_METABOLISM		7	0.437354	0.985519	0.480094	0.735303	1	787	tags=29%, list=10%, signal=32%
YAGI_AML_WITH_INV_16_TRANSLOCATION	YAGI_AML_WITH_INV_16_TRANSLOCATION		250	0.192843	0.985194	0.517045	0.735633	1	1680	tags=26%, list=21%, signal=32%
DASU_IL6_SIGNALING_UP	DASU_IL6_SIGNALING_UP		34	0.276553	0.984294	0.445087	0.737455	1	1738	tags=35%, list=22%, signal=45%
WAKABAYASHI_ADIPOGENESIS_PPARG_RXRA_BOUND_36HR	WAKABAYASHI_ADIPOGENESIS_PPARG_RXRA_BOUND_36HR		92	0.22052	0.984059	0.491228	0.737514	1	2177	tags=39%, list=27%, signal=53%
PID_INSULIN_GLUCOSE_PATHWAY	PID_INSULIN_GLUCOSE_PATHWAY		20	0.316106	0.983533	0.478149	0.738366	1	2496	tags=50%, list=31%, signal=73%
REACTOME_CLASS_B_2_SECRETIN_FAMILY_RECEPTORS	REACTOME_CLASS_B_2_SECRETIN_FAMILY_RECEPTORS		20	0.310453	0.983331	0.493858	0.738309	1	781	tags=20%, list=10%, signal=22%
REACTOME_SYNTHESIS_OF_BILE_ACIDS_AND_BILE_SALTS	REACTOME_SYNTHESIS_OF_BILE_ACIDS_AND_BILE_SALTS		7	0.437354	0.982821	0.481319	0.739028	1	787	tags=29%, list=10%, signal=32%
YAGI_AML_WITH_T_9_11_TRANSLOCATION	YAGI_AML_WITH_T_9_11_TRANSLOCATION		86	0.227705	0.982566	0.53169	0.739169	1	972	tags=15%, list=12%, signal=17%
HOLLEMAN_ASPARAGINASE_RESISTANCE_ALL_DN	HOLLEMAN_ASPARAGINASE_RESISTANCE_ALL_DN		19	0.31293	0.9824	0.43609	0.739066	1	2612	tags=47%, list=33%, signal=70%
AMUNDSON_POOR_SURVIVAL_AFTER_GAMMA_RADIATION_8G	AMUNDSON_POOR_SURVIVAL_AFTER_GAMMA_RADIATION_8G		67	0.237974	0.981775	0.48495	0.740216	1	980	tags=19%, list=12%, signal=22%
YIH_RESPONSE_TO_ARSENITE_C4	YIH_RESPONSE_TO_ARSENITE_C4		15	0.343386	0.981042	0.479899	0.741707	1	1233	tags=33%, list=15%, signal=39%
NIKOLSKY_BREAST_CANCER_7P22_AMPLICON	NIKOLSKY_BREAST_CANCER_7P22_AMPLICON		21	0.313701	0.980816	0.502825	0.741729	1	1814	tags=38%, list=23%, signal=49%
KONG_E2F1_TARGETS	KONG_E2F1_TARGETS		7	0.434266	0.980782	0.473333	0.741282	1	1088	tags=29%, list=14%, signal=33%
MORI_PLASMA_CELL_UP	MORI_PLASMA_CELL_UP		35	0.270225	0.980528	0.457627	0.741439	1	206	tags=9%, list=3%, signal=9%
VANTVEER_BREAST_CANCER_METASTASIS_UP	VANTVEER_BREAST_CANCER_METASTASIS_UP		24	0.303479	0.980289	0.472149	0.74153	1	788	tags=25%, list=10%, signal=28%
BERENJENO_TRANSFORMED_BY_RHOA_REVERSIBLY_DN	BERENJENO_TRANSFORMED_BY_RHOA_REVERSIBLY_DN		16	0.330035	0.979871	0.471154	0.742082	1	1800	tags=44%, list=23%, signal=56%
BIOCARTA_CARM1_PATHWAY	BIOCARTA_CARM1_PATHWAY		11	0.378411	0.979701	0.488722	0.74197	1	1540	tags=45%, list=19%, signal=56%
MARIADASON_RESPONSE_TO_BUTYRATE_CURCUMIN_SULINDAC_TSA_1	MARIADASON_RESPONSE_TO_BUTYRATE_CURCUMIN_SULINDAC_TSA_1		7	0.435417	0.979593	0.488739	0.741723	1	1672	tags=43%, list=21%, signal=54%
KEGG_PPAR_SIGNALING_PATHWAY	KEGG_PPAR_SIGNALING_PATHWAY		30	0.27986	0.979511	0.506394	0.741428	1	1656	tags=40%, list=21%, signal=50%
ISHIKAWA_STING_SIGNALING	ISHIKAWA_STING_SIGNALING		5	0.479595	0.97887	0.471526	0.742524	1	2689	tags=60%, list=34%, signal=90%
AMIT_EGF_RESPONSE_480_HELA	AMIT_EGF_RESPONSE_480_HELA		108	0.21953	0.977905	0.491228	0.744599	1	963	tags=19%, list=12%, signal=21%
SENGUPTA_EBNA1_ANTICORRELATED	SENGUPTA_EBNA1_ANTICORRELATED		85	0.227393	0.9769	0.528571	0.746767	1	906	tags=21%, list=11%, signal=24%
JOHNSTONE_PARVB_TARGETS_2_UP	JOHNSTONE_PARVB_TARGETS_2_UP		94	0.227179	0.976804	0.489209	0.746478	1	1645	tags=27%, list=21%, signal=33%
MYLLYKANGAS_AMPLIFICATION_HOT_SPOT_9	MYLLYKANGAS_AMPLIFICATION_HOT_SPOT_9		6	0.448532	0.976779	0.516704	0.745985	1	430	tags=17%, list=5%, signal=18%
PID_HIF2PATHWAY	PID_HIF2PATHWAY		22	0.307468	0.975041	0.495957	0.750029	1	849	tags=27%, list=11%, signal=30%
PETROVA_PROX1_TARGETS_UP	PETROVA_PROX1_TARGETS_UP		15	0.335635	0.974681	0.463807	0.750453	1	672	tags=20%, list=8%, signal=22%
BIOCARTA_SALMONELLA_PATHWAY	BIOCARTA_SALMONELLA_PATHWAY		11	0.37334	0.973519	0.479798	0.752896	1	5012	tags=100%, list=63%, signal=268%
YOSHIMURA_MAPK8_TARGETS_DN	YOSHIMURA_MAPK8_TARGETS_DN		249	0.190862	0.973337	0.548571	0.752811	1	2018	tags=29%, list=25%, signal=37%
REACTOME_METABOLISM_OF_LIPIDS_AND_LIPOPROTEINS	REACTOME_METABOLISM_OF_LIPIDS_AND_LIPOPROTEINS		261	0.190423	0.972989	0.547619	0.753181	1	1998	tags=30%, list=25%, signal=39%
SIG_BCR_SIGNALING_PATHWAY	SIG_BCR_SIGNALING_PATHWAY		41	0.261471	0.972591	0.522788	0.753692	1	1162	tags=27%, list=15%, signal=31%
NAGY_STAGA_COMPONENTS_HUMAN	NAGY_STAGA_COMPONENTS_HUMAN		11	0.375609	0.97192	0.492823	0.754921	1	1654	tags=45%, list=21%, signal=57%
MARSON_BOUND_BY_FOXP3_UNSTIMULATED	MARSON_BOUND_BY_FOXP3_UNSTIMULATED		835	0.170188	0.971869	0.652174	0.754532	1	1442	tags=20%, list=18%, signal=22%
BIOCARTA_CCR5_PATHWAY	BIOCARTA_CCR5_PATHWAY		13	0.347554	0.971135	0.502252	0.755978	1	1729	tags=54%, list=22%, signal=69%
VALK_AML_CLUSTER_3	VALK_AML_CLUSTER_3		22	0.303104	0.970268	0.509235	0.757693	1	1476	tags=32%, list=18%, signal=39%
LEIN_CEREBELLUM_MARKERS	LEIN_CEREBELLUM_MARKERS		31	0.277926	0.970186	0.442815	0.757365	1	1068	tags=29%, list=13%, signal=33%
REACTOME_SYNTHESIS_OF_PIPS_AT_THE_LATE_ENDOSOME_MEMBRANE	REACTOME_SYNTHESIS_OF_PIPS_AT_THE_LATE_ENDOSOME_MEMBRANE		7	0.436446	0.970058	0.502232	0.757143	1	878	tags=29%, list=11%, signal=32%
CHANGOLKAR_H2AFY_TARGETS_UP	CHANGOLKAR_H2AFY_TARGETS_UP		29	0.280664	0.9693	0.493369	0.758559	1	710	tags=21%, list=9%, signal=23%
REACTOME_ANTIGEN_PRESENTATION_FOLDING_ASSEMBLY_AND_PEPTIDE_LOADING_OF_CLASS_I_MHC	REACTOME_ANTIGEN_PRESENTATION_FOLDING_ASSEMBLY_AND_PEPTIDE_LOADING_OF_CLASS_I_MHC		13	0.35328	0.968617	0.496386	0.759809	1	2305	tags=46%, list=29%, signal=65%
LEE_CALORIE_RESTRICTION_NEOCORTEX_UP	LEE_CALORIE_RESTRICTION_NEOCORTEX_UP		43	0.256259	0.968291	0.473684	0.760092	1	1891	tags=28%, list=24%, signal=36%
JOHNSTONE_PARVB_TARGETS_3_DN	JOHNSTONE_PARVB_TARGETS_3_DN		653	0.177043	0.968134	0.644737	0.759959	1	2006	tags=25%, list=25%, signal=30%
ICHIBA_GRAFT_VERSUS_HOST_DISEASE_35D_DN	ICHIBA_GRAFT_VERSUS_HOST_DISEASE_35D_DN		21	0.304472	0.968053	0.51938	0.759616	1	994	tags=29%, list=12%, signal=33%
KYNG_DNA_DAMAGE_BY_4NQO	KYNG_DNA_DAMAGE_BY_4NQO		23	0.306595	0.967822	0.506702	0.759696	1	1488	tags=35%, list=19%, signal=43%
SHAFFER_IRF4_TARGETS_IN_ACTIVATED_B_LYMPHOCYTE	SHAFFER_IRF4_TARGETS_IN_ACTIVATED_B_LYMPHOCYTE		67	0.231275	0.967648	0.548781	0.759625	1	1138	tags=18%, list=14%, signal=21%
PID_P38_MKK3_6PATHWAY	PID_P38_MKK3_6PATHWAY		22	0.301657	0.966938	0.493671	0.760962	1	2872	tags=64%, list=36%, signal=99%
NIKOLSKY_BREAST_CANCER_8Q12_Q22_AMPLICON	NIKOLSKY_BREAST_CANCER_8Q12_Q22_AMPLICON		62	0.23516	0.966431	0.537459	0.761748	1	1646	tags=26%, list=21%, signal=32%
VALK_AML_CLUSTER_4	VALK_AML_CLUSTER_4		15	0.338203	0.966329	0.477612	0.761462	1	707	tags=27%, list=9%, signal=29%
PID_P53_DOWNSTREAM_PATHWAY	PID_P53_DOWNSTREAM_PATHWAY		84	0.222701	0.966292	0.536496	0.761008	1	1233	tags=25%, list=15%, signal=29%
GERHOLD_RESPONSE_TO_TZD_DN	GERHOLD_RESPONSE_TO_TZD_DN		7	0.424693	0.965542	0.481641	0.762535	1	2079	tags=43%, list=26%, signal=58%
REACTOME_FACTORS_INVOLVED_IN_MEGAKARYOCYTE_DEVELOPMENT_AND_PLATELET_PRODUCTION	REACTOME_FACTORS_INVOLVED_IN_MEGAKARYOCYTE_DEVELOPMENT_AND_PLATELET_PRODUCTION		78	0.228722	0.964607	0.535971	0.764432	1	1540	tags=22%, list=19%, signal=27%
AMUNDSON_DNA_DAMAGE_RESPONSE_TP53	AMUNDSON_DNA_DAMAGE_RESPONSE_TP53		11	0.378358	0.964558	0.492386	0.76401	1	752	tags=36%, list=9%, signal=40%
DORN_ADENOVIRUS_INFECTION_32HR_UP	DORN_ADENOVIRUS_INFECTION_32HR_UP		8	0.40871	0.963348	0.484305	0.766657	1	449	tags=38%, list=6%, signal=40%
KEEN_RESPONSE_TO_ROSIGLITAZONE_DN	KEEN_RESPONSE_TO_ROSIGLITAZONE_DN		64	0.234898	0.963348	0.523179	0.766108	1	1189	tags=22%, list=15%, signal=25%
REACTOME_PI3K_EVENTS_IN_ERBB2_SIGNALING	REACTOME_PI3K_EVENTS_IN_ERBB2_SIGNALING		27	0.282224	0.963057	0.509235	0.766282	1	1375	tags=37%, list=17%, signal=45%
MARTIN_INTERACT_WITH_HDAC	MARTIN_INTERACT_WITH_HDAC		38	0.264099	0.963006	0.525714	0.765872	1	2038	tags=37%, list=25%, signal=49%
ST_INTEGRIN_SIGNALING_PATHWAY	ST_INTEGRIN_SIGNALING_PATHWAY		59	0.234691	0.962655	0.503247	0.766281	1	1375	tags=27%, list=17%, signal=33%
BAKER_HEMATOPOIESIS_STAT3_TARGETS	BAKER_HEMATOPOIESIS_STAT3_TARGETS		12	0.357717	0.962653	0.489842	0.765742	1	710	tags=25%, list=9%, signal=27%
SCHLOSSER_SERUM_RESPONSE_DN	SCHLOSSER_SERUM_RESPONSE_DN		510	0.177197	0.961798	0.722222	0.767406	1	1731	tags=24%, list=22%, signal=28%
PID_ALK1_PATHWAY	PID_ALK1_PATHWAY		20	0.3105	0.961579	0.5	0.767438	1	1339	tags=40%, list=17%, signal=48%
LEE_LIVER_CANCER_MYC_UP	LEE_LIVER_CANCER_MYC_UP		37	0.262579	0.961267	0.527536	0.767695	1	672	tags=14%, list=8%, signal=15%
LUI_TARGETS_OF_PAX8_PPARG_FUSION	LUI_TARGETS_OF_PAX8_PPARG_FUSION		25	0.286264	0.961191	0.505208	0.767354	1	2766	tags=52%, list=35%, signal=79%
BIOCARTA_TNFR2_PATHWAY	BIOCARTA_TNFR2_PATHWAY		17	0.325063	0.96013	0.485981	0.769591	1	2229	tags=41%, list=28%, signal=57%
SCHLOSSER_SERUM_RESPONSE_UP	SCHLOSSER_SERUM_RESPONSE_UP		85	0.224142	0.959836	0.530534	0.769797	1	1424	tags=22%, list=18%, signal=27%
PID_MAPK_TRK_PATHWAY	PID_MAPK_TRK_PATHWAY		30	0.276162	0.959752	0.506204	0.769492	1	1729	tags=33%, list=22%, signal=42%
BYSTRYKH_HEMATOPOIESIS_STEM_CELL_AND_BRAIN_QTL_CIS	BYSTRYKH_HEMATOPOIESIS_STEM_CELL_AND_BRAIN_QTL_CIS		45	0.254352	0.959428	0.534591	0.769772	1	1656	tags=31%, list=21%, signal=39%
KEGG_GNRH_SIGNALING_PATHWAY	KEGG_GNRH_SIGNALING_PATHWAY		61	0.237125	0.959088	0.537267	0.770114	1	2017	tags=46%, list=25%, signal=61%
BIOCARTA_LONGEVITY_PATHWAY	BIOCARTA_LONGEVITY_PATHWAY		9	0.389684	0.95891	0.497596	0.769999	1	1375	tags=56%, list=17%, signal=67%
FLOTHO_PEDIATRIC_ALL_THERAPY_RESPONSE_DN	FLOTHO_PEDIATRIC_ALL_THERAPY_RESPONSE_DN		14	0.341098	0.958643	0.478022	0.770159	1	1783	tags=36%, list=22%, signal=46%
SAMOLS_TARGETS_OF_KHSV_MIRNAS_DN	SAMOLS_TARGETS_OF_KHSV_MIRNAS_DN		31	0.276696	0.957904	0.508621	0.771499	1	725	tags=16%, list=9%, signal=18%
REACTOME_UNFOLDED_PROTEIN_RESPONSE	REACTOME_UNFOLDED_PROTEIN_RESPONSE		67	0.22842	0.957665	0.581761	0.771561	1	2433	tags=39%, list=30%, signal=55%
PID_ERA_GENOMIC_PATHWAY	PID_ERA_GENOMIC_PATHWAY		46	0.249883	0.957331	0.533546	0.771879	1	1871	tags=39%, list=23%, signal=51%
VANOEVELEN_MYOGENESIS_SIN3A_TARGETS	VANOEVELEN_MYOGENESIS_SIN3A_TARGETS		156	0.200867	0.956528	0.590476	0.773448	1	1331	tags=20%, list=17%, signal=23%
DAZARD_RESPONSE_TO_UV_NHEK_DN	DAZARD_RESPONSE_TO_UV_NHEK_DN		227	0.193075	0.955843	0.579618	0.774674	1	2734	tags=38%, list=34%, signal=56%
YOSHIOKA_LIVER_CANCER_EARLY_RECURRENCE_DN	YOSHIOKA_LIVER_CANCER_EARLY_RECURRENCE_DN		37	0.263579	0.955819	0.533875	0.774194	1	1196	tags=22%, list=15%, signal=25%
ZHOU_TNF_SIGNALING_4HR	ZHOU_TNF_SIGNALING_4HR		40	0.259948	0.955532	0.535014	0.774429	1	1994	tags=38%, list=25%, signal=50%
CHIANG_LIVER_CANCER_SUBCLASS_CTNNB1_UP	CHIANG_LIVER_CANCER_SUBCLASS_CTNNB1_UP		58	0.237411	0.955367	0.560656	0.774306	1	1002	tags=19%, list=13%, signal=22%
LUI_THYROID_CANCER_CLUSTER_3	LUI_THYROID_CANCER_CLUSTER_3		22	0.2973	0.954735	0.496063	0.775426	1	2948	tags=59%, list=37%, signal=93%
WALLACE_PROSTATE_CANCER_RACE_DN	WALLACE_PROSTATE_CANCER_RACE_DN		38	0.262543	0.954269	0.545455	0.776153	1	1069	tags=24%, list=13%, signal=27%
ST_INTERLEUKIN_4_PATHWAY	ST_INTERLEUKIN_4_PATHWAY		20	0.303227	0.954193	0.527624	0.775816	1	1909	tags=40%, list=24%, signal=52%
PID_SYNDECAN_4_PATHWAY	PID_SYNDECAN_4_PATHWAY		21	0.303154	0.953548	0.507614	0.776964	1	1965	tags=38%, list=25%, signal=50%
OSMAN_BLADDER_CANCER_UP	OSMAN_BLADDER_CANCER_UP		310	0.183824	0.952302	0.633094	0.779744	1	1686	tags=23%, list=21%, signal=28%
PASQUALUCCI_LYMPHOMA_BY_GC_STAGE_DN	PASQUALUCCI_LYMPHOMA_BY_GC_STAGE_DN		121	0.208915	0.952261	0.574468	0.779315	1	1323	tags=22%, list=17%, signal=26%
ACOSTA_PROLIFERATION_INDEPENDENT_MYC_TARGETS_UP	ACOSTA_PROLIFERATION_INDEPENDENT_MYC_TARGETS_UP		59	0.23276	0.952001	0.5623	0.779445	1	987	tags=17%, list=12%, signal=19%
XU_HGF_TARGETS_REPRESSED_BY_AKT1_UP	XU_HGF_TARGETS_REPRESSED_BY_AKT1_UP		6	0.436617	0.951779	0.539326	0.779501	1	1286	tags=50%, list=16%, signal=60%
BENPORATH_CYCLING_GENES	BENPORATH_CYCLING_GENES		464	0.175299	0.950172	0.703704	0.783102	1	987	tags=12%, list=12%, signal=13%
WANG_BARRETTS_ESOPHAGUS_UP	WANG_BARRETTS_ESOPHAGUS_UP		24	0.286312	0.949135	0.525606	0.785163	1	990	tags=25%, list=12%, signal=28%
CREIGHTON_AKT1_SIGNALING_VIA_MTOR_UP	CREIGHTON_AKT1_SIGNALING_VIA_MTOR_UP		25	0.284351	0.94867	0.529716	0.785862	1	2135	tags=36%, list=27%, signal=49%
WIERENGA_STAT5A_TARGETS_GROUP2	WIERENGA_STAT5A_TARGETS_GROUP2		35	0.264194	0.948611	0.530973	0.785474	1	1480	tags=29%, list=19%, signal=35%
THEILGAARD_NEUTROPHIL_AT_SKIN_WOUND_UP	THEILGAARD_NEUTROPHIL_AT_SKIN_WOUND_UP		55	0.235652	0.947701	0.574286	0.787223	1	1955	tags=42%, list=24%, signal=55%
BHATI_G2M_ARREST_BY_2METHOXYESTRADIOL_UP	BHATI_G2M_ARREST_BY_2METHOXYESTRADIOL_UP		77	0.222427	0.947405	0.568345	0.787435	1	1844	tags=30%, list=23%, signal=38%
ANDERSEN_LIVER_CANCER_KRT19_DN	ANDERSEN_LIVER_CANCER_KRT19_DN		37	0.256945	0.947019	0.531722	0.787956	1	1435	tags=32%, list=18%, signal=39%
PID_FAS_PATHWAY	PID_FAS_PATHWAY		29	0.276182	0.946746	0.530667	0.788132	1	1386	tags=28%, list=17%, signal=33%
MATZUK_SPERMATID_DIFFERENTIATION	MATZUK_SPERMATID_DIFFERENTIATION		15	0.328009	0.945725	0.545455	0.790334	1	2593	tags=67%, list=32%, signal=98%
BONCI_TARGETS_OF_MIR15A_AND_MIR16_1	BONCI_TARGETS_OF_MIR15A_AND_MIR16_1		56	0.234037	0.944883	0.576119	0.791849	1	844	tags=14%, list=11%, signal=16%
REACTOME_PLC_BETA_MEDIATED_EVENTS	REACTOME_PLC_BETA_MEDIATED_EVENTS		28	0.275283	0.944546	0.563889	0.792191	1	1965	tags=39%, list=25%, signal=52%
REACTOME_MEMBRANE_BINDING_AND_TARGETTING_OF_GAG_PROTEINS	REACTOME_MEMBRANE_BINDING_AND_TARGETTING_OF_GAG_PROTEINS		8	0.393879	0.944138	0.508197	0.792746	1	2970	tags=63%, list=37%, signal=99%
LEIN_ASTROCYTE_MARKERS	LEIN_ASTROCYTE_MARKERS		14	0.328741	0.943947	0.534146	0.792676	1	1398	tags=43%, list=17%, signal=52%
PARK_APL_PATHOGENESIS_UP	PARK_APL_PATHOGENESIS_UP		13	0.333665	0.943825	0.528117	0.792456	1	2079	tags=46%, list=26%, signal=62%
KEGG_GLIOMA	KEGG_GLIOMA		49	0.243395	0.943791	0.578947	0.792001	1	1384	tags=29%, list=17%, signal=34%
WIEMANN_TELOMERE_SHORTENING_AND_CHRONIC_LIVER_DAMAGE_DN	WIEMANN_TELOMERE_SHORTENING_AND_CHRONIC_LIVER_DAMAGE_DN		5	0.470035	0.943524	0.551111	0.792145	1	1931	tags=60%, list=24%, signal=79%
HAN_SATB1_TARGETS_DN	HAN_SATB1_TARGETS_DN		238	0.187606	0.942858	0.664557	0.793291	1	1294	tags=20%, list=16%, signal=23%
LIU_COMMON_CANCER_GENES	LIU_COMMON_CANCER_GENES		47	0.244875	0.942131	0.556213	0.794663	1	723	tags=15%, list=9%, signal=16%
REACTOME_P75_NTR_RECEPTOR_MEDIATED_SIGNALLING	REACTOME_P75_NTR_RECEPTOR_MEDIATED_SIGNALLING		65	0.228252	0.941047	0.572438	0.796944	1	963	tags=18%, list=12%, signal=21%
WOO_LIVER_CANCER_RECURRENCE_DN	WOO_LIVER_CANCER_RECURRENCE_DN		34	0.264504	0.940314	0.551136	0.798319	1	831	tags=24%, list=10%, signal=26%
BROWNE_HCMV_INFECTION_8HR_DN	BROWNE_HCMV_INFECTION_8HR_DN		25	0.281111	0.940311	0.560724	0.797777	1	1153	tags=24%, list=14%, signal=28%
KEGG_MTOR_SIGNALING_PATHWAY	KEGG_MTOR_SIGNALING_PATHWAY		38	0.256836	0.940274	0.548209	0.797318	1	1375	tags=24%, list=17%, signal=28%
LEE_RECENT_THYMIC_EMIGRANT	LEE_RECENT_THYMIC_EMIGRANT		147	0.200332	0.93966	0.640187	0.798329	1	1311	tags=22%, list=16%, signal=26%
REACTOME_ALPHA_LINOLENIC_ACID_ALA_METABOLISM	REACTOME_ALPHA_LINOLENIC_ACID_ALA_METABOLISM		9	0.372684	0.938901	0.530702	0.799745	1	2510	tags=56%, list=31%, signal=81%
BIOCARTA_CTL_PATHWAY	BIOCARTA_CTL_PATHWAY		5	0.466122	0.938844	0.542334	0.799357	1	266	tags=20%, list=3%, signal=21%
GAZDA_DIAMOND_BLACKFAN_ANEMIA_ERYTHROID_UP	GAZDA_DIAMOND_BLACKFAN_ANEMIA_ERYTHROID_UP		15	0.327042	0.93855	0.539642	0.799583	1	1443	tags=40%, list=18%, signal=49%
LIAO_METASTASIS	LIAO_METASTASIS		307	0.180249	0.938531	0.685897	0.799075	1	1055	tags=16%, list=13%, signal=18%
KEGG_HYPERTROPHIC_CARDIOMYOPATHY_HCM	KEGG_HYPERTROPHIC_CARDIOMYOPATHY_HCM		32	0.267848	0.937844	0.574586	0.800377	1	1112	tags=25%, list=14%, signal=29%
GRYDER_PAX3FOXO1_TOP_ENHANCERS	GRYDER_PAX3FOXO1_TOP_ENHANCERS		295	0.181844	0.937345	0.715152	0.80106	1	1670	tags=24%, list=21%, signal=29%
HUMMEL_BURKITTS_LYMPHOMA_DN	HUMMEL_BURKITTS_LYMPHOMA_DN		13	0.334847	0.937108	0.532178	0.801146	1	579	tags=23%, list=7%, signal=25%
ROME_INSULIN_TARGETS_IN_MUSCLE_DN	ROME_INSULIN_TARGETS_IN_MUSCLE_DN		72	0.224583	0.936598	0.611307	0.801915	1	1809	tags=33%, list=23%, signal=43%
VANHARANTA_UTERINE_FIBROID_DN	VANHARANTA_UTERINE_FIBROID_DN		36	0.25558	0.936576	0.574713	0.801417	1	1480	tags=31%, list=19%, signal=37%
PID_CERAMIDE_PATHWAY	PID_CERAMIDE_PATHWAY		43	0.248077	0.93647	0.561047	0.801111	1	1722	tags=33%, list=22%, signal=41%
SCHAEFFER_PROSTATE_DEVELOPMENT_AND_CANCER_BOX1_DN	SCHAEFFER_PROSTATE_DEVELOPMENT_AND_CANCER_BOX1_DN		5	0.461475	0.936456	0.531697	0.800605	1	1507	tags=40%, list=19%, signal=49%
SPIELMAN_LYMPHOBLAST_EUROPEAN_VS_ASIAN_UP	SPIELMAN_LYMPHOBLAST_EUROPEAN_VS_ASIAN_UP		385	0.17633	0.936244	0.735043	0.800534	1	971	tags=13%, list=12%, signal=14%
SANSOM_WNT_PATHWAY_REQUIRE_MYC	SANSOM_WNT_PATHWAY_REQUIRE_MYC		28	0.270301	0.935654	0.552	0.801496	1	1627	tags=32%, list=20%, signal=40%
REACTOME_TRAFFICKING_OF_GLUR2_CONTAINING_AMPA_RECEPTORS	REACTOME_TRAFFICKING_OF_GLUR2_CONTAINING_AMPA_RECEPTORS		10	0.375034	0.93534	0.523697	0.801793	1	1004	tags=40%, list=13%, signal=46%
RICKMAN_HEAD_AND_NECK_CANCER_C	RICKMAN_HEAD_AND_NECK_CANCER_C		18	0.311967	0.935182	0.534722	0.801631	1	621	tags=22%, list=8%, signal=24%
REACTOME_SULFUR_AMINO_ACID_METABOLISM	REACTOME_SULFUR_AMINO_ACID_METABOLISM		17	0.310748	0.934893	0.542029	0.801863	1	1121	tags=24%, list=14%, signal=27%
GUO_HEX_TARGETS_UP	GUO_HEX_TARGETS_UP		48	0.23887	0.933843	0.59375	0.804034	1	1900	tags=33%, list=24%, signal=43%
SCIAN_INVERSED_TARGETS_OF_TP53_AND_TP73_UP	SCIAN_INVERSED_TARGETS_OF_TP53_AND_TP73_UP		5	0.463546	0.933664	0.546436	0.803914	1	3	tags=20%, list=0%, signal=20%
FIGUEROA_AML_METHYLATION_CLUSTER_7_UP	FIGUEROA_AML_METHYLATION_CLUSTER_7_UP		55	0.230354	0.933157	0.578947	0.804646	1	1711	tags=27%, list=21%, signal=34%
YAO_TEMPORAL_RESPONSE_TO_PROGESTERONE_CLUSTER_10	YAO_TEMPORAL_RESPONSE_TO_PROGESTERONE_CLUSTER_10		54	0.236931	0.933136	0.592375	0.804156	1	199	tags=7%, list=2%, signal=8%
KUROKAWA_LIVER_CANCER_EARLY_RECURRENCE_UP	KUROKAWA_LIVER_CANCER_EARLY_RECURRENCE_UP		6	0.428448	0.931936	0.545852	0.80664	1	279	tags=17%, list=3%, signal=17%
HALLMARK_APICAL_JUNCTION	HALLMARK_APICAL_JUNCTION		99	0.210414	0.931765	0.589552	0.806517	1	1195	tags=21%, list=15%, signal=25%
ST_INTERFERON_GAMMA_PATHWAY	ST_INTERFERON_GAMMA_PATHWAY		6	0.437938	0.930451	0.526767	0.809306	1	611	tags=33%, list=8%, signal=36%
GOBERT_CORE_OLIGODENDROCYTE_DIFFERENTIATION	GOBERT_CORE_OLIGODENDROCYTE_DIFFERENTIATION		22	0.298038	0.930445	0.548718	0.808778	1	2102	tags=50%, list=26%, signal=68%
REACTOME_GLUCOSE_METABOLISM	REACTOME_GLUCOSE_METABOLISM		48	0.240519	0.930294	0.603659	0.808617	1	842	tags=15%, list=11%, signal=16%
PID_CXCR4_PATHWAY	PID_CXCR4_PATHWAY		73	0.223248	0.929935	0.615142	0.809014	1	1394	tags=22%, list=17%, signal=26%
HAHTOLA_MYCOSIS_FUNGOIDES_SKIN_UP	HAHTOLA_MYCOSIS_FUNGOIDES_SKIN_UP		121	0.204382	0.929542	0.624	0.809432	1	965	tags=17%, list=12%, signal=19%
ST_G_ALPHA_I_PATHWAY	ST_G_ALPHA_I_PATHWAY		24	0.283203	0.929396	0.606061	0.809291	1	791	tags=25%, list=10%, signal=28%
REACTOME_RECEPTOR_LIGAND_BINDING_INITIATES_THE_SECOND_PROTEOLYTIC_CLEAVAGE_OF_NOTCH_RECEPTOR	REACTOME_RECEPTOR_LIGAND_BINDING_INITIATES_THE_SECOND_PROTEOLYTIC_CLEAVAGE_OF_NOTCH_RECEPTOR		8	0.391758	0.928555	0.535242	0.81085	1	1447	tags=50%, list=18%, signal=61%
SA_B_CELL_RECEPTOR_COMPLEXES	SA_B_CELL_RECEPTOR_COMPLEXES		21	0.294403	0.92836	0.54321	0.810823	1	1909	tags=43%, list=24%, signal=56%
HALLMARK_UNFOLDED_PROTEIN_RESPONSE	HALLMARK_UNFOLDED_PROTEIN_RESPONSE		95	0.209261	0.927576	0.636364	0.812257	1	2228	tags=31%, list=28%, signal=42%
BIOCARTA_LEPTIN_PATHWAY	BIOCARTA_LEPTIN_PATHWAY		7	0.410859	0.927312	0.544872	0.812321	1	1031	tags=29%, list=13%, signal=33%
WEIGEL_OXIDATIVE_STRESS_BY_HNE_AND_TBH	WEIGEL_OXIDATIVE_STRESS_BY_HNE_AND_TBH		46	0.246522	0.927089	0.600567	0.812335	1	886	tags=15%, list=11%, signal=17%
MULLIGHAN_NPM1_MUTATED_SIGNATURE_1_UP	MULLIGHAN_NPM1_MUTATED_SIGNATURE_1_UP		159	0.195297	0.926898	0.687783	0.812251	1	1284	tags=18%, list=16%, signal=21%
BIOCARTA_HIVNEF_PATHWAY	BIOCARTA_HIVNEF_PATHWAY		52	0.227085	0.926723	0.620795	0.812121	1	1386	tags=25%, list=17%, signal=30%
AZARE_STAT3_TARGETS	AZARE_STAT3_TARGETS		14	0.332764	0.926517	0.545455	0.812051	1	1750	tags=29%, list=22%, signal=37%
SENESE_HDAC2_TARGETS_UP	SENESE_HDAC2_TARGETS_UP		82	0.212562	0.925121	0.607639	0.815034	1	1484	tags=24%, list=19%, signal=30%
PAPASPYRIDONOS_UNSTABLE_ATEROSCLEROTIC_PLAQUE_DN	PAPASPYRIDONOS_UNSTABLE_ATEROSCLEROTIC_PLAQUE_DN		16	0.317201	0.924698	0.57277	0.81552	1	1147	tags=31%, list=14%, signal=36%
VERHAAK_GLIOBLASTOMA_PRONEURAL	VERHAAK_GLIOBLASTOMA_PRONEURAL		67	0.224981	0.922589	0.656151	0.820333	1	2079	tags=39%, list=26%, signal=52%
GRADE_COLON_CANCER_DN	GRADE_COLON_CANCER_DN		17	0.313409	0.922032	0.547619	0.82119	1	590	tags=18%, list=7%, signal=19%
HAN_JNK_SINGALING_UP	HAN_JNK_SINGALING_UP		21	0.293809	0.92202	0.564865	0.820671	1	1717	tags=43%, list=21%, signal=54%
PARK_HSC_VS_MULTIPOTENT_PROGENITORS_UP	PARK_HSC_VS_MULTIPOTENT_PROGENITORS_UP		15	0.323046	0.921816	0.537662	0.820661	1	1742	tags=27%, list=22%, signal=34%
SCHEIDEREIT_IKK_TARGETS	SCHEIDEREIT_IKK_TARGETS		14	0.328052	0.921305	0.566832	0.821367	1	1869	tags=43%, list=23%, signal=56%
FINETTI_BREAST_CANCERS_KINOME_GRAY	FINETTI_BREAST_CANCERS_KINOME_GRAY		13	0.330896	0.920829	0.555263	0.82201	1	2101	tags=54%, list=26%, signal=73%
WONG_PROTEASOME_GENE_MODULE	WONG_PROTEASOME_GENE_MODULE		43	0.240579	0.920306	0.585227	0.822746	1	1462	tags=21%, list=18%, signal=25%
NEMETH_INFLAMMATORY_RESPONSE_LPS_UP	NEMETH_INFLAMMATORY_RESPONSE_LPS_UP		72	0.219867	0.920282	0.615658	0.82226	1	1299	tags=26%, list=16%, signal=31%
BIOCARTA_NDKDYNAMIN_PATHWAY	BIOCARTA_NDKDYNAMIN_PATHWAY		16	0.321771	0.920048	0.564792	0.822267	1	1326	tags=31%, list=17%, signal=37%
MOHANKUMAR_HOXA1_TARGETS_UP	MOHANKUMAR_HOXA1_TARGETS_UP		289	0.181034	0.918756	0.79085	0.824976	1	1812	tags=23%, list=23%, signal=29%
SMITH_LIVER_CANCER	SMITH_LIVER_CANCER		28	0.273171	0.918131	0.598901	0.826011	1	890	tags=18%, list=11%, signal=20%
PID_INTEGRIN3_PATHWAY	PID_INTEGRIN3_PATHWAY		21	0.290886	0.917958	0.609375	0.825878	1	962	tags=33%, list=12%, signal=38%
ELVIDGE_HYPOXIA_DN	ELVIDGE_HYPOXIA_DN		111	0.203764	0.91764	0.683206	0.826133	1	2226	tags=36%, list=28%, signal=49%
BENPORATH_NANOG_TARGETS	BENPORATH_NANOG_TARGETS		621	0.164876	0.91755	0.857143	0.825789	1	1813	tags=25%, list=23%, signal=29%
AKL_HTLV1_INFECTION_UP	AKL_HTLV1_INFECTION_UP		20	0.295683	0.91737	0.584856	0.825692	1	963	tags=25%, list=12%, signal=28%
RIZKI_TUMOR_INVASIVENESS_2D_UP	RIZKI_TUMOR_INVASIVENESS_2D_UP		46	0.236998	0.917285	0.570093	0.825364	1	2270	tags=35%, list=28%, signal=48%
MYLLYKANGAS_AMPLIFICATION_HOT_SPOT_12	MYLLYKANGAS_AMPLIFICATION_HOT_SPOT_12		8	0.388983	0.91637	0.554502	0.827083	1	1413	tags=25%, list=18%, signal=30%
WEBER_METHYLATED_HCP_IN_FIBROBLAST_DN	WEBER_METHYLATED_HCP_IN_FIBROBLAST_DN		6	0.42723	0.915675	0.550336	0.828274	1	1638	tags=50%, list=20%, signal=63%
GRYDER_PAX3FOXO1_ENHANCERS_IN_TADS	GRYDER_PAX3FOXO1_ENHANCERS_IN_TADS		627	0.165013	0.915475	0.908046	0.828209	1	1718	tags=23%, list=21%, signal=27%
SHAFFER_IRF4_TARGETS_IN_ACTIVATED_DENDRITIC_CELL	SHAFFER_IRF4_TARGETS_IN_ACTIVATED_DENDRITIC_CELL		50	0.233128	0.915224	0.592375	0.828278	1	539	tags=14%, list=7%, signal=15%
PID_S1P_META_PATHWAY	PID_S1P_META_PATHWAY		11	0.348913	0.915209	0.594527	0.827778	1	1749	tags=45%, list=22%, signal=58%
DAVIES_MULTIPLE_MYELOMA_VS_MGUS_UP	DAVIES_MULTIPLE_MYELOMA_VS_MGUS_UP		6	0.423359	0.915147	0.592166	0.827385	1	154	tags=17%, list=2%, signal=17%
ZHU_CMV_8_HR_UP	ZHU_CMV_8_HR_UP		32	0.261439	0.914916	0.610644	0.827439	1	1386	tags=28%, list=17%, signal=34%
BIOCARTA_CARM_ER_PATHWAY	BIOCARTA_CARM_ER_PATHWAY		28	0.261389	0.914577	0.607735	0.827745	1	1871	tags=36%, list=23%, signal=46%
RASHI_RESPONSE_TO_IONIZING_RADIATION_4	RASHI_RESPONSE_TO_IONIZING_RADIATION_4		36	0.251358	0.913786	0.620879	0.829182	1	274	tags=8%, list=3%, signal=9%
GAZDA_DIAMOND_BLACKFAN_ANEMIA_PROGENITOR_UP	GAZDA_DIAMOND_BLACKFAN_ANEMIA_PROGENITOR_UP		24	0.281706	0.913644	0.6	0.828993	1	1340	tags=29%, list=17%, signal=35%
PID_KIT_PATHWAY	PID_KIT_PATHWAY		44	0.24132	0.913207	0.60119	0.829516	1	1962	tags=39%, list=25%, signal=51%
MATZUK_SPERMATOCYTE	MATZUK_SPERMATOCYTE		44	0.241867	0.91312	0.643293	0.829162	1	1657	tags=32%, list=21%, signal=40%
RAGHAVACHARI_PLATELET_SPECIFIC_GENES	RAGHAVACHARI_PLATELET_SPECIFIC_GENES		52	0.229018	0.912806	0.631124	0.829393	1	890	tags=15%, list=11%, signal=17%
BIOCARTA_STRESS_PATHWAY	BIOCARTA_STRESS_PATHWAY		24	0.277572	0.911588	0.596206	0.831842	1	1926	tags=46%, list=24%, signal=60%
NGO_MALIGNANT_GLIOMA_1P_LOH	NGO_MALIGNANT_GLIOMA_1P_LOH		15	0.325357	0.911487	0.572944	0.831548	1	734	tags=13%, list=9%, signal=15%
FRIDMAN_SENESCENCE_DN	FRIDMAN_SENESCENCE_DN		7	0.391566	0.911154	0.555299	0.831793	1	1295	tags=43%, list=16%, signal=51%
PID_NOTCH_PATHWAY	PID_NOTCH_PATHWAY		38	0.251728	0.911093	0.576177	0.831389	1	1878	tags=37%, list=23%, signal=48%
LOPEZ_TRANSLATION_VIA_FN1_SIGNALING	LOPEZ_TRANSLATION_VIA_FN1_SIGNALING		29	0.264486	0.910614	0.608571	0.832013	1	972	tags=14%, list=12%, signal=16%
FARMER_BREAST_CANCER_CLUSTER_2	FARMER_BREAST_CANCER_CLUSTER_2		30	0.264979	0.910149	0.598854	0.832589	1	2881	tags=53%, list=36%, signal=83%
BIOCARTA_VDR_PATHWAY	BIOCARTA_VDR_PATHWAY		10	0.352575	0.909948	0.565534	0.832522	1	2362	tags=50%, list=30%, signal=71%
CORRE_MULTIPLE_MYELOMA_DN	CORRE_MULTIPLE_MYELOMA_DN		24	0.289381	0.909942	0.571059	0.831992	1	1608	tags=29%, list=20%, signal=36%
HOSHIDA_LIVER_CANCER_SUBCLASS_S3	HOSHIDA_LIVER_CANCER_SUBCLASS_S3		128	0.198111	0.909815	0.702479	0.831746	1	1719	tags=28%, list=22%, signal=35%
HALLMARK_KRAS_SIGNALING_DN	HALLMARK_KRAS_SIGNALING_DN		48	0.233947	0.90939	0.649231	0.832246	1	1234	tags=25%, list=15%, signal=29%
GAZDA_DIAMOND_BLACKFAN_ANEMIA_MYELOID_DN	GAZDA_DIAMOND_BLACKFAN_ANEMIA_MYELOID_DN		27	0.272374	0.909197	0.596774	0.832148	1	2913	tags=59%, list=36%, signal=93%
RATTENBACHER_BOUND_BY_CELF1	RATTENBACHER_BOUND_BY_CELF1		221	0.182094	0.908264	0.813131	0.833889	1	941	tags=16%, list=12%, signal=17%
HU_GENOTOXIN_ACTION_DIRECT_VS_INDIRECT_24HR	HU_GENOTOXIN_ACTION_DIRECT_VS_INDIRECT_24HR		38	0.249922	0.907913	0.607784	0.834212	1	1750	tags=26%, list=22%, signal=34%
BIOCARTA_NOS1_PATHWAY	BIOCARTA_NOS1_PATHWAY		12	0.334856	0.907014	0.580882	0.8359	1	1474	tags=33%, list=18%, signal=41%
KEGG_SMALL_CELL_LUNG_CANCER	KEGG_SMALL_CELL_LUNG_CANCER		63	0.22165	0.906807	0.638095	0.835883	1	1136	tags=21%, list=14%, signal=24%
PID_SHP2_PATHWAY	PID_SHP2_PATHWAY		33	0.257847	0.906524	0.641566	0.835996	1	1964	tags=39%, list=25%, signal=52%
KUMAR_PATHOGEN_LOAD_BY_MACROPHAGES	KUMAR_PATHOGEN_LOAD_BY_MACROPHAGES		118	0.195483	0.90648	0.730435	0.835552	1	1355	tags=20%, list=17%, signal=24%
BIOCARTA_D4GDI_PATHWAY	BIOCARTA_D4GDI_PATHWAY		10	0.364283	0.906295	0.564165	0.835444	1	1233	tags=40%, list=15%, signal=47%
HEDENFALK_BREAST_CANCER_BRACX_DN	HEDENFALK_BREAST_CANCER_BRACX_DN		16	0.314662	0.906268	0.593458	0.834958	1	1540	tags=25%, list=19%, signal=31%
GINESTIER_BREAST_CANCER_20Q13_AMPLIFICATION_UP	GINESTIER_BREAST_CANCER_20Q13_AMPLIFICATION_UP		68	0.221068	0.906198	0.66881	0.83457	1	1405	tags=22%, list=18%, signal=27%
PATTERSON_DOCETAXEL_RESISTANCE	PATTERSON_DOCETAXEL_RESISTANCE		16	0.308235	0.906059	0.617128	0.834371	1	650	tags=31%, list=8%, signal=34%
REACTOME_METABOLISM_OF_MRNA	REACTOME_METABOLISM_OF_MRNA		195	0.183591	0.904679	0.75	0.837141	1	3187	tags=57%, list=40%, signal=92%
POMEROY_MEDULLOBLASTOMA_PROGNOSIS_DN	POMEROY_MEDULLOBLASTOMA_PROGNOSIS_DN		41	0.240327	0.904088	0.630728	0.838005	1	793	tags=12%, list=10%, signal=13%
HOLLEMAN_ASPARAGINASE_RESISTANCE_B_ALL_DN	HOLLEMAN_ASPARAGINASE_RESISTANCE_B_ALL_DN		11	0.345125	0.90384	0.601367	0.838027	1	650	tags=27%, list=8%, signal=30%
SESTO_RESPONSE_TO_UV_C5	SESTO_RESPONSE_TO_UV_C5		38	0.254389	0.90371	0.637771	0.837791	1	2002	tags=32%, list=25%, signal=42%
MANN_RESPONSE_TO_AMIFOSTINE_UP	MANN_RESPONSE_TO_AMIFOSTINE_UP		19	0.292803	0.903657	0.593137	0.837374	1	752	tags=21%, list=9%, signal=23%
REACTOME_ANTIGEN_PROCESSING_UBIQUITINATION_PROTEASOME_DEGRADATION	REACTOME_ANTIGEN_PROCESSING_UBIQUITINATION_PROTEASOME_DEGRADATION		164	0.185976	0.902782	0.784553	0.838974	1	1943	tags=23%, list=24%, signal=30%
MATZUK_IMPLANTATION_AND_UTERINE	MATZUK_IMPLANTATION_AND_UTERINE		7	0.398282	0.902185	0.590047	0.839875	1	1660	tags=43%, list=21%, signal=54%
LIU_TARGETS_OF_VMYB_VS_CMYB_UP	LIU_TARGETS_OF_VMYB_VS_CMYB_UP		8	0.385287	0.901394	0.565217	0.841192	1	67	tags=13%, list=1%, signal=13%
BANDRES_RESPONSE_TO_CARMUSTIN_MGMT_48HR_DN	BANDRES_RESPONSE_TO_CARMUSTIN_MGMT_48HR_DN		70	0.219522	0.901321	0.683673	0.840828	1	557	tags=11%, list=7%, signal=12%
SILIGAN_BOUND_BY_EWS_FLT1_FUSION	SILIGAN_BOUND_BY_EWS_FLT1_FUSION		17	0.303902	0.900695	0.615764	0.841781	1	1443	tags=35%, list=18%, signal=43%
ACEVEDO_NORMAL_TISSUE_ADJACENT_TO_LIVER_TUMOR_DN	ACEVEDO_NORMAL_TISSUE_ADJACENT_TO_LIVER_TUMOR_DN		231	0.181893	0.899979	0.837349	0.842927	1	1789	tags=25%, list=22%, signal=31%
BOCHKIS_FOXA2_TARGETS	BOCHKIS_FOXA2_TARGETS		245	0.177541	0.899722	0.798851	0.842942	1	1413	tags=20%, list=18%, signal=24%
VALK_AML_CLUSTER_10	VALK_AML_CLUSTER_10		12	0.332803	0.899465	0.592417	0.843034	1	1497	tags=50%, list=19%, signal=61%
STAMBOLSKY_RESPONSE_TO_VITAMIN_D3_DN	STAMBOLSKY_RESPONSE_TO_VITAMIN_D3_DN		9	0.361395	0.89899	0.59447	0.843593	1	2358	tags=56%, list=30%, signal=79%
BARRIER_COLON_CANCER_RECURRENCE_UP	BARRIER_COLON_CANCER_RECURRENCE_UP		30	0.262562	0.898279	0.664083	0.84478	1	1466	tags=20%, list=18%, signal=24%
CHUANG_OXIDATIVE_STRESS_RESPONSE_UP	CHUANG_OXIDATIVE_STRESS_RESPONSE_UP		15	0.318145	0.898171	0.5675	0.844477	1	1233	tags=27%, list=15%, signal=31%
OUYANG_PROSTATE_CANCER_MARKERS	OUYANG_PROSTATE_CANCER_MARKERS		14	0.321517	0.897897	0.585185	0.844585	1	212	tags=14%, list=3%, signal=15%
FLECHNER_PBL_KIDNEY_TRANSPLANT_OK_VS_DONOR_DN	FLECHNER_PBL_KIDNEY_TRANSPLANT_OK_VS_DONOR_DN		35	0.248905	0.89744	0.637394	0.845202	1	1878	tags=37%, list=23%, signal=48%
JISON_SICKLE_CELL_DISEASE_DN	JISON_SICKLE_CELL_DISEASE_DN		129	0.193746	0.896642	0.785714	0.846578	1	879	tags=14%, list=11%, signal=15%
REACTOME_RIP_MEDIATED_NFKB_ACTIVATION_VIA_DAI	REACTOME_RIP_MEDIATED_NFKB_ACTIVATION_VIA_DAI		15	0.319897	0.896491	0.590909	0.846392	1	2073	tags=53%, list=26%, signal=72%
SA_G1_AND_S_PHASES	SA_G1_AND_S_PHASES		12	0.328909	0.895849	0.576642	0.847387	1	680	tags=17%, list=9%, signal=18%
REACTOME_INTRINSIC_PATHWAY	REACTOME_INTRINSIC_PATHWAY		5	0.438504	0.895767	0.598234	0.847041	1	26	tags=20%, list=0%, signal=20%
KEGG_T_CELL_RECEPTOR_SIGNALING_PATHWAY	KEGG_T_CELL_RECEPTOR_SIGNALING_PATHWAY		78	0.210049	0.894784	0.711027	0.848727	1	1729	tags=33%, list=22%, signal=42%
OSMAN_BLADDER_CANCER_DN	OSMAN_BLADDER_CANCER_DN		271	0.175178	0.894607	0.824561	0.848566	1	2880	tags=47%, list=36%, signal=71%
OHASHI_AURKB_TARGETS	OHASHI_AURKB_TARGETS		7	0.397464	0.894262	0.579869	0.848816	1	734	tags=14%, list=9%, signal=16%
PARK_APL_PATHOGENESIS_DN	PARK_APL_PATHOGENESIS_DN		34	0.256134	0.893307	0.628571	0.850559	1	1151	tags=26%, list=14%, signal=31%
BIOCARTA_IL2_PATHWAY	BIOCARTA_IL2_PATHWAY		18	0.296499	0.893015	0.592965	0.85071	1	1909	tags=50%, list=24%, signal=66%
SMITH_TERT_TARGETS_UP	SMITH_TERT_TARGETS_UP		108	0.197377	0.892349	0.770115	0.851804	1	1441	tags=22%, list=18%, signal=27%
PEDERSEN_METASTASIS_BY_ERBB2_ISOFORM_6	PEDERSEN_METASTASIS_BY_ERBB2_ISOFORM_6		6	0.412537	0.891796	0.604598	0.852557	1	972	tags=33%, list=12%, signal=38%
BIOCARTA_FMLP_PATHWAY	BIOCARTA_FMLP_PATHWAY		30	0.260798	0.8911	0.625	0.853603	1	731	tags=20%, list=9%, signal=22%
DACOSTA_UV_RESPONSE_VIA_ERCC3_XPCS_DN	DACOSTA_UV_RESPONSE_VIA_ERCC3_XPCS_DN		56	0.222395	0.890483	0.702875	0.854507	1	1339	tags=23%, list=17%, signal=28%
REACTOME_DSCAM_INTERACTIONS	REACTOME_DSCAM_INTERACTIONS		5	0.431086	0.889891	0.590308	0.855367	1	3106	tags=80%, list=39%, signal=131%
YOKOE_CANCER_TESTIS_ANTIGENS	YOKOE_CANCER_TESTIS_ANTIGENS		16	0.30509	0.889791	0.6525	0.855047	1	2135	tags=50%, list=27%, signal=68%
SHIN_B_CELL_LYMPHOMA_CLUSTER_7	SHIN_B_CELL_LYMPHOMA_CLUSTER_7		21	0.284539	0.889734	0.610127	0.854645	1	1423	tags=33%, list=18%, signal=40%
ST_GAQ_PATHWAY	ST_GAQ_PATHWAY		23	0.274712	0.889602	0.638814	0.854383	1	862	tags=22%, list=11%, signal=24%
BEIER_GLIOMA_STEM_CELL_DN	BEIER_GLIOMA_STEM_CELL_DN		37	0.241217	0.889427	0.639205	0.854231	1	394	tags=16%, list=5%, signal=17%
KEGG_VEGF_SIGNALING_PATHWAY	KEGG_VEGF_SIGNALING_PATHWAY		46	0.229413	0.889408	0.700935	0.853725	1	1729	tags=30%, list=22%, signal=39%
BIOCARTA_CFTR_PATHWAY	BIOCARTA_CFTR_PATHWAY		7	0.393054	0.888919	0.587156	0.854247	1	1474	tags=43%, list=18%, signal=53%
SEIDEN_ONCOGENESIS_BY_MET	SEIDEN_ONCOGENESIS_BY_MET		63	0.218892	0.888736	0.718543	0.854139	1	2711	tags=38%, list=34%, signal=57%
PUJANA_BREAST_CANCER_WITH_BRCA1_MUTATED_DN	PUJANA_BREAST_CANCER_WITH_BRCA1_MUTATED_DN		6	0.413448	0.888636	0.573333	0.853852	1	2582	tags=50%, list=32%, signal=74%
REACTOME_IRAK2_MEDIATED_ACTIVATION_OF_TAK1_COMPLEX_UPON_TLR7_8_OR_9_STIMULATION	REACTOME_IRAK2_MEDIATED_ACTIVATION_OF_TAK1_COMPLEX_UPON_TLR7_8_OR_9_STIMULATION		5	0.438592	0.88853	0.602709	0.853581	1	3157	tags=80%, list=39%, signal=132%
LINDGREN_BLADDER_CANCER_WITH_LOH_IN_CHR9Q	LINDGREN_BLADDER_CANCER_WITH_LOH_IN_CHR9Q		84	0.207574	0.888448	0.729242	0.85322	1	2179	tags=33%, list=27%, signal=45%
KRIEG_HYPOXIA_VIA_KDM3A	KRIEG_HYPOXIA_VIA_KDM3A		29	0.259331	0.887445	0.661202	0.854975	1	1513	tags=34%, list=19%, signal=42%
PURBEY_TARGETS_OF_CTBP1_NOT_SATB1_UP	PURBEY_TARGETS_OF_CTBP1_NOT_SATB1_UP		182	0.183729	0.88727	0.841346	0.854852	1	1432	tags=20%, list=18%, signal=24%
KAAB_FAILED_HEART_ATRIUM_DN	KAAB_FAILED_HEART_ATRIUM_DN		103	0.200629	0.887129	0.753906	0.85462	1	916	tags=15%, list=11%, signal=16%
CREIGHTON_AKT1_SIGNALING_VIA_MTOR_DN	CREIGHTON_AKT1_SIGNALING_VIA_MTOR_DN		18	0.299843	0.887044	0.597468	0.854268	1	556	tags=11%, list=7%, signal=12%
XU_CREBBP_TARGETS_DN	XU_CREBBP_TARGETS_DN		32	0.252377	0.886815	0.654794	0.854241	1	1058	tags=25%, list=13%, signal=29%
REACTOME_DEGRADATION_OF_THE_EXTRACELLULAR_MATRIX	REACTOME_DEGRADATION_OF_THE_EXTRACELLULAR_MATRIX		7	0.394862	0.886575	0.603604	0.854238	1	3	tags=14%, list=0%, signal=14%
ST_TUMOR_NECROSIS_FACTOR_PATHWAY	ST_TUMOR_NECROSIS_FACTOR_PATHWAY		27	0.262721	0.886439	0.640751	0.854013	1	2333	tags=44%, list=29%, signal=63%
DOANE_BREAST_CANCER_CLASSES_DN	DOANE_BREAST_CANCER_CLASSES_DN		22	0.283602	0.885486	0.654286	0.855658	1	1441	tags=23%, list=18%, signal=28%
WHITFIELD_CELL_CYCLE_G1_S	WHITFIELD_CELL_CYCLE_G1_S		95	0.204809	0.885324	0.729242	0.855473	1	1067	tags=17%, list=13%, signal=19%
BIOCARTA_GCR_PATHWAY	BIOCARTA_GCR_PATHWAY		15	0.313009	0.884929	0.633252	0.85583	1	1375	tags=27%, list=17%, signal=32%
REACTOME_NFKB_IS_ACTIVATED_AND_SIGNALS_SURVIVAL	REACTOME_NFKB_IS_ACTIVATED_AND_SIGNALS_SURVIVAL		8	0.374441	0.884801	0.646512	0.85559	1	241	tags=13%, list=3%, signal=13%
CAIRO_HEPATOBLASTOMA_POOR_SURVIVAL	CAIRO_HEPATOBLASTOMA_POOR_SURVIVAL		5	0.435032	0.884743	0.57631	0.855179	1	160	tags=20%, list=2%, signal=20%
BEGUM_TARGETS_OF_PAX3_FOXO1_FUSION_UP	BEGUM_TARGETS_OF_PAX3_FOXO1_FUSION_UP		21	0.286786	0.884511	0.61282	0.855172	1	1656	tags=38%, list=21%, signal=48%
KEGG_PYRUVATE_METABOLISM	KEGG_PYRUVATE_METABOLISM		26	0.265338	0.884402	0.630372	0.854867	1	529	tags=12%, list=7%, signal=12%
AMBROSINI_FLAVOPIRIDOL_TREATMENT_TP53	AMBROSINI_FLAVOPIRIDOL_TREATMENT_TP53		57	0.219926	0.88411	0.702194	0.854958	1	1411	tags=25%, list=18%, signal=30%
KEGG_RENIN_ANGIOTENSIN_SYSTEM	KEGG_RENIN_ANGIOTENSIN_SYSTEM		6	0.400838	0.883646	0.604444	0.855507	1	486	tags=33%, list=6%, signal=35%
LIANG_HEMATOPOIESIS_STEM_CELL_NUMBER_SMALL_VS_HUGE_UP	LIANG_HEMATOPOIESIS_STEM_CELL_NUMBER_SMALL_VS_HUGE_UP		25	0.264053	0.883591	0.655263	0.8551	1	1300	tags=24%, list=16%, signal=29%
UROSEVIC_RESPONSE_TO_IMIQUIMOD	UROSEVIC_RESPONSE_TO_IMIQUIMOD		12	0.337209	0.883415	0.640394	0.854981	1	1485	tags=42%, list=19%, signal=51%
DARWICHE_SKIN_TUMOR_PROMOTER_UP	DARWICHE_SKIN_TUMOR_PROMOTER_UP		80	0.206206	0.883173	0.710247	0.854986	1	1539	tags=25%, list=19%, signal=31%
WIEDERSCHAIN_TARGETS_OF_BMI1_AND_PCGF2	WIEDERSCHAIN_TARGETS_OF_BMI1_AND_PCGF2		28	0.25613	0.883072	0.673855	0.854695	1	1682	tags=36%, list=21%, signal=45%
CUI_GLUCOSE_DEPRIVATION	CUI_GLUCOSE_DEPRIVATION		42	0.230953	0.882618	0.668605	0.855133	1	1529	tags=21%, list=19%, signal=26%
BIOCARTA_IL22BP_PATHWAY	BIOCARTA_IL22BP_PATHWAY		13	0.32048	0.882468	0.618705	0.854914	1	1126	tags=31%, list=14%, signal=36%
LUND_SILENCED_BY_METHYLATION	LUND_SILENCED_BY_METHYLATION		12	0.333221	0.882222	0.651765	0.854928	1	2226	tags=50%, list=28%, signal=69%
LANDIS_ERBB2_BREAST_PRENEOPLASTIC_DN	LANDIS_ERBB2_BREAST_PRENEOPLASTIC_DN		34	0.248061	0.882001	0.677686	0.854885	1	497	tags=9%, list=6%, signal=9%
FIGUEROA_AML_METHYLATION_CLUSTER_3_DN	FIGUEROA_AML_METHYLATION_CLUSTER_3_DN		18	0.29524	0.881872	0.64455	0.854661	1	1257	tags=28%, list=16%, signal=33%
YE_METASTATIC_LIVER_CANCER	YE_METASTATIC_LIVER_CANCER		14	0.31134	0.881665	0.614634	0.854591	1	187	tags=14%, list=2%, signal=15%
DAZARD_RESPONSE_TO_UV_SCC_UP	DAZARD_RESPONSE_TO_UV_SCC_UP		91	0.204103	0.881466	0.744755	0.854508	1	510	tags=10%, list=6%, signal=10%
BURTON_ADIPOGENESIS_9	BURTON_ADIPOGENESIS_9		60	0.218357	0.881456	0.681672	0.854006	1	548	tags=12%, list=7%, signal=12%
REACTOME_ANTIGEN_ACTIVATES_B_CELL_RECEPTOR_LEADING_TO_GENERATION_OF_SECOND_MESSENGERS	REACTOME_ANTIGEN_ACTIVATES_B_CELL_RECEPTOR_LEADING_TO_GENERATION_OF_SECOND_MESSENGERS		24	0.272555	0.881168	0.675879	0.854117	1	791	tags=21%, list=10%, signal=23%
KEGG_NEUROTROPHIN_SIGNALING_PATHWAY	KEGG_NEUROTROPHIN_SIGNALING_PATHWAY		99	0.199612	0.880662	0.741697	0.854728	1	1729	tags=26%, list=22%, signal=33%
LUI_THYROID_CANCER_PAX8_PPARG_UP	LUI_THYROID_CANCER_PAX8_PPARG_UP		29	0.254623	0.88059	0.647222	0.854369	1	280	tags=10%, list=4%, signal=11%
ZIRN_TRETINOIN_RESPONSE_UP	ZIRN_TRETINOIN_RESPONSE_UP		8	0.365829	0.8805	0.583133	0.854023	1	180	tags=25%, list=2%, signal=26%
ISSAEVA_MLL2_TARGETS	ISSAEVA_MLL2_TARGETS		23	0.274627	0.879831	0.646907	0.855002	1	429	tags=17%, list=5%, signal=18%
PID_THROMBIN_PAR1_PATHWAY	PID_THROMBIN_PAR1_PATHWAY		33	0.248123	0.879451	0.677249	0.855297	1	2107	tags=48%, list=26%, signal=66%
BIOCARTA_CHEMICAL_PATHWAY	BIOCARTA_CHEMICAL_PATHWAY		20	0.28162	0.879438	0.626984	0.854798	1	1058	tags=25%, list=13%, signal=29%
REACTOME_ASSOCIATION_OF_TRIC_CCT_WITH_TARGET_PROTEINS_DURING_BIOSYNTHESIS	REACTOME_ASSOCIATION_OF_TRIC_CCT_WITH_TARGET_PROTEINS_DURING_BIOSYNTHESIS		23	0.27508	0.879383	0.640212	0.854393	1	1542	tags=22%, list=19%, signal=27%
SWEET_LUNG_CANCER_KRAS_UP	SWEET_LUNG_CANCER_KRAS_UP		313	0.169258	0.878206	0.947368	0.856397	1	1000	tags=15%, list=13%, signal=16%
TERAMOTO_OPN_TARGETS_CLUSTER_1	TERAMOTO_OPN_TARGETS_CLUSTER_1		7	0.378658	0.877729	0.60241	0.856908	1	1789	tags=43%, list=22%, signal=55%
BROWNE_HCMV_INFECTION_12HR_UP	BROWNE_HCMV_INFECTION_12HR_UP		63	0.21592	0.877444	0.73871	0.857039	1	1534	tags=24%, list=19%, signal=29%
BLALOCK_ALZHEIMERS_DISEASE_DN	BLALOCK_ALZHEIMERS_DISEASE_DN		836	0.157978	0.877371	1	0.856688	1	1751	tags=20%, list=22%, signal=23%
KEGG_RENAL_CELL_CARCINOMA	KEGG_RENAL_CELL_CARCINOMA		55	0.219121	0.877341	0.749245	0.856232	1	1722	tags=33%, list=22%, signal=41%
LIU_TARGETS_OF_VMYB_VS_CMYB_DN	LIU_TARGETS_OF_VMYB_VS_CMYB_DN		23	0.275671	0.877092	0.643216	0.856208	1	1619	tags=35%, list=20%, signal=43%
AGUIRRE_PANCREATIC_CANCER_COPY_NUMBER_DN	AGUIRRE_PANCREATIC_CANCER_COPY_NUMBER_DN		162	0.184396	0.876965	0.841861	0.855969	1	907	tags=14%, list=11%, signal=15%
PID_LIS1_PATHWAY	PID_LIS1_PATHWAY		19	0.280404	0.876891	0.609137	0.855594	1	1627	tags=32%, list=20%, signal=40%
ZHU_CMV_ALL_UP	ZHU_CMV_ALL_UP		87	0.199891	0.876338	0.771044	0.856255	1	1432	tags=20%, list=18%, signal=24%
IKEDA_MIR1_TARGETS_DN	IKEDA_MIR1_TARGETS_DN		6	0.402793	0.875753	0.610738	0.856985	1	1767	tags=33%, list=22%, signal=43%
REACTOME_RNA_POL_II_TRANSCRIPTION_PRE_INITIATION_AND_PROMOTER_OPENING	REACTOME_RNA_POL_II_TRANSCRIPTION_PRE_INITIATION_AND_PROMOTER_OPENING		38	0.239237	0.874701	0.680328	0.858817	1	691	tags=13%, list=9%, signal=14%
REACTOME_SIGNALING_BY_NOTCH	REACTOME_SIGNALING_BY_NOTCH		75	0.208942	0.874389	0.766667	0.858963	1	1879	tags=33%, list=24%, signal=43%
MARTINEZ_RESPONSE_TO_TRABECTEDIN	MARTINEZ_RESPONSE_TO_TRABECTEDIN		37	0.240482	0.874317	0.679558	0.858577	1	1475	tags=30%, list=18%, signal=36%
BIOCARTA_EIF2_PATHWAY	BIOCARTA_EIF2_PATHWAY		10	0.342355	0.873868	0.619277	0.85903	1	2382	tags=40%, list=30%, signal=57%
SHEPARD_CRUSH_AND_BURN_MUTANT_DN	SHEPARD_CRUSH_AND_BURN_MUTANT_DN		99	0.198065	0.872925	0.77381	0.860592	1	1755	tags=25%, list=22%, signal=32%
NING_CHRONIC_OBSTRUCTIVE_PULMONARY_DISEASE_DN	NING_CHRONIC_OBSTRUCTIVE_PULMONARY_DISEASE_DN		84	0.201802	0.872341	0.765568	0.861344	1	1513	tags=21%, list=19%, signal=26%
MARCHINI_TRABECTEDIN_RESISTANCE_UP	MARCHINI_TRABECTEDIN_RESISTANCE_UP		14	0.315503	0.87221	0.626316	0.861099	1	1594	tags=36%, list=20%, signal=45%
SWEET_KRAS_ONCOGENIC_SIGNATURE	SWEET_KRAS_ONCOGENIC_SIGNATURE		69	0.212965	0.872182	0.715753	0.860646	1	1914	tags=32%, list=24%, signal=42%
BECKER_TAMOXIFEN_RESISTANCE_UP	BECKER_TAMOXIFEN_RESISTANCE_UP		26	0.264606	0.87124	0.649171	0.862191	1	1091	tags=23%, list=14%, signal=27%
ST_TYPE_I_INTERFERON_PATHWAY	ST_TYPE_I_INTERFERON_PATHWAY		6	0.398026	0.87049	0.61674	0.863349	1	857	tags=33%, list=11%, signal=37%
SCHMIDT_POR_TARGETS_IN_LIMB_BUD_UP	SCHMIDT_POR_TARGETS_IN_LIMB_BUD_UP		19	0.284122	0.870465	0.642857	0.862875	1	2135	tags=42%, list=27%, signal=57%
REACTOME_PERK_REGULATED_GENE_EXPRESSION	REACTOME_PERK_REGULATED_GENE_EXPRESSION		22	0.268336	0.870012	0.682667	0.863316	1	1054	tags=23%, list=13%, signal=26%
ENK_UV_RESPONSE_KERATINOCYTE_DN	ENK_UV_RESPONSE_KERATINOCYTE_DN		369	0.164958	0.869336	0.9375	0.8642	1	1393	tags=18%, list=17%, signal=21%
SHEPARD_BMYB_TARGETS	SHEPARD_BMYB_TARGETS		37	0.237138	0.869311	0.691057	0.863731	1	2078	tags=27%, list=26%, signal=36%
FAELT_B_CLL_WITH_VH_REARRANGEMENTS_UP	FAELT_B_CLL_WITH_VH_REARRANGEMENTS_UP		35	0.249786	0.86907	0.692521	0.863712	1	1767	tags=40%, list=22%, signal=51%
BIOCARTA_HCMV_PATHWAY	BIOCARTA_HCMV_PATHWAY		17	0.298646	0.868877	0.664894	0.863609	1	1729	tags=47%, list=22%, signal=60%
NAGY_TFTC_COMPONENTS_HUMAN	NAGY_TFTC_COMPONENTS_HUMAN		15	0.304519	0.867643	0.670481	0.86579	1	1919	tags=47%, list=24%, signal=61%
AMIT_SERUM_RESPONSE_480_MCF10A	AMIT_SERUM_RESPONSE_480_MCF10A		21	0.270773	0.867514	0.647619	0.86551	1	1800	tags=38%, list=23%, signal=49%
KYNG_WERNER_SYNDROM_UP	KYNG_WERNER_SYNDROM_UP		10	0.342644	0.866877	0.669811	0.866319	1	749	tags=20%, list=9%, signal=22%
REACTOME_HEPARAN_SULFATE_HEPARIN_HS_GAG_METABOLISM	REACTOME_HEPARAN_SULFATE_HEPARIN_HS_GAG_METABOLISM		22	0.265657	0.866035	0.694517	0.867572	1	1536	tags=36%, list=19%, signal=45%
HOWLIN_CITED1_TARGETS_2_UP	HOWLIN_CITED1_TARGETS_2_UP		9	0.362162	0.865962	0.630485	0.86719	1	2060	tags=44%, list=26%, signal=60%
BROWNE_HCMV_INFECTION_2HR_DN	BROWNE_HCMV_INFECTION_2HR_DN		29	0.253316	0.865957	0.701408	0.866674	1	680	tags=14%, list=9%, signal=15%
GRATIAS_RETINOBLASTOMA_16Q24	GRATIAS_RETINOBLASTOMA_16Q24		12	0.322022	0.865133	0.648019	0.867951	1	2549	tags=58%, list=32%, signal=86%
REACTOME_CELL_CYCLE	REACTOME_CELL_CYCLE		314	0.167726	0.864629	0.969697	0.868475	1	290	tags=5%, list=4%, signal=5%
PIONTEK_PKD1_TARGETS_DN	PIONTEK_PKD1_TARGETS_DN		7	0.380721	0.864397	0.619718	0.868429	1	303	tags=14%, list=4%, signal=15%
HOFMANN_MYELODYSPLASTIC_SYNDROM_HIGH_RISK_DN	HOFMANN_MYELODYSPLASTIC_SYNDROM_HIGH_RISK_DN		8	0.370881	0.86382	0.636986	0.869133	1	857	tags=25%, list=11%, signal=28%
SCHAEFFER_PROSTATE_DEVELOPMENT_AND_CANCER_BOX4_DN	SCHAEFFER_PROSTATE_DEVELOPMENT_AND_CANCER_BOX4_DN		25	0.26724	0.863394	0.704485	0.869541	1	1976	tags=32%, list=25%, signal=42%
VANLOO_SP3_TARGETS_DN	VANLOO_SP3_TARGETS_DN		49	0.223968	0.862692	0.729651	0.870513	1	544	tags=12%, list=7%, signal=13%
RASHI_NFKB1_TARGETS	RASHI_NFKB1_TARGETS		16	0.301876	0.862042	0.64604	0.871324	1	1064	tags=25%, list=13%, signal=29%
MAYBURD_RESPONSE_TO_L663536_UP	MAYBURD_RESPONSE_TO_L663536_UP		22	0.263687	0.862003	0.673469	0.870878	1	468	tags=14%, list=6%, signal=14%
WANG_ADIPOGENIC_GENES_REPRESSED_BY_SIRT1	WANG_ADIPOGENIC_GENES_REPRESSED_BY_SIRT1		15	0.301235	0.86183	0.65534	0.870737	1	1315	tags=27%, list=16%, signal=32%
POMEROY_MEDULLOBLASTOMA_PROGNOSIS_UP	POMEROY_MEDULLOBLASTOMA_PROGNOSIS_UP		23	0.263541	0.861719	0.715789	0.870457	1	1820	tags=35%, list=23%, signal=45%
BURTON_ADIPOGENESIS_5	BURTON_ADIPOGENESIS_5		91	0.196319	0.861463	0.828571	0.870457	1	610	tags=10%, list=8%, signal=11%
PID_ARF6_DOWNSTREAM_PATHWAY	PID_ARF6_DOWNSTREAM_PATHWAY		14	0.309089	0.861314	0.670051	0.870268	1	148	tags=14%, list=2%, signal=15%
FISCHER_G2_M_CELL_CYCLE	FISCHER_G2_M_CELL_CYCLE		195	0.177557	0.860772	0.867725	0.870875	1	1908	tags=22%, list=24%, signal=28%
BIOCARTA_EPHA4_PATHWAY	BIOCARTA_EPHA4_PATHWAY		7	0.37596	0.860653	0.625541	0.870577	1	962	tags=43%, list=12%, signal=49%
BIOCARTA_RNA_PATHWAY	BIOCARTA_RNA_PATHWAY		9	0.358866	0.860217	0.661871	0.870943	1	2311	tags=44%, list=29%, signal=62%
KANG_GLIS3_TARGETS	KANG_GLIS3_TARGETS		5	0.416034	0.859275	0.625	0.872362	1	884	tags=40%, list=11%, signal=45%
KAAB_FAILED_HEART_ATRIUM_UP	KAAB_FAILED_HEART_ATRIUM_UP		21	0.278198	0.859244	0.669516	0.871923	1	2029	tags=38%, list=25%, signal=51%
LANDIS_ERBB2_BREAST_TUMORS_65_DN	LANDIS_ERBB2_BREAST_TUMORS_65_DN		22	0.27311	0.859164	0.680203	0.871572	1	1838	tags=27%, list=23%, signal=35%
ST_FAS_SIGNALING_PATHWAY	ST_FAS_SIGNALING_PATHWAY		44	0.227167	0.859023	0.721557	0.871342	1	2422	tags=41%, list=30%, signal=58%
STEARMAN_LUNG_CANCER_EARLY_VS_LATE_DN	STEARMAN_LUNG_CANCER_EARLY_VS_LATE_DN		46	0.223039	0.858981	0.721212	0.870907	1	1244	tags=20%, list=16%, signal=23%
LIANG_HEMATOPOIESIS_STEM_CELL_NUMBER_SMALL_VS_HUGE_DN	LIANG_HEMATOPOIESIS_STEM_CELL_NUMBER_SMALL_VS_HUGE_DN		22	0.26761	0.857961	0.691906	0.872461	1	1480	tags=32%, list=19%, signal=39%
BOGNI_TREATMENT_RELATED_MYELOID_LEUKEMIA_DN	BOGNI_TREATMENT_RELATED_MYELOID_LEUKEMIA_DN		24	0.259399	0.85655	0.729577	0.874933	1	1008	tags=25%, list=13%, signal=29%
DANG_BOUND_BY_MYC	DANG_BOUND_BY_MYC		846	0.153668	0.856537	0.974359	0.874431	1	1184	tags=15%, list=15%, signal=16%
LINSLEY_MIR16_TARGETS	LINSLEY_MIR16_TARGETS		156	0.179233	0.855681	0.841629	0.875701	1	1529	tags=22%, list=19%, signal=26%
KEGG_ECM_RECEPTOR_INTERACTION	KEGG_ECM_RECEPTOR_INTERACTION		31	0.244904	0.855554	0.683616	0.875448	1	868	tags=16%, list=11%, signal=18%
PID_HEDGEHOG_2PATHWAY	PID_HEDGEHOG_2PATHWAY		11	0.325646	0.855377	0.655257	0.875304	1	1725	tags=45%, list=22%, signal=58%
TURJANSKI_MAPK14_TARGETS	TURJANSKI_MAPK14_TARGETS		8	0.358773	0.85474	0.620309	0.87606	1	1608	tags=50%, list=20%, signal=63%
BERNARD_PPAPDC1B_TARGETS_UP	BERNARD_PPAPDC1B_TARGETS_UP		30	0.246461	0.854706	0.70442	0.875605	1	78	tags=7%, list=1%, signal=7%
VERRECCHIA_RESPONSE_TO_TGFB1_C2	VERRECCHIA_RESPONSE_TO_TGFB1_C2		12	0.317729	0.854454	0.66586	0.875571	1	935	tags=25%, list=12%, signal=28%
MAGRANGEAS_MULTIPLE_MYELOMA_IGG_VS_IGA_UP	MAGRANGEAS_MULTIPLE_MYELOMA_IGG_VS_IGA_UP		14	0.309536	0.854202	0.657767	0.875567	1	1391	tags=29%, list=17%, signal=35%
NIKOLSKY_BREAST_CANCER_15Q26_AMPLICON	NIKOLSKY_BREAST_CANCER_15Q26_AMPLICON		12	0.323764	0.854145	0.663391	0.875154	1	262	tags=17%, list=3%, signal=17%
ROZANOV_MMP14_CORRELATED	ROZANOV_MMP14_CORRELATED		9	0.343353	0.853771	0.614078	0.875422	1	1961	tags=33%, list=25%, signal=44%
SA_G2_AND_M_PHASES	SA_G2_AND_M_PHASES		7	0.373327	0.853399	0.633333	0.875672	1	212	tags=14%, list=3%, signal=15%
NAGY_PCAF_COMPONENTS_HUMAN	NAGY_PCAF_COMPONENTS_HUMAN		7	0.374277	0.852846	0.651885	0.876307	1	691	tags=29%, list=9%, signal=31%
KIM_PTEN_TARGETS_UP	KIM_PTEN_TARGETS_UP		10	0.340319	0.851074	0.635678	0.879404	1	311	tags=20%, list=4%, signal=21%
REACTOME_CTLA4_INHIBITORY_SIGNALING	REACTOME_CTLA4_INHIBITORY_SIGNALING		18	0.28074	0.84954	0.705	0.881894	1	1185	tags=28%, list=15%, signal=33%
HALLMARK_PROTEIN_SECRETION	HALLMARK_PROTEIN_SECRETION		83	0.199962	0.849324	0.803571	0.8818	1	1683	tags=24%, list=21%, signal=30%
BIOCARTA_SPRY_PATHWAY	BIOCARTA_SPRY_PATHWAY		10	0.337675	0.84921	0.646635	0.881524	1	2207	tags=60%, list=28%, signal=83%
SAKAI_TUMOR_INFILTRATING_MONOCYTES_UP	SAKAI_TUMOR_INFILTRATING_MONOCYTES_UP		17	0.283314	0.848276	0.6691	0.882832	1	1588	tags=41%, list=20%, signal=51%
VERRECCHIA_DELAYED_RESPONSE_TO_TGFB1	VERRECCHIA_DELAYED_RESPONSE_TO_TGFB1		22	0.267455	0.847563	0.698667	0.883764	1	779	tags=18%, list=10%, signal=20%
WHITFIELD_CELL_CYCLE_LITERATURE	WHITFIELD_CELL_CYCLE_LITERATURE		42	0.227799	0.847069	0.751412	0.884216	1	1579	tags=17%, list=20%, signal=21%
BIOCARTA_BCELLSURVIVAL_PATHWAY	BIOCARTA_BCELLSURVIVAL_PATHWAY		14	0.300762	0.845881	0.680203	0.886065	1	1608	tags=36%, list=20%, signal=45%
SNIJDERS_AMPLIFIED_IN_HEAD_AND_NECK_TUMORS	SNIJDERS_AMPLIFIED_IN_HEAD_AND_NECK_TUMORS		23	0.263496	0.845358	0.692708	0.886572	1	1551	tags=30%, list=19%, signal=38%
SCHAEFFER_PROSTATE_DEVELOPMENT_12HR_DN	SCHAEFFER_PROSTATE_DEVELOPMENT_12HR_DN		15	0.287412	0.845229	0.705736	0.886336	1	1562	tags=40%, list=20%, signal=50%
BIOCARTA_HDAC_PATHWAY	BIOCARTA_HDAC_PATHWAY		24	0.256704	0.844939	0.707254	0.886389	1	1729	tags=29%, list=22%, signal=37%
WILLIAMS_ESR2_TARGETS_DN	WILLIAMS_ESR2_TARGETS_DN		7	0.373388	0.844558	0.680272	0.886627	1	1131	tags=29%, list=14%, signal=33%
MAEKAWA_ATF2_TARGETS	MAEKAWA_ATF2_TARGETS		9	0.343438	0.844056	0.659574	0.887121	1	929	tags=33%, list=12%, signal=38%
NIELSEN_MALIGNAT_FIBROUS_HISTIOCYTOMA_DN	NIELSEN_MALIGNAT_FIBROUS_HISTIOCYTOMA_DN		10	0.327433	0.844018	0.651376	0.886665	1	1864	tags=50%, list=23%, signal=65%
ZHAN_MULTIPLE_MYELOMA_CD1_AND_CD2_UP	ZHAN_MULTIPLE_MYELOMA_CD1_AND_CD2_UP		52	0.215972	0.843918	0.767677	0.886321	1	1620	tags=27%, list=20%, signal=34%
SCHRAMM_INHBA_TARGETS_DN	SCHRAMM_INHBA_TARGETS_DN		19	0.27464	0.84201	0.699764	0.889649	1	1637	tags=37%, list=20%, signal=46%
BROWNE_HCMV_INFECTION_48HR_UP	BROWNE_HCMV_INFECTION_48HR_UP		112	0.185988	0.841334	0.840136	0.890464	1	1625	tags=25%, list=20%, signal=31%
SESTO_RESPONSE_TO_UV_C7	SESTO_RESPONSE_TO_UV_C7		50	0.212244	0.841279	0.78869	0.890043	1	551	tags=10%, list=7%, signal=11%
KEGG_GLYCOSPHINGOLIPID_BIOSYNTHESIS_GLOBO_SERIES	KEGG_GLYCOSPHINGOLIPID_BIOSYNTHESIS_GLOBO_SERIES		6	0.391593	0.84107	0.628842	0.889968	1	589	tags=33%, list=7%, signal=36%
VERRECCHIA_RESPONSE_TO_TGFB1_C3	VERRECCHIA_RESPONSE_TO_TGFB1_C3		10	0.326206	0.84092	0.671429	0.889755	1	1235	tags=30%, list=15%, signal=35%
ELVIDGE_HIF1A_TARGETS_UP	ELVIDGE_HIF1A_TARGETS_UP		49	0.21566	0.840874	0.749226	0.889311	1	2101	tags=39%, list=26%, signal=52%
KEGG_BASAL_TRANSCRIPTION_FACTORS	KEGG_BASAL_TRANSCRIPTION_FACTORS		29	0.243985	0.840362	0.703601	0.889774	1	1919	tags=34%, list=24%, signal=45%
LI_ADIPOGENESIS_BY_ACTIVATED_PPARG	LI_ADIPOGENESIS_BY_ACTIVATED_PPARG		7	0.369977	0.840308	0.612903	0.889353	1	1777	tags=29%, list=22%, signal=37%
FIGUEROA_AML_METHYLATION_CLUSTER_5_UP	FIGUEROA_AML_METHYLATION_CLUSTER_5_UP		7	0.375066	0.83994	0.682028	0.889562	1	1650	tags=43%, list=21%, signal=54%
MELLMAN_TUT1_TARGETS_UP	MELLMAN_TUT1_TARGETS_UP		14	0.299121	0.839426	0.696759	0.89006	1	2463	tags=50%, list=31%, signal=72%
OUELLET_OVARIAN_CANCER_INVASIVE_VS_LMP_DN	OUELLET_OVARIAN_CANCER_INVASIVE_VS_LMP_DN		8	0.358385	0.838914	0.657277	0.890544	1	2255	tags=50%, list=28%, signal=70%
REACTOME_INSULIN_RECEPTOR_SIGNALLING_CASCADE	REACTOME_INSULIN_RECEPTOR_SIGNALLING_CASCADE		48	0.217141	0.83762	0.780282	0.89251	1	1909	tags=29%, list=24%, signal=38%
GAUSSMANN_MLL_AF4_FUSION_TARGETS_B_UP	GAUSSMANN_MLL_AF4_FUSION_TARGETS_B_UP		13	0.303012	0.837548	0.691566	0.892119	1	725	tags=31%, list=9%, signal=34%
REACTOME_ACTIVATION_OF_CHAPERONE_GENES_BY_XBP1S	REACTOME_ACTIVATION_OF_CHAPERONE_GENES_BY_XBP1S		40	0.221414	0.837345	0.755556	0.892015	1	2433	tags=38%, list=30%, signal=54%
ZHAN_MULTIPLE_MYELOMA_CD2_DN	ZHAN_MULTIPLE_MYELOMA_CD2_DN		26	0.254978	0.837216	0.747368	0.89176	1	1018	tags=15%, list=13%, signal=18%
BONOME_OVARIAN_CANCER_POOR_SURVIVAL_UP	BONOME_OVARIAN_CANCER_POOR_SURVIVAL_UP		17	0.287086	0.836981	0.686275	0.891684	1	836	tags=18%, list=10%, signal=20%
LINDGREN_BLADDER_CANCER_CLUSTER_1_UP	LINDGREN_BLADDER_CANCER_CLUSTER_1_UP		76	0.200085	0.836776	0.830065	0.891537	1	1542	tags=25%, list=19%, signal=31%
BIOCARTA_ETC_PATHWAY	BIOCARTA_ETC_PATHWAY		10	0.333838	0.835704	0.686775	0.893101	1	523	tags=10%, list=7%, signal=11%
REACTOME_IRAK1_RECRUITS_IKK_COMPLEX	REACTOME_IRAK1_RECRUITS_IKK_COMPLEX		8	0.361334	0.835468	0.674757	0.893012	1	905	tags=25%, list=11%, signal=28%
REACTOME_MITOCHONDRIAL_FATTY_ACID_BETA_OXIDATION	REACTOME_MITOCHONDRIAL_FATTY_ACID_BETA_OXIDATION		13	0.30055	0.835441	0.680952	0.892552	1	1656	tags=31%, list=21%, signal=39%
DE_YY1_TARGETS_UP	DE_YY1_TARGETS_UP		8	0.36417	0.83543	0.668889	0.892059	1	2	tags=13%, list=0%, signal=12%
BIOCARTA_G1_PATHWAY	BIOCARTA_G1_PATHWAY		21	0.258474	0.834851	0.709596	0.892602	1	1339	tags=24%, list=17%, signal=29%
GAUSSMANN_MLL_AF4_FUSION_TARGETS_E_UP	GAUSSMANN_MLL_AF4_FUSION_TARGETS_E_UP		32	0.236147	0.834032	0.733696	0.893603	1	1115	tags=22%, list=14%, signal=25%
KEGG_GLYCOSAMINOGLYCAN_BIOSYNTHESIS_CHONDROITIN_SULFATE	KEGG_GLYCOSAMINOGLYCAN_BIOSYNTHESIS_CHONDROITIN_SULFATE		12	0.308486	0.833973	0.712195	0.893191	1	975	tags=33%, list=12%, signal=38%
REACTOME_SIGNALING_BY_ILS	REACTOME_SIGNALING_BY_ILS		80	0.19856	0.833692	0.833887	0.893168	1	1962	tags=33%, list=25%, signal=43%
BIOCARTA_SHH_PATHWAY	BIOCARTA_SHH_PATHWAY		10	0.329391	0.832001	0.681515	0.895801	1	1474	tags=40%, list=18%, signal=49%
REACTOME_ACTIVATION_OF_RAC	REACTOME_ACTIVATION_OF_RAC		9	0.344159	0.831943	0.681928	0.895392	1	802	tags=33%, list=10%, signal=37%
REACTOME_PEROXISOMAL_LIPID_METABOLISM	REACTOME_PEROXISOMAL_LIPID_METABOLISM		15	0.287372	0.831585	0.723971	0.895562	1	612	tags=13%, list=8%, signal=14%
ROME_INSULIN_TARGETS_IN_MUSCLE_UP	ROME_INSULIN_TARGETS_IN_MUSCLE_UP		299	0.162413	0.831471	0.963504	0.895254	1	1888	tags=25%, list=24%, signal=31%
MATZUK_FERTILIZATION	MATZUK_FERTILIZATION		5	0.399542	0.831334	0.687912	0.894994	1	1645	tags=40%, list=21%, signal=50%
KYNG_WERNER_SYNDROM_AND_NORMAL_AGING_UP	KYNG_WERNER_SYNDROM_AND_NORMAL_AGING_UP		60	0.207028	0.831327	0.800623	0.894492	1	1607	tags=23%, list=20%, signal=29%
PID_P38_ALPHA_BETA_DOWNSTREAM_PATHWAY	PID_P38_ALPHA_BETA_DOWNSTREAM_PATHWAY		31	0.235977	0.829948	0.757746	0.896522	1	2102	tags=45%, list=26%, signal=61%
DORN_ADENOVIRUS_INFECTION_24HR_UP	DORN_ADENOVIRUS_INFECTION_24HR_UP		6	0.377266	0.828731	0.655329	0.898226	1	449	tags=33%, list=6%, signal=35%
WILLERT_WNT_SIGNALING	WILLERT_WNT_SIGNALING		15	0.29761	0.828509	0.706173	0.898102	1	558	tags=20%, list=7%, signal=21%
REACTOME_FRS2_MEDIATED_CASCADE	REACTOME_FRS2_MEDIATED_CASCADE		13	0.300549	0.828457	0.705882	0.897688	1	1909	tags=46%, list=24%, signal=61%
SCHAEFFER_PROSTATE_DEVELOPMENT_AND_CANCER_BOX4_UP	SCHAEFFER_PROSTATE_DEVELOPMENT_AND_CANCER_BOX4_UP		5	0.399928	0.828311	0.669623	0.897432	1	1109	tags=40%, list=14%, signal=46%
ROVERSI_GLIOMA_LOH_REGIONS	ROVERSI_GLIOMA_LOH_REGIONS		19	0.269194	0.827551	0.708738	0.898371	1	933	tags=21%, list=12%, signal=24%
GROSS_ELK3_TARGETS_DN	GROSS_ELK3_TARGETS_DN		15	0.292998	0.827365	0.692893	0.898181	1	881	tags=20%, list=11%, signal=22%
HEDENFALK_BREAST_CANCER_BRCA1_VS_BRCA2	HEDENFALK_BREAST_CANCER_BRCA1_VS_BRCA2		120	0.181631	0.827085	0.873016	0.898174	1	944	tags=13%, list=12%, signal=15%
LIU_IL13_MEMORY_MODEL_UP	LIU_IL13_MEMORY_MODEL_UP		11	0.320296	0.827049	0.687793	0.897721	1	1722	tags=45%, list=22%, signal=58%
CHOI_ATL_CHRONIC_VS_ACUTE_DN	CHOI_ATL_CHRONIC_VS_ACUTE_DN		16	0.28173	0.826336	0.718905	0.898558	1	2423	tags=38%, list=30%, signal=54%
LIU_SOX4_TARGETS_DN	LIU_SOX4_TARGETS_DN		231	0.166747	0.826206	0.951872	0.898277	1	1484	tags=19%, list=19%, signal=23%
PID_BETA_CATENIN_NUC_PATHWAY	PID_BETA_CATENIN_NUC_PATHWAY		45	0.218775	0.826081	0.816817	0.897993	1	2102	tags=31%, list=26%, signal=42%
GREENBAUM_E2A_TARGETS_UP	GREENBAUM_E2A_TARGETS_UP		28	0.245119	0.825628	0.762943	0.89834	1	274	tags=7%, list=3%, signal=7%
STAMBOLSKY_RESPONSE_TO_VITAMIN_D3_UP	STAMBOLSKY_RESPONSE_TO_VITAMIN_D3_UP		37	0.225576	0.825559	0.758523	0.897951	1	1055	tags=22%, list=13%, signal=25%
CROMER_METASTASIS_UP	CROMER_METASTASIS_UP		57	0.204979	0.824843	0.803859	0.898798	1	2050	tags=30%, list=26%, signal=40%
PID_CMYB_PATHWAY	PID_CMYB_PATHWAY		59	0.206374	0.824656	0.810726	0.898601	1	1640	tags=31%, list=21%, signal=38%
NIELSEN_SYNOVIAL_SARCOMA_UP	NIELSEN_SYNOVIAL_SARCOMA_UP		7	0.360106	0.824011	0.691781	0.899273	1	974	tags=29%, list=12%, signal=33%
BURTON_ADIPOGENESIS_PEAK_AT_8HR	BURTON_ADIPOGENESIS_PEAK_AT_8HR		31	0.237679	0.822709	0.765537	0.901179	1	359	tags=13%, list=4%, signal=13%
STREICHER_LSM1_TARGETS_UP	STREICHER_LSM1_TARGETS_UP		28	0.249332	0.822581	0.745763	0.900898	1	1293	tags=32%, list=16%, signal=38%
REACTOME_SIGNAL_ATTENUATION	REACTOME_SIGNAL_ATTENUATION		8	0.341106	0.822204	0.708046	0.901045	1	2373	tags=63%, list=30%, signal=89%
EBAUER_TARGETS_OF_PAX3_FOXO1_FUSION_DN	EBAUER_TARGETS_OF_PAX3_FOXO1_FUSION_DN		17	0.272834	0.821979	0.723457	0.900933	1	1799	tags=41%, list=23%, signal=53%
BOYAULT_LIVER_CANCER_SUBCLASS_G23_DN	BOYAULT_LIVER_CANCER_SUBCLASS_G23_DN		5	0.404917	0.821586	0.695175	0.901143	1	1238	tags=40%, list=15%, signal=47%
WEIGEL_OXIDATIVE_STRESS_BY_HNE_AND_H2O2	WEIGEL_OXIDATIVE_STRESS_BY_HNE_AND_H2O2		31	0.237288	0.821557	0.770053	0.900682	1	1233	tags=23%, list=15%, signal=27%
WU_APOPTOSIS_BY_CDKN1A_NOT_VIA_TP53	WU_APOPTOSIS_BY_CDKN1A_NOT_VIA_TP53		7	0.363017	0.82155	0.677749	0.900181	1	1766	tags=43%, list=22%, signal=55%
GARGALOVIC_RESPONSE_TO_OXIDIZED_PHOSPHOLIPIDS_MAGENTA_UP	GARGALOVIC_RESPONSE_TO_OXIDIZED_PHOSPHOLIPIDS_MAGENTA_UP		19	0.263274	0.82128	0.74036	0.900222	1	1417	tags=26%, list=18%, signal=32%
MAYBURD_RESPONSE_TO_L663536_DN	MAYBURD_RESPONSE_TO_L663536_DN		38	0.226995	0.820592	0.789189	0.900902	1	1476	tags=24%, list=18%, signal=29%
BIOCARTA_CREB_PATHWAY	BIOCARTA_CREB_PATHWAY		22	0.259973	0.820172	0.743935	0.9011	1	1909	tags=50%, list=24%, signal=66%
HOLLEMAN_VINCRISTINE_RESISTANCE_B_ALL_DN	HOLLEMAN_VINCRISTINE_RESISTANCE_B_ALL_DN		13	0.300194	0.82016	0.703242	0.900603	1	877	tags=23%, list=11%, signal=26%
KEGG_ACUTE_MYELOID_LEUKEMIA	KEGG_ACUTE_MYELOID_LEUKEMIA		48	0.215017	0.820096	0.787692	0.900206	1	1962	tags=35%, list=25%, signal=47%
REACTOME_SIGNALING_BY_NOTCH2	REACTOME_SIGNALING_BY_NOTCH2		10	0.318503	0.819049	0.698413	0.901566	1	2184	tags=60%, list=27%, signal=82%
JIANG_AGING_CEREBRAL_CORTEX_DN	JIANG_AGING_CEREBRAL_CORTEX_DN		37	0.228494	0.818613	0.789634	0.901785	1	1296	tags=16%, list=16%, signal=19%
AGUIRRE_PANCREATIC_CANCER_COPY_NUMBER_UP	AGUIRRE_PANCREATIC_CANCER_COPY_NUMBER_UP		207	0.167629	0.818366	0.953052	0.90173	1	1465	tags=18%, list=18%, signal=22%
SHI_SPARC_TARGETS_UP	SHI_SPARC_TARGETS_UP		14	0.29039	0.817937	0.732861	0.902028	1	1480	tags=29%, list=19%, signal=35%
YORDY_RECIPROCAL_REGULATION_BY_ETS1_AND_SP100_DN	YORDY_RECIPROCAL_REGULATION_BY_ETS1_AND_SP100_DN		41	0.221232	0.817654	0.78209	0.902011	1	2363	tags=46%, list=30%, signal=65%
ZHENG_GLIOBLASTOMA_PLASTICITY_UP	ZHENG_GLIOBLASTOMA_PLASTICITY_UP		136	0.174101	0.815648	0.943723	0.904991	1	763	tags=10%, list=10%, signal=11%
MILI_PSEUDOPODIA_HAPTOTAXIS_UP	MILI_PSEUDOPODIA_HAPTOTAXIS_UP		371	0.153741	0.815509	0.992	0.904723	1	1549	tags=19%, list=19%, signal=22%
BIOCARTA_ACH_PATHWAY	BIOCARTA_ACH_PATHWAY		8	0.346401	0.815446	0.708609	0.90432	1	1375	tags=38%, list=17%, signal=45%
SANDERSON_PPARA_TARGETS	SANDERSON_PPARA_TARGETS		11	0.309264	0.815233	0.702179	0.904164	1	510	tags=18%, list=6%, signal=19%
REACTOME_GAP_JUNCTION_TRAFFICKING	REACTOME_GAP_JUNCTION_TRAFFICKING		7	0.355656	0.815158	0.689189	0.903783	1	71	tags=14%, list=1%, signal=14%
REACTOME_ACTIVATED_TAK1_MEDIATES_P38_MAPK_ACTIVATION	REACTOME_ACTIVATED_TAK1_MEDIATES_P38_MAPK_ACTIVATION		11	0.310178	0.815111	0.689573	0.90335	1	583	tags=18%, list=7%, signal=20%
ZHANG_ANTIVIRAL_RESPONSE_TO_RIBAVIRIN_UP	ZHANG_ANTIVIRAL_RESPONSE_TO_RIBAVIRIN_UP		14	0.285248	0.813629	0.73031	0.905392	1	1162	tags=21%, list=15%, signal=25%
MUELLER_METHYLATED_IN_GLIOBLASTOMA	MUELLER_METHYLATED_IN_GLIOBLASTOMA		14	0.286308	0.812948	0.714634	0.906015	1	1978	tags=43%, list=25%, signal=57%
PID_LYMPH_ANGIOGENESIS_PATHWAY	PID_LYMPH_ANGIOGENESIS_PATHWAY		18	0.267623	0.812681	0.784504	0.905963	1	1909	tags=50%, list=24%, signal=66%
MILI_PSEUDOPODIA_CHEMOTAXIS_UP	MILI_PSEUDOPODIA_CHEMOTAXIS_UP		45	0.211566	0.810555	0.831325	0.909116	1	2446	tags=38%, list=31%, signal=54%
WATANABE_RECTAL_CANCER_RADIOTHERAPY_RESPONSIVE_DN	WATANABE_RECTAL_CANCER_RADIOTHERAPY_RESPONSIVE_DN		62	0.19851	0.810151	0.831081	0.909298	1	1816	tags=29%, list=23%, signal=37%
REACTOME_SIGNALLING_TO_RAS	REACTOME_SIGNALLING_TO_RAS		18	0.269116	0.809807	0.725888	0.909382	1	1909	tags=44%, list=24%, signal=58%
CHIANG_LIVER_CANCER_SUBCLASS_INTERFERON_DN	CHIANG_LIVER_CANCER_SUBCLASS_INTERFERON_DN		18	0.265585	0.80918	0.746412	0.909958	1	745	tags=28%, list=9%, signal=31%
NADERI_BREAST_CANCER_PROGNOSIS_DN	NADERI_BREAST_CANCER_PROGNOSIS_DN		8	0.346615	0.808521	0.699332	0.910589	1	97	tags=13%, list=1%, signal=13%
SU_PANCREAS	SU_PANCREAS		19	0.266927	0.808108	0.734584	0.910798	1	1904	tags=42%, list=24%, signal=55%
FIRESTEIN_CTNNB1_PATHWAY_AND_PROLIFERATION	FIRESTEIN_CTNNB1_PATHWAY_AND_PROLIFERATION		7	0.359315	0.808	0.702381	0.910453	1	1193	tags=43%, list=15%, signal=50%
HINATA_NFKB_TARGETS_KERATINOCYTE_UP	HINATA_NFKB_TARGETS_KERATINOCYTE_UP		48	0.207199	0.80717	0.824713	0.911331	1	734	tags=17%, list=9%, signal=18%
LAU_APOPTOSIS_CDKN2A_DN	LAU_APOPTOSIS_CDKN2A_DN		5	0.394702	0.807153	0.71645	0.910855	1	2005	tags=40%, list=25%, signal=53%
REACTOME_SIGNALLING_TO_ERKS	REACTOME_SIGNALLING_TO_ERKS		26	0.240969	0.806083	0.767677	0.912201	1	1909	tags=38%, list=24%, signal=50%
BIOCARTA_ATM_PATHWAY	BIOCARTA_ATM_PATHWAY		18	0.262557	0.805689	0.766355	0.912337	1	1914	tags=33%, list=24%, signal=44%
NIKOLSKY_BREAST_CANCER_17Q11_Q21_AMPLICON	NIKOLSKY_BREAST_CANCER_17Q11_Q21_AMPLICON		49	0.204134	0.803109	0.832817	0.916166	1	1577	tags=29%, list=20%, signal=35%
BIOCARTA_IGF1MTOR_PATHWAY	BIOCARTA_IGF1MTOR_PATHWAY		17	0.259445	0.802106	0.728495	0.91733	1	1375	tags=29%, list=17%, signal=35%
YAGI_AML_RELAPSE_PROGNOSIS	YAGI_AML_RELAPSE_PROGNOSIS		30	0.231286	0.8018	0.781768	0.917294	1	69	tags=7%, list=1%, signal=7%
FUKUSHIMA_TNFSF11_TARGETS	FUKUSHIMA_TNFSF11_TARGETS		7	0.345864	0.801053	0.710345	0.917987	1	1229	tags=43%, list=15%, signal=51%
REACTOME_GAP_JUNCTION_DEGRADATION	REACTOME_GAP_JUNCTION_DEGRADATION		7	0.355656	0.800614	0.728285	0.918166	1	71	tags=14%, list=1%, signal=14%
DARWICHE_PAPILLOMA_RISK_HIGH_UP	DARWICHE_PAPILLOMA_RISK_HIGH_UP		83	0.184139	0.800146	0.890034	0.91843	1	1508	tags=24%, list=19%, signal=29%
MATZUK_POSTIMPLANTATION_AND_POSTPARTUM	MATZUK_POSTIMPLANTATION_AND_POSTPARTUM		8	0.342094	0.799454	0.698851	0.919053	1	971	tags=25%, list=12%, signal=28%
BASSO_B_LYMPHOCYTE_NETWORK	BASSO_B_LYMPHOCYTE_NETWORK		113	0.175006	0.798957	0.921053	0.919334	1	789	tags=12%, list=10%, signal=14%
BANDRES_RESPONSE_TO_CARMUSTIN_WITHOUT_MGMT_24HR_UP	BANDRES_RESPONSE_TO_CARMUSTIN_WITHOUT_MGMT_24HR_UP		9	0.321029	0.79829	0.740047	0.919861	1	971	tags=22%, list=12%, signal=25%
KEGG_TRYPTOPHAN_METABOLISM	KEGG_TRYPTOPHAN_METABOLISM		21	0.255174	0.798232	0.753316	0.919437	1	693	tags=14%, list=9%, signal=16%
RODRIGUES_THYROID_CARCINOMA_POORLY_DIFFERENTIATED_UP	RODRIGUES_THYROID_CARCINOMA_POORLY_DIFFERENTIATED_UP		474	0.147904	0.79786	1	0.919539	1	820	tags=9%, list=10%, signal=10%
REACTOME_SYNTHESIS_OF_PIPS_AT_THE_GOLGI_MEMBRANE	REACTOME_SYNTHESIS_OF_PIPS_AT_THE_GOLGI_MEMBRANE		10	0.313321	0.796839	0.7277	0.920663	1	1779	tags=30%, list=22%, signal=39%
OZEN_MIR125B1_TARGETS	OZEN_MIR125B1_TARGETS		19	0.257932	0.796205	0.760218	0.921144	1	1283	tags=26%, list=16%, signal=31%
MAHADEVAN_IMATINIB_RESISTANCE_UP	MAHADEVAN_IMATINIB_RESISTANCE_UP		6	0.370546	0.795939	0.72479	0.921055	1	1147	tags=33%, list=14%, signal=39%
HUMMERICH_SKIN_CANCER_PROGRESSION_DN	HUMMERICH_SKIN_CANCER_PROGRESSION_DN		54	0.199674	0.795666	0.863636	0.920986	1	1797	tags=31%, list=22%, signal=40%
BIOCARTA_RELA_PATHWAY	BIOCARTA_RELA_PATHWAY		16	0.269445	0.794794	0.720102	0.921844	1	1926	tags=38%, list=24%, signal=49%
PID_TNF_PATHWAY	PID_TNF_PATHWAY		40	0.214641	0.794227	0.830946	0.922239	1	1684	tags=28%, list=21%, signal=35%
PID_MYC_REPRESS_PATHWAY	PID_MYC_REPRESS_PATHWAY		50	0.203863	0.793964	0.847887	0.922168	1	1597	tags=30%, list=20%, signal=37%
WEINMANN_ADAPTATION_TO_HYPOXIA_UP	WEINMANN_ADAPTATION_TO_HYPOXIA_UP		14	0.282135	0.793582	0.737705	0.922283	1	548	tags=21%, list=7%, signal=23%
BIOCARTA_CDK5_PATHWAY	BIOCARTA_CDK5_PATHWAY		8	0.330858	0.793227	0.719128	0.922368	1	1722	tags=50%, list=22%, signal=64%
MEDINA_SMARCA4_TARGETS	MEDINA_SMARCA4_TARGETS		28	0.237792	0.793161	0.809278	0.921964	1	901	tags=21%, list=11%, signal=24%
WANG_RECURRENT_LIVER_CANCER_UP	WANG_RECURRENT_LIVER_CANCER_UP		15	0.274204	0.793077	0.75	0.921579	1	615	tags=13%, list=8%, signal=14%
PID_A6B1_A6B4_INTEGRIN_PATHWAY	PID_A6B1_A6B4_INTEGRIN_PATHWAY		25	0.2396	0.792538	0.814085	0.921927	1	1909	tags=28%, list=24%, signal=37%
MELLMAN_TUT1_TARGETS_DN	MELLMAN_TUT1_TARGETS_DN		30	0.227738	0.792223	0.797436	0.921913	1	1336	tags=23%, list=17%, signal=28%
REACTOME_SYNTHESIS_SECRETION_AND_INACTIVATION_OF_GLP1	REACTOME_SYNTHESIS_SECRETION_AND_INACTIVATION_OF_GLP1		5	0.397818	0.791724	0.706861	0.922195	1	301	tags=20%, list=4%, signal=21%
VANDESLUIS_COMMD1_TARGETS_GROUP_4_UP	VANDESLUIS_COMMD1_TARGETS_GROUP_4_UP		6	0.360072	0.790919	0.707006	0.922959	1	544	tags=33%, list=7%, signal=36%
PID_AVB3_OPN_PATHWAY	PID_AVB3_OPN_PATHWAY		29	0.227245	0.785906	0.823362	0.930173	1	1719	tags=34%, list=22%, signal=44%
HOLLEMAN_VINCRISTINE_RESISTANCE_ALL_DN	HOLLEMAN_VINCRISTINE_RESISTANCE_ALL_DN		17	0.265048	0.785794	0.779188	0.929834	1	2994	tags=71%, list=37%, signal=113%
LEE_AGING_MUSCLE_UP	LEE_AGING_MUSCLE_UP		25	0.240482	0.785693	0.805195	0.929478	1	1914	tags=36%, list=24%, signal=47%
REACTOME_INCRETIN_SYNTHESIS_SECRETION_AND_INACTIVATION	REACTOME_INCRETIN_SYNTHESIS_SECRETION_AND_INACTIVATION		5	0.397818	0.785327	0.715536	0.929526	1	301	tags=20%, list=4%, signal=21%
BRUNEAU_SEPTATION_VENTRICULAR	BRUNEAU_SEPTATION_VENTRICULAR		5	0.392344	0.785075	0.714903	0.929356	1	1685	tags=40%, list=21%, signal=51%
SILIGAN_TARGETS_OF_EWS_FLI1_FUSION_UP	SILIGAN_TARGETS_OF_EWS_FLI1_FUSION_UP		10	0.313344	0.78105	0.743929	0.934862	1	41	tags=10%, list=1%, signal=10%
FERREIRA_EWINGS_SARCOMA_UNSTABLE_VS_STABLE_DN	FERREIRA_EWINGS_SARCOMA_UNSTABLE_VS_STABLE_DN		51	0.201156	0.780998	0.886154	0.934426	1	2043	tags=37%, list=26%, signal=50%
AZARE_NEOPLASTIC_TRANSFORMATION_BY_STAT3_UP	AZARE_NEOPLASTIC_TRANSFORMATION_BY_STAT3_UP		54	0.199516	0.780891	0.889552	0.934071	1	1821	tags=26%, list=23%, signal=33%
BIOCARTA_RACCYCD_PATHWAY	BIOCARTA_RACCYCD_PATHWAY		25	0.234351	0.780798	0.831956	0.933699	1	1926	tags=32%, list=24%, signal=42%
REACTOME_REGULATION_OF_AMPK_ACTIVITY_VIA_LKB1	REACTOME_REGULATION_OF_AMPK_ACTIVITY_VIA_LKB1		9	0.315911	0.779805	0.747253	0.934691	1	1071	tags=22%, list=13%, signal=26%
TIEN_INTESTINE_PROBIOTICS_24HR_UP	TIEN_INTESTINE_PROBIOTICS_24HR_UP		441	0.148035	0.777804	1	0.937066	1	876	tags=10%, list=11%, signal=11%
DASU_IL6_SIGNALING_SCAR_UP	DASU_IL6_SIGNALING_SCAR_UP		16	0.263078	0.77774	0.75969	0.936642	1	313	tags=13%, list=4%, signal=13%
REACTOME_SMAD2_SMAD3_SMAD4_HETEROTRIMER_REGULATES_TRANSCRIPTION	REACTOME_SMAD2_SMAD3_SMAD4_HETEROTRIMER_REGULATES_TRANSCRIPTION		21	0.23911	0.777688	0.816062	0.936208	1	1949	tags=38%, list=24%, signal=50%
KEGG_GLYCOSAMINOGLYCAN_BIOSYNTHESIS_HEPARAN_SULFATE	KEGG_GLYCOSAMINOGLYCAN_BIOSYNTHESIS_HEPARAN_SULFATE		15	0.267474	0.776864	0.776623	0.937002	1	975	tags=27%, list=12%, signal=30%
HEIDENBLAD_AMPLICON_12P11_12_DN	HEIDENBLAD_AMPLICON_12P11_12_DN		12	0.284468	0.776485	0.770686	0.937053	1	1131	tags=25%, list=14%, signal=29%
YANAGISAWA_LUNG_CANCER_RECURRENCE	YANAGISAWA_LUNG_CANCER_RECURRENCE		7	0.341705	0.776232	0.748858	0.936891	1	2431	tags=71%, list=30%, signal=103%
PID_TCR_JNK_PATHWAY	PID_TCR_JNK_PATHWAY		13	0.284997	0.775508	0.783333	0.937416	1	1704	tags=54%, list=21%, signal=68%
LIU_NASOPHARYNGEAL_CARCINOMA	LIU_NASOPHARYNGEAL_CARCINOMA		47	0.203034	0.775359	0.871875	0.937118	1	649	tags=13%, list=8%, signal=14%
BIOCARTA_IL1R_PATHWAY	BIOCARTA_IL1R_PATHWAY		26	0.232559	0.774566	0.851541	0.937763	1	1729	tags=35%, list=22%, signal=44%
REACTOME_SEMA4D_IN_SEMAPHORIN_SIGNALING	REACTOME_SEMA4D_IN_SEMAPHORIN_SIGNALING		21	0.241838	0.773546	0.811224	0.938719	1	1206	tags=19%, list=15%, signal=22%
AMIT_SERUM_RESPONSE_20_MCF10A	AMIT_SERUM_RESPONSE_20_MCF10A		13	0.277599	0.773318	0.785366	0.938526	1	1811	tags=38%, list=23%, signal=50%
FRASOR_TAMOXIFEN_RESPONSE_DN	FRASOR_TAMOXIFEN_RESPONSE_DN		8	0.327251	0.772971	0.751678	0.938525	1	893	tags=38%, list=11%, signal=42%
LEE_AGING_MUSCLE_DN	LEE_AGING_MUSCLE_DN		22	0.242504	0.772612	0.829517	0.938543	1	1784	tags=27%, list=22%, signal=35%
PID_RB_1PATHWAY	PID_RB_1PATHWAY		51	0.199704	0.772503	0.880952	0.938191	1	680	tags=10%, list=9%, signal=11%
REACTOME_CLASS_I_MHC_MEDIATED_ANTIGEN_PROCESSING_PRESENTATION	REACTOME_CLASS_I_MHC_MEDIATED_ANTIGEN_PROCESSING_PRESENTATION		191	0.158763	0.77205	0.978947	0.938299	1	1807	tags=21%, list=23%, signal=26%
OUYANG_PROSTATE_CANCER_PROGRESSION_UP	OUYANG_PROSTATE_CANCER_PROGRESSION_UP		17	0.257197	0.771949	0.784119	0.937935	1	1962	tags=53%, list=25%, signal=70%
KUROKAWA_LIVER_CANCER_CHEMOTHERAPY_DN	KUROKAWA_LIVER_CANCER_CHEMOTHERAPY_DN		27	0.229977	0.771845	0.841667	0.937565	1	644	tags=15%, list=8%, signal=16%
GARGALOVIC_RESPONSE_TO_OXIDIZED_PHOSPHOLIPIDS_RED_UP	GARGALOVIC_RESPONSE_TO_OXIDIZED_PHOSPHOLIPIDS_RED_UP		13	0.274833	0.771197	0.787081	0.937997	1	2030	tags=38%, list=25%, signal=51%
BERENJENO_TRANSFORMED_BY_RHOA_FOREVER_DN	BERENJENO_TRANSFORMED_BY_RHOA_FOREVER_DN		16	0.263621	0.770877	0.805	0.937948	1	2441	tags=44%, list=31%, signal=63%
BIOCARTA_KREB_PATHWAY	BIOCARTA_KREB_PATHWAY		7	0.346944	0.769877	0.75705	0.93885	1	2423	tags=43%, list=30%, signal=61%
JIANG_VHL_TARGETS	JIANG_VHL_TARGETS		101	0.172385	0.767701	0.952941	0.941327	1	2160	tags=34%, list=27%, signal=46%
GRYDER_PAX3FOXO1_ENHANCERS_KO_DOWN	GRYDER_PAX3FOXO1_ENHANCERS_KO_DOWN		258	0.152293	0.767687	0.988701	0.94084	1	1989	tags=28%, list=25%, signal=35%
NGUYEN_NOTCH1_TARGETS_UP	NGUYEN_NOTCH1_TARGETS_UP		15	0.269777	0.767617	0.813725	0.940428	1	1871	tags=40%, list=23%, signal=52%
EHLERS_ANEUPLOIDY_UP	EHLERS_ANEUPLOIDY_UP		25	0.229442	0.767107	0.853717	0.940621	1	2249	tags=40%, list=28%, signal=55%
WHITESIDE_CISPLATIN_RESISTANCE_UP	WHITESIDE_CISPLATIN_RESISTANCE_UP		8	0.325481	0.766921	0.7525	0.940384	1	212	tags=13%, list=3%, signal=13%
BORCZUK_MALIGNANT_MESOTHELIOMA_UP	BORCZUK_MALIGNANT_MESOTHELIOMA_UP		250	0.15195	0.765709	0.994595	0.941547	1	2390	tags=30%, list=30%, signal=41%
REACTOME_ADVANCED_GLYCOSYLATION_ENDPRODUCT_RECEPTOR_SIGNALING	REACTOME_ADVANCED_GLYCOSYLATION_ENDPRODUCT_RECEPTOR_SIGNALING		10	0.300155	0.765637	0.771084	0.941136	1	162	tags=10%, list=2%, signal=10%
REACTOME_G_ALPHA_Z_SIGNALLING_EVENTS	REACTOME_G_ALPHA_Z_SIGNALLING_EVENTS		21	0.24149	0.765583	0.8	0.940698	1	1004	tags=14%, list=13%, signal=16%
SHIN_B_CELL_LYMPHOMA_CLUSTER_6	SHIN_B_CELL_LYMPHOMA_CLUSTER_6		6	0.359899	0.764901	0.757991	0.941124	1	548	tags=33%, list=7%, signal=36%
WIERENGA_PML_INTERACTOME	WIERENGA_PML_INTERACTOME		31	0.218682	0.763995	0.841558	0.941869	1	1968	tags=26%, list=25%, signal=34%
CHEOK_RESPONSE_TO_MERCAPTOPURINE_AND_HD_MTX_DN	CHEOK_RESPONSE_TO_MERCAPTOPURINE_AND_HD_MTX_DN		19	0.247211	0.763812	0.825065	0.941622	1	2436	tags=42%, list=30%, signal=60%
REACTOME_THE_ROLE_OF_NEF_IN_HIV1_REPLICATION_AND_DISEASE_PATHOGENESIS	REACTOME_THE_ROLE_OF_NEF_IN_HIV1_REPLICATION_AND_DISEASE_PATHOGENESIS		22	0.24317	0.763704	0.798489	0.941243	1	1050	tags=18%, list=13%, signal=21%
KEGG_CITRATE_CYCLE_TCA_CYCLE	KEGG_CITRATE_CYCLE_TCA_CYCLE		25	0.228414	0.763156	0.815303	0.941499	1	6172	tags=100%, list=77%, signal=438%
BIOCARTA_MAL_PATHWAY	BIOCARTA_MAL_PATHWAY		14	0.273006	0.762912	0.792148	0.941326	1	2771	tags=50%, list=35%, signal=76%
PENG_GLUTAMINE_DEPRIVATION_UP	PENG_GLUTAMINE_DEPRIVATION_UP		31	0.215868	0.761137	0.824859	0.94317	1	2727	tags=55%, list=34%, signal=83%
YU_BAP1_TARGETS	YU_BAP1_TARGETS		22	0.242784	0.76089	0.86445	0.943005	1	1570	tags=23%, list=20%, signal=28%
PID_CD40_PATHWAY	PID_CD40_PATHWAY		24	0.230127	0.760429	0.853723	0.94313	1	1729	tags=33%, list=22%, signal=42%
REACTOME_GLYCEROPHOSPHOLIPID_BIOSYNTHESIS	REACTOME_GLYCEROPHOSPHOLIPID_BIOSYNTHESIS		46	0.200593	0.76017	0.903427	0.942981	1	1638	tags=28%, list=20%, signal=35%
BYSTRYKH_HEMATOPOIESIS_STEM_CELL_IL3RA	BYSTRYKH_HEMATOPOIESIS_STEM_CELL_IL3RA		6	0.352218	0.760124	0.742981	0.942537	1	151	tags=17%, list=2%, signal=17%
DASU_IL6_SIGNALING_SCAR_DN	DASU_IL6_SIGNALING_SCAR_DN		6	0.354462	0.76002	0.75	0.942177	1	2184	tags=50%, list=27%, signal=69%
YUAN_ZNF143_PARTNERS	YUAN_ZNF143_PARTNERS		15	0.263644	0.759693	0.780051	0.942064	1	726	tags=13%, list=9%, signal=15%
SHETH_LIVER_CANCER_VS_TXNIP_LOSS_PAM6	SHETH_LIVER_CANCER_VS_TXNIP_LOSS_PAM6		28	0.21886	0.759614	0.863517	0.941653	1	1460	tags=29%, list=18%, signal=35%
BIOCARTA_AKAP95_PATHWAY	BIOCARTA_AKAP95_PATHWAY		10	0.297613	0.758122	0.765854	0.943044	1	1900	tags=30%, list=24%, signal=39%
KEGG_HEDGEHOG_SIGNALING_PATHWAY	KEGG_HEDGEHOG_SIGNALING_PATHWAY		16	0.253937	0.758039	0.831325	0.942654	1	1976	tags=38%, list=25%, signal=50%
DAVICIONI_RHABDOMYOSARCOMA_PAX_FOXO1_FUSION_DN	DAVICIONI_RHABDOMYOSARCOMA_PAX_FOXO1_FUSION_DN		6	0.35372	0.757729	0.764574	0.942549	1	87	tags=17%, list=1%, signal=17%
MA_MYELOID_DIFFERENTIATION_UP	MA_MYELOID_DIFFERENTIATION_UP		32	0.211688	0.755946	0.869688	0.944398	1	1917	tags=28%, list=24%, signal=37%
BIOCARTA_TID_PATHWAY	BIOCARTA_TID_PATHWAY		14	0.269759	0.755741	0.779951	0.944155	1	611	tags=14%, list=8%, signal=15%
PID_AURORA_B_PATHWAY	PID_AURORA_B_PATHWAY		35	0.210796	0.755514	0.894595	0.943932	1	2661	tags=31%, list=33%, signal=47%
CHEMELLO_SOLEUS_VS_EDL_MYOFIBERS_DN	CHEMELLO_SOLEUS_VS_EDL_MYOFIBERS_DN		8	0.320594	0.755249	0.78271	0.943772	1	445	tags=13%, list=6%, signal=13%
TCGA_GLIOBLASTOMA_COPY_NUMBER_DN	TCGA_GLIOBLASTOMA_COPY_NUMBER_DN		21	0.238224	0.754171	0.840426	0.944667	1	1987	tags=29%, list=25%, signal=38%
LUI_THYROID_CANCER_CLUSTER_1	LUI_THYROID_CANCER_CLUSTER_1		34	0.214433	0.751615	0.884181	0.947431	1	2244	tags=38%, list=28%, signal=53%
HOSHIDA_LIVER_CANCER_LATE_RECURRENCE_DN	HOSHIDA_LIVER_CANCER_LATE_RECURRENCE_DN		32	0.213317	0.750736	0.844311	0.948033	1	831	tags=16%, list=10%, signal=17%
DITTMER_PTHLH_TARGETS_UP	DITTMER_PTHLH_TARGETS_UP		86	0.17296	0.749212	0.968354	0.949446	1	1703	tags=19%, list=21%, signal=23%
REACTOME_SIGNALING_BY_INSULIN_RECEPTOR	REACTOME_SIGNALING_BY_INSULIN_RECEPTOR		62	0.184532	0.74864	0.939103	0.949628	1	1909	tags=26%, list=24%, signal=34%
KEGG_CHRONIC_MYELOID_LEUKEMIA	KEGG_CHRONIC_MYELOID_LEUKEMIA		63	0.180328	0.74847	0.943333	0.949342	1	1926	tags=33%, list=24%, signal=44%
VALK_AML_CLUSTER_16	VALK_AML_CLUSTER_16		9	0.301004	0.748395	0.778049	0.948916	1	1389	tags=33%, list=17%, signal=40%
GRADE_COLON_VS_RECTAL_CANCER_UP	GRADE_COLON_VS_RECTAL_CANCER_UP		20	0.236891	0.747691	0.861538	0.94929	1	14	tags=5%, list=0%, signal=5%
CHOI_ATL_STAGE_PREDICTOR	CHOI_ATL_STAGE_PREDICTOR		32	0.215417	0.747568	0.864362	0.948916	1	2766	tags=38%, list=35%, signal=57%
IIZUKA_LIVER_CANCER_PROGRESSION_G1_G2_DN	IIZUKA_LIVER_CANCER_PROGRESSION_G1_G2_DN		22	0.232886	0.74668	0.87664	0.949516	1	2259	tags=32%, list=28%, signal=44%
HALLMARK_REACTIVE_OXIGEN_SPECIES_PATHWAY	HALLMARK_REACTIVE_OXIGEN_SPECIES_PATHWAY		42	0.19654	0.746058	0.903226	0.949766	1	1315	tags=21%, list=16%, signal=26%
ZHAN_MULTIPLE_MYELOMA_MS_UP	ZHAN_MULTIPLE_MYELOMA_MS_UP		16	0.259224	0.745733	0.808824	0.949643	1	912	tags=25%, list=11%, signal=28%
DALESSIO_TSA_RESPONSE	DALESSIO_TSA_RESPONSE		11	0.279056	0.745568	0.822943	0.949329	1	1608	tags=36%, list=20%, signal=45%
CHEOK_RESPONSE_TO_MERCAPTOPURINE_UP	CHEOK_RESPONSE_TO_MERCAPTOPURINE_UP		10	0.287629	0.744209	0.809417	0.950425	1	1905	tags=40%, list=24%, signal=52%
DELACROIX_RAR_TARGETS_UP	DELACROIX_RAR_TARGETS_UP		24	0.230336	0.743967	0.846939	0.95022	1	1391	tags=29%, list=17%, signal=35%
STONER_ESOPHAGEAL_CARCINOGENESIS_UP	STONER_ESOPHAGEAL_CARCINOGENESIS_UP		23	0.236065	0.743666	0.859416	0.950092	1	1039	tags=22%, list=13%, signal=25%
STEIN_ESTROGEN_RESPONSE_NOT_VIA_ESRRA	STEIN_ESTROGEN_RESPONSE_NOT_VIA_ESRRA		9	0.302002	0.743656	0.770171	0.9496	1	974	tags=33%, list=12%, signal=38%
FINETTI_BREAST_CANCERS_KINOME_BLUE	FINETTI_BREAST_CANCERS_KINOME_BLUE		9	0.307219	0.743603	0.798595	0.949161	1	1032	tags=22%, list=13%, signal=25%
ULE_SPLICING_VIA_NOVA2	ULE_SPLICING_VIA_NOVA2		20	0.241392	0.741636	0.842105	0.951059	1	854	tags=15%, list=11%, signal=17%
BIOCARTA_TNFR1_PATHWAY	BIOCARTA_TNFR1_PATHWAY		28	0.220532	0.740559	0.871795	0.951817	1	1386	tags=29%, list=17%, signal=34%
REACTOME_SHC_MEDIATED_SIGNALLING	REACTOME_SHC_MEDIATED_SIGNALLING		11	0.287935	0.740493	0.809896	0.9514	1	1909	tags=45%, list=24%, signal=60%
HASINA_NOL7_TARGETS_DN	HASINA_NOL7_TARGETS_DN		8	0.31826	0.740284	0.76611	0.951135	1	1029	tags=38%, list=13%, signal=43%
KEGG_SNARE_INTERACTIONS_IN_VESICULAR_TRANSPORT	KEGG_SNARE_INTERACTIONS_IN_VESICULAR_TRANSPORT		27	0.221482	0.738753	0.868493	0.952383	1	1306	tags=22%, list=16%, signal=26%
JAZAERI_BREAST_CANCER_BRCA1_VS_BRCA2_DN	JAZAERI_BREAST_CANCER_BRCA1_VS_BRCA2_DN		24	0.226907	0.738735	0.834951	0.951894	1	1279	tags=29%, list=16%, signal=35%
DING_LUNG_CANCER_EXPRESSION_BY_COPY_NUMBER	DING_LUNG_CANCER_EXPRESSION_BY_COPY_NUMBER		87	0.167278	0.737584	0.953571	0.952716	1	2615	tags=43%, list=33%, signal=63%
REACTOME_SHC1_EVENTS_IN_EGFR_SIGNALING	REACTOME_SHC1_EVENTS_IN_EGFR_SIGNALING		11	0.287935	0.737016	0.818402	0.952874	1	1909	tags=45%, list=24%, signal=60%
PID_LPA4_PATHWAY	PID_LPA4_PATHWAY		9	0.299649	0.735322	0.788506	0.954302	1	886	tags=22%, list=11%, signal=25%
LOPEZ_MESOTHELIOMA_SURVIVAL_UP	LOPEZ_MESOTHELIOMA_SURVIVAL_UP		5	0.355289	0.735073	0.76644	0.954111	1	998	tags=40%, list=12%, signal=46%
REACTOME_DIABETES_PATHWAYS	REACTOME_DIABETES_PATHWAYS		87	0.1698	0.734805	0.965035	0.953905	1	2569	tags=39%, list=32%, signal=57%
CHIN_BREAST_CANCER_COPY_NUMBER_DN	CHIN_BREAST_CANCER_COPY_NUMBER_DN		6	0.340303	0.734113	0.798319	0.954199	1	5274	tags=100%, list=66%, signal=294%
BIOCARTA_CHREBP2_PATHWAY	BIOCARTA_CHREBP2_PATHWAY		32	0.208524	0.733908	0.896359	0.953937	1	3355	tags=56%, list=42%, signal=97%
PID_E2F_PATHWAY	PID_E2F_PATHWAY		58	0.182913	0.733694	0.933962	0.953679	1	2108	tags=29%, list=26%, signal=40%
DELPUECH_FOXO3_TARGETS_UP	DELPUECH_FOXO3_TARGETS_UP		44	0.192346	0.733485	0.904762	0.953437	1	935	tags=16%, list=12%, signal=18%
HOFFMANN_SMALL_PRE_BII_TO_IMMATURE_B_LYMPHOCYTE_DN	HOFFMANN_SMALL_PRE_BII_TO_IMMATURE_B_LYMPHOCYTE_DN		27	0.214126	0.732427	0.901235	0.954143	1	1113	tags=19%, list=14%, signal=21%
KEGG_NON_SMALL_CELL_LUNG_CANCER	KEGG_NON_SMALL_CELL_LUNG_CANCER		41	0.19892	0.73147	0.929825	0.954743	1	1136	tags=20%, list=14%, signal=23%
REACTOME_MICRORNA_MIRNA_BIOGENESIS	REACTOME_MICRORNA_MIRNA_BIOGENESIS		21	0.234505	0.731309	0.861111	0.954422	1	341	tags=10%, list=4%, signal=10%
BIOCARTA_IL3_PATHWAY	BIOCARTA_IL3_PATHWAY		13	0.265893	0.730398	0.836735	0.954926	1	791	tags=23%, list=10%, signal=26%
REACTOME_SIGNAL_TRANSDUCTION_BY_L1	REACTOME_SIGNAL_TRANSDUCTION_BY_L1		30	0.213793	0.730306	0.90884	0.954514	1	1722	tags=30%, list=22%, signal=38%
TURASHVILI_BREAST_DUCTAL_CARCINOMA_VS_LOBULAR_NORMAL_DN	TURASHVILI_BREAST_DUCTAL_CARCINOMA_VS_LOBULAR_NORMAL_DN		17	0.242563	0.729425	0.839416	0.955032	1	856	tags=18%, list=11%, signal=20%
REACTOME_ACTIVATION_OF_GENES_BY_ATF4	REACTOME_ACTIVATION_OF_GENES_BY_ATF4		19	0.234927	0.729282	0.853333	0.954692	1	1054	tags=21%, list=13%, signal=24%
ZERBINI_RESPONSE_TO_SULINDAC_UP	ZERBINI_RESPONSE_TO_SULINDAC_UP		5	0.36102	0.729124	0.794816	0.954365	1	2187	tags=60%, list=27%, signal=83%
STOSSI_RESPONSE_TO_ESTRADIOL	STOSSI_RESPONSE_TO_ESTRADIOL		18	0.236494	0.727397	0.863049	0.955741	1	1844	tags=39%, list=23%, signal=50%
HALLMARK_FATTY_ACID_METABOLISM	HALLMARK_FATTY_ACID_METABOLISM		112	0.161053	0.727134	0.977941	0.955559	1	2423	tags=32%, list=30%, signal=45%
KIM_MYCN_AMPLIFICATION_TARGETS_DN	KIM_MYCN_AMPLIFICATION_TARGETS_DN		55	0.182402	0.72647	0.937313	0.955748	1	1091	tags=18%, list=14%, signal=21%
REACTOME_PI3K_CASCADE	REACTOME_PI3K_CASCADE		37	0.199859	0.725958	0.923977	0.955788	1	1071	tags=16%, list=13%, signal=19%
IIZUKA_LIVER_CANCER_PROGRESSION_G2_G3_DN	IIZUKA_LIVER_CANCER_PROGRESSION_G2_G3_DN		8	0.31146	0.723478	0.834071	0.957998	1	1649	tags=50%, list=21%, signal=63%
LI_WILMS_TUMOR_ANAPLASTIC_UP	LI_WILMS_TUMOR_ANAPLASTIC_UP		16	0.245299	0.722237	0.845783	0.95885	1	2729	tags=38%, list=34%, signal=57%
LY_AGING_MIDDLE_DN	LY_AGING_MIDDLE_DN		16	0.250972	0.721833	0.852868	0.958806	1	5990	tags=100%, list=75%, signal=398%
KEGG_PROTEIN_EXPORT	KEGG_PROTEIN_EXPORT		19	0.230499	0.721311	0.884817	0.958856	1	6154	tags=100%, list=77%, signal=434%
MATZUK_PREOVULATORY_FOLLICLE	MATZUK_PREOVULATORY_FOLLICLE		6	0.339499	0.720548	0.799107	0.959124	1	1005	tags=50%, list=13%, signal=57%
PID_RANBP2_PATHWAY	PID_RANBP2_PATHWAY		11	0.279459	0.72004	0.833747	0.959173	1	2599	tags=36%, list=33%, signal=54%
REACTOME_CITRIC_ACID_CYCLE_TCA_CYCLE	REACTOME_CITRIC_ACID_CYCLE_TCA_CYCLE		18	0.228213	0.716525	0.868766	0.962425	1	6172	tags=100%, list=77%, signal=438%
REACTOME_IL_3_5_AND_GM_CSF_SIGNALING	REACTOME_IL_3_5_AND_GM_CSF_SIGNALING		32	0.201821	0.716179	0.925333	0.96229	1	1909	tags=31%, list=24%, signal=41%
WACKER_HYPOXIA_TARGETS_OF_VHL	WACKER_HYPOXIA_TARGETS_OF_VHL		6	0.330205	0.716008	0.816631	0.961948	1	1315	tags=33%, list=16%, signal=40%
PID_HIV_NEF_PATHWAY	PID_HIV_NEF_PATHWAY		33	0.202671	0.715944	0.914667	0.961504	1	1100	tags=21%, list=14%, signal=24%
NING_CHRONIC_OBSTRUCTIVE_PULMONARY_DISEASE_UP	NING_CHRONIC_OBSTRUCTIVE_PULMONARY_DISEASE_UP		97	0.160337	0.713724	0.992188	0.963297	1	2863	tags=45%, list=36%, signal=70%
WEST_ADRENOCORTICAL_CARCINOMA_VS_ADENOMA_UP	WEST_ADRENOCORTICAL_CARCINOMA_VS_ADENOMA_UP		9	0.291559	0.709633	0.822616	0.966853	1	852	tags=22%, list=11%, signal=25%
ASTON_MAJOR_DEPRESSIVE_DISORDER_DN	ASTON_MAJOR_DEPRESSIVE_DISORDER_DN		90	0.166116	0.709508	0.985816	0.966478	1	1751	tags=26%, list=22%, signal=32%
REACTOME_OPIOID_SIGNALLING	REACTOME_OPIOID_SIGNALLING		48	0.182749	0.708342	0.951456	0.96712	1	1004	tags=15%, list=13%, signal=17%
YANG_BREAST_CANCER_ESR1_LASER_DN	YANG_BREAST_CANCER_ESR1_LASER_DN		37	0.193862	0.706823	0.932394	0.968043	1	1006	tags=16%, list=13%, signal=18%
SA_CASPASE_CASCADE	SA_CASPASE_CASCADE		13	0.2581	0.706461	0.84434	0.967888	1	1058	tags=23%, list=13%, signal=27%
BIOCARTA_THELPER_PATHWAY	BIOCARTA_THELPER_PATHWAY		6	0.337827	0.705295	0.81106	0.968473	1	266	tags=17%, list=3%, signal=17%
SHI_SPARC_TARGETS_DN	SHI_SPARC_TARGETS_DN		6	0.324307	0.703019	0.822323	0.970129	1	865	tags=33%, list=11%, signal=37%
HOEGERKORP_CD44_TARGETS_DIRECT_UP	HOEGERKORP_CD44_TARGETS_DIRECT_UP		13	0.246855	0.702391	0.883055	0.970195	1	1220	tags=31%, list=15%, signal=36%
MINGUEZ_LIVER_CANCER_VASCULAR_INVASION_UP	MINGUEZ_LIVER_CANCER_VASCULAR_INVASION_UP		11	0.269734	0.702074	0.860911	0.969978	1	954	tags=18%, list=12%, signal=21%
FOURNIER_ACINAR_DEVELOPMENT_EARLY_UP	FOURNIER_ACINAR_DEVELOPMENT_EARLY_UP		12	0.264495	0.70157	0.8509	0.96997	1	2426	tags=42%, list=30%, signal=60%
BOYAULT_LIVER_CANCER_SUBCLASS_G23_UP	BOYAULT_LIVER_CANCER_SUBCLASS_G23_UP		39	0.18779	0.698271	0.951952	0.972537	1	1039	tags=15%, list=13%, signal=18%
KYNG_NORMAL_AGING_UP	KYNG_NORMAL_AGING_UP		8	0.288973	0.698228	0.836956	0.972083	1	116	tags=13%, list=1%, signal=13%
KEGG_LYSINE_DEGRADATION	KEGG_LYSINE_DEGRADATION		36	0.188253	0.698222	0.945869	0.971585	1	230	tags=6%, list=3%, signal=6%
NOUSHMEHR_GBM_SOMATIC_MUTATED	NOUSHMEHR_GBM_SOMATIC_MUTATED		5	0.352028	0.697963	0.836323	0.971304	1	5180	tags=100%, list=65%, signal=284%
CROSBY_E2F4_TARGETS	CROSBY_E2F4_TARGETS		5	0.339394	0.697554	0.826464	0.971186	1	1796	tags=40%, list=22%, signal=52%
REACTOME_SHC_MEDIATED_CASCADE	REACTOME_SHC_MEDIATED_CASCADE		7	0.302217	0.697077	0.838362	0.971097	1	791	tags=29%, list=10%, signal=32%
SCHRAETS_MLL_TARGETS_UP	SCHRAETS_MLL_TARGETS_UP		12	0.258295	0.696863	0.85679	0.970798	1	1672	tags=33%, list=21%, signal=42%
LIANG_HEMATOPOIESIS_STEM_CELL_NUMBER_QTL	LIANG_HEMATOPOIESIS_STEM_CELL_NUMBER_QTL		10	0.28341	0.695642	0.855835	0.971409	1	883	tags=20%, list=11%, signal=22%
JIANG_AGING_HYPOTHALAMUS_DN	JIANG_AGING_HYPOTHALAMUS_DN		31	0.1977	0.694716	0.917178	0.971786	1	3056	tags=55%, list=38%, signal=88%
TIEN_INTESTINE_PROBIOTICS_2HR_UP	TIEN_INTESTINE_PROBIOTICS_2HR_UP		22	0.220815	0.694352	0.906667	0.971605	1	3026	tags=55%, list=38%, signal=88%
BIOCARTA_VITCB_PATHWAY	BIOCARTA_VITCB_PATHWAY		6	0.329326	0.693723	0.832579	0.971629	1	1080	tags=33%, list=14%, signal=39%
REACTOME_PROLACTIN_RECEPTOR_SIGNALING	REACTOME_PROLACTIN_RECEPTOR_SIGNALING		7	0.31224	0.693209	0.83871	0.971588	1	611	tags=14%, list=8%, signal=15%
ZEILSTRA_CD44_TARGETS_DN	ZEILSTRA_CD44_TARGETS_DN		6	0.32514	0.692001	0.828767	0.972177	1	209	tags=17%, list=3%, signal=17%
MOOTHA_TCA	MOOTHA_TCA		15	0.246052	0.691376	0.876238	0.972196	1	6029	tags=100%, list=75%, signal=406%
REACTOME_SHC_RELATED_EVENTS	REACTOME_SHC_RELATED_EVENTS		12	0.260897	0.691345	0.862884	0.971727	1	1909	tags=42%, list=24%, signal=55%
MATTIOLI_MULTIPLE_MYELOMA_SUBGROUPS	MATTIOLI_MULTIPLE_MYELOMA_SUBGROUPS		9	0.279412	0.690978	0.861314	0.971553	1	186	tags=11%, list=2%, signal=11%
KIM_ALL_DISORDERS_OLIGODENDROCYTE_NUMBER_CORR_DN	KIM_ALL_DISORDERS_OLIGODENDROCYTE_NUMBER_CORR_DN		9	0.275068	0.69032	0.847059	0.971633	1	261	tags=11%, list=3%, signal=11%
REACTOME_PRE_NOTCH_TRANSCRIPTION_AND_TRANSLATION	REACTOME_PRE_NOTCH_TRANSCRIPTION_AND_TRANSLATION		21	0.223737	0.690044	0.907035	0.971386	1	1540	tags=29%, list=19%, signal=35%
BIOCARTA_GLYCOLYSIS_PATHWAY	BIOCARTA_GLYCOLYSIS_PATHWAY		7	0.300544	0.68997	0.827014	0.970944	1	556	tags=14%, list=7%, signal=15%
SCHRAMM_INHBA_TARGETS_UP	SCHRAMM_INHBA_TARGETS_UP		5	0.335572	0.689059	0.826667	0.971248	1	1441	tags=40%, list=18%, signal=49%
FIRESTEIN_CTNNB1_PATHWAY	FIRESTEIN_CTNNB1_PATHWAY		23	0.212525	0.688788	0.899281	0.970978	1	731	tags=17%, list=9%, signal=19%
SEIDEN_MET_SIGNALING	SEIDEN_MET_SIGNALING		17	0.231278	0.688529	0.885638	0.970698	1	638	tags=12%, list=8%, signal=13%
PID_ERB_GENOMIC_PATHWAY	PID_ERB_GENOMIC_PATHWAY		9	0.280113	0.684655	0.837838	0.973473	1	1660	tags=33%, list=21%, signal=42%
REACTOME_REGULATORY_RNA_PATHWAYS	REACTOME_REGULATORY_RNA_PATHWAYS		24	0.21112	0.684599	0.907268	0.973026	1	341	tags=8%, list=4%, signal=9%
MIKHAYLOVA_OXIDATIVE_STRESS_RESPONSE_VIA_VHL_UP	MIKHAYLOVA_OXIDATIVE_STRESS_RESPONSE_VIA_VHL_UP		6	0.324368	0.68446	0.872197	0.972651	1	734	tags=17%, list=9%, signal=18%
GRADE_METASTASIS_DN	GRADE_METASTASIS_DN		38	0.187019	0.684121	0.935294	0.972432	1	1049	tags=16%, list=13%, signal=18%
KEGG_THYROID_CANCER	KEGG_THYROID_CANCER		18	0.221772	0.683315	0.905941	0.972552	1	1922	tags=39%, list=24%, signal=51%
ST_PHOSPHOINOSITIDE_3_KINASE_PATHWAY	ST_PHOSPHOINOSITIDE_3_KINASE_PATHWAY		32	0.191527	0.682274	0.961424	0.97291	1	1909	tags=28%, list=24%, signal=37%
APRELIKOVA_BRCA1_TARGETS	APRELIKOVA_BRCA1_TARGETS		34	0.191996	0.681778	0.936599	0.97283	1	734	tags=12%, list=9%, signal=13%
BIOCARTA_IL10_PATHWAY	BIOCARTA_IL10_PATHWAY		14	0.23744	0.68118	0.866505	0.972846	1	1962	tags=43%, list=25%, signal=57%
LEE_METASTASIS_AND_ALTERNATIVE_SPLICING_DN	LEE_METASTASIS_AND_ALTERNATIVE_SPLICING_DN		26	0.200116	0.680902	0.924419	0.972566	1	1627	tags=35%, list=20%, signal=43%
REACTOME_COPI_MEDIATED_TRANSPORT	REACTOME_COPI_MEDIATED_TRANSPORT		10	0.269197	0.680746	0.888372	0.972186	1	5843	tags=100%, list=73%, signal=371%
RAMASWAMY_METASTASIS_UP	RAMASWAMY_METASTASIS_UP		43	0.180221	0.679573	0.973761	0.972647	1	2330	tags=30%, list=29%, signal=42%
DING_LUNG_CANCER_MUTATED_FREQUENTLY	DING_LUNG_CANCER_MUTATED_FREQUENTLY		10	0.264859	0.679498	0.869976	0.972216	1	227	tags=10%, list=3%, signal=10%
MYLLYKANGAS_AMPLIFICATION_HOT_SPOT_8	MYLLYKANGAS_AMPLIFICATION_HOT_SPOT_8		10	0.269325	0.677569	0.872641	0.973243	1	832	tags=20%, list=10%, signal=22%
ABRAHAM_ALPC_VS_MULTIPLE_MYELOMA_UP	ABRAHAM_ALPC_VS_MULTIPLE_MYELOMA_UP		18	0.229493	0.676612	0.888608	0.973506	1	1233	tags=28%, list=15%, signal=33%
NUTT_GBM_VS_AO_GLIOMA_DN	NUTT_GBM_VS_AO_GLIOMA_DN		31	0.19929	0.675507	0.943005	0.973895	1	2858	tags=52%, list=36%, signal=80%
REACTOME_G1_PHASE	REACTOME_G1_PHASE		31	0.199846	0.675209	0.950262	0.973627	1	680	tags=10%, list=9%, signal=11%
REACTOME_CGMP_EFFECTS	REACTOME_CGMP_EFFECTS		5	0.334189	0.673793	0.849099	0.974258	1	263	tags=20%, list=3%, signal=21%
GENTILE_UV_RESPONSE_CLUSTER_D5	GENTILE_UV_RESPONSE_CLUSTER_D5		25	0.207579	0.672987	0.946381	0.974377	1	558	tags=12%, list=7%, signal=13%
STEGMEIER_PREMITOTIC_CELL_CYCLE_REGULATORS	STEGMEIER_PREMITOTIC_CELL_CYCLE_REGULATORS		9	0.272545	0.672122	0.854118	0.974555	1	5816	tags=100%, list=73%, signal=367%
REACTOME_INSULIN_SYNTHESIS_AND_PROCESSING	REACTOME_INSULIN_SYNTHESIS_AND_PROCESSING		14	0.234252	0.671103	0.921801	0.97483	1	2569	tags=50%, list=32%, signal=74%
REACTOME_SIGNALING_BY_THE_B_CELL_RECEPTOR_BCR	REACTOME_SIGNALING_BY_THE_B_CELL_RECEPTOR_BCR		104	0.149034	0.670856	0.996282	0.974517	1	1287	tags=16%, list=16%, signal=19%
ZHU_CMV_24_HR_UP	ZHU_CMV_24_HR_UP		69	0.159726	0.670242	0.986885	0.974471	1	430	tags=7%, list=5%, signal=8%
REACTOME_NITRIC_OXIDE_STIMULATES_GUANYLATE_CYCLASE	REACTOME_NITRIC_OXIDE_STIMULATES_GUANYLATE_CYCLASE		5	0.334189	0.669409	0.836956	0.974617	1	263	tags=20%, list=3%, signal=21%
SCHLINGEMANN_SKIN_CARCINOGENESIS_TPA_UP	SCHLINGEMANN_SKIN_CARCINOGENESIS_TPA_UP		23	0.207555	0.669347	0.923267	0.974171	1	2843	tags=61%, list=36%, signal=94%
ABRAMSON_INTERACT_WITH_AIRE	ABRAMSON_INTERACT_WITH_AIRE		39	0.179678	0.668651	0.965318	0.974213	1	2113	tags=31%, list=26%, signal=42%
BIOCARTA_G2_PATHWAY	BIOCARTA_G2_PATHWAY		21	0.210888	0.668246	0.92228	0.974024	1	1914	tags=24%, list=24%, signal=31%
HILLION_HMGA1B_TARGETS	HILLION_HMGA1B_TARGETS		63	0.163785	0.668203	0.984177	0.973566	1	3108	tags=57%, list=39%, signal=93%
REACTOME_G0_AND_EARLY_G1	REACTOME_G0_AND_EARLY_G1		18	0.220848	0.667897	0.931818	0.973282	1	160	tags=6%, list=2%, signal=6%
LEE_CALORIE_RESTRICTION_MUSCLE_DN	LEE_CALORIE_RESTRICTION_MUSCLE_DN		38	0.184563	0.667735	0.960114	0.972913	1	140	tags=5%, list=2%, signal=5%
LIU_CMYB_TARGETS_DN	LIU_CMYB_TARGETS_DN		5	0.334837	0.666523	0.854077	0.973297	1	1734	tags=40%, list=22%, signal=51%
REACTOME_VIRAL_MESSENGER_RNA_SYNTHESIS	REACTOME_VIRAL_MESSENGER_RNA_SYNTHESIS		14	0.23806	0.665022	0.895262	0.973876	1	106	tags=7%, list=1%, signal=7%
WANG_BARRETTS_ESOPHAGUS_DN	WANG_BARRETTS_ESOPHAGUS_DN		13	0.240125	0.662288	0.907317	0.975355	1	1143	tags=15%, list=14%, signal=18%
REACTOME_REGULATION_OF_PYRUVATE_DEHYDROGENASE_PDH_COMPLEX	REACTOME_REGULATION_OF_PYRUVATE_DEHYDROGENASE_PDH_COMPLEX		10	0.261522	0.659496	0.907895	0.976826	1	2648	tags=40%, list=33%, signal=60%
DORMOY_ELAVL1_TARGETS	DORMOY_ELAVL1_TARGETS		11	0.248378	0.658648	0.891775	0.976939	1	253	tags=9%, list=3%, signal=9%
REACTOME_SEMA4D_INDUCED_CELL_MIGRATION_AND_GROWTH_CONE_COLLAPSE	REACTOME_SEMA4D_INDUCED_CELL_MIGRATION_AND_GROWTH_CONE_COLLAPSE		17	0.225123	0.656568	0.921914	0.977886	1	2821	tags=47%, list=35%, signal=73%
KAYO_AGING_MUSCLE_DN	KAYO_AGING_MUSCLE_DN		87	0.149963	0.654829	1	0.978556	1	1762	tags=22%, list=22%, signal=28%
BIOCARTA_SARS_PATHWAY	BIOCARTA_SARS_PATHWAY		7	0.296006	0.654599	0.852459	0.978213	1	449	tags=14%, list=6%, signal=15%
BOHN_PRIMARY_IMMUNODEFICIENCY_SYNDROM_UP	BOHN_PRIMARY_IMMUNODEFICIENCY_SYNDROM_UP		33	0.184392	0.654407	0.970238	0.977858	1	680	tags=9%, list=9%, signal=10%
PENG_RAPAMYCIN_RESPONSE_DN	PENG_RAPAMYCIN_RESPONSE_DN		207	0.134113	0.654328	1	0.977412	1	1417	tags=14%, list=18%, signal=17%
LY_AGING_PREMATURE_DN	LY_AGING_PREMATURE_DN		24	0.199668	0.653627	0.940447	0.977402	1	710	tags=8%, list=9%, signal=9%
REACTOME_ENERGY_DEPENDENT_REGULATION_OF_MTOR_BY_LKB1_AMPK	REACTOME_ENERGY_DEPENDENT_REGULATION_OF_MTOR_BY_LKB1_AMPK		12	0.24362	0.652891	0.901176	0.977373	1	3325	tags=67%, list=42%, signal=114%
LEE_LIVER_CANCER_SURVIVAL_DN	LEE_LIVER_CANCER_SURVIVAL_DN		133	0.140029	0.652258	1	0.977301	1	2994	tags=41%, list=37%, signal=64%
SA_PTEN_PATHWAY	SA_PTEN_PATHWAY		16	0.222637	0.651605	0.926768	0.977219	1	1909	tags=44%, list=24%, signal=57%
MOROSETTI_FACIOSCAPULOHUMERAL_MUSCULAR_DISTROPHY_UP	MOROSETTI_FACIOSCAPULOHUMERAL_MUSCULAR_DISTROPHY_UP		6	0.298325	0.646743	0.898004	0.979743	1	1597	tags=50%, list=20%, signal=62%
[truncated: 80 more rows]

## Sheet: gsea_report_for_Vehicle_SFH_JQ1
NAME	GS<br> follow link to MSigDB	GS DETAILS	SIZE	ES	NES	NOM p-val	FDR q-val	FWER p-val	RANK AT MAX	LEADING EDGE
CHYLA_CBFA2T3_TARGETS_UP	CHYLA_CBFA2T3_TARGETS_UP	Details ...	264	-0.61339	-2.71242	0	0	0	1569	tags=52%, list=20%, signal=62%
HALLMARK_MYC_TARGETS_V2	HALLMARK_MYC_TARGETS_V2	Details ...	48	-0.676902	-2.35825	0	0	0	2321	tags=83%, list=29%, signal=117%
MIKKELSEN_IPS_LCP_WITH_H3K4ME3	MIKKELSEN_IPS_LCP_WITH_H3K4ME3	Details ...	66	-0.611723	-2.26322	0	0.000269226	0.001	1358	tags=53%, list=17%, signal=63%
REACTOME_CLASS_A1_RHODOPSIN_LIKE_RECEPTORS	REACTOME_CLASS_A1_RHODOPSIN_LIKE_RECEPTORS	Details ...	49	-0.633729	-2.20738	0	0.000401728	0.002	1848	tags=63%, list=23%, signal=82%
NABA_SECRETED_FACTORS	NABA_SECRETED_FACTORS	Details ...	51	-0.629552	-2.20231	0	0.000483489	0.003	1982	tags=65%, list=25%, signal=85%
WANG_IMMORTALIZED_BY_HOXA9_AND_MEIS1_UP	WANG_IMMORTALIZED_BY_HOXA9_AND_MEIS1_UP	Details ...	25	-0.726443	-2.19826	0	0.000402908	0.003	1261	tags=64%, list=16%, signal=76%
MIKKELSEN_MCV6_LCP_WITH_H3K4ME3	MIKKELSEN_MCV6_LCP_WITH_H3K4ME3	Details ...	79	-0.57709	-2.18684	0	0.000459885	0.004	1594	tags=51%, list=20%, signal=63%
BOYLAN_MULTIPLE_MYELOMA_C_D_DN	BOYLAN_MULTIPLE_MYELOMA_C_D_DN	Details ...	159	-0.518863	-2.18537	0	0.000402399	0.004	2022	tags=57%, list=25%, signal=75%
MIKKELSEN_ES_LCP_WITH_H3K4ME3	MIKKELSEN_ES_LCP_WITH_H3K4ME3	Details ...	48	-0.625008	-2.18337	0	0.000357688	0.004	1358	tags=54%, list=17%, signal=65%
POOLA_INVASIVE_BREAST_CANCER_UP	POOLA_INVASIVE_BREAST_CANCER_UP	Details ...	157	-0.50633	-2.13157	0	0.00129604	0.016	1592	tags=40%, list=20%, signal=49%
SMID_BREAST_CANCER_NORMAL_LIKE_UP	SMID_BREAST_CANCER_NORMAL_LIKE_UP	Details ...	199	-0.497958	-2.12523	0	0.00132499	0.018	1655	tags=45%, list=21%, signal=56%
MIKKELSEN_ES_ICP_WITH_H3K4ME3	MIKKELSEN_ES_ICP_WITH_H3K4ME3	Details ...	284	-0.479435	-2.11816	0	0.00141583	0.021	2055	tags=51%, list=26%, signal=67%
KEGG_CYTOKINE_CYTOKINE_RECEPTOR_INTERACTION	KEGG_CYTOKINE_CYTOKINE_RECEPTOR_INTERACTION	Details ...	84	-0.554931	-2.10744	0	0.00168129	0.026	1639	tags=52%, list=21%, signal=65%
MIKKELSEN_MEF_LCP_WITH_H3K27ME3	MIKKELSEN_MEF_LCP_WITH_H3K27ME3	Details ...	13	-0.823337	-2.07385	0	0.00329697	0.056	475	tags=54%, list=6%, signal=57%
VILIMAS_NOTCH1_TARGETS_DN	VILIMAS_NOTCH1_TARGETS_DN	Details ...	16	-0.762659	-2.06376	0	0.00393865	0.072	1158	tags=69%, list=14%, signal=80%
REACTOME_PEPTIDE_LIGAND_BINDING_RECEPTORS	REACTOME_PEPTIDE_LIGAND_BINDING_RECEPTORS	Details ...	23	-0.696535	-2.06277	0	0.00374389	0.073	1835	tags=61%, list=23%, signal=79%
NABA_MATRISOME_ASSOCIATED	NABA_MATRISOME_ASSOCIATED	Details ...	162	-0.487957	-2.06106	0	0.00357102	0.074	2019	tags=54%, list=25%, signal=70%
MIKKELSEN_MEF_LCP_WITH_H3K4ME3	MIKKELSEN_MEF_LCP_WITH_H3K4ME3	Details ...	66	-0.559895	-2.05298	0	0.00355164	0.078	1315	tags=45%, list=16%, signal=54%
REACTOME_CHEMOKINE_RECEPTORS_BIND_CHEMOKINES	REACTOME_CHEMOKINE_RECEPTORS_BIND_CHEMOKINES	Details ...	13	-0.780271	-2.02288	0	0.00579515	0.127	676	tags=46%, list=8%, signal=50%
NABA_MATRISOME	NABA_MATRISOME	Details ...	200	-0.461104	-1.98967	0	0.00966508	0.214	2057	tags=52%, list=26%, signal=69%
REACTOME_GPCR_LIGAND_BINDING	REACTOME_GPCR_LIGAND_BINDING		70	-0.535716	-1.97973	0	0.0105518	0.242	1848	tags=53%, list=23%, signal=68%
MIKKELSEN_NPC_ICP_WITH_H3K4ME3	MIKKELSEN_NPC_ICP_WITH_H3K4ME3		221	-0.45818	-1.97897	0	0.0102188	0.245	2093	tags=47%, list=26%, signal=61%
SANA_RESPONSE_TO_IFNG_UP	SANA_RESPONSE_TO_IFNG_UP		33	-0.610124	-1.96796	0	0.0117786	0.294	1233	tags=48%, list=15%, signal=57%
NAKAYAMA_SOFT_TISSUE_TUMORS_PCA1_UP	NAKAYAMA_SOFT_TISSUE_TUMORS_PCA1_UP		31	-0.613266	-1.94981	0	0.0153013	0.378	1018	tags=39%, list=13%, signal=44%
KUROZUMI_RESPONSE_TO_ONCOCYTIC_VIRUS	KUROZUMI_RESPONSE_TO_ONCOCYTIC_VIRUS		24	-0.646268	-1.94067	0	0.0166305	0.422	1788	tags=58%, list=22%, signal=75%
HELLER_HDAC_TARGETS_SILENCED_BY_METHYLATION_DN	HELLER_HDAC_TARGETS_SILENCED_BY_METHYLATION_DN		182	-0.456528	-1.93931	0	0.0165185	0.433	1852	tags=43%, list=23%, signal=55%
KEGG_NEUROACTIVE_LIGAND_RECEPTOR_INTERACTION	KEGG_NEUROACTIVE_LIGAND_RECEPTOR_INTERACTION		40	-0.59035	-1.9358	0	0.016895	0.45	1379	tags=55%, list=17%, signal=66%
MARTENS_TRETINOIN_RESPONSE_UP	MARTENS_TRETINOIN_RESPONSE_UP		162	-0.459699	-1.93528	0	0.0164945	0.455	906	tags=35%, list=11%, signal=39%
LIAN_LIPA_TARGETS_6M	LIAN_LIPA_TARGETS_6M		39	-0.587446	-1.93297	0	0.0166235	0.467	1944	tags=59%, list=24%, signal=78%
FARMER_BREAST_CANCER_CLUSTER_1	FARMER_BREAST_CANCER_CLUSTER_1		17	-0.706868	-1.93256	0.00325733	0.0162041	0.469	1569	tags=71%, list=20%, signal=88%
HELLER_HDAC_TARGETS_DN	HELLER_HDAC_TARGETS_DN		191	-0.452386	-1.92859	0	0.0170126	0.496	1957	tags=43%, list=24%, signal=56%
HESS_TARGETS_OF_HOXA9_AND_MEIS1_UP	HESS_TARGETS_OF_HOXA9_AND_MEIS1_UP		55	-0.535426	-1.9259	0	0.0169594	0.504	2513	tags=65%, list=31%, signal=95%
COLDREN_GEFITINIB_RESISTANCE_DN	COLDREN_GEFITINIB_RESISTANCE_DN		83	-0.513178	-1.92164	0	0.0178651	0.526	1423	tags=41%, list=18%, signal=49%
RUTELLA_RESPONSE_TO_CSF2RB_AND_IL4_DN	RUTELLA_RESPONSE_TO_CSF2RB_AND_IL4_DN		204	-0.443396	-1.92152	0	0.0173875	0.527	1671	tags=40%, list=21%, signal=49%
FLORIO_NEOCORTEX_BASAL_RADIAL_GLIA_UP	FLORIO_NEOCORTEX_BASAL_RADIAL_GLIA_UP		83	-0.50721	-1.91919	0	0.0174678	0.541	1486	tags=45%, list=19%, signal=54%
KONDO_PROSTATE_CANCER_WITH_H3K27ME3	KONDO_PROSTATE_CANCER_WITH_H3K27ME3		24	-0.639171	-1.91346	0.00162338	0.0185553	0.571	1272	tags=58%, list=16%, signal=69%
WANG_MLL_TARGETS	WANG_MLL_TARGETS		95	-0.485358	-1.91003	0	0.0189925	0.589	1819	tags=53%, list=23%, signal=67%
GILDEA_METASTASIS	GILDEA_METASTASIS		13	-0.742959	-1.90148	0	0.0211292	0.638	1049	tags=62%, list=13%, signal=71%
NAKAYAMA_SOFT_TISSUE_TUMORS_PCA2_DN	NAKAYAMA_SOFT_TISSUE_TUMORS_PCA2_DN		18	-0.683998	-1.8935	0	0.0227052	0.675	1119	tags=50%, list=14%, signal=58%
TONKS_TARGETS_OF_RUNX1_RUNX1T1_FUSION_HSC_DN	TONKS_TARGETS_OF_RUNX1_RUNX1T1_FUSION_HSC_DN		129	-0.462223	-1.8874	0	0.0239957	0.707	1693	tags=43%, list=21%, signal=53%
RAMALHO_STEMNESS_DN	RAMALHO_STEMNESS_DN		55	-0.521668	-1.88291	0	0.0250483	0.734	1656	tags=45%, list=21%, signal=57%
HOFFMANN_PRE_BI_TO_LARGE_PRE_BII_LYMPHOCYTE_DN	HOFFMANN_PRE_BI_TO_LARGE_PRE_BII_LYMPHOCYTE_DN		52	-0.53094	-1.88133	0	0.0250893	0.745	1338	tags=46%, list=17%, signal=55%
BIOCARTA_NKT_PATHWAY	BIOCARTA_NKT_PATHWAY		13	-0.726239	-1.88019	0	0.0249182	0.751	676	tags=46%, list=8%, signal=50%
DUNNE_TARGETS_OF_AML1_MTG8_FUSION_UP	DUNNE_TARGETS_OF_AML1_MTG8_FUSION_UP		37	-0.573409	-1.87334	0.00154083	0.0269276	0.783	1174	tags=46%, list=15%, signal=54%
BOYLAN_MULTIPLE_MYELOMA_PCA1_UP	BOYLAN_MULTIPLE_MYELOMA_PCA1_UP		60	-0.513576	-1.8582	0	0.0333568	0.856	2170	tags=63%, list=27%, signal=86%
WIERENGA_STAT5A_TARGETS_DN	WIERENGA_STAT5A_TARGETS_DN		117	-0.462277	-1.85653	0	0.0334598	0.862	1206	tags=37%, list=15%, signal=43%
LIAN_LIPA_TARGETS_3M	LIAN_LIPA_TARGETS_3M		35	-0.576866	-1.85643	0	0.0327998	0.862	1944	tags=60%, list=24%, signal=79%
FERRANDO_LYL1_NEIGHBORS	FERRANDO_LYL1_NEIGHBORS		15	-0.684304	-1.84531	0.00165017	0.0378996	0.9	1371	tags=60%, list=17%, signal=72%
TAKEDA_TARGETS_OF_NUP98_HOXA9_FUSION_10D_DN	TAKEDA_TARGETS_OF_NUP98_HOXA9_FUSION_10D_DN		64	-0.502633	-1.8418	0	0.0388089	0.915	1257	tags=44%, list=16%, signal=51%
HALLMARK_ALLOGRAFT_REJECTION	HALLMARK_ALLOGRAFT_REJECTION		119	-0.460804	-1.83945	0	0.0391968	0.92	1689	tags=42%, list=21%, signal=52%
ICHIBA_GRAFT_VERSUS_HOST_DISEASE_35D_UP	ICHIBA_GRAFT_VERSUS_HOST_DISEASE_35D_UP		93	-0.465904	-1.82542	0	0.0469513	0.961	2267	tags=55%, list=28%, signal=76%
MOSERLE_IFNA_RESPONSE	MOSERLE_IFNA_RESPONSE		15	-0.69004	-1.82398	0	0.0471671	0.962	1446	tags=67%, list=18%, signal=81%
WALLACE_PROSTATE_CANCER_RACE_UP	WALLACE_PROSTATE_CANCER_RACE_UP		146	-0.4386	-1.81519	0	0.0516179	0.969	1844	tags=42%, list=23%, signal=54%
KLEIN_TARGETS_OF_BCR_ABL1_FUSION	KLEIN_TARGETS_OF_BCR_ABL1_FUSION		31	-0.568409	-1.80824	0.00314465	0.0559516	0.977	1887	tags=65%, list=24%, signal=84%
BOQUEST_STEM_CELL_DN	BOQUEST_STEM_CELL_DN		105	-0.460648	-1.79922	0	0.061469	0.983	885	tags=30%, list=11%, signal=34%
LIANG_HEMATOPOIESIS_STEM_CELL_NUMBER_LARGE_VS_TINY_UP	LIANG_HEMATOPOIESIS_STEM_CELL_NUMBER_LARGE_VS_TINY_UP		31	-0.556136	-1.79873	0.00317965	0.0606881	0.984	2099	tags=55%, list=26%, signal=74%
REACTOME_EXTENSION_OF_TELOMERES	REACTOME_EXTENSION_OF_TELOMERES		22	-0.607931	-1.79669	0.00482315	0.0613667	0.986	1774	tags=45%, list=22%, signal=58%
QI_PLASMACYTOMA_UP	QI_PLASMACYTOMA_UP		189	-0.419775	-1.79169	0	0.064413	0.991	1594	tags=35%, list=20%, signal=43%
ALTEMEIER_RESPONSE_TO_LPS_WITH_MECHANICAL_VENTILATION	ALTEMEIER_RESPONSE_TO_LPS_WITH_MECHANICAL_VENTILATION		76	-0.480853	-1.79132	0.00141643	0.063555	0.991	1720	tags=49%, list=22%, signal=61%
VART_KSHV_INFECTION_ANGIOGENIC_MARKERS_UP	VART_KSHV_INFECTION_ANGIOGENIC_MARKERS_UP		67	-0.475132	-1.7887	0	0.0646789	0.995	1519	tags=46%, list=19%, signal=57%
SMID_BREAST_CANCER_LUMINAL_B_DN	SMID_BREAST_CANCER_LUMINAL_B_DN		199	-0.416909	-1.78283	0	0.0689044	0.997	1669	tags=38%, list=21%, signal=46%
ANDERSEN_CHOLANGIOCARCINOMA_CLASS2	ANDERSEN_CHOLANGIOCARCINOMA_CLASS2		64	-0.491952	-1.7803	0.00141443	0.0698841	0.997	1585	tags=41%, list=20%, signal=50%
MIKKELSEN_ES_HCP_WITH_H3_UNMETHYLATED	MIKKELSEN_ES_HCP_WITH_H3_UNMETHYLATED		10	-0.755801	-1.77818	0.00519931	0.0702904	0.997	244	tags=50%, list=3%, signal=52%
CADWELL_ATG16L1_TARGETS_UP	CADWELL_ATG16L1_TARGETS_UP		27	-0.563143	-1.77762	0.00472441	0.0695962	0.997	1705	tags=52%, list=21%, signal=66%
MCLACHLAN_DENTAL_CARIES_UP	MCLACHLAN_DENTAL_CARIES_UP		137	-0.435372	-1.7754	0	0.0707056	0.997	1693	tags=42%, list=21%, signal=53%
RASHI_RESPONSE_TO_IONIZING_RADIATION_6	RASHI_RESPONSE_TO_IONIZING_RADIATION_6		61	-0.486304	-1.77457	0	0.0703925	0.997	1944	tags=48%, list=24%, signal=62%
KEGG_GLYCOSPHINGOLIPID_BIOSYNTHESIS_LACTO_AND_NEOLACTO_SERIES	KEGG_GLYCOSPHINGOLIPID_BIOSYNTHESIS_LACTO_AND_NEOLACTO_SERIES		11	-0.726013	-1.77252	0.00166945	0.0709723	0.997	349	tags=36%, list=4%, signal=38%
CHEN_ETV5_TARGETS_SERTOLI	CHEN_ETV5_TARGETS_SERTOLI		11	-0.714786	-1.76889	0.00525394	0.0726991	0.998	1211	tags=64%, list=15%, signal=75%
HECKER_IFNB1_TARGETS	HECKER_IFNB1_TARGETS		39	-0.525031	-1.76885	0.0030581	0.071669	0.998	1347	tags=49%, list=17%, signal=58%
KAMIKUBO_MYELOID_CEBPA_NETWORK	KAMIKUBO_MYELOID_CEBPA_NETWORK		26	-0.588827	-1.76614	0.00163132	0.0731414	1	2370	tags=69%, list=30%, signal=98%
PLASARI_TGFB1_SIGNALING_VIA_NFIC_10HR_UP	PLASARI_TGFB1_SIGNALING_VIA_NFIC_10HR_UP		13	-0.701895	-1.76522	0.00504202	0.0728649	1	1100	tags=54%, list=14%, signal=62%
BROWNE_INTERFERON_RESPONSIVE_GENES	BROWNE_INTERFERON_RESPONSIVE_GENES		44	-0.519912	-1.76295	0.00151976	0.0738098	1	1573	tags=45%, list=20%, signal=56%
MIKKELSEN_ES_ICP_WITH_H3K4ME3_AND_H3K27ME3	MIKKELSEN_ES_ICP_WITH_H3K4ME3_AND_H3K27ME3		21	-0.615421	-1.76038	0.00473186	0.0750823	1	1499	tags=52%, list=19%, signal=64%
NABA_ECM_AFFILIATED	NABA_ECM_AFFILIATED		45	-0.51062	-1.75706	0.00149701	0.0772153	1	870	tags=33%, list=11%, signal=37%
MEISSNER_NPC_HCP_WITH_H3_UNMETHYLATED	MEISSNER_NPC_HCP_WITH_H3_UNMETHYLATED		115	-0.439327	-1.75508	0	0.0780385	1	1250	tags=33%, list=16%, signal=39%
WOTTON_RUNX_TARGETS_UP	WOTTON_RUNX_TARGETS_UP		10	-0.726067	-1.75336	0.00174216	0.078375	1	873	tags=50%, list=11%, signal=56%
BIOCARTA_NO2IL12_PATHWAY	BIOCARTA_NO2IL12_PATHWAY		8	-0.768301	-1.75197	0.00342466	0.0786807	1	286	tags=50%, list=4%, signal=52%
REACTOME_DNA_STRAND_ELONGATION	REACTOME_DNA_STRAND_ELONGATION		27	-0.567165	-1.74828	0.0030722	0.0812971	1	2286	tags=56%, list=29%, signal=78%
GAL_LEUKEMIC_STEM_CELL_DN	GAL_LEUKEMIC_STEM_CELL_DN		141	-0.42108	-1.74797	0	0.080596	1	2273	tags=47%, list=28%, signal=64%
REACTOME_G_ALPHA_I_SIGNALLING_EVENTS	REACTOME_G_ALPHA_I_SIGNALLING_EVENTS		38	-0.535413	-1.74567	0.00154083	0.0814496	1	2110	tags=50%, list=26%, signal=68%
REACTOME_TRAF6_MEDIATED_INDUCTION_OF_TAK1_COMPLEX	REACTOME_TRAF6_MEDIATED_INDUCTION_OF_TAK1_COMPLEX		9	-0.780919	-1.74354	0.00533808	0.0823402	1	479	tags=44%, list=6%, signal=47%
MARIADASON_RESPONSE_TO_BUTYRATE_SULINDAC_4	MARIADASON_RESPONSE_TO_BUTYRATE_SULINDAC_4		13	-0.682659	-1.74317	0.00167224	0.081662	1	1574	tags=46%, list=20%, signal=57%
PEART_HDAC_PROLIFERATION_CLUSTER_DN	PEART_HDAC_PROLIFERATION_CLUSTER_DN		64	-0.468568	-1.74296	0.00289017	0.0808733	1	2286	tags=44%, list=29%, signal=61%
JECHLINGER_EPITHELIAL_TO_MESENCHYMAL_TRANSITION_UP	JECHLINGER_EPITHELIAL_TO_MESENCHYMAL_TRANSITION_UP		31	-0.554685	-1.74271	0.00314465	0.080094	1	1358	tags=48%, list=17%, signal=58%
HUANG_GATA2_TARGETS_UP	HUANG_GATA2_TARGETS_UP		119	-0.432626	-1.73519	0	0.0866842	1	1860	tags=40%, list=23%, signal=52%
HOLLERN_EMT_BREAST_TUMOR_UP	HOLLERN_EMT_BREAST_TUMOR_UP		66	-0.465286	-1.73463	0.00289017	0.0863244	1	1003	tags=32%, list=13%, signal=36%
RAY_TARGETS_OF_P210_BCR_ABL_FUSION_DN	RAY_TARGETS_OF_P210_BCR_ABL_FUSION_DN		12	-0.685101	-1.73433	0.00505051	0.0856114	1	1886	tags=58%, list=24%, signal=76%
MIKKELSEN_MEF_HCP_WITH_H3K27ME3	MIKKELSEN_MEF_HCP_WITH_H3K27ME3		51	-0.498086	-1.7339	0.00453172	0.0850608	1	1417	tags=47%, list=18%, signal=57%
CROONQUIST_NRAS_VS_STROMAL_STIMULATION_UP	CROONQUIST_NRAS_VS_STROMAL_STIMULATION_UP		27	-0.572363	-1.73217	0.00154321	0.0857134	1	1574	tags=52%, list=20%, signal=64%
HALLMARK_INFLAMMATORY_RESPONSE	HALLMARK_INFLAMMATORY_RESPONSE		112	-0.435125	-1.72869	0	0.0882305	1	1569	tags=40%, list=20%, signal=49%
HAHTOLA_SEZARY_SYNDROM_DN	HAHTOLA_SEZARY_SYNDROM_DN		19	-0.60664	-1.72537	0.00963082	0.090515	1	1356	tags=53%, list=17%, signal=63%
TAKEDA_TARGETS_OF_NUP98_HOXA9_FUSION_10D_UP	TAKEDA_TARGETS_OF_NUP98_HOXA9_FUSION_10D_UP		76	-0.461057	-1.72362	0	0.0913612	1	1910	tags=49%, list=24%, signal=63%
REACTOME_GPCR_DOWNSTREAM_SIGNALING	REACTOME_GPCR_DOWNSTREAM_SIGNALING		149	-0.417326	-1.72358	0	0.090396	1	2139	tags=47%, list=27%, signal=63%
BALLIF_DEVELOPMENTAL_DISABILITY_P16_P12_DELETION	BALLIF_DEVELOPMENTAL_DISABILITY_P16_P12_DELETION		5	-0.883914	-1.72306	0.00181818	0.0898734	1	805	tags=80%, list=10%, signal=89%
RUTELLA_RESPONSE_TO_HGF_VS_CSF2RB_AND_IL4_UP	RUTELLA_RESPONSE_TO_HGF_VS_CSF2RB_AND_IL4_UP		268	-0.389093	-1.71878	0	0.0927413	1	1671	tags=35%, list=21%, signal=42%
MIKKELSEN_IPS_ICP_WITH_H3K4ME3_AND_H327ME3	MIKKELSEN_IPS_ICP_WITH_H3K4ME3_AND_H327ME3		21	-0.589039	-1.71742	0.00662252	0.0931429	1	2077	tags=57%, list=26%, signal=77%
XU_CREBBP_TARGETS_UP	XU_CREBBP_TARGETS_UP		21	-0.592593	-1.71643	0.00658979	0.0932249	1	1497	tags=62%, list=19%, signal=76%
[truncated: 2,196 more rows]
