# Supplementary material for: Cre recombinase expression cooperates with homozygous FLT3 internal tandem duplication knockin mouse model to induce acute myeloid leukemia
Source: Leukemia. 2023 Feb 4;37(4):741–50. doi: 10.1038/s41375-023-01832-0 (PMC10079527; doi:10.1038/s41375-023-01832-0)
Supplement: Supplementary file 8 — Supplementary Table S4 [file 41375_2023_1832_MOESM8_ESM.xlsx]

## Sheet: Overview
Sheet	Description
Fig3A_PeakAnnotation_DiffPeak	Normalised peak matrix, genomic location annotation and differential peak analysis using edgerR
FigS3B_PropDiffPeak_AnnoFDR05	Data visualised in FigS3B
FigS3B_NumberDiffPeak_AnnoFDR05	Data visualised in FigS3B

## Sheet: Fig3A_PeakAnnotation_DiffPeak
seqnames	start	end	width	strand	fh191f5	fh192f3	fh212f2	fh212m3	fh2733	sfh197f3	sfh197f6	sfh201f6	sfh211f3	sfh212f4	annotation	geneChr	geneStart	geneEnd	geneLength	geneStrand	geneId	transcriptId	distanceToTSS	ENSEMBL	SYMBOL	GENENAME	anno	logFC	logCPM	LR	PValue	adj.P
chr4	114747828	114748831	1004	*	2.05717	2.3265	2.52093	2.3204	2.11862	4.46722	4.68268	4.63694	4.02841	4.2969	Distal Intergenic	4	114761313	114766499	5187	1	67182	uc008uen.2	-12482	ENSMUSG00000028716	Pdzk1ip1	PDZK1 interacting protein 1	Distal	2.41767	3.63009	100.919	9.58e-24	8.14e-19
chr13	19447895	19449495	1601	*	1.6092	1.87088	1.29868	1.64329	1.8875	5.00784	2.74979	4.16653	4.78173	4.6521	Distal Intergenic	13	19449545	19487621	38077	2	76205	uc007ppa.1	38126	ENSMUSG00000003062	Stard3nl	STARD3 N-terminal like	Distal	3.2503	3.54055	72.3505	1.8e-17	7.65e-13
chr3	130881437	130882496	1060	*	1.01822	0.722139	0.292337	0.855235	0.687686	4.28095	1.95711	4.18679	3.30128	3.81532	Intron (uc008rjf.1/16842, intron 3 of 11)	3	130815715	130926249	110535	1	16842	uc008rjk.1	65722	ENSMUSG00000027985	Lef1	lymphoid enhancer binding factor 1	Intron	4.23262	2.69247	65.2265	6.68e-16	1.89e-11
chr14	41813081	41813838	758	*	2.25092	1.79925	1.62713	2.16641	2.07526	4.14618	3.19143	3.97005	4.51381	4.47357	Intron (uc007tci.1/70564, intron 3 of 5)	14	41807029	41827064	20036	2	70564	uc007tci.1	13226	ENSMUSG00000021792	Prxl2a	peroxiredoxin like 2A	Intron	2.466	3.29865	60.3784	7.83e-15	1.66e-10
chr13	78257148	78257985	838	*	0.822984	0.722139	0.238417	0.728884	0.716192	3.45426	2.02867	3.4887	2.80613	4.00805	Intron (uc007rgy.2/68675, intron 10 of 10)	13	78328236	78338243	10008	2	13865	uc007rhe.1	80258	ENSMUSG00000069171	Nr2f1	nuclear receptor subfamily 2, group F, member 1	Intron	3.97306	2.26627	59.1316	1.47e-14	2.51e-10
chr2	150445190	150446357	1168	*	0.751558	1.47078	1.0238	1.27253	1.56592	4.25736	2.63524	3.29692	3.87968	4.15229	3 UTR	2	150420038	150434259	14222	2	71881	uc008mue.1	-10931	ENSMUSG00000033096	Apmap	adipocyte plasma membrane associated protein	3	3.172	2.81656	58.7261	1.81e-14	2.57e-10
chr14	37539315	37539876	562	*	0.424175	0.558224	0.318559	0.437186	0.436761	2.60286	1.47358	3.36964	2.32079	3.01569	Distal Intergenic	14	37688122	37748754	60633	2	72972	uc007tbm.1	208878	ENSMUSG00000058690	Ccser2	coiled-coil serine rich 2	Distal	3.94994	1.57575	55.5358	9.18e-14	1.11e-09
chr1	160916965	160917752	788	*	0.751558	1.16362	0.394483	1.04396	0.824897	3.19597	2.28396	3.26867	3.16866	3.86144	Distal Intergenic	1	160641862	160887569	245708	2	23850	uc007ddv.1	-29396	ENSMUSG00000073530	Pappa2	pappalysin 2	Distal	3.39257	2.23563	53.2355	2.96e-13	3.14e-09
chr6	16499833	16500867	1035	*	0.227621	0.869316	0.344314	0.590395	0.716192	3.46666	1.66539	2.39377	3.72115	4.02029	Distal Intergenic	6	16783381	16848441	65061	2	21426	uc009aze.2	347574	ENSMUSG00000029553	Tfec	transcription factor EC	Distal	4.1604	2.23776	52.8247	3.65e-13	3.44e-09
chr15	91945430	91946027	598	*	0.329243	0.373269	0.124128	0.490084	0.744146	2.81804	1.91241	2.44515	2.56766	3.19926	Intron (uc007xih.1/12805, intron 1 of 2)	15	91958559	92172398	213840	1	12805	uc007xik.2	-12532	ENSMUSG00000055022	Cntn1	contactin 1	Intron	3.9127	1.53508	52.2818	4.81e-13	3.8e-09
chr4	7899544	7900240	697	*	0	0.161067	0.442966	0.590395	0.366564	2.82448	1.49395	2.69198	2.22127	2.45447	Distal Intergenic	4	8068640	8166188	97549	2	12319	uc008rxv.1	265948	ENSMUSG00000041261	Car8	carbonic anhydrase 8	Distal	3.94226	1.24258	52.2357	4.92e-13	3.8e-09
chr16	8916090	8916827	738	*	1.01822	0.915218	0.683903	1.07892	1.29066	3.10376	2.45995	2.74762	4.04014	4.02029	Distal Intergenic	16	8850298	8852435	2138	1	69053	uc007ydb.1	65792	ENSMUSG00000022507	1810013L24Rik	RIKEN cDNA 1810013L24 gene	Distal	3.25145	2.44222	51.4882	7.2e-13	5.1e-09
chr8	18911972	18912637	666	*	2.80355	2.65881	2.94369	2.77939	2.48448	0.91272	0.839814	1.05638	0.792945	0.829717	Distal Intergenic	8	18932729	18950973	18245	2	319581	uc009kzw.2	38336	ENSMUSG00000039814	Xkr5	X-linked Kx blood group related 5	Distal	-2.73423	1.74707	49.5604	1.92e-12	1.26e-08
chr7	128737886	128738972	1087	*	0.118295	1.40795	0.762416	1.30241	1.25224	3.77642	2.47027	3.4887	3.90556	3.89287	Distal Intergenic	7	128785535	128850767	65233	2	76179	uc012ftd.1	111795	ENSMUSG00000063317	Usp31	ubiquitin specific peptidase 31	Distal	3.36141	2.61898	48.9583	2.61e-12	1.59e-08
chr7	121705966	121706716	751	*	3.75231	3.86622	4.13931	3.89778	3.14448	1.23598	2.22424	0.65224	1.22158	0.936978	Promoter (<=1kb)	7	121693682	121706486	12805	2	244209	uc009jid.1	0	ENSMUSG00000030670	Cyp2r1	cytochrome P450, family 2, subfamily r, polypeptide 1	Promoter	-3.01629	2.87094	48.4739	3.35e-12	1.9e-08
chr4	14894443	14895195	753	*	0.956029	0.915218	0.318559	0.63805	0.402089	2.94748	1.5917	2.89039	4.00466	3.71842	Intron (uc008sbi.2/69352, intron 9 of 12)	4	14791366	14842407	51042	1	72519	uc008sbg.1	103077	ENSMUSG00000028221	Pip4p2	phosphatidylinositol-4,5-bisphosphate 4-phosphatase 2	Intron	3.89857	2.20176	47.8805	4.53e-12	2.41e-08
chr9	86517340	86518245	906	*	1.8675	2.1649	1.55176	2.01219	1.87491	4.16151	2.81601	3.51298	4.43604	4.38794	Intron (uc009qxr.2/17436, intron 6 of 13)	9	86465660	86468506	2847	1	69519	uc012gxs.1	51680	ENSMUSG00000032417	Rwdd2a	RWD domain containing 2A	Intron	2.42968	3.14602	46.8848	7.53e-12	3.76e-08
chr3	78306125	78306976	852	*	0.424175	1.20116	0.489872	0.971406	1.04313	2.96506	2.35249	2.91489	3.12527	3.37487	Distal Intergenic	3	78866451	78948809	82359	2	76089	uc008pnl.1	641833	ENSMUSG00000062232	Rapgef2	Rap guanine nucleotide exchange factor (GEF) 2	Distal	3.07473	1.98036	46.5736	8.82e-12	3.99e-08
chr10	44837951	44838495	545	*	0.67641	0.437592	0.394483	0.490084	0.771568	2.99389	1.55339	2.78798	2.2619	2.78631	Intron (uc007ezx.1/19072, intron 8 of 14)	10	44787020	44878801	91782	1	19072	uc007ezx.1	50931	ENSMUSG00000019849	Prep	prolyl endopeptidase	Intron	3.36349	1.47287	46.552	8.92e-12	3.99e-08
chr8	94069362	94069983	622	*	1.34376	0.869316	0.743185	0.63805	0.598625	2.96506	2.02867	2.72007	3.59165	3.36209	Intron (uc009mst.2/26383, intron 8 of 8)	8	93837424	94192332	354909	1	26383	uc009mst.2	231938	ENSMUSG00000055932	Fto	fat mass and obesity associated	Intron	3.1671	2.02408	45.6562	1.41e-11	5.99e-08
chr3	19139839	19140371	533	*	0.956029	1.16362	0.369616	0.772242	0.687686	2.97666	2.23639	2.81427	2.97451	2.98269	Intron (uc008ort.2/18583, intron 5 of 12)	3	19125918	19164969	39052	2	18583	uc008ort.2	24598	ENSMUSG00000069094	Pde7a	phosphodiesterase 7A	Intron	3.0491	1.80662	45.4029	1.6e-11	6.49e-08
chr10	74222967	74223888	922	*	0.513244	0.869316	0.512765	0.855235	0.824897	3.0333	1.51403	3.17032	2.7501	3.5084	Distal Intergenic	10	74093657	74112477	18821	1	11994	uc011xgi.1	129310	ENSMUSG00000052613	Pcdh15	protocadherin 15	Distal	3.33359	1.89713	45.282	1.71e-11	6.59e-08
chr18	49930241	49931271	1031	*	1.13509	2.00429	1.4004	1.21083	1.65696	3.41643	2.89473	3.27815	4.24657	3.79646	Distal Intergenic	18	49855799	49915255	59457	2	68857	uc012bcx.1	-14986	ENSMUSG00000024505	Dtwd2	DTW domain containing 2	Distal	2.56908	2.7178	44.8394	2.14e-11	7.9e-08
chr9	114349698	114350247	550	*	0.751558	0.558224	0.318559	0.437186	0.470619	2.64709	1.41068	2.26625	2.61548	2.34187	Intron (uc009rxj.2/12091, intron 9 of 9)	9	114310213	114383495	73283	1	12091	uc012hcb.1	39485	ENSMUSG00000045594	Glb1	galactosidase, beta 1	Intron	3.27259	1.19409	44.4259	2.64e-11	9.35e-08
chr12	90183274	90183778	505	*	1.01822	0.305945	0.442966	0.541111	0.292775	2.52599	1.94236	1.94786	2.79233	3.34272	Intron (uc007ojz.1/18191, intron 4 of 7)	12	90191834	91573373	1381540	1	18191	uc007okc.2	-8056	ENSMUSG00000066392	Nrxn3	neurexin III	Intron	3.54702	1.5193	44.231	2.92e-11	9.6e-08
chr4	77272958	77273714	757	*	1.96545	2.67224	1.47224	2.29089	1.56592	3.94829	3.23444	3.9583	4.93722	4.5403	Intron (uc008tjp.1/19266, intron 3 of 14)	4	75785286	77857799	2072514	2	19266	uc008tjp.1	584085	ENSMUSG00000028399	Ptprd	protein tyrosine phosphatase, receptor type, D	Intron	2.49836	3.40505	44.217	2.94e-11	9.6e-08
chr2	160582511	160582966	456	*	0.424175	0.235324	0.318559	0.32519	0.85084	2.51807	1.41068	2.26625	3.13624	2.73768	Exon (uc008nqz.1/18803, exon 23 of 33)	2	160578190	160584643	6454	1	18803	uc008nrc.1	4321	ENSMUSG00000016933	Plcg1	phospholipase C, gamma 1	Exon	3.63952	1.39261	43.4426	4.37e-11	1.37e-07
chr17	15243885	15244738	854	*	2.3266	2.56114	2.47504	2.94011	3.06359	4.86065	3.43213	4.22649	4.73919	4.52319	Distal Intergenic	17	15196308	15211957	15650	1	381062	uc008aog.1	47577	ENSMUSG00000036552	Ermard	ER membrane associated RNA degradation	Distal	1.90122	3.71873	43.3359	4.61e-11	1.4e-07
chr4	114735114	114736760	1647	*	4.59439	4.37741	3.15125	3.74838	4.00093	5.93781	4.9821	5.66476	5.61135	5.61506	5 UTR	4	114732124	114744360	12237	1	21349	uc008uem.1	2990	ENSMUSG00000028717	Tal1	T cell acute lymphocytic leukemia 1	5	1.60411	4.98005	43.2497	4.82e-11	1.41e-07
chr5	73025954	73026602	649	*	1.01822	1.30826	0.762416	0.772242	1.21277	3.66969	1.68324	3.16011	3.61536	3.55404	Intron (uc008xrr.1/12788, intron 1 of 8)	5	73006373	73029081	22709	2	12788	uc008xrs.1	2479	ENSMUSG00000067220	Cnga1	cyclic nucleotide gated channel alpha 1	Intron	3.07177	2.31986	42.7821	6.12e-11	1.73e-07
chr10	89083879	89084494	616	*	1.07783	0.821906	0.512765	0.772242	0.503701	2.6325	2.06997	2.30385	3.12527	2.81471	Promoter (<=1kb)	10	89036765	89083994	47230	2	216227	uc007gsk.2	0	ENSMUSG00000019935	Slc17a8	solute carrier family 17 (sodium-dependent inorganic phosphate cotransporter), member 8	Promoter	2.98058	1.59938	42.6582	6.52e-11	1.77e-07
chr5	12936785	12937631	847	*	1.48258	1.74944	0.975172	1.21083	1.4854	3.56215	2.63524	3.31545	3.20036	3.88842	Distal Intergenic	5	13125414	13524707	399294	1	20346	uc008wma.1	-187783	ENSMUSG00000028883	Sema3a	sema domain, immunoglobulin domain (Ig), short basic domain, secreted, (semaphorin) 3A	Distal	2.52565	2.48744	42.6165	6.66e-11	1.77e-07
chr2	89760908	89762440	1533	*	1.56822	1.77456	1.82303	2.5495	1.83647	3.83814	3.19143	3.67239	3.93726	4.0878	Distal Intergenic	2	89769968	89770903	936	1	258980	uc008ksd.1	-7528	ENSMUSG00000049149	Olfr1258	olfactory receptor 1258	Distal	2.13874	2.9766	42.4685	7.18e-11	1.85e-07
chr14	20781074	20782152	1079	*	1.48258	1.23775	0.762416	0.63805	1.15147	3.38631	2.01464	3.3518	3.51807	3.35566	Intron (uc007siw.1/14702, intron 2 of 4)	14	20691781	20796471	104691	2	14702	uc007siw.1	14319	ENSMUSG00000043004	Gng2	guanine nucleotide binding protein (G protein), gamma 2	Intron	2.90493	2.25685	42.013	9.07e-11	2.26e-07
chrX	151104863	151105424	562	*	0.118295	0.305945	0.344314	0.138987	0.215008	1.92804	0.8713	1.56991	2.22127	2.02277	Distal Intergenic	20	151009771	151013873	4103	2	434881	uc009uri.1	-90990	ENSMUSG00000072888	Samt2	spermatogenesis associated multipass transmembrane protein 2	Distal	3.72656	0.484989	41.9597	9.32e-11	2.26e-07
chr3	106892916	106893832	917	*	0.822984	0.614957	0.683903	0.437186	0.798479	2.26725	1.81861	2.91489	2.33989	2.72776	Exon (uc008qwr.1/uc008qwr.1, exon 1 of 2)	3	106904485	106909797	5313	1	16490	uc008qws.1	-10653	ENSMUSG00000040724	Kcna2	potassium voltage-gated channel, shaker-related subfamily, member 2	Exon	2.89993	1.39805	41.8067	1.01e-10	2.38e-07
chr10	108447507	108449114	1608	*	2.55354	2.60381	2.14949	2.51163	2.56504	3.92453	3.67895	3.51298	4.64249	4.74605	Promoter (<=1kb)	10	107935314	108447675	512362	2	20979	uc007gzg.1	0	ENSMUSG00000035864	Syt1	synaptotagmin I	Promoter	1.90913	3.45992	41.0037	1.52e-10	3.49e-07
chr8	49950002	49950635	634	*	0.227621	0	0.238417	0.203762	0.366564	1.8545	0.774702	1.68837	2.17946	2.67709	Intron (uc009lrv.1/uc009lrv.1, intron 3 of 3)	8	49311019	49760044	449026	2	23965	uc009lrs.2	-189958	ENSMUSG00000031561	Tenm3	teneurin transmembrane protein 3	Intron	4.07357	0.685895	40.6255	1.84e-10	4.11e-07
chr16	89973130	89973825	696	*	2.11523	2.65881	1.47224	1.91881	1.78358	3.95123	3.54381	3.68669	4.23131	3.66221	Intron (uc007zvv.2/21844, intron 1 of 27)	16	89787356	89974944	187589	2	21844	uc007zvv.2	1119	ENSMUSG00000002489	Tiam1	T cell lymphoma invasion and metastasis 1	Intron	2.10187	3.05116	40.5792	1.89e-10	4.11e-07
chr9	105608357	105608815	459	*	0.597133	0.558224	0.344314	0.203762	0.470619	2.25778	1.29934	1.77123	2.97451	2.4302	Intron (uc009ris.1/245026, intron 33 of 36)	9	105545391	105589985	44595	1	75669	uc012gzp.1	62966	ENSMUSG00000032571	Pik3r4	phosphoinositide-3-kinase regulatory subunit 4	Intron	3.41989	1.10086	40.4995	1.97e-10	4.15e-07
chr12	52421342	52422139	798	*	0	0.669543	0.265629	0.590395	0.366564	2.75207	0.807625	2.81427	3.12527	2.94035	Distal Intergenic	12	52449217	52477973	28757	1	217558	uc007nml.2	-27078	ENSMUSG00000035293	G2e3	G2/M-phase specific E3 ubiquitin ligase	Distal	4.04589	1.54921	40.466	2e-10	4.15e-07
chr7	54601245	54602158	914	*	3.293	3.19375	2.00358	2.04792	3.14448	5.11013	3.69663	4.7604	4.92778	5.05867	Intron (uc009haf.1/233221, intron 1 of 1)	7	54590245	54609610	19366	2	233221	uc009haf.1	7452	ENSMUSG00000050650	Mrgpra1	MAS-related GPR, member A1	Intron	2.11673	4.04547	40.3129	2.16e-10	4.36e-07
chr8	117702000	117702733	734	*	0.424175	0.499168	0.182404	0.32519	0.254415	1.86702	1.10114	2.08376	1.92495	2.02277	Intron (uc009nod.2/80707, intron 8 of 8)	8	118206842	118230763	23922	2	17132	uc009noe.2	528030	ENSMUSG00000055435	Maf	avian musculoaponeurotic fibrosarcoma oncogene homolog	Intron	3.33759	0.585307	40.2747	2.21e-10	4.36e-07
chr14	99723531	99724053	523	*	0.956029	0.499168	0.418928	0.382274	0.292775	2.23863	1.62902	1.89957	2.59971	2.58114	Distal Intergenic	14	99697910	99712628	14719	1	12224	uc007uvg.1	25621	ENSMUSG00000005148	Klf5	Kruppel-like factor 5	Distal	3.15134	1.1103	39.7461	2.89e-10	5.58e-07
chr11	113224011	113224513	503	*	0.424175	0.821906	0.15356	0.541111	0.687686	2.53386	1.43195	2.52692	2.93736	3.00751	Intron (uc007mek.2/69806, intron 7 of 11)	11	112905220	113063152	157933	2	72386	uc011ygz.1	-160859	ENSMUSG00000087259	2610035D17Rik	RIKEN cDNA 2610035D17 gene	Intron	3.45726	1.48642	39.6989	2.96e-10	5.59e-07
chr7	125642300	125643214	915	*	1.43777	0.915218	0.762416	1.33169	0.628927	3.39929	1.81861	3.23014	3.33975	3.6306	Distal Intergenic	7	125628626	125635489	6864	2	319622	uc009jjx.1	-6811	ENSMUSG00000095115	Itpripl2	inositol 1,4,5-triphosphate receptor interacting protein-like 2	Distal	2.96834	2.23638	39.2845	3.66e-10	6.77e-07
chr7	82194555	82195390	836	*	0.513244	0.161067	0.60087	0.203762	0.0898832	1.97507	1.55339	1.77123	2.22127	2.23382	Intron (uc009hwi.1/uc009hwi.1, intron 3 of 7)	7	82259781	82453272	193492	2	64176	uc009hwk.2	257882	ENSMUSG00000053025	Sv2b	synaptic vesicle glycoprotein 2 b	Intron	3.4726	0.744367	39.194	3.84e-10	6.94e-07
chr12	83085217	83085788	572	*	0.329243	0.305945	0.369616	0.590395	0.716192	2.66154	0.990791	2.34049	2.5182	2.83334	Intron (uc007ocq.1/54604, intron 28 of 35)	12	83076784	83101911	25128	1	54604	uc011yon.1	8433	ENSMUSG00000021140	Pcnx	pecanex homolog	Intron	3.40671	1.26419	38.8916	4.48e-10	7.93e-07
chr1	159563297	159564049	753	*	1.34376	1.20116	1.3118	1.75557	1.19262	3.45426	2.14917	3.07568	3.79222	3.95374	Distal Intergenic	1	159465983	159492320	26338	1	89867	uc007ddo.1	97314	ENSMUSG00000026589	Sec16b	SEC16 homolog B (S. cerevisiae)	Distal	2.59125	2.51028	38.6395	5.1e-10	8.84e-07
chr18	47023071	47024167	1097	*	2.467	2.04615	1.4004	1.66645	1.4854	3.53495	2.7155	4.08788	4.2415	4.38479	Intron (uc008evx.1/74574, intron 1 of 8)	18	47009693	47065100	55408	1	74574	uc012bcu.1	13378	ENSMUSG00000024481	Lvrn	laeverin	Intron	2.42054	3.0695	38.5639	5.3e-10	9e-07
chr15	32740291	32741377	1087	*	1.29435	1.50119	0.836876	1.30241	1.02045	3.83495	2.09685	2.66334	3.34921	4.05643	Distal Intergenic	15	32850478	32964476	113999	1	15529	uc007vkx.1	-109101	ENSMUSG00000022261	Sdc2	syndecan 2	Distal	2.84841	2.43784	38.4644	5.58e-10	9.29e-07
chr17	94920921	94921803	883	*	1.19015	1.04476	0.55749	0.490084	0.687686	2.52599	1.62902	3.00895	3.3956	3.38753	Distal Intergenic	17	95126420	95149232	22813	2	76781	uc008dwk.1	227429	ENSMUSG00000055660	Mettl4	methyltransferase like 4	Distal	3.13994	1.90393	38.4168	5.71e-10	9.34e-07
chr1	176586379	176587107	729	*	1.24319	1.04476	0.489872	0.971406	1.04313	3.21078	2.27221	3.03154	2.2818	3.63592	Intron (uc007dtd.2/54418, intron 7 of 17)	1	176542638	176630539	87902	1	54418	uc007dte.1	43741	ENSMUSG00000028354	Fmn2	formin 2	Intron	2.8612	2.01094	38.1341	6.6e-10	1.06e-06
chr3	129633139	129633689	551	*	0.424175	0.669543	0.394483	0.437186	0.744146	2.47782	1.17869	2.34049	2.4318	2.71777	Intron (uc008rir.2/66815, intron 3 of 7)	3	129604343	129617020	12678	1	12368	uc008riq.2	28796	ENSMUSG00000027997	Casp6	caspase 6	Intron	3.10253	1.20037	38.0018	7.07e-10	1.11e-06
chr5	129382677	129383541	865	*	1.13509	1.58877	0.55749	0.772242	0.876325	3.35109	1.92746	3.58346	3.50966	2.98269	Intron (uc008zsl.1/231760, intron 1 of 21)	5	129263669	129325933	62265	2	231760	uc008zsk.2	-56744	ENSMUSG00000029420	Rimbp2	RIMS binding protein 2	Intron	2.97396	2.20925	37.8332	7.71e-10	1.19e-06
chr1	80624597	80625083	487	*	0.424175	0.614957	0.535301	0.490084	0.716192	2.06476	1.57267	2.10521	2.2818	2.2055	Intron (uc011wny.1/210293, intron 3 of 56)	1	80520291	80589431	69141	2	210293	uc007brf.1	-35166	ENSMUSG00000038608	Dock10	dedicator of cytokinesis 10	Intron	2.70626	0.935721	37.7386	8.09e-10	1.23e-06
chr4	98365390	98366356	967	*	1.7256	2.00429	1.11639	1.33169	1.13044	3.7962	2.16195	4.09862	3.6917	3.64122	Intron (uc008tuc.1/12695, intron 42 of 43)	4	98393445	98405177	11733	1	381591	uc008tuj.1	-27089	ENSMUSG00000087166	L1td1	LINE-1 type transposase domain containing 1	Intron	2.62261	2.71902	37.4	9.62e-10	1.43e-06
chr8	113316824	113317971	1148	*	1.01822	1.34226	1.11639	1.27253	1.71461	3.75973	2.39644	2.61929	3.45813	3.70331	Intron (uc009nkz.2/76527, intron 1 of 7)	8	113265729	113329803	64075	2	76527	uc009nkz.2	11832	ENSMUSG00000031750	Il34	interleukin 34	Intron	2.55061	2.38744	37.3651	9.8e-10	1.43e-06
chr12	109202834	109203275	442	*	0.513244	0.614957	0.442966	0.63805	0.470619	1.8545	1.45291	2.35847	2.24173	2.14712	Intron (uc007ozh.1/58208, intron 3 of 3)	12	109148613	109241624	93012	2	58208	uc007ozh.1	38349	ENSMUSG00000048251	Bcl11b	B cell leukemia/lymphoma 11B	Intron	2.79133	0.899834	37.3186	1e-09	1.44e-06
chr3	42520060	42520399	340	*	0.424175	0.373269	0.344314	0.490084	0.366564	1.32942	1.61048	2.52692	1.84697	1.7946	Distal Intergenic	3	41548606	41562861	14256	1	73852	uc008pcw.1	971454	ENSMUSG00000025766	D3Ertd751e	DNA segment, Chr 3, ERATO Doi 751, expressed	Distal	3.05575	0.652329	37.2075	1.06e-09	1.48e-06
chr1	33795192	33796518	1327	*	3.57746	3.87786	3.51096	3.64137	3.52084	5.40877	3.93133	4.72619	5.80767	5.43617	3 UTR	1	33777264	33799409	22146	1	19335	uc011wix.1	17928	ENSMUSG00000004768	Rab23	RAB23, member RAS oncogene family	3	1.64721	4.56265	37.2004	1.07e-09	1.48e-06
chr18	39133025	39133979	955	*	1.01822	1.30826	0.55749	1.07892	1.32808	3.96003	1.49395	3.56035	3.33975	3.52568	Distal Intergenic	18	39152799	39259803	107005	1	71302	uc008esq.1	-18820	ENSMUSG00000036452	Arhgap26	Rho GTPase activating protein 26	Distal	3.06814	2.41339	37.1547	1.09e-09	1.5e-06
chr8	43279187	43279823	637	*	1.99668	2.14578	2.01164	2.2759	1.94884	0.558578	0.67117	0.65224	0.180404	0.713837	Distal Intergenic	8	43164627	43169733	5107	2	234203	uc009lny.1	-109454	ENSMUSG00000095057	Zfp353-ps	zinc finger protein 353, pseudogene	Distal	-2.70531	0.957301	36.9847	1.19e-09	1.61e-06
chr10	77046083	77047136	1054	*	2.93832	2.61776	2.58174	2.52436	2.89928	4.22124	4.20285	3.76965	4.02251	3.91927	Intron (uc007fvx.1/108705, intron 1 of 5)	10	77044512	77061477	16966	1	108705	uc007fvx.1	1571	ENSMUSG00000009291	Pttg1ip	pituitary tumor-transforming 1 interacting protein	Intron	1.46599	3.40564	36.9456	1.21e-09	1.61e-06
chr6	127432739	127433359	621	*	0.227621	0.305945	0.369616	0.265753	0.470619	2.04285	0.839814	2.01741	1.99893	2.02277	Intron (uc009dvw.1/101187, intron 4 of 5)	6	127424164	127429073	4910	1	101187	uc009dvz.1	8575	ENSMUSG00000037997	Parp11	poly (ADP-ribose) polymerase family, member 11	Intron	3.24976	0.597364	36.9087	1.24e-09	1.62e-06
chr8	126895381	126896146	766	*	0.67641	0.558224	0.344314	0.541111	0.85084	2.90561	1.01918	2.96269	2.46698	3.00751	Exon (uc009nxb.1/209966, exon 6 of 7)	8	126892949	126957836	64888	2	209966	uc009nxb.1	61690	ENSMUSG00000050751	Pgbd5	piggyBac transposable element derived 5	Exon	3.31459	1.55137	36.8333	1.29e-09	1.66e-06
chr3	129361442	129362179	738	*	1.19015	2.00429	1.67866	1.49588	1.64218	3.39929	2.56958	3.464	4.06905	3.51994	Distal Intergenic	3	129380493	129428004	47512	2	13645	uc008rig.2	65825	ENSMUSG00000028017	Egf	epidermal growth factor	Distal	2.26806	2.63205	36.7983	1.31e-09	1.66e-06
chr14	99848308	99849737	1430	*	2.05717	2.65881	1.97089	2.96835	2.61888	4.66661	3.02642	4.29811	4.9466	4.2868	Distal Intergenic	14	99697910	99712628	14719	1	12224	uc007uvg.1	150398	ENSMUSG00000005148	Klf5	Kruppel-like factor 5	Distal	2.07416	3.61749	36.5852	1.46e-09	1.83e-06
chr18	57409125	57409803	679	*	0.597133	0.235324	0.683903	0.728884	1.21277	3.02215	1.61048	2.73391	3.30128	2.74754	Intron (uc008eyz.2/70417, intron 8 of 24)	18	57514387	57552373	37987	1	73137	uc008ezb.2	-104584	ENSMUSG00000024594	Prrc1	proline-rich coiled-coil 1	Intron	3.11712	1.74348	36.1465	1.83e-09	2.22e-06
chr18	24748346	24749032	687	*	0.329243	0.558224	0.344314	0.541111	0.628927	2.4614	1.12745	2.28517	2.48425	1.92192	Exon (uc008egv.1/106957, exon 6 of 10)	18	24738382	24762318	23937	2	106957	uc008egv.1	13286	ENSMUSG00000024270	Slc39a6	solute carrier family 39 (metal ion transporter), member 6	Exon	3.05373	0.982261	36.1456	1.83e-09	2.22e-06
chr5	44060141	44060872	732	*	1.6092	1.30826	0.836876	0.933713	1.87491	3.56983	2.31863	3.4887	3.6917	3.48502	Intron (uc008xhp.1/231214, intron 3 of 39)	5	44063553	44080340	16788	1	231214	uc008xhq.1	-2681	ENSMUSG00000039765	Cc2d2a	coiled-coil and C2 domain containing 2A	Intron	2.58433	2.48263	35.8935	2.08e-09	2.49e-06
chr2	79390392	79391228	837	*	1.99668	2.69873	2.07454	1.8797	2.33625	3.7962	3.22228	3.65794	4.16858	4.19973	Distal Intergenic	2	79475582	79513121	37540	1	70599	uc008kgv.2	-84354	ENSMUSG00000027007	Itprid2	ITPR interacting domain containing 2	Distal	1.86416	3.11196	35.8088	2.18e-09	2.57e-06
chr7	91534746	91535714	969	*	1.48258	2.20241	1.64796	1.77701	1.97266	4.14361	2.49068	3.00895	4.4316	4.57946	Intron (uc009ieh.1/11864, intron 1 of 18)	7	91394789	91521041	126253	2	11864	uc009ieg.1	-13705	ENSMUSG00000015709	Arnt2	aryl hydrocarbon receptor nuclear translocator 2	Intron	2.47423	3.09711	35.7176	2.28e-09	2.65e-06
chr7	147560191	147560752	562	*	0	0.161067	0.265629	0.541111	0.402089	1.51589	1.20364	1.68837	1.97469	2.02277	Promoter (<=1kb)	7	147558584	147559507	924	2	258512	uc009khp.1	-684	ENSMUSG00000060974	Olfr530	olfactory receptor 530	Promoter	3.24861	0.410151	35.6606	2.35e-09	2.7e-06
chr9	50378101	50378548	448	*	0.227621	0.235324	0.124128	0	0.215008	1.48373	0.807625	1.53871	1.04657	1.61243	Intron (uc009pjr.1/16173, intron 2 of 5)	9	50373474	50389942	16469	1	16173	uc009pju.1	4627	ENSMUSG00000039217	Il18	interleukin 18	Intron	3.65686	-0.148555	35.5448	2.49e-09	2.82e-06
chr2	90303837	90304693	857	*	0.822984	1.4397	0.466609	1.21083	0.744146	3.42069	1.70088	3.06477	3.33975	3.36209	Exon (uc008ksu.2/19271, exon 6 of 26)	2	90269913	90319331	49419	2	19271	uc008ksu.2	14638	ENSMUSG00000025314	Ptprj	protein tyrosine phosphatase, receptor type, J	Exon	2.97661	2.11766	35.3449	2.76e-09	3.09e-06
chr14	28594440	28595100	661	*	0.424175	0.772885	0.265629	0.590395	0.716192	2.53386	1.276	3.12903	2.22127	2.28886	Intron (uc007sty.1/238988, intron 5 of 7)	14	28686318	28693509	7192	1	238988	uc007sue.1	-91218	ENSMUSG00000040640	Erc2	ELKS/RAB6-interacting/CAST family member 2	Intron	3.1585	1.30316	35.1985	2.98e-09	3.29e-06
chr19	23397230	23398141	912	*	1.56822	2.04615	1.16055	1.07892	1.79699	3.7292	2.55026	3.08651	3.89913	3.9366	Intron (uc008hac.1/71738, intron 11 of 13)	19	23283222	23348367	65146	2	226026	uc008hab.1	-48863	ENSMUSG00000024943	Smc5	structural maintenance of chromosomes 5	Intron	2.41837	2.6689	35.0976	3.14e-09	3.4e-06
chr5	49133688	49134080	393	*	0	0.0827801	0.238417	0.138987	0.174493	1.56282	0.67117	0.764372	2.02277	1.98993	Intron (uc008xjw.1/80334, intron 1 of 7)	5	48780742	48990921	210180	2	80334	uc008xjv.1	-142767	ENSMUSG00000029088	Kcnip4	Kv channel interacting protein 4	Intron	4.0342	0.0821201	35.0791	3.17e-09	3.4e-06
chr7	71187549	71188433	885	*	2.17105	2.10675	1.6685	1.77701	1.62725	3.80273	2.68038	3.38726	3.90556	3.9149	Distal Intergenic	7	71031237	71083801	52565	2	50794	uc009hfn.2	-103748	ENSMUSG00000052040	Klf13	Kruppel-like factor 13	Distal	2.06246	2.81168	34.9862	3.32e-09	3.53e-06
chr4	16595215	16595941	727	*	0.513244	0.305945	0.55749	0.895007	0.716192	1.87943	3.2762	2.01741	1.89942	2.35482	Distal Intergenic	4	16050522	16090645	40124	2	192656	uc012das.1	-504570	ENSMUSG00000041135	Ripk2	receptor (TNFRSF)-interacting serine-threonine kinase 2	Distal	2.98464	1.31344	34.9021	3.47e-09	3.64e-06
chr2	17593106	17594044	939	*	1.96545	0.722139	0.512765	0.814335	0.798479	3.14548	2.7068	2.90269	3.28165	3.3685	Intron (uc008ila.1/74103, intron 2 of 6)	2	17268361	17652695	384335	2	74103	uc008ila.1	58651	ENSMUSG00000053702	Nebl	nebulette	Intron	2.8586	2.14284	34.4437	4.39e-09	4.55e-06
chr2	113970655	113971590	936	*	1.79829	2.06663	1.56277	1.41612	1.62725	3.86959	2.45995	3.30621	3.48413	3.96223	Exon (uc008lqd.2/11834, exon 14 of 35)	2	113937862	113944923	7062	2	11834	uc008lqf.1	-25732	ENSMUSG00000040383	Aqr	aquarius	Exon	2.19344	2.67885	34.3404	4.63e-09	4.71e-06
chr15	66934810	66935484	675	*	0.67641	1.67134	0.579343	1.00814	1.13044	3.45841	1.66539	3.74935	3.71384	3.02383	3 UTR	15	67005199	67008288	3090	2	20442	uc007wbc.1	72804	ENSMUSG00000013846	St3gal1	ST3 beta-galactoside alpha-2,3-sialyltransferase 1	3	3.00089	2.32413	34.3184	4.68e-09	4.71e-06
chr18	68042377	68042895	519	*	0.597133	0.437592	0.344314	0.590395	0.687686	2.48596	1.12745	2.01741	2.44949	2.30229	Intron (uc012bel.1/70799, intron 45 of 45)	18	68038068	68044824	6757	1	70799	uc008fnf.1	4309	ENSMUSG00000024542	Cep192	centrosomal protein 192	Intron	2.93502	1.02237	34.3051	4.71e-09	4.71e-06
chr2	139867850	139868812	963	*	1.52603	1.34226	1.24501	1.27253	1.45189	3.16081	2.14917	2.72007	3.90556	3.68291	Promoter (<=1kb)	2	139802265	139867950	65686	2	75812	uc008mpm.1	0	ENSMUSG00000039033	Tasp1	taspase, threonine aspartase 1	Promoter	2.43162	2.3648	34.1462	5.11e-09	5.03e-06
chr7	38469371	38469756	386	*	0.329243	0.373269	0.15356	0.265753	0.215008	1.72292	0.839814	1.33587	1.95003	1.59069	Intron (uc009gkl.1/243937, intron 2 of 5)	7	38264128	38554771	290644	2	243937	uc009gkl.1	85015	ENSMUSG00000043456	Zfp536	zinc finger protein 536	Intron	3.26235	0.177392	34.1314	5.15e-09	5.03e-06
chr4	127077815	127078712	898	*	1.39153	1.20116	0.818618	1.52152	1.70041	4.07512	1.98616	3.65794	2.83335	3.9874	Distal Intergenic	4	127032053	127035408	3356	2	14622	uc008uuv.1	-42407	ENSMUSG00000042357	Gjb5	gap junction protein, beta 5	Distal	2.72162	2.58863	33.9868	5.55e-09	5.26e-06
chr17	12143161	12143986	826	*	0.89104	0.558224	0.238417	0.203762	0.687686	2.07559	1.49395	2.39377	2.35875	2.51343	Intron (uc008akk.1/50873, intron 9 of 11)	17	12312150	12412506	100357	1	68262	uc008akm.1	-168164	ENSMUSG00000023827	Agpat4	1-acylglycerol-3-phosphate O-acyltransferase 4 (lysophosphatidic acid acyltransferase, delta)	Intron	3.05111	1.08073	33.9862	5.55e-09	5.26e-06
chr8	24276636	24278180	1545	*	3.07626	3.16554	2.26187	2.19855	2.58063	4.50777	3.36182	4.48565	4.5222	4.3036	Distal Intergenic	8	24263743	24269420	5678	1	74561	uc009len.1	12893	ENSMUSG00000063672	Nkx6-3	NK6 homeobox 3	Distal	1.75661	3.6053	33.9668	5.61e-09	5.26e-06
chr9	34727845	34728288	444	*	0.424175	0.722139	0.182404	0.32519	0.470619	2.41099	1.34491	1.79783	1.67709	2.38039	Intron (uc009osg.1/67703, intron 2 of 13)	9	34719369	34800822	81454	1	67703	uc009osl.1	8476	ENSMUSG00000032036	Kirrel3	kirre like nephrin family adhesion molecule 3	Intron	3.10158	0.80042	33.9564	5.64e-09	5.26e-06
chr10	107768867	107770548	1682	*	4.33207	4.01593	3.32299	4.05527	3.69922	4.89009	4.92323	4.7604	5.3748	5.31048	Promoter (<=1kb)	10	107769245	107851447	82203	1	114774	uc007gzf.1	0	ENSMUSG00000035873	Pawr	PRKC, apoptosis, WT1, regulator	Promoter	1.21184	4.55453	33.7639	6.22e-09	5.75e-06
chr14	87136201	87137012	812	*	0.822984	0.558224	0.60087	0.490084	1.08744	2.37638	1.29934	2.73391	2.91205	3.37487	Intron (uc007uua.1/56419, intron 3 of 3)	14	87056130	87189721	133592	2	56419	uc007uua.1	52709	ENSMUSG00000022021	Diaph3	diaphanous related formin 3	Intron	3.03019	1.64484	33.6242	6.69e-09	6.11e-06
chr1	82093881	82094172	292	*	0	0	0.0940829	0.138987	0.132809	1.15661	0.480172	1.14191	1.30171	1.27351	Distal Intergenic	1	82229680	82288014	58335	2	16367	uc007brp.2	193842	ENSMUSG00000055980	Irs1	insulin receptor substrate 1	Distal	4.09718	-0.55864	33.569	6.88e-09	6.22e-06
chr10	85530588	85531057	470	*	0.597133	0.821906	0.344314	0.437186	0.744146	2.40241	1.22817	2.30385	2.48425	2.47834	Intron (uc007gnn.2/27204, intron 10 of 13)	10	85484934	85511073	26140	1	69754	uc007gnm.1	45654	ENSMUSG00000001786	Fbxo7	F-box protein 7	Intron	2.86887	1.14491	33.5048	7.11e-09	6.36e-06
chr8	113493851	113494541	691	*	2.97014	2.39289	2.22768	1.85974	2.32704	0.936676	0.480172	1.05638	0.616175	0.497261	3 UTR	8	113498891	113521723	22833	2	13680	uc009nll.2	27182	ENSMUSG00000015023	Ddx19a	DEAD box helicase 19a	3	-2.67132	1.34734	33.4427	7.34e-09	6.5e-06
chr2	174067821	174068575	755	*	0.956029	0.722139	0.318559	0.895007	0.876325	2.68294	1.78594	2.32229	2.39573	3.41253	Distal Intergenic	2	174092548	174092626	79	2	723906	uc012cku.1	24051	ENSMUSG00000065521	Mir296	microRNA 296	Distal	2.89504	1.59366	33.2505	8.1e-09	7.1e-06
chr5	27230740	27231564	825	*	1.19015	0.869316	0.723694	0.541111	0.997403	2.19956	2.24843	2.64881	2.37736	2.63523	Promoter (<=1kb)	5	27231318	28054040	822723	1	13483	uc008wtl.2	0	ENSMUSG00000061576	Dpp6	dipeptidylpeptidase 6	Promoter	2.40604	1.4347	33.2136	8.26e-09	7.16e-06
chr7	126979530	126980376	847	*	2.83845	2.69873	2.08985	2.69178	2.59605	3.99752	3.15351	4.27463	4.50537	4.35286	Intron (uc009jlw.1/434234, intron 11 of 13)	7	126937644	126992455	54812	1	434234	uc009jlx.1	41886	ENSMUSG00000030924	Rexo5	RNA exonuclease 5	Intron	1.70341	3.43997	33.0165	9.14e-09	7.84e-06
chr16	90122570	90123434	865	*	1.48258	1.34226	1.10136	0.933713	1.38245	3.10904	1.95711	3.19054	3.03437	3.55965	Intron (uc007zvw.2/21844, intron 1 of 11)	16	90142482	90147072	4591	1	100038709	uc012aid.1	-19048	NA	Gm10789	predicted gene 10789	Intron	2.39545	2.15156	32.9448	9.48e-09	8.06e-06
chr7	47404046	47404690	645	*	0.513244	0.235324	0.0940829	0.32519	0.254415	1.6951	0.774702	1.65965	1.73597	2.21973	Distal Intergenic	7	46843888	46847072	3185	1	100039133	uc012fir.1	560158	NA	Gm2058	ubiquitin-conjugating enzyme E2H pseudogene	Distal	3.41342	0.379388	32.8754	9.83e-09	8.27e-06
chr8	11173306	11174211	906	*	1.39153	2.08683	1.14598	1.30241	1.46875	4.0145	2.24843	4.32121	3.10307	3.26936	Distal Intergenic	8	11198423	11312826	114404	2	12826	uc009kvb.2	138615	ENSMUSG00000031502	Col4a1	collagen, type IV, alpha 1	Distal	2.54347	2.68407	32.7636	1.04e-08	8.63e-06
chr10	115727362	115727921	560	*	2.22478	1.96117	2.63488	2.41918	1.53425	0.360297	0.39608	0.088836	0.950401	0.673045	Intron (uc007hbu.1/19263, intron 3 of 7)	10	115738430	115826594	88165	1	19263	uc007hbv.2	-10509	ENSMUSG00000020154	Ptprb	protein tyrosine phosphatase, receptor type, B	Intron	-3.05409	1.07659	32.7524	1.05e-08	8.63e-06
chr1	177532212	177533080	869	*	0.89104	0.869316	0.663589	0.728884	1.04313	2.13891	1.97171	2.18798	2.70661	2.91433	Intron (uc007dtn.2/14194, intron 9 of 9)	1	177550512	177590984	40473	1	98256	uc011wxc.1	-17432	ENSMUSG00000039783	Kmo	kynurenine 3-monooxygenase (kynurenine 3-hydroxylase)	Intron	2.45832	1.41901	32.5725	1.15e-08	9.38e-06
chr14	94116076	94116621	546	*	0.227621	0.305945	0.318559	0.590395	0.598625	1.29276	1.43195	1.92392	2.04622	2.60302	Intron (uc007uul.1/211712, intron 1 of 2)	14	93412920	94287580	874661	2	211712	uc007uul.1	170959	ENSMUSG00000055421	Pcdh9	protocadherin 9	Intron	3.01829	0.732898	32.4504	1.22e-08	9.89e-06
chr7	36704834	36705743	910	*	1.52603	1.4397	1.2721	1.30241	1.78358	3.7731	2.33001	2.39377	3.64638	4.28003	Distal Intergenic	7	36557369	36588008	30640	2	668501	uc009gkh.2	-116826	ENSMUSG00000044452	Zfp507	zinc finger protein 507	Distal	2.51098	2.6024	32.2316	1.37e-08	1.1e-05
chr9	107236057	107237201	1145	*	2.27659	1.98289	1.13126	1.7117	2.3545	4.15642	2.84801	3.70788	4.05177	3.72841	Intron (uc009rle.2/69536, intron 4 of 10)	9	107229413	107240681	11269	2	69536	uc009rle.2	3480	ENSMUSG00000032579	Hemk1	HemK methyltransferase family member 1	Intron	2.13995	2.96591	32.0747	1.48e-08	1.18e-05
chr10	4961766	4962486	721	*	1.48258	1.23775	0.872713	1.38852	1.08744	3.10904	1.94236	2.92699	3.12527	3.47912	Intron (uc007egm.1/64009, intron 13 of 16)	10	4978055	5009592	31538	1	64009	uc007ego.1	-15569	ENSMUSG00000096054	Syne1	spectrin repeat containing, nuclear envelope 1	Intron	2.39769	2.08697	32.0461	1.51e-08	1.18e-05
chr17	61076226	61076580	355	*	0.751558	0.305945	0.292337	0.541111	0.366564	1.93994	1.04702	2.34049	1.73597	2.40551	Distal Intergenic	17	59145818	59152745	6928	2	67993	uc008dfd.1	-1923481	ENSMUSG00000024228	Nudt12	nudix (nucleoside diphosphate linked moiety X)-type motif 12	Distal	3.00911	0.787851	31.975	1.56e-08	1.21e-05
chr15	51562319	51562886	568	*	1.07783	0.499168	0.512765	0.772242	0.628927	2.44479	1.45291	2.10521	2.55136	2.73768	Distal Intergenic	15	51618109	51697007	78899	2	68135	uc007vrb.1	134121	ENSMUSG00000022312	Eif3h	eukaryotic translation initiation factor 3, subunit H	Distal	2.68353	1.26451	31.9548	1.58e-08	1.21e-05
chr10	44149088	44149821	734	*	1.01822	1.12508	0.622081	0.728884	1.08744	2.84993	1.91241	2.34049	2.61548	2.92305	Distal Intergenic	10	44156981	44178493	21513	2	12142	uc007ezu.2	28672	ENSMUSG00000038151	Prdm1	PR domain containing 1, with ZNF domain	Distal	2.46416	1.59179	31.9488	1.58e-08	1.21e-05
chr8	26178333	26179103	771	*	2.71245	2.87166	2.43365	2.68045	2.8551	4.3738	3.29374	3.98748	4.4316	4.11851	Intron (uc009lfq.2/83436, intron 3 of 11)	8	26135400	26149434	14035	2	330723	uc009lfp.2	-28899	ENSMUSG00000037406	Htra4	HtrA serine peptidase 4	Intron	1.52604	3.44756	31.8711	1.65e-08	1.25e-05
chr9	114321288	114321936	649	*	1.24319	1.00286	0.512765	0.971406	1.08744	3.06081	1.61048	3.07568	3.31099	2.62457	Intron (uc009rxi.2/12091, intron 1 of 6)	9	114310213	114383495	73283	1	12091	uc012hcb.1	11075	ENSMUSG00000045594	Glb1	galactosidase, beta 1	Intron	2.68298	1.86959	31.856	1.66e-08	1.25e-05
chr12	25461693	25462331	639	*	1.13509	0.959704	0.344314	0.63805	0.925982	2.73168	1.83468	2.28517	2.67687	3.03191	Distal Intergenic	12	25516464	25631551	115088	1	67216	uc007net.1	-54133	ENSMUSG00000020646	Mboat2	membrane bound O-acyltransferase domain containing 2	Distal	2.7128	1.55345	31.8385	1.68e-08	1.25e-05
chr18	46549692	46550312	621	*	0.89104	0.915218	0.318559	0.382274	0.628927	2.69	1.01918	2.64881	3.15793	2.54768	Intron (uc008evn.1/uc008evn.1, intron 1 of 1)	18	46624588	46625470	883	2	72076	uc012bcs.1	75158	NA	Mospd4	motile sperm domain containing 4	Intron	3.14949	1.48927	31.715	1.79e-08	1.32e-05
chr4	89054788	89055400	613	*	0.227621	0.722139	0.292337	0.32519	0.366564	1.84187	1.07433	1.26139	2.80613	2.65631	Intron (uc008toj.1/uc008toj.1, intron 4 of 9)	4	88952198	88956941	4744	2	12579	uc008tok.2	-97847	ENSMUSG00000073802	Cdkn2b	cyclin dependent kinase inhibitor 2B	Intron	3.35585	0.90573	31.646	1.85e-08	1.35e-05
chr12	107553706	107554069	364	*	0.597133	0.499168	0.344314	0.437186	0.598625	2.19956	1.25228	1.29911	2.2619	2.91433	Distal Intergenic	12	107680862	107685876	5015	2	76639	uc011yrn.1	131807	ENSMUSG00000092066	1700121N20Rik	RIKEN cDNA 1700121N20 gene	Distal	3.03211	0.978844	31.5998	1.89e-08	1.38e-05
chr5	37313868	37314552	685	*	1.01822	1.61682	0.683903	1.00814	1.71461	3.7015	1.83468	3.40467	3.35861	3.6306	Exon (uc008xfe.1/269643, exon 2 of 9)	5	37259809	37346317	86509	1	269643	uc008xfe.1	54059	ENSMUSG00000029120	Ppp2r2c	protein phosphatase 2, regulatory subunit B, gamma	Exon	2.67546	2.39653	31.4876	2.01e-08	1.45e-05
chr14	122586041	122586460	420	*	0.424175	1.23775	0.663589	0.814335	0.973986	2.67584	1.83468	2.42823	2.6465	2.61383	Intron (uc007vax.2/69634, intron 1 of 7)	14	122580916	122801456	220541	1	69634	uc007vax.2	5125	ENSMUSG00000025545	Clybl	citrate lyase beta like	Intron	2.48552	1.46364	31.4612	2.03e-08	1.45e-05
chr14	66784905	66785253	349	*	0.597133	0	0.210683	0.32519	0.292775	1.86702	0.807625	2.10521	1.89942	1.54621	Intron (uc011znq.1/19229, intron 3 of 10)	14	66772094	66789164	17071	2	19229	uc011znq.1	3911	ENSMUSG00000059456	Ptk2b	PTK2 protein tyrosine kinase 2 beta	Intron	3.36098	0.405368	31.4203	2.08e-08	1.47e-05
chr5	98670978	98671518	541	*	0	0.373269	0.182404	0.541111	0.536041	1.81627	1.12745	1.44086	2.2619	2.38039	Distal Intergenic	5	98683203	98706049	22847	1	14176	uc008ygc.1	-11685	ENSMUSG00000029337	Fgf5	fibroblast growth factor 5	Distal	3.25342	0.640702	31.3618	2.14e-08	1.5e-05
chr15	12514743	12515483	741	*	0.424175	0.499168	0.890303	1.07892	1.40012	3.37758	1.78594	2.06198	3.41374	3.60914	Intron (uc007vhq.1/68070, intron 1 of 23)	15	12286809	12522665	235857	2	68070	uc007vhq.1	7182	ENSMUSG00000022197	Pdzd2	PDZ domain containing 2	Intron	2.99602	2.04095	31.3327	2.17e-08	1.51e-05
chrX	131607900	131608443	544	*	0.513244	0.499168	0.238417	0.490084	0.436761	1.93994	0.990791	1.9946	1.79253	2.02277	Distal Intergenic	20	131505912	131559861	53950	2	215693	uc012hon.1	-48039	ENSMUSG00000052676	Zmat1	zinc finger, matrin type 1	Distal	2.82842	0.577166	31.206	2.32e-08	1.6e-05
chr9	45754636	45754913	278	*	0.956029	0.722139	0.394483	0.32519	0.470619	2.20943	1.51403	2.06198	2.04622	2.11702	Exon (uc009pgt.1/214597, exon 12 of 26)	9	45745958	45749494	3537	2	214597	uc012gsk.1	-5142	ENSMUSG00000034908	Sidt2	SID1 transmembrane family, member 2	Exon	2.64664	0.885193	31.0963	2.46e-08	1.68e-05
chr4	114747406	114747642	237	*	0.822984	0.161067	0.442966	0.684182	0.687686	1.76367	2.28396	2.35847	2.30142	1.52344	Distal Intergenic	4	114761313	114766499	5187	1	67182	uc008uen.2	-13671	ENSMUSG00000028716	Pdzk1ip1	PDZK1 interacting protein 1	Distal	2.72447	0.958411	30.9368	2.67e-08	1.81e-05
chrX	7436302	7436927	626	*	0.751558	1.00286	0.369616	0.590395	1.08744	2.84993	1.5917	2.6043	2.89923	2.34187	Intron (uc009smt.1/54644, intron 2 of 8)	20	7419724	7453066	33343	1	54644	uc009smy.1	16578	ENSMUSG00000031154	Otud5	OTU domain containing 5	Intron	2.72456	1.49802	30.8232	2.83e-08	1.9e-05
chr7	97207915	97209379	1465	*	3.75231	3.86622	3.37076	3.55711	3.82233	4.84966	4.41267	4.47333	4.6767	4.88425	Distal Intergenic	7	97177669	97197579	19911	1	319711	uc009igm.1	30246	ENSMUSG00000097585	E230029C05Rik	RIKEN cDNA E230029C05 gene	Distal	1.05021	4.19086	30.8032	2.86e-08	1.9e-05
chr8	10480473	10481439	967	*	1.48258	1.91673	1.18925	0.933713	1.21277	3.191	2.39644	3.31545	3.42273	2.95743	Intron (uc009kur.1/244281, intron 23 of 35)	8	10272534	10633950	361417	1	244281	uc012fzh.1	207939	ENSMUSG00000039057	Myo16	myosin XVI	Intron	2.23954	2.22305	30.7942	2.87e-08	1.9e-05
chr6	108789483	108789833	351	*	0.597133	0.821906	0.292337	0.590395	0.658606	2.21923	1.32231	2.06198	3.05764	2.05487	Intron (uc009ddq.1/192193, intron 2 of 11)	6	108778635	108809350	30716	1	192193	uc009ddr.1	10848	ENSMUSG00000030104	Edem1	ER degradation enhancer, mannosidase alpha-like 1	Intron	2.87464	1.14481	30.7799	2.89e-08	1.9e-05
chr13	51586979	51587934	956	*	1.19015	1.56017	0.818618	0.933713	1.06545	2.98817	2.02867	2.80118	2.72125	3.30983	Intron (uc007qmg.1/20418, intron 2 of 11)	13	51526411	51662453	136043	2	20418	uc007qmg.1	74519	ENSMUSG00000021448	Shc3	src homology 2 domain-containing transforming protein C3	Intron	2.36351	1.90049	30.6034	3.17e-08	2.07e-05
chr5	79811197	79811791	595	*	0.329243	0.305945	0.15356	0.382274	0.254415	1.73663	0.774702	1.4067	1.44976	1.7946	Distal Intergenic	5	81449596	81817809	368214	1	319387	uc008xwi.1	-1637805	ENSMUSG00000037605	Adgrl3	adhesion G protein-coupled receptor L3	Distal	3.05674	0.117248	30.5001	3.34e-08	2.17e-05
chr17	18595073	18595531	459	*	0	0.499168	0.15356	0.541111	0.132809	1.8545	0.774702	2.34049	2.2619	1.50031	Distal Intergenic	17	18561068	18589288	28221	1	328759	uc009vba.1	34005	ENSMUSG00000091631	Vmn2r95	vomeronasal 2, receptor 95	Distal	3.57519	0.565519	30.4282	3.46e-08	2.23e-05
chr16	34672764	34673401	638	*	0.513244	0.499168	0.124128	0.541111	0.687686	2.41099	0.902113	2.61929	2.5182	2.05487	Intron (uc007zaz.1/76378, intron 4 of 5)	16	34690702	34711502	20801	1	239839	uc007zba.2	-17301	ENSMUSG00000022833	Ccdc14	coiled-coil domain containing 14	Intron	3.19775	1.06749	30.4044	3.51e-08	2.24e-05
chr9	123663320	123663997	678	*	1.64905	1.79925	0.781395	0.814335	1.5815	3.88506	2.12325	3.17032	3.66165	3.44923	Intron (uc009sgl.2/12769, intron 1 of 2)	9	123676287	123681097	4811	1	12769	uc009sgo.1	-12290	ENSMUSG00000029530	Ccr9	chemokine (C-C motif) receptor 9	Intron	2.54596	2.47585	30.3774	3.56e-08	2.25e-05
chr4	77439446	77440160	715	*	1.13509	0.669543	0.703936	0.541111	0.436761	1.97507	1.92746	1.94786	2.24173	2.7077	Intron (uc008tjp.1/19266, intron 2 of 14)	4	75785286	77857799	2072514	2	19266	uc008tjp.1	417639	ENSMUSG00000028399	Ptprd	protein tyrosine phosphatase, receptor type, D	Intron	2.51666	1.13014	30.3705	3.57e-08	2.25e-05
chr1	62922084	62922900	817	*	2.63518	1.50119	0.890303	1.57147	1.64218	4.40848	1.89719	4.23625	4.42714	4.16706	Distal Intergenic	1	62815543	62843665	28123	1	18187	uc007bfp.1	106541	ENSMUSG00000025969	Nrp2	neuropilin 2	Distal	2.72969	3.186	30.3432	3.62e-08	2.26e-05
chr3	124862565	124863357	793	*	2.82111	2.7629	1.24501	2.04792	2.62641	4.45068	3.1789	3.86077	4.55935	4.97304	Distal Intergenic	3	125107009	125389562	282554	1	64580	uc008rfv.2	-243652	ENSMUSG00000027971	Ndst4	N-deacetylase/N-sulfotransferase (heparin glucosaminyl) 4	Distal	2.15895	3.55801	30.3143	3.67e-08	2.26e-05
chr4	7078895	7079446	552	*	0	0.437592	0.238417	0.437186	0.292775	1.89174	0.706513	1.44086	2.77839	1.73639	Distal Intergenic	4	6667377	6918704	251328	2	252838	uc008rxt.1	-160191	ENSMUSG00000041272	Tox	thymocyte selection-associated high mobility group box	Distal	3.50184	0.593033	30.3128	3.68e-08	2.26e-05
chr3	135253523	135254048	526	*	0.822984	1.04476	0.418928	0.437186	0.85084	2.52599	1.62902	2.18798	2.24173	2.8699	Exon (uc012cyf.1/18033, exon 9 of 11)	3	135247619	135266815	19197	2	18033	uc012cye.1	12767	ENSMUSG00000028163	Nfkb1	nuclear factor of kappa light polypeptide gene enhancer in B cells 1, p105	Exon	2.64317	1.3006	30.251	3.8e-08	2.32e-05
chr5	151723854	151724449	596	*	0.597133	0.722139	0.238417	0.490084	0.536041	2.15941	0.990791	1.77123	2.58377	2.71777	Distal Intergenic	5	151755182	151789556	34375	1	16591	uc009auk.2	-30733	ENSMUSG00000058488	Kl	klotho	Distal	3.01947	1.03014	30.1882	3.92e-08	2.37e-05
chr15	18881346	18882094	749	*	0.597133	0.772885	0.723694	0.814335	0.503701	2.27667	1.10114	2.01741	3.16866	2.9659	Intron (uc007vij.1/320873, intron 2 of 4)	15	18936735	18943989	7255	1	320873	uc007vim.1	-54641	ENSMUSG00000022321	Cdh10	cadherin 10	Intron	2.89154	1.4138	30.1797	3.94e-08	2.37e-05
chr16	13447237	13448406	1170	*	2.48912	2.40903	2.282	2.71419	2.91781	4.41915	3.3225	3.42187	4.35854	4.44357	Promoter (1-2kb)	16	13449616	13449694	79	1	100124432	uc012abh.1	-1210	ENSMUSG00000076972	Mir193b	microRNA 193b	Promoter	1.67034	3.39485	30.1316	4.04e-08	2.4e-05
chr16	43701976	43702583	608	*	0.822984	1.34226	0.466609	0.684182	0.901367	2.66154	1.73551	2.20795	3.30128	3.03191	Intron (uc007zgc.1/56490, intron 6 of 6)	16	43648974	43664297	15324	2	100043314	uc012afs.1	-37679	ENSMUSG00000071552	Tigit	T cell immunoreceptor with Ig and ITIM domains	Intron	2.72882	1.68904	30.1308	4.04e-08	2.4e-05
chr2	168979286	168979851	566	*	0.751558	0.558224	0.318559	0.203762	0.567672	2.40241	1.1533	2.12635	1.61571	2.23382	Distal Intergenic	2	168776075	168781087	5013	2	22722	uc008obm.1	-198199	ENSMUSG00000027551	Zfp64	zinc finger protein 64	Distal	2.89025	0.811558	30.117	4.07e-08	2.4e-05
chr5	25244177	25244696	520	*	0.597133	0.669543	0.182404	0.541111	0.567672	1.91604	1.17869	1.60045	2.8198	3.07951	Distal Intergenic	5	25265844	25283156	17313	1	242894	uc008wtb.1	-21148	ENSMUSG00000056367	Actr3b	ARP3 actin-related protein 3B	Distal	3.19737	1.17138	30.0439	4.22e-08	2.45e-05
chr1	154932255	154932845	591	*	1.24319	1.16362	0.890303	1.27253	1.17219	3.21569	1.70088	2.78798	3.18987	2.92305	Intron (uc007czq.1/226518, intron 4 of 10)	1	154969886	155033577	63692	2	16782	uc007czr.1	100732	ENSMUSG00000026479	Lamc2	laminin, gamma 2	Intron	2.35269	1.92989	30.036	4.24e-08	2.45e-05
chr18	69303561	69304242	682	*	0.597133	0.869316	0.489872	0.590395	0.716192	2.27667	1.10114	2.28517	2.72125	2.35482	Distal Intergenic	18	69504146	69725160	221015	1	21413	uc008fnp.1	-199904	ENSMUSG00000053477	Tcf4	transcription factor 4	Distal	2.67936	1.15213	30.0343	4.24e-08	2.45e-05
chr2	174633196	174633936	741	*	0.597133	0.614957	0.210683	0.63805	0.536041	2.24824	1.01918	2.30385	2.11438	2.19112	Distal Intergenic	2	174586274	174609543	23270	1	13616	uc008ofi.1	46922	ENSMUSG00000027524	Edn3	endothelin 3	Distal	2.85568	0.895975	29.9894	4.34e-08	2.48e-05
chr19	51048012	51048463	452	*	0.329243	0.305945	0.60087	0.63805	0.567672	1.91604	1.29934	1.63035	1.92495	2.55892	Distal Intergenic	19	50227443	50753102	525660	2	58178	uc008hwc.2	-294910	ENSMUSG00000043531	Sorcs1	sortilin-related VPS10 domain containing receptor 1	Distal	2.70987	0.761634	29.988	4.35e-08	2.48e-05
chr3	114592452	114593308	857	*	2.11523	2.40903	1.17497	1.57147	1.62725	3.96586	1.98616	3.636	4.65779	4.49128	Distal Intergenic	3	114607281	114828174	220894	1	229759	uc008rbm.1	-13973	ENSMUSG00000027965	Olfm3	olfactomedin 3	Distal	2.53978	3.14477	29.9065	4.53e-08	2.57e-05
chr4	100559275	100559925	651	*	2.87251	3.2575	2.30185	2.19855	2.16071	0.863581	0.902113	1.05638	0.950401	1.24597	Intron (uc008tvg.1/320508, intron 2 of 18)	4	100449284	100676353	227070	1	320508	uc008tvh.1	109991	ENSMUSG00000028532	Cachd1	cache domain containing 1	Intron	-2.34152	1.66163	29.869	4.62e-08	2.6e-05
chr12	30944235	30944678	444	*	0.227621	0.614957	0.318559	0.541111	0.744146	2.21923	1.12745	2.12635	2.0693	2.02277	Intron (uc007ngr.2/268534, intron 8 of 16)	12	30859422	30928216	68795	2	268534	uc007ngq.2	-16019	ENSMUSG00000020672	Sntg2	syntrophin, gamma 2	Intron	2.75579	0.798057	29.8557	4.65e-08	2.6e-05
chrX	158894941	158895399	459	*	0.329243	0.373269	0.535301	0.63805	0.292775	1.5317	1.10114	1.79783	2.41388	2.11702	Intron (uc009uud.1/194590, intron 12 of 15)	20	158849886	159003448	153563	2	194590	uc009uud.1	108049	ENSMUSG00000040855	Reps2	RALBP1 associated Eps domain containing protein 2	Intron	2.83867	0.651343	29.8423	4.69e-08	2.6e-05
chr10	84141223	84141706	484	*	0	0.373269	0.15356	0.138987	0.174493	1.93994	0.39608	1.60045	1.2622	1.56862	Intron (uc007gku.1/70428, intron 16 of 27)	10	84085182	84189923	104742	1	70428	uc007gku.1	56041	ENSMUSG00000034453	Polr3b	polymerase (RNA) III (DNA directed) polypeptide B	Intron	3.66431	0.0107006	29.8283	4.72e-08	2.6e-05
chr10	64104328	64104737	410	*	0.513244	0.305945	0.210683	0.382274	0.366564	1.4999	1.22817	1.05638	1.87343	3.15551	Intron (uc007fkh.2/216033, intron 12 of 17)	10	63550244	63553003	2760	2	216028	uc007fkl.1	-551325	ENSMUSG00000042846	Lrrtm3	leucine rich repeat transmembrane neuronal 3	Intron	3.42217	0.774115	29.8067	4.77e-08	2.6e-05
chrX	163793948	163794691	744	*	1.8675	1.87088	1.75745	1.8395	1.75639	3.47895	2.72415	3.23014	3.33023	3.47912	Intron (uc009uxd.1/110639, intron 4 of 6)	20	163742863	163768469	25607	2	170743	uc009uxc.1	-25479	ENSMUSG00000044583	Tlr7	toll-like receptor 7	Intron	1.77954	2.50704	29.7972	4.8e-08	2.6e-05
chr2	145713759	145714894	1136	*	3.95668	3.94025	3.83544	3.66456	3.7655	2.15941	2.38558	2.92699	2.50132	2.67709	Distal Intergenic	2	145728977	145742161	13185	1	67877	uc008mrx.2	-14083	ENSMUSG00000002728	Naa20	N(alpha)-acetyltransferase 20, NatB catalytic subunit	Distal	-1.45259	3.1952	29.792	4.81e-08	2.6e-05
chr12	92576142	92576608	467	*	0	0.305945	0.344314	0.265753	0.254415	1.41717	1.20364	0.868413	1.37763	2.00644	Intron (uc007okl.2/75216, intron 8 of 25)	12	92236932	92622849	385918	2	75216	uc007okl.2	46241	ENSMUSG00000061533	Cep128	centrosomal protein 128	Intron	3.07971	0.0342249	29.7601	4.89e-08	2.63e-05
chr1	167610090	167610831	742	*	2.90579	2.5755	2.08985	2.5985	2.72087	4.40634	3.23444	4.18679	4.06905	3.90172	Intron (uc007djj.1/226594, intron 1 of 6)	1	167579076	167638225	59150	2	226594	uc007djj.1	27394	ENSMUSG00000040723	Rcsd1	RCSD domain containing 1	Intron	1.58371	3.34678	29.7373	4.95e-08	2.63e-05
chr1	156053881	156054133	253	*	0.227621	0.499168	0.369616	0.265753	0.470619	1.68099	0.807625	2.18798	2.0693	1.61243	Distal Intergenic	1	155697747	155747338	49592	2	240817	uc007dan.1	-306543	ENSMUSG00000045968	Teddm2	transmembrane epididymal family member 2	Distal	2.94224	0.48226	29.7358	4.95e-08	2.63e-05
chr13	106033366	106034046	681	*	1.07783	1.30826	0.369616	0.772242	0.876325	2.49406	2.09685	2.24708	3.05764	3.07169	Intron (uc007rtr.1/71816, intron 5 of 7)	13	105937574	106083094	145521	2	71816	uc007rtt.1	49048	ENSMUSG00000021720	Rnf180	ring finger protein 180	Intron	2.61072	1.65953	29.6479	5.18e-08	2.72e-05
chr7	35533510	35534131	622	*	0.513244	1.16362	0.55749	0.382274	0.824897	2.83088	1.32231	2.32229	2.32079	3.07169	Promoter (<=1kb)	7	35459786	35533296	73511	2	68947	uc009gji.1	-214	ENSMUSG00000060402	Chst8	carbohydrate sulfotransferase 8	Promoter	2.83424	1.43975	29.6401	5.2e-08	2.72e-05
chr13	19392215	19393100	886	*	1.34376	1.8474	1.2174	1.36039	1.71461	4.13069	1.75252	2.96269	3.86657	3.81063	Distal Intergenic	13	19449545	19487621	38077	2	76205	uc007ppa.1	94521	ENSMUSG00000003062	Stard3nl	STARD3 N-terminal like	Distal	2.48803	2.64372	29.6346	5.22e-08	2.72e-05
chr6	137743669	137744449	781	*	2.3266	2.54663	1.10136	1.7338	2.04187	4.15131	2.74979	3.52098	4.30121	4.28342	Intron (uc009enh.1/232449, intron 5 of 8)	6	137703098	137786393	83296	1	232449	uc009enh.1	40571	ENSMUSG00000030225	Dera	deoxyribose-phosphate aldolase (putative)	Intron	2.19753	3.1111	29.621	5.25e-08	2.72e-05
chr17	18734072	18734832	761	*	1.01822	0.669543	0.442966	0.382274	0.567672	2.31373	0.990791	2.16773	2.77839	2.76705	Exon (uc009vbb.1/433070, exon 5 of 5)	17	18718691	18735121	16431	1	433070	uc009vbb.1	15381	ENSMUSG00000091679	Vmn2r96	vomeronasal 2, receptor 96	Exon	2.91015	1.24032	29.4962	5.6e-08	2.88e-05
chr2	120332722	120333117	396	*	0.227621	0	0.182404	0	0.436761	1.4999	0.902113	1.37172	1.61571	1.35314	3 UTR	2	120322551	120330655	8105	1	12335	uc012ccf.1	10171	ENSMUSG00000079110	Capn3	calpain 3	3	3.42452	-0.0907008	29.4909	5.62e-08	2.88e-05
chr9	15330222	15330908	687	*	1.01822	1.12508	0.642984	0.684182	1.19262	2.92968	1.41068	2.32229	3.46685	3.28974	Intron (uc009ogb.1/170748, intron 2 of 2)	9	15309939	15349703	39765	1	170748	uc009ogc.1	20283	ENSMUSG00000058173	Smco4	single-pass membrane protein with coiled-coil domains 4	Intron	2.74057	1.87023	29.4635	5.7e-08	2.9e-05
chr3	80872558	80872855	298	*	0.67641	0.161067	0.292337	0.138987	0.330141	1.38271	1.07433	1.84959	2.11438	1.35314	Intron (uc008poi.1/54635, intron 1 of 5)	3	80840338	81017953	177616	1	54635	uc008pok.1	32220	ENSMUSG00000028019	Pdgfc	platelet-derived growth factor, C polypeptide	Intron	3.02307	0.285118	29.3532	6.03e-08	3.05e-05
chr5	124529699	124530224	526	*	0.751558	0.869316	0.442966	0.382274	1.04313	3.01091	1.1533	2.16773	2.87324	2.90555	Promoter (<=1kb)	5	124523334	124529099	5766	2	56325	uc008zov.1	-600	ENSMUSG00000029408	Abcb9	ATP-binding cassette, sub-family B (MDR/TAP), member 9	Promoter	2.92373	1.52061	29.3362	6.08e-08	3.06e-05
chr2	127833377	127833811	435	*	0	0.499168	0.182404	0.382274	0.330141	1.70908	0.902113	1.63035	1.41414	1.69624	Intron (uc008mgg.2/74121, intron 11 of 17)	2	127951774	127955751	3978	1	12125	uc008mgh.1	-117963	ENSMUSG00000027381	Bcl2l11	BCL2-like 11 (apoptosis facilitator)	Intron	2.99254	0.151586	29.2668	6.31e-08	3.14e-05
chr5	3666640	3667104	465	*	1.48258	0.722139	0.489872	0.63805	1.4854	3.26383	1.81861	3.06477	3.22112	3.0873	3 UTR	5	3661759	3680325	18567	1	75010	uc008whm.1	4881	ENSMUSG00000014529	Tmbim7	transmembrane BAX inhibitor motif containing 7	3	2.73661	2.01163	29.2658	6.31e-08	3.14e-05
chr1	36081546	36082249	704	*	1.96545	1.00286	1.00777	1.00814	1.4854	3.27796	2.01464	3.33374	3.37722	3.32965	Distal Intergenic	1	36125245	36163291	38047	1	50785	uc007apn.2	-42996	ENSMUSG00000045216	Hs6st1	heparan sulfate 6-O-sulfotransferase 1	Distal	2.3659	2.25573	29.1898	6.56e-08	3.24e-05
chr17	37662388	37662926	539	*	1.83331	2.54663	3.39869	2.98687	2.53335	0.936676	0.990791	1.29911	0.950401	1.27351	Distal Intergenic	17	37666902	37667942	1041	1	545205	uc008cnc.2	-3976	ENSMUSG00000090675	Olfr111	olfactory receptor 111	Distal	-2.33679	1.82587	29.067	6.99e-08	3.43e-05
chr4	102662032	102662333	302	*	0.424175	0.161067	0.124128	0.203762	0.292775	1.3474	0.55963	1.56991	1.48451	2.10173	Exon (uc008tww.1/uc008tww.1, exon 1 of 4)	4	102664400	102678199	13800	1	67344	uc012dho.1	-2067	ENSMUSG00000028523	Dynlt5	dynein light chain Tctex-type 5	Exon	3.34158	0.109263	29.0066	7.21e-08	3.52e-05
chr7	56458082	56458878	797	*	1.19015	1.37548	0.489872	0.684182	1.04313	3.35997	1.47358	2.82724	3.08053	3.05591	Intron (uc009hbd.2/78286, intron 2 of 38)	7	56501559	56665768	164210	1	78286	uc009hbg.2	-42681	ENSMUSG00000052512	Nav2	neuron navigator 2	Intron	2.71342	1.91413	28.9567	7.4e-08	3.59e-05
chr7	147439732	147440447	716	*	1.01822	1.53098	0.743185	1.52152	1.02045	2.61033	2.7068	2.84009	2.8198	2.81471	Intron (uc009khl.1/244234, intron 3 of 4)	7	147433200	147485699	52500	1	244234	uc012fwj.1	6532	ENSMUSG00000054672	Scart2	scavenger receptor family member expressed on T cells 2	Intron	2.16735	1.85575	28.9482	7.43e-08	3.59e-05
chr13	19364380	19365065	686	*	0.329243	1.16362	0.642984	0.265753	0.687686	2.28602	1.32231	2.42823	2.53487	2.90555	Distal Intergenic	13	19449545	19487621	38077	2	76205	uc007ppa.1	122556	ENSMUSG00000003062	Stard3nl	STARD3 N-terminal like	Distal	2.8499	1.30616	28.9038	7.61e-08	3.65e-05
chr16	69937561	69938441	881	*	2.08649	2.5755	1.80459	2.09989	1.56592	3.77974	2.29561	3.9524	4.36787	4.25951	Distal Intergenic	16	69857119	69863989	6871	2	224318	uc012ahb.1	-73572	ENSMUSG00000063163	Speer2	spermatogenesis associated glutamate (E)-rich protein 2	Distal	2.11742	3.09777	28.8737	7.73e-08	3.69e-05
chr4	3136509	3137313	805	*	0.956029	0.869316	0.418928	0.490084	0.536041	2.03177	1.07433	2.54273	2.88629	2.59212	Distal Intergenic	4	3111532	3112452	921	2	100312471	uc008rwg.1	-24057	ENSMUSG00000115466	Vmn1r3	vomeronasal 1 receptor 3	Distal	2.82935	1.2677	28.8034	8.01e-08	3.8e-05
chr18	6188237	6189148	912	*	3.0908	2.56114	2.08221	2.6459	2.78283	4.35615	3.14065	4.09862	4.69165	4.11089	Distal Intergenic	18	6213444	6224073	10630	2	16573	uc008dzg.1	34925	ENSMUSG00000006740	Kif5b	kinesin family member 5B	Distal	1.66584	3.48678	28.7679	8.16e-08	3.85e-05
chr2	13117136	13117736	601	*	0.329243	0.772885	0.292337	0.382274	0.366564	1.8033	0.932282	1.89957	2.2818	1.92192	Intron (uc008ijw.1/20163, intron 7 of 8)	2	12998636	13192905	194270	2	20163	uc008ijw.1	75169	ENSMUSG00000026727	Rsu1	Ras suppressor protein 1	Intron	2.85179	0.614491	28.7548	8.21e-08	3.86e-05
chr17	46012314	46012694	381	*	0.424175	0.437592	0.369616	0.382274	0.330141	2.05385	0.8713	1.56991	1.48451	1.85055	Distal Intergenic	17	46153943	46162112	8170	2	22339	uc012aui.1	149418	ENSMUSG00000023951	Vegfa	vascular endothelial growth factor A	Distal	2.74689	0.355139	28.6921	8.48e-08	3.96e-05
chr1	43460157	43460618	462	*	0.118295	0.437592	0.318559	0.265753	0.470619	2.07559	0.741011	1.68837	1.2622	2.40551	Distal Intergenic	1	43502596	43519067	16472	1	17974	uc007avn.1	-41978	ENSMUSG00000066877	Nck2	non-catalytic region of tyrosine kinase adaptor protein 2	Distal	3.13685	0.486678	28.5724	9.03e-08	4.19e-05
chr7	91489439	91490110	672	*	0.67641	1.00286	0.55749	0.814335	1.19262	2.72482	1.43195	2.37623	2.80613	3.01569	Intron (uc009ief.1/11864, intron 7 of 20)	7	91394789	91519412	124624	2	11864	uc009ief.1	29302	ENSMUSG00000015709	Arnt2	aryl hydrocarbon receptor nuclear translocator 2	Intron	2.5639	1.56261	28.5438	9.16e-08	4.22e-05
chr8	119859101	119859717	617	*	1.07783	1.30826	0.924852	1.30241	1.25224	3.21569	2.06997	2.47842	3.02259	2.67709	Intron (uc009noz.2/74440, intron 1 of 10)	8	119873070	119985405	112336	1	74440	uc009npa.2	-13353	ENSMUSG00000034390	Cmip	c-Maf inducing protein	Intron	2.17525	1.83934	28.5381	9.19e-08	4.22e-05
chr7	73561440	73562031	592	*	0.227621	0.669543	0.489872	0.541111	0.503701	2.41952	0.597777	2.52692	2.1364	2.3288	Intron (uc009hhi.2/56847, intron 3 of 12)	7	73553691	73570587	16897	2	56847	uc009hhj.1	8556	ENSMUSG00000015134	Aldh1a3	aldehyde dehydrogenase family 1, subfamily A3	Intron	3.02344	0.992895	28.5074	9.33e-08	4.25e-05
chr17	19362782	19363327	546	*	0	0.669543	0.369616	0.541111	0.402089	1.73663	1.25228	2.01741	1.92495	1.54621	Distal Intergenic	17	19499099	19531554	32456	1	665376	uc012ali.1	-135772	ENSMUSG00000090304	Vmn2r99	vomeronasal 2, receptor 99	Distal	2.73049	0.479124	28.5019	9.36e-08	4.25e-05
chr12	31843583	31844499	917	*	1.01822	1.08548	0.182404	0.772242	0.687686	3.35554	1.61048	2.34049	2.32079	3.26936	Distal Intergenic	12	31758833	31764805	5973	1	104943	uc007nhb.1	84750	ENSMUSG00000036136	Fam110c	family with sequence similarity 110, member C	Distal	3.00321	1.70133	28.4698	9.52e-08	4.3e-05
chr3	82700409	82700986	578	*	0.329243	0.669543	0.124128	0.541111	0.254415	2.34986	0.8713	1.94786	1.70683	2.16194	3 UTR	3	82696504	82707896	11393	2	79235	uc012cqv.1	6910	ENSMUSG00000028003	Lrat	lecithin-retinol acyltransferase (phosphatidylcholine-retinol-O-acyltransferase)	3	3.14291	0.675938	28.4348	9.69e-08	4.35e-05
chr10	95863296	95863927	632	*	0	0.772885	0.210683	0.63805	0.536041	2.33191	1.20364	2.08376	1.97469	2.16194	Distal Intergenic	10	96079635	96085445	5811	1	12226	uc007gww.2	-215708	ENSMUSG00000036478	Btg1	BTG anti-proliferation factor 1	Distal	2.97272	0.825575	28.4272	9.73e-08	4.35e-05
chr17	64521676	64522275	600	*	0.822984	1.20116	0.394483	1.24201	1.15147	2.67584	1.64732	3.02029	3.34921	3.00751	Distal Intergenic	17	64630355	64681223	50869	2	224938	uc008dfu.1	158948	ENSMUSG00000024083	Pja2	praja ring finger ubiquitin ligase 2	Distal	2.63711	1.87044	28.4194	9.77e-08	4.35e-05
chr3	100299342	100299978	637	*	1.01822	0.821906	0.55749	0.933713	0.824897	2.17963	1.49395	2.44515	3.34921	2.44238	Distal Intergenic	3	100275459	100293115	17657	2	74645	uc008qqu.2	-6227	ENSMUSG00000044468	Tent5c	terminal nucleotidyltransferase 5C	Distal	2.58214	1.48713	28.3961	9.89e-08	4.37e-05
chr8	37748506	37748706	201	*	1.79829	1.30826	0.703936	1.04396	1.04313	0.211144	0.0558772	0	0.0930202	0.297049	Intron (uc009llr.2/50768, intron 1 of 13)	8	37630793	37796108	165316	2	50768	uc009llr.2	47402	ENSMUSG00000031523	Dlc1	deleted in liver cancer 1	Intron	-3.58226	-0.356173	28.3603	1.01e-07	4.43e-05
chr6	22590116	22590931	816	*	0.597133	1.64434	1.44869	1.59581	1.02045	2.89953	3.10136	2.22764	3.34921	3.35566	Distal Intergenic	6	22825502	22954677	129176	1	19283	uc009bba.1	-234571	ENSMUSG00000068748	Ptprz1	protein tyrosine phosphatase, receptor type Z, polypeptide 1	Distal	2.26709	2.15279	28.3036	1.04e-07	4.54e-05
chr2	178830441	178831068	628	*	1.13509	0.722139	0.265629	0.895007	0.824897	2.61776	1.22817	3.39599	2.66176	2.78631	Distal Intergenic	2	179177183	179582409	405227	1	12561	uc008ohu.2	-346115	ENSMUSG00000000305	Cdh4	cadherin 4	Distal	2.92078	1.66064	28.2705	1.05e-07	4.6e-05
chr13	31521269	31521787	519	*	0.67641	0.305945	0.124128	0.541111	0.292775	1.41717	1.1533	1.77123	2.02277	2.07066	Distal Intergenic	13	31650039	31652843	2805	1	15220	uc007pzj.2	-128252	ENSMUSG00000038415	Foxq1	forkhead box Q1	Distal	2.94441	0.475258	28.253	1.06e-07	4.61e-05
chr9	29696270	29696677	408	*	1.43777	1.37548	2.19267	1.93798	1.50187	0.462841	0.352122	0.65224	0	0.449752	Intron (uc009oqu.1/235106, intron 1 of 7)	9	28803549	29770714	967166	2	235106	uc009oqu.1	74037	ENSMUSG00000059974	Ntm	neurotrimin	Intron	-2.83012	0.49886	28.2077	1.09e-07	4.7e-05
chr11	113051168	113051630	463	*	0.424175	0.558224	0.369616	0.772242	0.716192	2.38511	0.932282	1.79783	2.66176	2.53635	Intron (uc007mei.2/72386, intron 1 of 2)	11	112905220	113063152	157933	2	72386	uc007mei.2	11522	ENSMUSG00000087259	2610035D17Rik	RIKEN cDNA 2610035D17 gene	Intron	2.83324	1.07122	28.1749	1.11e-07	4.76e-05
chr14	52532529	52533952	1424	*	3.98809	3.71223	3.36133	3.66456	3.81905	4.97785	4.35537	4.49787	4.64633	4.94333	Promoter (<=1kb)	14	52524946	52533163	8218	2	29811	uc007tnk.2	0	ENSMUSG00000004558	Ndrg2	N-myc downstream regulated gene 2	Promoter	1.0458	4.22716	28.1442	1.13e-07	4.81e-05
chr18	85043523	85043950	428	*	0.118295	0.0827801	0.683903	0.490084	0.567672	1.95175	1.12745	2.03987	1.95003	2.07066	Intron (uc008fuw.1/109672, intron 3 of 4)	18	85020806	85049255	28450	1	109672	uc008fuw.1	22717	ENSMUSG00000024646	Cyb5a	cytochrome b5 type A (microsomal)	Intron	2.87044	0.653344	27.9722	1.23e-07	5.23e-05
chr7	104038015	104039045	1031	*	1.19015	0.915218	0.512765	0.541111	0.771568	2.86873	1.01918	2.89039	2.39573	3.31647	Intron (uc009iio.1/23966, intron 29 of 32)	7	104100037	104213267	113231	1	244141	uc009iiw.2	-60992	ENSMUSG00000018995	Nars2	asparaginyl-tRNA synthetase 2 (mitochondrial)(putative)	Intron	2.87707	1.65715	27.956	1.24e-07	5.25e-05
chr11	46984233	46985103	871	*	1.07783	0.959704	0.781395	1.11304	1.17219	2.58023	2.23639	2.03987	2.39573	3.7134	Intron (uc007ioy.1/24052, intron 4 of 7)	11	46792285	47192804	400520	2	24052	uc007ioz.1	207701	ENSMUSG00000020354	Sgcd	sarcoglycan, delta (dystrophin-associated glycoprotein)	Intron	2.4442	1.77752	27.9406	1.25e-07	5.26e-05
chr15	91964473	91965435	963	*	1.6092	2.53197	1.10136	2.22999	2.42528	4.07781	3.14709	3.23987	4.23131	4.27322	Intron (uc007xih.1/12805, intron 2 of 2)	15	91958559	92172398	213840	1	12805	uc007xik.2	5914	ENSMUSG00000055022	Cntn1	contactin 1	Intron	2.09051	3.09103	27.9112	1.27e-07	5.32e-05
chr9	123665926	123666240	315	*	0.329243	0.499168	0.124128	0.138987	0.366564	1.84187	1.04702	0.965453	2.17946	1.4529	Intron (uc009sgl.2/12769, intron 1 of 2)	9	123676287	123681097	4811	1	12769	uc009sgo.1	-10047	ENSMUSG00000029530	Ccr9	chemokine (C-C motif) receptor 9	Intron	3.13278	0.242096	27.8862	1.29e-07	5.36e-05
chr14	121076361	121077040	680	*	0	0.558224	0.743185	0.382274	0.536041	2.05385	1.51403	1.94786	1.41414	2.40551	Distal Intergenic	14	120877683	120906414	28732	1	76108	uc007uzx.1	198678	ENSMUSG00000051615	Rap2a	RAS related protein 2a	Distal	2.74983	0.73776	27.8525	1.31e-07	5.4e-05
chr15	72153406	72154012	607	*	0.67641	0.373269	0.0633987	0.32519	0.292775	1.4999	0.990791	1.26139	2.8198	2.57007	Distal Intergenic	15	72342549	72376709	34161	2	223604	uc007wbk.1	222697	ENSMUSG00000036760	Kcnk9	potassium channel, subfamily K, member 9	Distal	3.52024	0.791584	27.8513	1.31e-07	5.4e-05
chr17	62676032	62676550	519	*	1.07783	1.4397	1.97913	1.93798	1.53425	0.395294	0.21159	0.592727	0.180404	0.543256	Distal Intergenic	17	63034952	63036348	1397	2	13640	uc008dfi.1	359798	ENSMUSG00000048915	Efna5	ephrin A5	Distal	-2.73896	0.386625	27.7966	1.35e-07	5.53e-05
chr3	79139853	79140680	828	*	1.68784	1.34226	0.535301	0.490084	1.19262	3.25433	2.08347	2.54273	3.4047	3.56523	Distal Intergenic	3	79149298	79268050	118753	1	100233207	uc012cqo.1	-8618	ENSMUSG00000091685	Gm17359	predicted gene, 17359	Distal	2.68513	2.1287	27.7792	1.36e-07	5.55e-05
chr7	125263424	125263790	367	*	0.67641	1.08548	0.579343	0.684182	0.876325	2.31373	1.22817	2.84009	2.92476	2.30229	3 UTR	7	125247890	125259661	11772	2	267019	uc009jjn.1	-3763	ENSMUSG00000008683	Rps15a	ribosomal protein S15A	3	2.58219	1.39859	27.7617	1.37e-07	5.58e-05
chr10	111182990	111184064	1075	*	1.90089	1.79925	0.762416	1.7338	1.43484	3.82215	2.11011	3.05378	3.84667	3.88842	Distal Intergenic	10	111409751	111413571	3821	1	52705	uc007hah.2	-225687	ENSMUSG00000063334	Krr1	KRR1, small subunit (SSU) processome component, homolog (yeast)	Distal	2.37746	2.62543	27.7178	1.4e-07	5.67e-05
chr9	86518399	86518767	369	*	0.956029	0.821906	0.535301	0.63805	0.658606	1.89174	1.61048	2.42823	1.92495	2.36766	Intron (uc009qxr.2/17436, intron 6 of 13)	9	86465660	86468506	2847	1	69519	uc012gxs.1	52739	ENSMUSG00000032417	Rwdd2a	RWD domain containing 2A	Intron	2.32392	1.0123	27.7104	1.41e-07	5.67e-05
chr2	170349433	170349811	379	*	0.227621	0.373269	0.265629	0.437186	0.503701	1.82912	0.55963	1.44086	2.39573	2.47834	Distal Intergenic	2	170336730	170344570	7841	1	109054	uc008oce.2	12703	ENSMUSG00000052033	Pfdn4	prefoldin 4	Distal	3.19024	0.660793	27.6753	1.43e-07	5.75e-05
chr14	58872110	58872912	803	*	2.05717	1.30826	0.836876	0.933713	1.25224	3.53102	1.73551	3.42187	3.47551	3.50259	Distal Intergenic	14	58693952	58731557	37606	1	14180	uc007udy.2	178158	ENSMUSG00000021974	Fgf9	fibroblast growth factor 9	Distal	2.51184	2.36552	27.6406	1.46e-07	5.83e-05
chr14	78438203	78438891	689	*	0.424175	0.915218	0.369616	0.437186	0.436761	1.93994	1.07433	1.9946	2.02277	2.36766	Distal Intergenic	14	78480831	78488814	7984	2	219170	uc007usg.1	49923	ENSMUSG00000045655	Fam216b	family with sequence similarity 216, member B	Distal	2.68267	0.78087	27.5661	1.52e-07	6.03e-05
chr10	31271396	31272092	697	*	1.19015	1.08548	0.579343	0.63805	0.771568	2.61776	1.5917	2.47842	2.46698	2.46646	Intron (uc007etu.2/268291, intron 1 of 5)	10	31221693	31329531	107839	2	268291	uc007etu.2	57439	ENSMUSG00000063760	Rnf217	ring finger protein 217	Intron	2.36061	1.36375	27.5209	1.55e-07	6.14e-05
chr5	42739701	42740547	847	*	0.329243	1.8474	0.579343	1.11304	1.13044	3.10376	2.5405	2.18798	3.53475	3.78214	Distal Intergenic	5	42213754	42235554	21801	2	665775	uc008xhg.1	-504147	ENSMUSG00000061755	Bod1l	biorientation of chromosomes in cell division 1-like	Distal	2.78178	2.19776	27.5035	1.57e-07	6.17e-05
chr12	21232221	21232601	381	*	0.822984	1.27344	0.466609	0.855235	1.02045	2.53386	1.51403	2.6043	3.31099	2.69757	Intron (uc007ndi.1/211914, intron 13 of 27)	12	21275667	21291972	16306	2	16413	uc007ndl.1	59371	ENSMUSG00000062352	Itgb1bp1	integrin beta 1 binding protein 1	Intron	2.57455	1.64456	27.4411	1.62e-07	6.34e-05
chr6	102144530	102145331	802	*	0.424175	0.959704	0.394483	0.895007	0.824897	2.56494	0.902113	2.20795	3.37722	3.13313	Intron (uc009dch.1/18488, intron 18 of 21)	6	102113300	102414661	301362	2	18488	uc009dch.1	269330	ENSMUSG00000030075	Cntn3	contactin 3	Intron	3.02787	1.61126	27.3665	1.68e-07	6.54e-05
chr5	5465246	5465771	526	*	0.227621	0.235324	0.292337	0.490084	0.716192	1.72292	1.17869	1.47422	1.73597	2.34187	Intron (uc008win.2/381716, intron 3 of 7)	5	5437827	5479143	41317	2	381716	uc008win.2	13372	ENSMUSG00000079666	Pttg1ip2	PTTG1IP family member 2	Intron	2.78463	0.510644	27.3574	1.69e-07	6.54e-05
chr10	42400454	42400898	445	*	2.14341	1.96117	2.04343	1.7117	2.50095	0.88836	0.902113	0.764372	0.414681	0.631066	Intron (uc007eyu.1/14628, intron 1 of 3)	10	42398723	42422261	23539	1	14628	uc007eyv.1	1731	ENSMUSG00000038280	Ostm1	osteopetrosis associated transmembrane protein 1	Intron	-2.27829	1.04127	27.3549	1.69e-07	6.54e-05
chr3	104574321	104574738	418	*	0.67641	0.235324	0.442966	0.203762	0.330141	1.4341	1.36717	1.29911	2.04622	1.4529	Intron (uc008quj.1/329731, intron 6 of 6)	3	104570324	104580465	10142	2	329731	uc008quj.1	5727	ENSMUSG00000055865	Tafa3	TAFA chemokine like family member 3	Intron	2.65661	0.253488	27.3413	1.71e-07	6.56e-05
chr1	160383578	160384301	724	*	0	0.869316	0.418928	0.63805	0.716192	2.18963	1.20364	2.24708	2.1364	2.60302	Intron (uc007ddr.2/11899, intron 1 of 14)	1	160435756	160435864	109	1	735253	uc011wuk.1	-51455	ENSMUSG00000070103	Mir488	microRNA 488	Intron	2.80661	1.02108	27.32	1.72e-07	6.59e-05
chr4	31767504	31768540	1037	*	2.02724	2.00429	0.743185	1.46978	1.51815	3.59263	2.36361	3.14982	3.77127	4.03647	Distal Intergenic	4	32051082	32069923	18842	1	26409	uc008seo.2	-282542	ENSMUSG00000028284	Map3k7	mitogen-activated protein kinase kinase kinase 7	Distal	2.32099	2.63992	27.3106	1.73e-07	6.59e-05
chr5	145696944	145697627	684	*	1.01822	0.772885	0.854906	0.814335	0.687686	2.6325	1.43195	2.20795	2.20052	2.60302	Intron (uc009alv.1/75788, intron 1 of 17)	5	145637364	145726699	89336	2	75788	uc009alv.1	29072	ENSMUSG00000038780	Smurf1	SMAD specific E3 ubiquitin protein ligase 1	Intron	2.30536	1.26114	27.3065	1.74e-07	6.59e-05
chr4	148843612	148844034	423	*	0.956029	0.499168	0.344314	0.490084	0.470619	1.89174	1.41068	1.65965	2.41388	1.85055	3 UTR	4	148823811	148829077	5267	2	63954	uc008vwh.1	-14535	ENSMUSG00000028996	Rbp7	retinol binding protein 7, cellular	3	2.54971	0.732693	27.2354	1.8e-07	6.73e-05
chr8	18863430	18864173	744	*	1.48258	1.23775	0.394483	0.590395	1.17219	3.06625	1.62902	3.14982	2.94985	3.37487	Intron (uc009kzv.1/52123, intron 2 of 7)	8	18846279	18884413	38135	1	52123	uc012gaf.1	17151	ENSMUSG00000031467	Agpat5	1-acylglycerol-3-phosphate O-acyltransferase 5 (lysophosphatidic acid acyltransferase, epsilon)	Intron	2.70908	1.97991	27.2323	1.8e-07	6.73e-05
chr14	52546531	52546849	319	*	0.227621	0.235324	0.466609	0.265753	0.436761	1.5317	1.17869	1.53871	1.17977	1.52344	Distal Intergenic	14	52541835	52542448	614	2	497071	uc007tnn.2	-4083	ENSMUSG00000068392	Rnase13	ribonuclease, RNase A family, 13 (non-active)	Distal	2.55584	0.054001	27.2258	1.81e-07	6.73e-05
chr2	124545477	124546353	877	*	3.86659	4.05233	3.27358	3.55711	3.66307	5.31364	4.09363	4.45673	5.06039	5.30048	Distal Intergenic	2	124436032	124493506	57475	1	214968	uc008mbt.2	109445	ENSMUSG00000027200	Sema6d	sema domain, transmembrane domain (TM), and cytoplasmic domain, (semaphorin) 6D	Distal	1.28721	4.37655	27.222	1.81e-07	6.73e-05
chr11	109121124	109121511	388	*	0.67641	0.558224	0.512765	0.0711666	0.598625	2.11811	1.276	2.01741	1.76453	1.9044	Exon (uc007mbx.1/19739, exon 9 of 19)	11	109086669	109159495	72827	2	19739	uc007mbx.1	37984	ENSMUSG00000020599	Rgs9	regulator of G-protein signaling 9	Exon	2.64947	0.665329	27.2211	1.81e-07	6.73e-05
chr11	33171294	33171795	502	*	0.751558	0.772885	0.265629	0.437186	0.402089	1.90394	1.53385	2.01741	1.73597	1.65494	Intron (uc007ikh.2/66011, intron 22 of 27)	11	33196394	33218491	22098	2	66011	uc007iki.1	46696	ENSMUSG00000040594	Ranbp17	RAN binding protein 17	Intron	2.50011	0.606643	27.1998	1.83e-07	6.78e-05
chr18	40025823	40027055	1233	*	2.44452	2.69873	1.59531	1.8797	2.29905	4.12027	2.61679	3.87332	4.17391	4.13362	Distal Intergenic	18	39933151	39935736	2586	1	18459	uc008etc.1	92672	ENSMUSG00000051732	Pabpc2	poly(A) binding protein, cytoplasmic 2	Distal	1.89902	3.13957	27.0586	1.97e-07	7.26e-05
chr15	62009183	62009894	712	*	1.39153	0.772885	0.703936	1.30241	1.45189	3.01654	2.00047	2.81427	2.73575	3.1629	Intron (uc007vyj.1/19296, intron 5 of 8)	15	62049096	62051006	1911	2	67552	uc007vyp.1	41112	NA	Macroh2a3	macroH2A.3 histone	Intron	2.27958	1.87781	27.0073	2.03e-07	7.42e-05
chr1	179522258	179523057	800	*	0.424175	1.34226	0.15356	0.772242	1.04313	3.13516	1.43195	3.03154	3.21078	2.91433	Distal Intergenic	1	179659945	179683436	23492	1	69428	uc007dur.1	-136888	ENSMUSG00000015962	1700016C15Rik	RIKEN cDNA 1700016C15 gene	Distal	3.06423	1.84807	26.9716	2.06e-07	7.53e-05
chr4	150298295	150298862	568	*	1.64905	1.20116	0.743185	1.00814	1.5815	3.191	1.97171	3.50493	2.89923	3.02383	Intron (uc008vya.1/21942, intron 1 of 7)	4	150302108	150320211	18104	1	21942	uc008vyc.1	-3246	ENSMUSG00000028965	Tnfrsf9	tumor necrosis factor receptor superfamily, member 9	Intron	2.31308	2.10068	26.9445	2.09e-07	7.58e-05
chr13	20594468	20594900	433	*	0.67641	0.669543	0.344314	0.203762	0.503701	1.60828	1.22817	1.82394	2.50132	1.73639	Intron (uc007ppn.1/140580, intron 16 of 21)	13	20564962	20698394	133433	1	140580	uc007ppr.1	29506	ENSMUSG00000041112	Elmo1	engulfment and cell motility 1	Intron	2.7014	0.646157	26.9422	2.1e-07	7.58e-05
chr10	63034313	63034746	434	*	0.67641	0.373269	0.265629	0.437186	0.436761	1.27408	1.25228	2.93899	1.67709	1.65494	Intron (uc007fkh.2/216033, intron 4 of 17)	10	62920259	64466415	1546157	1	216033	uc007fki.2	114054	ENSMUSG00000060843	Ctnna3	catenin (cadherin associated protein), alpha 3	Intron	2.96996	0.701105	26.9267	2.11e-07	7.61e-05
chr2	52103838	52104305	468	*	0.89104	0.235324	0.0633987	0.138987	0.536041	2.21923	0.990791	1.94786	2.59971	2.16194	Intron (uc008jqv.1/17996, intron 65 of 156)	2	52077302	52111813	34512	2	17996	uc008jqw.1	7508	ENSMUSG00000026950	Neb	nebulin	Intron	3.38981	0.879721	26.9173	2.12e-07	7.61e-05
chr3	149148175	149148797	623	*	0.956029	0.373269	0.512765	0.490084	0.402089	1.8033	1.07433	1.84959	2.30142	2.57007	Distal Intergenic	3	148551905	148652444	100540	2	99633	uc008rsc.1	-495731	ENSMUSG00000028184	Adgrl2	adhesion G protein-coupled receptor L2	Distal	2.70144	0.864871	26.9033	2.14e-07	7.62e-05
chr17	67866626	67867070	445	*	0.424175	0.499168	0.442966	0.0711666	0.254415	2.15941	0.8713	1.18284	1.95003	1.7946	Distal Intergenic	17	67980305	67982063	1759	2	240131	uc008dkf.1	114993	ENSMUSG00000073375	Lrrc30	leucine rich repeat containing 30	Distal	2.99503	0.393824	26.9004	2.14e-07	7.62e-05
chr5	129363320	129363791	472	*	0.751558	0.499168	0.124128	0.63805	0.503701	2.21923	0.839814	2.14719	2.56766	2.30229	Intron (uc008zsl.1/231760, intron 1 of 21)	5	129263669	129325933	62265	2	231760	uc008zsk.2	-37387	ENSMUSG00000029420	Rimbp2	RIMS binding protein 2	Intron	3.00504	0.973335	26.8608	2.19e-07	7.74e-05
chr1	176088700	176089837	1138	*	2.74958	2.72474	2.17842	2.51163	2.34541	3.81893	2.99103	3.72877	4.47976	4.35286	Promoter (<=1kb)	1	176088853	176089898	1046	1	258302	uc007dsv.2	0	ENSMUSG00000055033	Olfr420	olfactory receptor 420	Promoter	1.63408	3.28495	26.8413	2.21e-07	7.79e-05
chr5	77961325	77962088	764	*	0.67641	1.27344	0.663589	0.971406	0.824897	2.58023	1.73551	2.18798	2.2818	2.99928	Distal Intergenic	5	77940220	77940773	554	2	231332	uc008xwh.1	-20552	NA	Pea15b-ps	proliferation and apoptosis adaptor protein 15B, pseudogene	Distal	2.33183	1.42951	26.7874	2.27e-07	7.94e-05
chr17	81188969	81189458	490	*	0.329243	0.437592	0.663589	0.684182	0.536041	2.15941	1.276	1.89957	1.99893	1.56862	Distal Intergenic	17	80979852	81127433	147582	2	225028	uc008drk.1	-61536	ENSMUSG00000024242	Map4k3	mitogen-activated protein kinase kinase kinase kinase 3	Distal	2.42119	0.650773	26.7803	2.28e-07	7.94e-05
chr2	66472557	66473343	787	*	1.90089	1.50119	0.683903	1.04396	1.67159	2.90561	2.52078	2.72007	3.72115	4.0284	Promoter (<=1kb)	2	66318138	66473009	154872	2	20274	uc008jxd.1	0	ENSMUSG00000075316	Scn9a	sodium channel, voltage-gated, type IX, alpha	Promoter	2.41523	2.41986	26.7788	2.28e-07	7.94e-05
chr5	72822917	72823444	528	*	0.597133	0.235324	0.292337	0.32519	0.402089	1.46737	0.63494	1.74413	1.95003	2.38039	Intron (uc008xrj.2/53419, intron 4 of 21)	5	72691264	72895447	204184	2	53419	uc008xrj.2	72003	ENSMUSG00000005220	Corin	corin, serine peptidase	Intron	3.00066	0.483706	26.7707	2.29e-07	7.94e-05
chr4	55456227	55456905	679	*	0.751558	0.235324	0.238417	0.684182	0.658606	1.86702	1.32231	1.84959	2.37736	1.95632	Distal Intergenic	4	55391106	55396586	5481	1	19359	uc012dek.1	65121	ENSMUSG00000028426	Rad23b	RAD23 homolog B, nucleotide excision repair protein	Distal	2.66068	0.749184	26.7624	2.3e-07	7.95e-05
chr6	70723658	70724294	637	*	1.07783	1.37548	0.466609	1.41612	1.1091	3.22544	1.91241	2.63412	2.89923	3.24868	Exon (uc009cfy.1/19895, exon 6 of 9)	6	70715714	70742169	26456	2	19895	uc009cfy.1	17875	ENSMUSG00000053604	Rpia	ribose 5-phosphate isomerase A	Exon	2.42018	1.92831	26.7522	2.31e-07	7.96e-05
chr13	9138408	9139404	997	*	2.7678	2.69873	3.12549	3.33655	2.72087	4.58369	3.90114	3.89196	3.76421	4.62294	Intron (uc007pkr.1/217980, intron 5 of 17)	13	9093151	9172336	79186	1	217980	uc011ywb.1	45257	ENSMUSG00000033499	Larp4b	La ribonucleoprotein domain family, member 4B	Intron	1.36542	3.60485	26.6952	2.38e-07	8.16e-05
chr18	50181902	50182554	653	*	1.96545	1.82352	0.854906	1.00814	1.25224	3.48708	2.50078	3.38726	2.94985	3.11801	Intron (uc008ewq.2/106869, intron 1 of 2)	18	50212936	50252883	39948	1	106869	uc008ewv.2	-30382	ENSMUSG00000062210	Tnfaip8	tumor necrosis factor, alpha-induced protein 8	Intron	2.19698	2.26881	26.6816	2.4e-07	8.19e-05
chr6	81513192	81513688	497	*	2.74958	2.44076	1.70871	2.11681	1.91235	0.786584	0.438738	1.18284	0.677536	0.631066	Distal Intergenic	6	81846593	81846670	78	2	723871	uc012enr.1	332982	ENSMUSG00000106253	Mir468	microRNA 468	Distal	-2.40319	1.17911	26.5651	2.55e-07	8.66e-05
chr8	119330076	119330753	678	*	0.89104	1.08548	0.292337	0.382274	0.470619	2.37638	1.276	2.85283	2.02277	2.45447	Distal Intergenic	8	119098300	119256891	158592	2	75796	uc009noi.1	-73185	ENSMUSG00000031758	Cdyl2	chromodomain protein, Y chromosome-like 2	Distal	2.80081	1.20337	26.5386	2.58e-07	8.74e-05
chr6	43241956	43242755	800	*	1.64905	1.91673	0.958593	1.68925	1.43484	3.48302	1.76933	3.10792	4.06331	3.96645	Distal Intergenic	6	43229442	43237194	7753	1	54324	uc009bsn.1	12514	ENSMUSG00000033542	Arhgef5	Rho guanine nucleotide exchange factor (GEF) 5	Distal	2.37962	2.61115	26.5071	2.63e-07	8.83e-05
chr16	10852263	10852659	397	*	0.751558	0.772885	0.344314	0.490084	0.536041	2.19956	1.25228	1.63035	2.1364	2.07066	Intron (uc007yel.2/223970, intron 1 of 5)	16	10835152	10893059	57908	1	223970	uc007yel.2	17111	ENSMUSG00000037991	Rmi2	RecQ mediated genome instability 2	Intron	2.48831	0.766466	26.505	2.63e-07	8.83e-05
chr2	180476026	180476478	453	*	0.822984	0.722139	0.442966	0.772242	0.85084	2.58781	0.932282	2.42823	2.87324	2.28886	3 UTR	2	180471123	180476983	5861	1	228993	uc012cme.1	4903	ENSMUSG00000023393	Slc17a9	solute carrier family 17, member 9	3	2.64727	1.29634	26.4221	2.74e-07	9.18e-05
chr11	105917946	105919157	1212	*	2.02724	1.8474	0.818618	1.68925	2.34541	4.44652	2.14917	4.17162	3.67676	3.75797	3 UTR	11	105927421	105934926	7506	1	70207	uc007lyb.1	-8264	ENSMUSG00000001983	Taco1	translational activator of mitochondrially encoded cytochrome c oxidase I	3	2.36842	2.98492	26.3451	2.86e-07	9.51e-05
chr7	19445499	19446090	592	*	0.513244	0.499168	0.210683	0.437186	0.567672	1.76367	1.04702	1.14191	2.44949	2.4302	Intron (uc012fat.1/243864, intron 7 of 7)	7	19425315	19448462	23148	1	243864	uc012fat.1	20184	ENSMUSG00000040987	Mill2	MHC I like leukocyte 2	Intron	2.89517	0.690588	26.3201	2.89e-07	9.6e-05
chr17	88564055	88564725	671	*	0.424175	0.235324	0.512765	0.437186	0.997403	2.37638	0.961833	2.30385	2.1364	2.36766	Distal Intergenic	17	88524852	88530456	5605	1	225058	uc012ayn.1	39203	ENSMUSG00000058869	Gm4832	predicted gene 4832	Distal	2.79036	0.984726	26.3	2.92e-07	9.66e-05
chr1	77277042	77277887	846	*	2.25092	2.34339	3.62829	3.24718	2.58836	0.759978	1.73551	1.26139	0.847362	0.673045	Distal Intergenic	1	77363760	77511663	147904	2	13838	uc007bpz.1	233776	ENSMUSG00000026235	Epha4	Eph receptor A4	Distal	-2.48995	1.9855	26.2636	2.98e-07	9.81e-05
chr14	75396242	75397174	933	*	1.19015	1.4397	1.32479	1.54671	1.75639	2.58023	3.10798	3.45567	2.99875	2.49013	Distal Intergenic	14	75415834	75452339	36506	1	271221	uc007uqk.1	-18660	ENSMUSG00000034959	Rubcnl	RUN and cysteine rich domain containing beclin 1 interacting protein like	Distal	1.94126	2.13061	26.253	2.99e-07	9.82e-05
chr7	36815128	36815979	852	*	0.227621	0.821906	0.238417	0.382274	0.628927	2.04285	1.34491	1.71652	1.44976	2.66674	Distal Intergenic	7	36557369	36588008	30640	2	668501	uc009gkh.2	-227120	ENSMUSG00000044452	Zfp507	zinc finger protein 507	Distal	2.8235	0.758048	26.2387	3.02e-07	9.86e-05
chr12	70081148	70082322	1175	*	2.85558	2.48709	1.55176	2.22999	2.28008	3.96003	2.68924	3.93453	4.68793	4.19973	Distal Intergenic	12	70258709	70260173	1465	2	20090	uc007nrp.2	177851	ENSMUSG00000034892	Rps29	ribosomal protein S29	Distal	1.92339	3.28507	26.2206	3.05e-07	9.91e-05
chr13	41611790	41612091	302	*	0.227621	0.0827801	0.0320476	0	0.0456415	1.29276	0.438738	1.29911	0.552087	0.866364	Distal Intergenic	13	41405285	41582689	177405	2	18003	uc007qfe.2	-29101	ENSMUSG00000021365	Nedd9	neural precursor cell expressed, developmentally down-regulated gene 9	Distal	4.19962	-0.815619	26.2073	3.07e-07	9.94e-05
chr10	76485533	76485924	392	*	0.227621	0	0.0320476	0.684182	0.598625	2.15941	1.20364	2.46188	2.0693	1.9044	Distal Intergenic	10	76495484	76513177	17694	1	20509	uc007fvc.2	-9560	ENSMUSG00000001436	Slc19a1	solute carrier family 19 (folate transporter), member 1	Distal	3.49277	0.792874	26.1925	3.09e-07	9.98e-05
chr6	139980773	139981259	487	*	0.67641	0.437592	0.344314	0.138987	0.470619	1.86702	1.01918	1.26139	1.79253	2.40551	Intron (uc012evc.1/114875, intron 1 of 11)	6	139938243	139988297	50055	2	114875	uc012evc.1	7038	ENSMUSG00000030230	Plcz1	phospholipase C, zeta 1	Intron	2.82667	0.52596	26.1489	3.16e-07	0.000101725
chr13	102018969	102019522	554	*	0.329243	0.305945	0.318559	0.490084	0.567672	2.21923	0.932282	1.37172	1.41414	2.11702	Distal Intergenic	13	101572603	101603382	30780	2	69048	uc011zec.1	-415587	ENSMUSG00000021629	Slc30a5	solute carrier family 30 (zinc transporter), member 5	Distal	2.74552	0.457968	26.115	3.22e-07	0.000103135
chr6	143805694	143806153	460	*	0.118295	0.669543	0.318559	0.437186	0.470619	2.08633	0.839814	1.33587	2.32079	1.93922	Intron (uc009eqj.1/20678, intron 4 of 7)	6	143781349	143895626	114278	2	20678	uc009eqj.1	89473	ENSMUSG00000041540	Sox5	SRY (sex determining region Y)-box 5	Intron	2.85848	0.573984	26.03	3.36e-07	0.000107051
chr17	94838809	94839404	596	*	0.227621	0.437592	0.369616	0.490084	0.536041	1.46737	0.807625	1.71652	2.2619	1.95632	Distal Intergenic	17	95126420	95149232	22813	2	76781	uc008dwk.1	309828	ENSMUSG00000055660	Mettl4	methyltransferase like 4	Distal	2.71853	0.474742	26.0223	3.37e-07	0.000107051
chr5	118018993	118019889	897	*	1.76241	1.82352	0.703936	1.27253	1.40012	3.90037	1.76933	3.60621	3.20036	3.45526	Intron (uc008zfv.2/333050, intron 4 of 18)	5	117864009	118213329	349321	1	333050	uc008zfv.2	154984	ENSMUSG00000061578	Ksr2	kinase suppressor of ras 2	Intron	2.4267	2.46254	26.0213	3.38e-07	0.000107051
chr12	28575193	28575826	634	*	0.227621	0.614957	0.210683	0.32519	0.254415	1.98659	0.902113	0.764372	1.70683	2.93173	Distal Intergenic	12	28019133	28027583	8451	2	20666	uc007nfn.2	-547610	ENSMUSG00000063632	Sox11	SRY (sex determining region Y)-box 11	Distal	3.37279	0.646872	26.0018	3.41e-07	0.000107387
chr6	65332099	65332598	500	*	0.956029	1.40795	0.418928	0.728884	0.567672	2.52599	1.88182	2.14719	2.5182	2.91433	Promoter (<=1kb)	6	65331288	65408144	76857	1	243407	uc009cef.2	811	ENSMUSG00000029917	Qrfprl	pyroglutamylated RFamide peptide receptor like	Promoter	2.48623	1.43473	26.0009	3.41e-07	0.000107387
chr5	12765446	12766048	603	*	0.597133	1.20116	0.418928	0.933713	0.402089	1.84187	1.57267	3.4887	2.66176	2.28886	Distal Intergenic	5	13125414	13524707	399294	1	20346	uc008wma.1	-359366	ENSMUSG00000028883	Sema3a	sema domain, immunoglobulin domain (Ig), short basic domain, secreted, (semaphorin) 3A	Distal	2.84204	1.48563	25.9493	3.51e-07	0.000109889
chr14	22748086	22748849	764	*	0.597133	0.614957	0.265629	1.00814	0.997403	2.61776	0.961833	2.57384	2.99875	2.75733	Distal Intergenic	14	22803184	22808823	5640	2	218820	uc007slv.1	59974	ENSMUSG00000039081	Zfp503	zinc finger protein 503	Distal	2.86105	1.47573	25.9211	3.56e-07	0.000111097
chr16	84800100	84800639	540	*	0.751558	1.00286	0.55749	0.138987	0.824897	2.22896	1.55339	1.92392	2.33989	2.80531	Intron (uc007ztf.1/67374, intron 1 of 3)	16	84774368	84823129	48762	1	67374	uc007ztg.1	25732	ENSMUSG00000053062	Jam2	junction adhesion molecule 2	Intron	2.61142	1.15979	25.9092	3.58e-07	0.000111376
chr17	91167946	91168577	632	*	0.513244	0.669543	0.466609	0.490084	0.85084	1.99802	1.43195	1.4067	2.04622	2.88784	Intron (uc008dvz.2/18189, intron 4 of 21)	17	91200311	91202628	2318	2	18189	uc008dwg.1	34051	ENSMUSG00000024109	Nrxn1	neurexin I	Intron	2.58541	0.954248	25.8605	3.67e-07	0.000113469
chr3	64646687	64647235	549	*	1.52603	1.27344	0.466609	0.855235	1.06545	2.77218	1.81861	2.76119	2.93736	3.19926	Intron (uc008pkg.2/319210, intron 1 of 8)	3	64436785	64648665	211881	2	319210	uc008pkg.2	1430	ENSMUSG00000097538	Vmn2r-ps11	vomeronasal 2, receptor, pseudogene 11	Intron	2.41353	1.82081	25.8591	3.67e-07	0.000113469
chr7	105225123	105226271	1149	*	1.48258	1.27344	0.890303	1.07892	1.5815	3.16081	1.97171	3.10792	2.8198	2.8699	Promoter (1-2kb)	7	105212098	105223644	11547	2	17921	uc009ijz.1	-1479	ENSMUSG00000030761	Myo7a	myosin VIIA	Promoter	2.11267	1.95796	25.8028	3.78e-07	0.000116406
chr1	10443931	10444508	578	*	0.956029	0.722139	0.535301	1.00814	0.687686	2.27667	1.12745	3.25914	2.20052	2.61383	Intron (uc007ahq.1/329093, intron 6 of 10)	1	10127588	10222751	95164	2	211673	uc007ahn.1	-221180	ENSMUSG00000067851	Arfgef1	ADP-ribosylation factor guanine nucleotide-exchange factor 1(brefeldin A-inhibited)	Intron	2.62319	1.41672	25.795	3.8e-07	0.000116456
chr2	80270528	80271215	688	*	0.513244	0.437592	0.489872	0.32519	0.628927	2.00936	1.04702	1.47422	1.92495	1.81349	Intron (uc008khl.1/20378, intron 2 of 5)	2	80252127	80287553	35427	2	20378	uc008khl.1	16338	ENSMUSG00000027004	Frzb	frizzled-related protein	Intron	2.46317	0.488545	25.7617	3.86e-07	0.000118058
chr7	55002419	55003304	886	*	2.44452	2.18378	1.14598	1.38852	1.87491	3.88506	2.04257	3.82888	4.12519	4.17803	Distal Intergenic	7	54844320	54856742	12423	2	233222	uc009haj.2	-145677	ENSMUSG00000078698	Mrgpra3	MAS-related GPR, member A3	Distal	2.25491	2.96127	25.7492	3.89e-07	0.000118074
chr16	23050008	23050551	544	*	0.513244	1.00286	0.265629	0.541111	0.292775	2.06476	1.43195	3.13946	1.82001	1.61243	Distal Intergenic	16	23058373	23080079	21707	1	16644	uc007yta.1	-7822	ENSMUSG00000022875	Kng1	kininogen 1	Distal	2.93637	1.02087	25.7476	3.89e-07	0.000118074
chr5	12653234	12654071	838	*	0.822984	0.772885	0.344314	0.382274	0.436761	1.84187	0.839814	2.35847	2.20052	2.54768	Distal Intergenic	5	12383166	12588943	205778	1	108151	uc008wly.2	270068	ENSMUSG00000040254	Sema3d	sema domain, immunoglobulin domain (Ig), short basic domain, secreted, (semaphorin) 3D	Distal	2.7781	0.931554	25.7282	3.93e-07	0.00011884
chr12	33580095	33580362	268	*	0	0.0827801	0.0940829	0	0.436761	1.17686	1.07433	1.18284	1.48451	0.936978	Distal Intergenic	12	33638810	33664367	25558	1	19027	uc007nih.2	-58448	ENSMUSG00000020570	Sypl	synaptophysin-like protein	Distal	3.4461	-0.38469	25.7126	3.96e-07	0.000119154
chr5	120578520	120578929	410	*	0.751558	0.669543	0.265629	0.541111	0.330141	2.22896	0.839814	1.74413	2.22127	2.27529	Intron (uc008zha.1/74111, intron 11 of 23)	5	120566522	120648980	82459	1	74111	uc012ecm.1	11998	ENSMUSG00000029594	Rbm19	RNA binding motif protein 19	Intron	2.77575	0.792158	25.7094	3.97e-07	0.000119154
chr9	114418865	114419503	639	*	1.52603	1.64434	0.890303	1.07892	1.72867	3.43337	2.09685	2.80118	3.09185	3.56523	Distal Intergenic	9	114399434	114405662	6229	2	12773	uc009rxo.2	-13203	ENSMUSG00000047898	Ccr4	chemokine (C-C motif) receptor 4	Distal	2.18282	2.21935	25.699	3.99e-07	0.000119376
chr10	107872765	107873036	272	*	0.424175	0.614957	0.238417	0.590395	0.503701	1.4999	1.17869	1.71652	2.0693	1.81349	Distal Intergenic	10	107769744	107851447	81704	1	114774	uc011xnd.1	103021	ENSMUSG00000035873	Pawr	PRKC, apoptosis, WT1, regulator	Distal	2.5002	0.466927	25.6911	4.01e-07	0.000119445
chr6	91972461	91973055	595	*	0.424175	0.821906	0.318559	0.684182	0.658606	2.68294	1.12745	1.82394	1.70683	2.55892	Intron (uc009cym.1/232237, intron 2 of 20)	6	91937155	92025999	88845	1	232237	uc012epe.1	35306	ENSMUSG00000034037	Fgd5	FYVE, RhoGEF and PH domain containing 5	Intron	2.68689	0.984934	25.6776	4.03e-07	0.000119861
chr18	15470873	15471956	1084	*	2.22478	2.5022	1.69876	1.79814	2.38145	4.15642	2.75823	3.61372	3.45813	4.01214	Distal Intergenic	18	15547903	15558681	10779	2	11829	uc008edq.2	86725	ENSMUSG00000024411	Aqp4	aquaporin 4	Distal	1.77728	2.94714	25.6222	4.15e-07	0.000122924
chr1	84315199	84315543	345	*	1.90089	2.18378	1.91183	2.34932	2.08622	0.495464	1.1533	0.868413	0.485019	0.400625	Intron (uc007bsu.1/98496, intron 2 of 4)	1	84111907	84337685	225779	2	98496	uc007bsu.1	22142	ENSMUSG00000045658	Pid1	phosphotyrosine interaction domain containing 1	Intron	-2.35141	1.03002	25.613	4.17e-07	0.000123084
chr7	71041181	71042428	1248	*	4.58927	4.69939	4.05409	4.28593	4.37401	5.56583	4.74774	5.28466	5.40005	5.3579	Intron (uc009hfm.2/50794, intron 1 of 1)	7	71031237	71069756	38520	2	50794	uc009hfm.2	27328	ENSMUSG00000052040	Klf13	Kruppel-like factor 13	Intron	0.914415	4.8786	25.5692	4.27e-07	0.000125477
chr3	120835793	120836343	551	*	0.597133	1.12508	0.442966	1.27253	0.824897	2.36759	1.92746	2.42823	2.30142	2.72776	Distal Intergenic	3	120858320	120874613	16294	2	66568	uc008rdo.2	38270	ENSMUSG00000028133	Rwdd3	RWD domain containing 3	Distal	2.30847	1.37723	25.558	4.29e-07	0.00012577
chr1	10446737	10446998	262	*	0.424175	0.161067	0.182404	0.382274	0.215008	1.21654	0.990791	1.29911	1.04657	1.4529	Intron (uc007ahq.1/329093, intron 6 of 10)	1	10127588	10222751	95164	2	211673	uc007ahn.1	-223986	ENSMUSG00000067851	Arfgef1	ADP-ribosylation factor guanine nucleotide-exchange factor 1(brefeldin A-inhibited)	Intron	2.69837	-0.241288	25.493	4.44e-07	0.000129634
chr6	136551488	136551998	511	*	0.751558	0.722139	0.418928	0.772242	0.771568	2.00936	1.25228	2.49476	1.89942	2.36766	Exon (uc009elv.1/54343, exon 13 of 15)	6	136544107	136555900	11794	1	54343	uc009elx.1	7381	ENSMUSG00000030213	Atf7ip	activating transcription factor 7 interacting protein	Exon	2.38009	0.985858	25.367	4.74e-07	0.000137909
chr13	75981235	75982024	790	*	1.93353	2.00429	2.03555	2.16641	2.19149	3.83814	2.55995	3.07568	3.86657	3.9874	Intron (uc007rfx.2/93692, intron 1 of 2)	13	75977334	75987599	10266	1	93692	uc007rfx.2	3901	ENSMUSG00000021591	Glrx	glutaredoxin	Intron	1.75285	2.82653	25.3598	4.76e-07	0.000137947
chr4	15313571	15314631	1061	*	0.513244	0.722139	0.442966	1.07892	0.536041	2.19956	1.10114	2.16773	2.09202	3.5314	Distal Intergenic	4	15192967	15213900	20934	1	100201	uc008sbk.2	120604	ENSMUSG00000043252	Tmem64	transmembrane protein 64	Distal	2.87974	1.37393	25.3445	4.8e-07	0.000138573
chr15	94134569	94134956	388	*	0.227621	0.558224	0.394483	0.382274	0.366564	1.6951	0.706513	1.44086	1.89942	1.98993	Intron (uc007xje.2/223838, intron 28 of 38)	15	94100594	94234781	134188	2	223838	uc007xje.2	99825	ENSMUSG00000022449	Adamts20	a disintegrin-like and metallopeptidase (reprolysin type) with thrombospondin type 1 motif, 20	Intron	2.69039	0.340215	25.3224	4.85e-07	0.000139696
chr1	125830461	125831480	1020	*	3.293	3.47232	4.63546	4.56089	3.62223	1.777	2.73275	2.90269	1.73597	2.393	Intron (uc007cjx.2/269109, intron 1 of 25)	1	125228715	125942136	713422	2	269109	uc007cjx.2	110656	ENSMUSG00000036815	Dpp10	dipeptidylpeptidase 10	Intron	-1.863	3.30492	25.3089	4.88e-07	0.000140071
chr15	30950553	30951150	598	*	0	0	0.418928	0.684182	0.536041	2.42799	0.597777	2.08376	2.1364	2.67709	Intron (uc007vjz.1/18163, intron 22 of 22)	15	30934551	30959098	24548	1	18163	uc007vkb.1	16002	ENSMUSG00000022240	Ctnnd2	catenin (cadherin associated protein), delta 2	Intron	3.49275	0.941451	25.3042	4.9e-07	0.000140071
chr16	96037455	96038043	589	*	0.597133	0.669543	0.55749	0.855235	0.771568	2.4614	0.807625	2.26625	2.70661	2.35482	Distal Intergenic	16	95924014	95942656	18643	1	23872	uc008ace.2	113441	ENSMUSG00000022895	Ets2	E26 avian leukemia oncogene 2, 3 domain	Distal	2.58289	1.17545	25.2827	4.95e-07	0.000141166
chr7	127104144	127104983	840	*	1.48258	1.8474	0.663589	1.30241	1.06545	3.12997	1.88182	3.78967	3.10307	3.1104	3 UTR	7	127043625	127060264	16640	1	73919	uc009jmd.1	60519	ENSMUSG00000030922	Lyrm1	LYR motif containing 1	3	2.37307	2.22497	25.1969	5.18e-07	0.0001463
chr1	52695736	52696531	796	*	0.118295	0.915218	0.622081	0.895007	1.13044	2.46964	1.36717	2.35847	2.93736	2.65631	Promoter (1-2kb)	1	52698015	52708762	10748	1	227094	uc011wkq.1	-1484	ENSMUSG00000043015	Nemp2	nuclear envelope integral membrane protein 2	Promoter	2.59433	1.41037	25.1968	5.18e-07	0.0001463
chr11	108009509	108010447	939	*	2.08649	1.82352	0.60087	0.933713	1.55017	3.84764	2.26037	3.33374	3.63869	3.42487	Intron (uc011ygr.1/18750, intron 3 of 16)	11	107794701	108205202	410502	2	18750	uc011ygr.1	194755	ENSMUSG00000050965	Prkca	protein kinase C, alpha	Intron	2.40263	2.52097	25.1945	5.18e-07	0.0001463
chr16	95606181	95606599	419	*	0.751558	1.47078	2.05127	1.66645	1.56592	0.324429	0.259971	0.592727	0.414681	0.400625	Intron (uc008abz.1/13876, intron 3 of 9)	16	95581811	95680930	99120	2	13876	uc008abz.1	74331	ENSMUSG00000040732	Erg	ETS transcription factor	Intron	-2.63544	0.31137	25.169	5.25e-07	0.000147755
chr7	50235121	50236363	1243	*	4.37429	3.87206	3.04532	3.27759	3.08014	4.64677	4.73923	5.05313	5.01059	4.63095	Distal Intergenic	7	50274168	50303476	29309	1	668612	uc012fjb.1	-37805	ENSMUSG00000091528	Vmn2r-ps158	vomeronasal 2, receptor, pseudogene 158	Distal	1.28301	4.28151	25.1485	5.31e-07	0.000148598
chr3	40352587	40352918	332	*	1.19015	0.959704	0.466609	0.63805	0.402089	2.28602	1.47358	1.89957	2.61548	2.77671	Distal Intergenic	3	40430208	40458538	28331	1	380614	uc008pbg.1	-77290	ENSMUSG00000060798	Intu	inturned planar cell polarity protein	Distal	2.53661	1.23999	25.1453	5.32e-07	0.000148598
chr1	84314201	84315025	825	*	2.87251	2.90617	3.32945	3.25484	2.67078	0.759978	2.04257	1.44086	1.13672	1.40388	Intron (uc007bsu.1/98496, intron 2 of 4)	1	84111907	84337685	225779	2	98496	uc007bsu.1	22660	ENSMUSG00000045658	Pid1	phosphotyrosine interaction domain containing 1	Intron	-2.09202	2.17188	25.1327	5.35e-07	0.000148668
chr2	39322798	39323895	1098	*	1.34376	0.669543	1.03965	0.590395	0.567672	2.52599	1.83468	2.14719	2.0693	3.18483	Distal Intergenic	2	39052318	39081858	29541	2	67857	uc008joi.1	-240940	ENSMUSG00000026753	Ppp6c	protein phosphatase 6, catalytic subunit	Distal	2.42438	1.43808	25.1285	5.36e-07	0.000148668
chr9	117480267	117480882	616	*	1.01822	1.08548	0.394483	0.855235	0.901367	2.66154	1.29934	2.14719	2.98668	2.90555	Intron (uc009rza.2/207181, intron 1 of 14)	9	116481864	117539031	1057168	2	207181	uc009rza.2	58149	ENSMUSG00000039607	Rbms3	RNA binding motif, single stranded interacting protein	Intron	2.53713	1.51388	25.1255	5.37e-07	0.000148668
chr8	75907009	75907549	541	*	0.513244	1.04476	0.872713	0.590395	0.925982	1.65234	1.89719	2.46188	2.09202	2.65631	Distal Intergenic	8	75338498	75876455	537958	2	16795	uc012gga.1	-30554	ENSMUSG00000004383	Large1	LARGE xylosyl- and glucuronyltransferase 1	Distal	2.23091	1.16933	25.0964	5.45e-07	0.000150439
chr9	103340503	103341283	781	*	0.67641	0.437592	0.238417	0.971406	0.925982	2.55723	1.1533	2.37623	2.44949	2.4179	Intron (uc009rgt.1/uc009rgt.1, intron 5 of 5)	9	103327254	103351426	24173	2	107993	uc009rgu.1	10143	ENSMUSG00000032556	Bfsp2	beaded filament structural protein 2, phakinin	Intron	2.67446	1.19642	25.0724	5.52e-07	0.000151827
chr2	90344733	90345794	1062	*	3.69635	3.71872	3.70733	3.88303	3.77907	4.65582	4.54302	4.37077	4.60744	4.6442	Intron (uc008ksv.2/19271, intron 1 of 23)	2	90269913	90319331	49419	2	19271	uc008ksu.2	-25402	ENSMUSG00000025314	Ptprj	protein tyrosine phosphatase, receptor type, J	Intron	0.858062	4.14682	25.0528	5.58e-07	0.000152887
chr8	89321600	89322013	414	*	0.227621	0.373269	0.55749	0.855235	1.19262	2.5417	1.55339	1.71652	2.59971	2.76705	Distal Intergenic	8	89247837	89269905	22069	2	20437	uc009mqn.2	-51695	ENSMUSG00000036840	Siah1a	siah E3 ubiquitin protein ligase 1A	Distal	2.65363	1.25425	25.0266	5.65e-07	0.000154474
chr15	91977388	91977867	480	*	0.424175	0.373269	0.369616	0.32519	0.0898832	1.32942	0.774702	1.37172	1.79253	1.73639	Intron (uc007xii.1/12805, intron 1 of 8)	15	91991788	92172398	180611	1	12805	uc007xil.2	-13921	ENSMUSG00000055022	Cntn1	contactin 1	Intron	2.80576	0.0862319	25.0204	5.67e-07	0.000154474
chr10	71502948	71503310	363	*	0.227621	0.305945	0.210683	0	0.215008	0.619046	1.276	1.14191	2.70661	0.902103	Distal Intergenic	10	71442633	71443438	806	2	108950	uc007fox.1	-59510	NA	1700049L16Rik	hematological and neurological expressed 1-like pseudogene	Distal	3.66803	0.120092	25.0014	5.73e-07	0.00015551
chr2	86015368	86016083	716	*	2.57439	3.175	2.08985	2.6459	1.83647	3.76643	3.2762	4.16653	4.2415	4.32021	Distal Intergenic	2	86011028	86011972	945	2	259013	uc008klt.1	-3396	ENSMUSG00000075200	Olfr1044	olfactory receptor 1044	Distal	1.65098	3.32145	24.9937	5.75e-07	0.0001556
chrX	69339400	69339963	564	*	0.513244	0.161067	0.0940829	0.265753	0.503701	1.56282	0.55963	1.68837	1.95003	2.08628	Distal Intergenic	20	69237214	69255557	18344	1	12789	uc009tkk.1	102186	ENSMUSG00000005864	Cnga2	cyclic nucleotide gated channel alpha 2	Distal	3.15042	0.35021	24.988	5.77e-07	0.0001556
chr8	119429041	119430400	1360	*	1.8675	1.40795	0.854906	1.21083	1.77005	3.18101	2.12325	2.80118	3.74284	3.51994	Intron (uc009nom.1/66531, intron 2 of 3)	8	119412585	119445336	32752	2	66531	uc009nom.1	14936	ENSMUSG00000014633	Cmc2	COX assembly mitochondrial protein 2	Intron	2.20032	2.31766	24.972	5.82e-07	0.000156397
chr5	147882161	147882685	525	*	0.822984	0.821906	0.292337	0.590395	0.567672	2.06476	1.29934	2.12635	2.09202	1.86872	Intron (uc009ant.2/140887, intron 1 of 9)	5	147828231	147888148	59918	2	140887	uc009ant.2	5463	ENSMUSG00000016520	Lnx2	ligand of numb-protein X 2	Intron	2.39229	0.802615	24.9516	5.88e-07	0.000157562
chr18	6280431	6281798	1368	*	1.76241	1.82352	0.924852	1.24201	1.94884	3.47895	2.28396	2.70609	3.72115	3.92796	Distal Intergenic	18	6201003	6241522	40520	2	16573	uc008dzf.2	-38909	ENSMUSG00000006740	Kif5b	kinesin family member 5B	Distal	2.19943	2.5068	24.928	5.95e-07	0.000158513
chr10	124650621	124651314	694	*	2.3985	2.64526	2.81145	2.51163	2.31777	0.96024	0.990791	1.65965	0.552087	0.936978	Distal Intergenic	10	124664541	124745929	81389	2	20503	uc007hgx.1	94615	ENSMUSG00000020102	Slc16a7	solute carrier family 16 (monocarboxylic acid transporters), member 7	Distal	-2.1526	1.61326	24.9262	5.96e-07	0.000158513
chr2	159179760	159180574	815	*	1.56822	1.16362	0.369616	0.895007	1.1091	2.84361	1.66539	2.70609	3.11421	3.48502	Distal Intergenic	2	158620556	158683950	63395	1	71715	uc008nqu.1	559204	ENSMUSG00000027655	Dhx35	DEAH (Asp-Glu-Ala-His) box polypeptide 35	Distal	2.55914	1.92637	24.916	5.99e-07	0.000158513
chr14	46070816	46071332	517	*	1.29435	1.00286	0.55749	0.541111	0.798479	2.43642	1.45291	2.69198	2.32079	2.58114	Distal Intergenic	14	45996096	46008471	12376	2	54342	uc007tgp.1	-62345	ENSMUSG00000037722	Gnpnat1	glucosamine-phosphate N-acetyltransferase 1	Distal	2.36318	1.34908	24.9158	5.99e-07	0.000158513
chr7	137845434	137846263	830	*	1.39153	0.959704	0.854906	0.855235	1.08744	2.75207	1.12745	2.70609	3.2517	3.22771	Intron (uc009kae.1/57752, intron 5 of 21)	7	137836070	137908298	72229	1	57752	uc009kam.1	9364	ENSMUSG00000030852	Tacc2	transforming, acidic coiled-coil containing protein 2	Intron	2.4775	1.82361	24.885	6.09e-07	0.000160075
chr5	101050054	101050440	387	*	0.329243	0.437592	0.418928	0.490084	0.567672	1.79021	0.902113	1.53871	1.97469	1.67574	Distal Intergenic	5	100982752	101001224	18473	2	231507	uc008yht.1	-48830	ENSMUSG00000029322	Plac8	placenta-specific 8	Distal	2.44967	0.380132	24.875	6.12e-07	0.000160075
chr7	89113424	89114304	881	*	1.29435	1.20116	0.762416	0.971406	0.771568	2.9237	1.36717	2.78798	2.93736	2.47834	Exon (uc009icu.1/12173, exon 5 of 5)	7	89111548	89137185	25638	2	12173	uc009icu.1	22881	ENSMUSG00000025105	Bnc1	basonuclin 1	Exon	2.33176	1.64079	24.8743	6.12e-07	0.000160075
chr2	132439315	132439747	433	*	0.329243	0.437592	0.344314	0.63805	0.503701	1.57813	0.961833	1.82394	1.99893	1.59069	Intron (uc012ces.1/767814, intron 2 of 3)	2	132423932	132478800	54869	1	767814	uc008mnd.2	15383	ENSMUSG00000074783	AU019990	expressed sequence AU019990	Intron	2.46858	0.389684	24.8731	6.12e-07	0.000160075
chr15	42733250	42733903	654	*	0.89104	1.12508	0.535301	0.728884	0.876325	2.55723	1.32231	2.4111	2.24173	2.60302	Distal Intergenic	15	42464854	42508341	43488	2	11600	uc007vpe.1	-224909	ENSMUSG00000022309	Angpt1	angiopoietin 1	Distal	2.31182	1.2819	24.8539	6.18e-07	0.000161175
chr14	87827431	87828244	814	*	2.08649	1.67134	3.08787	2.83157	2.31777	3.8727	3.79432	3.49683	4.27166	4.17438	Intron (uc007uuf.2/219249, intron 1 of 11)	14	87816390	87945315	128926	1	219249	uc011zpb.1	11041	ENSMUSG00000022019	Tdrd3	tudor domain containing 3	Intron	1.63167	3.26494	24.8445	6.21e-07	0.000161349
chr3	144712696	144713269	574	*	1.93353	1.69785	0.512765	1.24201	1.21277	3.32863	2.31863	2.72007	3.85333	3.44318	Distal Intergenic	3	144667501	144695740	28240	2	23844	uc008rqf.2	-16956	ENSMUSG00000028255	Clca1	chloride channel accessory 1	Distal	2.3904	2.3467	24.8401	6.23e-07	0.000161349
chr8	75902434	75902767	334	*	0.118295	0.821906	0.182404	0.437186	0.470619	1.25516	1.86627	2.01741	1.48451	1.69624	Distal Intergenic	8	75338498	75876455	537958	2	16795	uc012gga.1	-25979	ENSMUSG00000004383	Large1	LARGE xylosyl- and glucuronyltransferase 1	Distal	2.68002	0.449838	24.8272	6.27e-07	0.000161937
chr18	21609878	21610078	201	*	1.07783	1.12508	0.890303	1.11304	0.925982	0.211144	0.21159	0.172518	0.180404	0.185457	Distal Intergenic	18	21286988	21458640	171653	2	381126	uc008efh.1	-151238	ENSMUSG00000042680	Garem1	GRB2 associated regulator of MAPK1 subtype 1	Distal	-2.7928	-0.57062	24.8165	6.31e-07	0.000162342
chr14	48878316	48878980	665	*	1.43777	1.30826	0.762416	0.971406	0.824897	2.96506	1.55339	2.44515	3.27174	2.77671	3 UTR	14	48818391	48848088	29698	1	624367	uc011zjq.1	59925	ENSMUSG00000021846	Gm6498	glyceraldehyde-3-phosphate dehydrogenase pseudogene	3	2.33194	1.76853	24.7945	6.38e-07	0.0001636
chr3	141441199	141442522	1324	*	3.45914	3.76332	1.70871	2.34932	2.82924	5.11145	3.4001	4.27463	5.62504	5.47377	Intron (uc008rod.1/22253, intron 7 of 17)	3	141500100	141594487	94388	2	12167	uc008rog.1	151965	ENSMUSG00000052430	Bmpr1b	bone morphogenetic protein receptor, type 1B	Intron	2.13608	4.24084	24.79	6.39e-07	0.0001636
chr11	44208818	44209440	623	*	1.07783	1.4397	0.890303	1.33169	1.23264	2.81158	2.08347	2.57384	2.50132	3.02383	Distal Intergenic	11	44213565	44227519	13955	1	16160	uc007inb.1	-4125	ENSMUSG00000004296	Il12b	interleukin 12b	Distal	1.99623	1.74058	24.7775	6.43e-07	0.000164167
chr8	59914178	59915544	1367	*	3.24179	3.58311	2.31493	2.97764	3.09649	4.82741	3.3947	4.14079	4.9466	4.79201	Distal Intergenic	8	59934720	59956382	21663	1	20284	uc009lst.1	-19176	ENSMUSG00000031610	Scrg1	scrapie responsive gene 1	Distal	1.54653	3.89471	24.7192	6.63e-07	0.000168496
chr8	125878173	125878391	219	*	0.513244	0.161067	0.182404	0.0711666	0.254415	1.23598	0.8713	1.29911	1.22158	1.13019	Exon (uc009nvj.1/234857, exon 3 of 15)	8	125874151	125893418	19268	1	234857	uc009nvk.1	4022	ENSMUSG00000010154	Spire2	spire type actin nucleation factor 2	Exon	2.81937	-0.344021	24.7158	6.64e-07	0.000168496
chr15	25703431	25704236	806	*	2.80355	2.44076	2.78818	3.03216	2.53335	1.11522	0.961833	1.33587	1.82001	0.902103	Intron (uc007vjb.1/17909, intron 18 of 21)	15	25682665	25743426	60762	1	17909	uc007vje.1	20766	ENSMUSG00000022272	Myo10	myosin X	Intron	-2.02502	1.85339	24.6931	6.72e-07	0.000169991
chr8	35435588	35436442	855	*	0.597133	0.722139	0.394483	0.63805	0.628927	2.46964	0.902113	2.57384	1.61571	2.03891	Distal Intergenic	8	35217617	35233901	16285	1	67887	uc012gci.1	217971	ENSMUSG00000031532	Saraf	store-operated calcium entry-associated regulatory factor	Distal	2.59889	0.922241	24.6321	6.94e-07	0.000174531
chr12	105740248	105740627	380	*	0.424175	0.161067	0	0.0711666	0.292775	1.4341	0.741011	1.09977	1.48451	1.4286	Distal Intergenic	12	105709419	105711446	2028	2	14836	uc007oxh.1	-28802	ENSMUSG00000021095	Gsc	goosecoid homeobox	Distal	3.37425	-0.227025	24.6308	6.94e-07	0.000174531
chr13	18523203	18523443	241	*	0.118295	0.235324	0.0940829	0.203762	0.174493	0.936676	0.520448	1.26139	1.09235	1.37873	Distal Intergenic	13	18240168	18473873	233706	2	218030	uc007poj.1	-49330	ENSMUSG00000009734	Pou6f2	POU domain, class 6, transcription factor 2	Distal	3.14238	-0.541184	24.5136	7.38e-07	0.000184936
chr4	44684012	44684212	201	*	1.90089	1.53098	1.0238	1.00814	1.40012	0.395294	0.438738	0.088836	0.340736	0.297049	Intron (uc008srx.1/18507, intron 5 of 9)	4	44544378	44723312	178935	2	18507	uc008srx.1	39100	ENSMUSG00000014030	Pax5	paired box 5	Intron	-2.66275	0.0328716	24.5031	7.42e-07	0.000185243
chr11	31252776	31253652	877	*	1.07783	0.915218	0.394483	0.382274	0.744146	2.35875	1.22817	1.97142	2.35875	3.01569	Distal Intergenic	11	31259441	31269103	9663	2	20856	uc007iij.1	15451	ENSMUSG00000020303	Stc2	stanniocalcin 2	Distal	2.61792	1.24578	24.499	7.43e-07	0.000185243
chr17	13849062	13849408	347	*	0.822984	0.722139	0.622081	0.728884	0.973986	2.39379	1.04702	2.51093	2.2818	2.44238	Intron (uc008amj.1/21646, intron 1 of 4)	17	13897548	14042801	145254	1	17356	uc008amr.1	-48140	ENSMUSG00000068036	Afdn	afadin, adherens junction formation factor	Intron	2.34755	1.18293	24.4896	7.47e-07	0.000185565
chr15	93542865	93543433	569	*	0.89104	1.04476	0.394483	1.00814	1.30949	2.74531	1.38909	2.37623	3.21078	3.1629	Distal Intergenic	15	93329545	93426322	96778	2	106042	uc007xjb.1	-116543	ENSMUSG00000036158	Prickle1	prickle planar cell polarity protein 1	Distal	2.55271	1.73299	24.4844	7.49e-07	0.000185565
chr4	71792429	71793201	773	*	0.424175	1.37548	0.663589	0.728884	0.536041	2.40241	1.32231	1.97142	2.79233	3.32965	Intron (uc012dgc.1/21885, intron 6 of 11)	4	71778176	71806462	28287	2	21885	uc012dgc.1	13261	ENSMUSG00000008305	Tle1	transducin-like enhancer of split 1	Intron	2.70523	1.49284	24.4683	7.55e-07	0.000186584
chr7	141047939	141048951	1013	*	2.08649	2.5755	1.58455	1.79814	1.89998	3.86022	2.57915	3.53686	3.49269	3.89287	Intron (uc009kdn.1/66930, intron 2 of 10)	7	140912618	140974409	61792	2	101437	uc009kdl.1	-73530	ENSMUSG00000030986	Dhx32	DEAH (Asp-Glu-Ala-His) box polypeptide 32	Intron	1.7975	2.79635	24.4325	7.7e-07	0.00018953
chr18	82059737	82060871	1135	*	2.82111	2.61776	1.82303	2.41918	2.40791	4.31561	2.98384	3.54473	4.05755	4.08002	Distal Intergenic	18	82561888	82576169	14282	2	14427	uc008ftq.1	515298	ENSMUSG00000024553	Galr1	galanin receptor 1	Distal	1.61626	3.19036	24.4212	7.74e-07	0.000189626
chr5	68187937	68188491	555	*	0.424175	0.772885	0.292337	0.728884	1.1091	2.49406	1.17869	2.20795	2.58377	2.45447	Intron (uc008xqa.1/11980, intron 5 of 36)	5	68073381	68167998	94618	2	11980	uc008xqd.1	-19939	ENSMUSG00000037685	Atp8a1	ATPase, aminophospholipid transporter (APLT), class I, type 8A, member 1	Intron	2.59583	1.196	24.4204	7.74e-07	0.000189626
chr9	14363689	14364528	840	*	1.39153	1.20116	0.818618	1.24201	1.53425	2.86873	2.01464	2.54273	2.86006	3.25561	Intron (uc009oep.1/75723, intron 7 of 12)	9	14346411	14419444	73034	2	75723	uc009oep.1	54916	ENSMUSG00000013076	Amotl1	angiomotin-like 1	Intron	2.06733	1.87856	24.4015	7.82e-07	0.00019054
chr2	3597130	3597629	500	*	0.89104	0.614957	0.210683	0.265753	0.330141	2.04285	0.902113	1.74413	2.2619	1.97322	Distal Intergenic	2	3630730	3699406	68677	1	66540	uc008iek.1	-33101	ENSMUSG00000026655	Fam107b	family with sequence similarity 107, member B	Distal	2.8025	0.660656	24.3959	7.84e-07	0.00019054
chr15	54980935	54981397	463	*	0.424175	0.772885	0.418928	0.382274	0.470619	1.82912	1.32231	1.74413	1.51844	1.4768	Exon (uc007vrz.1/97998, exon 2 of 9)	15	54964991	55085757	120767	1	97998	uc007vsa.1	15944	ENSMUSG00000022419	Deptor	DEP domain containing MTOR-interacting protein	Exon	2.28125	0.376163	24.3919	7.86e-07	0.00019054
chr5	101903936	101904428	493	*	0.67641	0.558224	0.743185	0.684182	0.536041	1.5317	1.5917	1.89957	1.79253	2.11702	Distal Intergenic	5	102088216	102093730	5515	2	18096	uc008yim.1	189302	ENSMUSG00000035187	Nkx6-1	NK6 homeobox 1	Distal	2.13185	0.683563	24.389	7.87e-07	0.00019054
chr5	129459219	129459535	317	*	0.513244	0.499168	0.265629	0.541111	0.292775	1.38271	1.07433	1.68837	2.09202	1.32708	Promoter (<=1kb)	5	129266276	129459237	192962	2	231760	uc008zsl.1	0	ENSMUSG00000029420	Rimbp2	RIMS binding protein 2	Promoter	2.53199	0.279265	24.3329	8.1e-07	0.000195617
chr1	73983035	73984041	1007	*	1.52603	1.56017	1.11639	1.14638	1.68607	3.04437	2.34129	2.95089	2.86006	2.8699	Promoter (<=1kb)	1	73956805	73983907	27103	2	21961	uc007blf.2	0	ENSMUSG00000055322	Tns1	tensin 1	Promoter	1.86531	1.99581	24.309	8.21e-07	0.000197498
chr12	17575203	17575822	620	*	0.513244	1.37548	1.07084	0.772242	1.04313	2.70403	1.73551	2.14719	2.58377	3.18483	Distal Intergenic	12	17551679	17558308	6630	1	18263	uc007ncv.1	23524	ENSMUSG00000011179	Odc1	ornithine decarboxylase, structural 1	Distal	2.29224	1.59249	24.3022	8.23e-07	0.000197634
chr3	132534141	132535042	902	*	3.52488	3.23052	1.37563	2.2759	2.64876	4.89774	3.54381	4.28407	4.65779	4.93473	Intron (uc008rkb.1/uc008rkb.1, intron 1 of 3)	3	132545659	132613255	67597	2	114249	uc008rkc.1	78213	ENSMUSG00000040998	Npnt	nephronectin	Intron	1.93076	3.82959	24.2643	8.4e-07	0.000200994
chr8	63664494	63664975	482	*	0.424175	1.20116	0.579343	0.265753	0.598625	2.03177	1.51403	2.78798	1.67709	2.38039	Distal Intergenic	8	63702968	63865438	162471	1	59009	uc009ltw.1	-37993	ENSMUSG00000031642	Sh3rf1	SH3 domain containing ring finger 1	Distal	2.58993	1.06369	24.2045	8.66e-07	0.000206754
chr10	12781940	12782563	624	*	1.07783	1.27344	0.489872	0.382274	0.744146	2.62515	1.55339	2.30385	2.35875	2.61383	Intron (uc011xaf.1/22634, intron 1 of 7)	10	12780310	12848802	68493	1	22634	uc011xaf.1	1630	ENSMUSG00000019817	Plagl1	pleiomorphic adenoma gene-like 1	Intron	2.41524	1.32321	24.1635	8.85e-07	0.000210612
chr4	98509669	98510331	663	*	0.227621	1.04476	0.292337	0.437186	0.598625	1.57813	1.17869	2.35847	2.96223	1.92192	Distal Intergenic	4	98421583	98484228	62646	2	242553	uc008tuk.2	-25441	ENSMUSG00000035407	Kank4	KN motif and ankyrin repeat domains 4	Distal	2.85186	0.99453	24.1499	8.91e-07	0.000211512
chr8	119447454	119447764	311	*	1.01822	0.499168	0.318559	0.437186	0.716192	2.17963	1.10114	2.12635	2.48425	1.83214	Intron (uc009noo.1/72155, intron 2 of 11)	8	119446228	119465403	19176	1	72155	uc012glh.1	1226	ENSMUSG00000031756	Cenpn	centromere protein N	Intron	2.54709	0.896136	24.1244	9.03e-07	0.000213271
chr5	73143849	73144246	398	*	0.597133	0.959704	0.535301	0.382274	0.876325	2.10759	1.32231	1.97142	2.53487	2.02277	Promoter (<=1kb)	5	73087217	73144012	56796	2	22165	uc008xrx.2	0	ENSMUSG00000054892	Txk	TXK tyrosine kinase	Promoter	2.34208	0.95754	24.1232	9.04e-07	0.000213271
chr5	53544195	53545579	1385	*	1.83331	1.8474	0.975172	0.895007	1.40012	3.48302	1.98616	2.72007	3.4047	3.70836	Exon (uc008xlc.1/231238, exon 11 of 24)	5	53498322	53604691	106370	2	231238	uc008xlc.1	59112	ENSMUSG00000029189	Sel1l3	sel-1 suppressor of lin-12-like 3 (C. elegans)	Exon	2.24749	2.31739	24.0854	9.22e-07	0.000216899
chr6	112717616	112718090	475	*	0.227621	0.373269	0.318559	0.0711666	0.330141	1.29276	0.438738	1.50683	1.89942	1.73639	Intron (uc009deh.1/259302, intron 9 of 21)	6	112614345	112646664	32320	2	58186	uc009deg.2	-70952	ENSMUSG00000030254	Rad18	RAD18 E3 ubiquitin protein ligase	Intron	3.01821	0.0671899	24.0614	9.33e-07	0.000219008
chr5	39646843	39647085	243	*	0.67641	0.373269	0.369616	0.203762	0.470619	1.54735	0.902113	1.53871	1.58401	2.08628	Distal Intergenic	5	39097699	39267932	170234	2	27278	uc008xgv.1	-378911	ENSMUSG00000039315	Clnk	cytokine-dependent hematopoietic cell linker	Distal	2.55572	0.318928	24.0355	9.46e-07	0.000220273
chr4	34475850	34476141	292	*	0.329243	0.0827801	0.124128	0.265753	0.254415	0.936676	0.480172	1.56991	1.87343	1.21788	Distal Intergenic	4	34497864	34514157	16294	1	433693	uc008sga.1	-21723	ENSMUSG00000028291	Akirin2	akirin 2	Distal	3.18297	-0.197285	24.0352	9.46e-07	0.000220273
chr14	25981201	25981915	715	*	0.751558	0.373269	0.854906	1.00814	0.824897	2.73168	1.07433	2.03987	2.61548	2.59212	Distal Intergenic	14	26278778	26467976	189199	1	328365	uc007srm.1	-296863	ENSMUSG00000007817	Zmiz1	zinc finger, MIZ-type containing 1	Distal	2.46357	1.29017	24.0344	9.46e-07	0.000220273
chr1	36350431	36350677	247	*	0.424175	0.161067	0.210683	0.382274	0.470619	1.66674	0.8713	1.47422	1.30171	1.37873	Distal Intergenic	1	36364578	36380874	16297	1	214855	uc007apu.2	-13901	ENSMUSG00000037447	Arid5a	AT rich interactive domain 5A (MRF1-like)	Distal	2.58439	0.00122231	24.0282	9.49e-07	0.000220379
chr15	10672211	10672745	535	*	0.67641	1.20116	0.265629	0.814335	0.503701	2.62515	1.41068	2.26625	2.46698	2.13215	Intron (uc007vgr.1/uc007vgr.1, intron 2 of 4)	15	10523742	10644386	120645	2	75646	uc007vgo.2	-27825	ENSMUSG00000022246	Rai14	retinoic acid induced 14	Intron	2.53831	1.17838	24.0125	9.57e-07	0.000221576
chr3	49867198	49867723	526	*	1.48258	1.69785	1.78592	1.64329	1.38245	0.287647	0.520448	0.65224	0.677536	0.449752	Distal Intergenic	3	49547218	49561238	14021	2	73173	uc012cph.1	-305960	ENSMUSG00000037892	Pcdh18	protocadherin 18	Distal	-2.25639	0.408263	23.9774	9.75e-07	0.000225047
chr11	113051924	113052146	223	*	0.424175	0.373269	0.210683	0.490084	0.174493	1.4999	0.839814	1.18284	1.61571	1.56862	Intron (uc007mei.2/72386, intron 1 of 2)	11	112905220	113063152	157933	2	72386	uc007mei.2	11006	ENSMUSG00000087259	2610035D17Rik	RIKEN cDNA 2610035D17 gene	Intron	2.63941	0.00716012	23.9617	9.83e-07	0.000226271
chr17	71605659	71605917	259	*	1.01822	1.08548	0.512765	0.32519	0.876325	2.55723	1.43195	2.16773	2.44949	2.34187	Exon (uc012awr.1/246707, exon 2 of 5)	17	71601516	71624627	23112	2	246707	uc012awr.1	18710	ENSMUSG00000024053	Emilin2	elastin microfibril interfacer 2	Exon	2.37226	1.20696	23.9181	1.01e-06	0.000230832
chr19	3731164	3731826	663	*	1.24319	1.30826	0.642984	0.728884	0.798479	2.89953	1.34491	2.76119	2.73575	2.47834	Distal Intergenic	19	3708411	3717881	9471	1	72056	uc008fwv.1	22753	ENSMUSG00000035372	1810055G02Rik	RIKEN cDNA 1810055G02 gene	Distal	2.35241	1.56519	23.8831	1.02e-06	0.000234063
chr12	55558876	55559082	207	*	0	0.0827801	0.0940829	0.0711666	0.366564	1.17686	0.63494	0.917749	1.44976	1.09973	Distal Intergenic	12	55488720	55492305	3586	2	665239	uc011ylv.1	-66571	NA	Gm7550	predicted gene 7550	Distal	3.32667	-0.540654	23.8771	1.03e-06	0.000234063
chr2	89861217	89862180	964	*	1.52603	1.00286	0.703936	1.24201	0.973986	2.61776	2.17463	2.24708	2.69181	2.71777	Promoter (<=1kb)	2	89861295	89862221	927	2	258206	uc008ksj.1	41	ENSMUSG00000075069	Olfr1264	olfactory receptor 1264	Promoter	2.04095	1.58912	23.8758	1.03e-06	0.000234063
chr5	68188628	68189080	453	*	0	0.614957	0.238417	0.203762	0.716192	1.99802	0.597777	1.82394	2.35875	2.35482	Intron (uc008xqa.1/11980, intron 5 of 36)	5	68073381	68167998	94618	2	11980	uc008xqd.1	-20630	ENSMUSG00000037685	Atp8a1	ATPase, aminophospholipid transporter (APLT), class I, type 8A, member 1	Intron	3.16944	0.731543	23.8323	1.05e-06	0.000238767
chr17	19084096	19084819	724	*	1.01822	0.669543	0.800126	0.63805	0.536041	1.86702	1.276	2.34049	2.20052	2.3288	Exon (uc009vbc.1/627367, exon 6 of 6)	17	19051286	19085035	33750	1	627367	uc009vbc.1	32810	ENSMUSG00000091491	Vmn2r97	vomeronasal 2, receptor 97	Exon	2.24052	0.990509	23.8211	1.06e-06	0.000239519
chr14	9292321	9293349	1029	*	2.27659	2.2208	1.68874	1.89939	1.79699	3.51917	2.58865	3.22034	3.56753	3.85233	Intron (uc007sfe.2/74430, intron 14 of 15)	14	9181462	9211277	29816	2	18300	uc007sfd.1	-81044	ENSMUSG00000021749	Fam3d	FAM3 metabolism regulating signaling molecule D	Intron	1.69978	2.67452	23.7904	1.07e-06	0.000242268
chr14	116237366	116238044	679	*	0.227621	1.00286	0.394483	0.684182	0.744146	2.13891	0.961833	2.4111	2.15809	2.60302	Intron (uc007uyi.2/103978, intron 7 of 7)	14	115491437	116924414	1432978	1	103978	uc007uyi.2	745929	ENSMUSG00000022112	Gpc5	glypican 5	Intron	2.61441	1.05566	23.7882	1.08e-06	0.000242268
chr17	45030463	45030886	424	*	0.227621	0.499168	0.292337	0.437186	0.366564	1.46737	0.63494	1.4067	2.0693	1.77546	Intron (uc008cqe.1/109115, intron 2 of 2)	17	44740950	44951746	210797	2	12393	uc008cqi.2	-78717	ENSMUSG00000039153	Runx2	runt related transcription factor 2	Intron	2.69283	0.23896	23.7838	1.08e-06	0.000242268
chr9	86511454	86511996	543	*	0.227621	0.614957	0.958593	0.684182	0.536041	1.6951	1.97171	1.89957	2.39573	1.54621	Intron (uc009qxr.2/17436, intron 7 of 13)	9	86465660	86468506	2847	1	69519	uc012gxs.1	45794	ENSMUSG00000032417	Rwdd2a	RWD domain containing 2A	Intron	2.29658	0.815909	23.7625	1.09e-06	0.000244315
chr10	55284846	55285129	284	*	0.227621	0.305945	0.0320476	0.138987	0.402089	0.863581	0.8713	1.33587	1.61571	1.65494	Distal Intergenic	10	55826723	55836686	9964	1	73390	uc007fcb.1	-541594	ENSMUSG00000047669	Msl3l2	MSL3 like 2	Distal	3.1087	-0.154972	23.7427	1.1e-06	0.0002462
chr3	27019860	27020207	348	*	0.597133	0.558224	0.55749	0.265753	0.658606	2.10759	0.902113	1.97142	2.09202	1.65494	Intron (uc008otj.2/13605, intron 19 of 23)	3	26996144	27052758	56615	2	13605	uc008otj.2	32551	ENSMUSG00000027699	Ect2	ect2 oncogene	Intron	2.45936	0.637658	23.7192	1.11e-06	0.00024805
chr15	86060190	86060399	210	*	0.513244	0.772885	0.292337	0.0711666	0.292775	1.82912	1.04702	1.56991	1.76453	1.63384	Intron (uc007xea.1/223754, intron 1 of 12)	15	86044889	86328933	284045	1	223754	uc007xea.1	15301	ENSMUSG00000051864	Tbc1d22a	TBC1 domain family, member 22a	Intron	2.67935	0.325723	23.7182	1.12e-06	0.00024805
chr8	79712210	79712777	568	*	0.597133	0.373269	0.182404	0.541111	0.330141	2.51807	0.807625	2.54273	0.736394	1.97322	Intron (uc009mhl.1/110784, intron 6 of 8)	8	79426407	79767538	341132	1	110784	uc009mhl.1	285803	ENSMUSG00000031618	Nr3c2	nuclear receptor subfamily 3, group C, member 2	Intron	3.1187	0.716382	23.6629	1.15e-06	0.000254501
chr1	161970050	161970442	393	*	0.89104	1.72387	0.743185	0.895007	1.21277	2.75207	2.24843	2.54273	2.69181	2.69757	Distal Intergenic	1	161974511	162002913	28403	1	67647	uc007deb.2	-4069	ENSMUSG00000090394	4930523C07Rik	RIKEN cDNA 4930523C07 gene	Distal	2.07794	1.68324	23.6587	1.15e-06	0.000254501
chr9	116228539	116228943	405	*	0.67641	0.0827801	0.292337	0.138987	0.366564	1.25516	0.741011	1.26139	2.04622	2.19112	Distal Intergenic	9	115996813	116084481	87669	2	21813	uc009ryt.2	-144058	ENSMUSG00000032440	Tgfbr2	transforming growth factor, beta receptor II	Distal	3.03271	0.282708	23.6535	1.15e-06	0.000254524
chr13	8964359	8965018	660	*	0.822984	1.40795	0.318559	0.895007	0.744146	2.91167	1.62902	2.03987	2.66176	2.88784	Distal Intergenic	13	8952109	8960181	8073	1	320581	uc007pko.1	12250	ENSMUSG00000033520	Idi2	isopentenyl-diphosphate delta isomerase 2	Distal	2.5079	1.51208	23.6256	1.17e-06	0.000257579
chr2	35950969	35951257	289	*	0.118295	0.558224	0.15356	0.590395	0.366564	1.73663	0.741011	1.82394	1.51844	1.93922	Intron (uc008jld.1/16874, intron 3 of 8)	2	35937473	35959580	22108	2	16874	uc008jld.1	8323	ENSMUSG00000026890	Lhx6	LIM homeobox protein 6	Intron	2.79625	0.325898	23.6178	1.17e-06	0.000257633
chr7	144938138	144938505	368	*	0.424175	0.614957	0.15356	0.138987	0.0898832	1.66674	0.774702	1.18284	1.41414	2.07066	Distal Intergenic	7	144629331	144660277	30947	1	30926	uc009kex.1	308807	ENSMUSG00000031068	Glrx3	glutaredoxin 3	Distal	3.07943	0.139791	23.6152	1.18e-06	0.000257633
chrX	72188940	72189576	637	*	0.822984	0.558224	0.182404	0.265753	0.503701	1.97507	1.07433	1.47422	2.0693	1.85055	Distal Intergenic	20	72082535	72088694	6160	1	546325	uc009tpk.1	106405	ENSMUSG00000079531	Pwwp4d	PWWP domain containing 4D	Distal	2.62014	0.526309	23.5928	1.19e-06	0.00025769
chr6	116492336	116492847	512	*	0.424175	0	0.0633987	0.437186	0.292775	1.76367	0.438738	1.97142	1.76453	1.40388	Distal Intergenic	6	116490473	116491456	984	1	258020	uc009dkg.1	1863	ENSMUSG00000081649	Olfr213	olfactory receptor 213	Distal	3.37251	0.192018	23.5916	1.19e-06	0.00025769
chr1	158392670	158393157	488	*	1.19015	0.959704	0.489872	0.490084	0.716192	2.41952	1.38909	1.8748	2.5182	2.57007	Intron (uc007dcj.1/20652, intron 2 of 15)	1	158358239	158404459	46221	2	20652	uc007dcj.1	11302	ENSMUSG00000026600	Soat1	sterol O-acyltransferase 1	Intron	2.36286	1.18748	23.5896	1.19e-06	0.00025769
chr10	123167202	123167775	574	*	0.751558	0.614957	0.489872	0.590395	0.402089	1.82912	0.807625	1.89957	2.24173	2.24778	Exon (uc007hgv.1/268354, exon 5 of 6)	10	122701132	123178035	476904	1	268354	uc007hgw.1	466070	ENSMUSG00000044071	Tafa2	TAFA chemokine like family member 2	Exon	2.49022	0.740708	23.5892	1.19e-06	0.00025769
chr4	122611082	122611998	917	*	2.02724	2.12639	1.81384	1.57147	1.86221	3.56599	2.74129	2.67773	3.94975	3.40632	Distal Intergenic	4	122624094	122638431	14338	2	76574	uc008uoo.2	26433	ENSMUSG00000028655	Mfsd2a	major facilitator superfamily domain containing 2A	Distal	1.76425	2.59375	23.5869	1.19e-06	0.00025769
chr3	109534906	109535760	855	*	2.7678	3.07744	1.85921	2.40547	2.54134	4.02292	3.26439	3.61372	4.08045	4.7534	Distal Intergenic	3	109376925	109488612	111688	1	57257	uc008rah.1	157981	ENSMUSG00000033721	Vav3	vav 3 oncogene	Distal	1.63252	3.36201	23.5853	1.19e-06	0.00025769
chr12	54832247	54832538	292	*	0.513244	0.915218	1.70871	1.07892	0.997403	0.249902	0.21159	0.088836	0.180404	0.126248	Intron (uc007nno.1/27386, intron 4 of 11)	12	55279968	55304861	24894	2	112407	uc007nns.2	472323	ENSMUSG00000035105	Egln3	egl-9 family hypoxia-inducible factor 3	Intron	-3.0925	-0.426727	23.5744	1.2e-06	0.000258498
chr3	15159337	15160269	933	*	2.82111	2.30941	2.35349	2.41918	2.3545	3.48708	3.5092	3.18047	4.23131	4.00805	Distal Intergenic	3	15296551	15332302	35752	2	751864	uc008oqv.1	172033	ENSMUSG00000078783	Gm9733	predicted gene 9733	Distal	1.45133	3.08618	23.5663	1.21e-06	0.000258935
chr7	54932418	54933053	636	*	1.07783	1.04476	0.535301	0.772242	0.798479	1.93994	1.38909	2.78798	2.73575	2.2616	Distal Intergenic	7	54844320	54856742	12423	2	233222	uc009haj.2	-75676	ENSMUSG00000078698	Mrgpra3	MAS-related GPR, member A3	Distal	2.30616	1.29609	23.5515	1.22e-06	0.000260276
chr12	49612652	49613128	477	*	0.118295	0.499168	0.369616	0.590395	0.254415	1.00624	1.20364	1.4067	1.79253	1.86872	Distal Intergenic	12	50483870	50487854	3985	1	15228	uc011ylr.1	-870742	ENSMUSG00000020950	Foxg1	forkhead box G1	Distal	2.56055	0.183115	23.4866	1.26e-06	0.000268529
chr4	124674777	124675356	580	*	2.25092	2.54663	2.13481	2.13353	2.57286	0.838369	1.32231	1.14191	0.899801	0.97103	Intron (uc008urn.1/192199, intron 2 of 5)	4	124663674	124686343	22670	1	192199	uc008urn.1	11103	ENSMUSG00000028871	Rspo1	R-spondin 1	Intron	-1.92855	1.40648	23.4674	1.27e-06	0.000270542
chr8	79800556	79801312	757	*	3.293	3.14642	1.7284	1.81897	2.69962	4.57799	3.20385	4.35742	4.35854	4.59864	Exon (uc009mhm.1/78514, exon 20 of 23)	8	80040955	80042477	1523	1	70345	uc012ggf.1	-239643	ENSMUSG00000097882	0610038B21Rik	RIKEN cDNA 0610038B21 gene	Exon	1.80248	3.59822	23.4399	1.29e-06	0.000273745
chr6	16501028	16501228	201	*	0	0.305945	0.0320476	0	0.402089	1.45083	0.67117	0.965453	1.41414	1.75606	Distal Intergenic	6	16783381	16848441	65061	2	21426	uc009aze.2	347213	ENSMUSG00000029553	Tfec	transcription factor EC	Distal	3.53381	-0.188263	23.4214	1.3e-06	0.000275175
chr1	168196865	168197622	758	*	1.43777	1.16362	0.55749	0.933713	0.950184	3.10376	1.81861	2.22764	2.93736	2.3288	Intron (uc011wvd.1/100039795, intron 1 of 9)	1	168184270	168246963	62694	1	100039795	uc011wvj.1	12595	ENSMUSG00000040612	Ildr2	immunoglobulin-like domain containing receptor 2	Intron	2.25592	1.6122	23.4203	1.3e-06	0.000275175
chr5	25252423	25252812	390	*	0.329243	0.235324	0.0320476	0.32519	0.174493	1.40005	0.438738	0.917749	2.04622	1.67574	Distal Intergenic	5	25265844	25283156	17313	1	242894	uc008wtb.1	-13032	ENSMUSG00000056367	Actr3b	ARP3 actin-related protein 3B	Distal	3.37607	-0.0318097	23.4141	1.31e-06	0.000275375
chr14	15685424	15685928	505	*	0.956029	0.722139	0.318559	0.684182	0.503701	1.8545	1.25228	1.60045	2.66176	2.4302	Intron (uc011zgh.1/238944, intron 11 of 34)	14	15697736	15804172	106437	1	238944	uc007sgs.2	-11808	NA	NA	NA	Intron	2.51221	0.951127	23.4034	1.31e-06	0.000276225
chr2	128151201	128151622	422	*	0.89104	0.437592	0.466609	0.590395	0.744146	2.00936	1.01918	1.97142	2.15809	2.16194	Intron (uc008mgo.2/100043424, intron 2 of 2)	2	128124399	128255087	130689	2	100043424	uc008mgo.2	103465	ENSMUSG00000074813	Morrbid	myeloid RNA regulator of BCL2L11 induced cell death	Intron	2.34416	0.804612	23.3773	1.33e-06	0.000279304
chr6	128958352	128958947	596	*	0.329243	0.869316	0.800126	1.11304	0.598625	2.10759	1.92746	1.84959	1.95003	2.28886	Distal Intergenic	6	128943038	128956667	13630	1	408064	uc009eez.2	15314	NA	BC064078	cDNA sequence BC064078	Distal	2.11595	0.990843	23.3688	1.34e-06	0.000279849
chr11	115815997	115816421	425	*	0.227621	0.669543	0.210683	0.32519	0.658606	2.71099	0.807625	1.94786	2.22127	1.16001	Intron (uc007mjd.1/57230, intron 4 of 10)	11	115836039	115847659	11621	1	192897	uc007mjf.1	-19618	ENSMUSG00000020758	Itgb4	integrin beta 4	Intron	2.98026	0.738497	23.3587	1.34e-06	0.00028063
chr1	34269695	34270032	338	*	0	0.373269	0.0940829	0	0.0456415	0.786584	0.39608	1.09977	1.5516	1.40388	Exon (uc007aoi.1/13518, exon 49 of 98)	1	34272114	34286091	13978	1	13518	uc007aom.1	-2082	ENSMUSG00000026131	Dst	dystonin	Exon	3.81434	-0.54059	23.3009	1.39e-06	0.000288486
chr13	84518182	84518964	783	*	0.67641	0.959704	0.781395	0.63805	0.402089	1.93994	1.1533	1.65965	2.94985	2.68737	Distal Intergenic	13	84361901	84435571	73671	1	72745	uc007rir.2	156281	ENSMUSG00000035762	Tmem161b	transmembrane protein 161B	Distal	2.54539	1.1551	23.2886	1.39e-06	0.000289629
chr1	51676826	51677363	538	*	0.597133	0.499168	0.292337	0.32519	0.470619	1.51589	0.67117	1.74413	2.41388	1.73639	Distal Intergenic	1	51526332	51535263	8932	2	109019	uc007axo.1	-141563	ENSMUSG00000026107	Nabp1	nucleic acid binding protein 1	Distal	2.69752	0.478353	23.279	1.4e-06	0.00029037
chr11	100255197	100255490	294	*	0.513244	0.437592	0.124128	0.437186	0.503701	1.57813	0.961833	1.71652	1.37763	1.92192	Intron (uc007lkz.1/16480, intron 1 of 13)	11	100231933	100259053	27121	2	16480	uc007lkz.1	3563	ENSMUSG00000001552	Jup	junction plakoglobin	Intron	2.58996	0.270615	23.2695	1.41e-06	0.000290601
chr3	40350244	40351010	767	*	1.34376	1.72387	0.890303	0.895007	0.901367	2.86873	1.85056	2.26625	3.63869	3.05591	Distal Intergenic	3	40430208	40458538	28331	1	380614	uc008pbg.1	-79198	ENSMUSG00000060798	Intu	inturned planar cell polarity protein	Distal	2.31102	1.95051	23.2681	1.41e-06	0.000290601
chr14	87949750	87950362	613	*	1.01822	1.37548	0.238417	1.11304	0.744146	2.23863	1.89719	3.50493	2.94985	2.4179	Distal Intergenic	14	87816390	87945315	128926	1	219249	uc011zpb.1	133360	ENSMUSG00000022019	Tdrd3	tudor domain containing 3	Distal	2.61176	1.72885	23.2616	1.41e-06	0.000290881
chr12	24936741	24937589	849	*	2.17105	2.51716	1.46051	2.04792	2.2705	3.56983	2.91753	3.00895	4.17391	4.11471	Distal Intergenic	12	25183446	25194611	11166	1	21340	uc007nei.2	-245857	ENSMUSG00000059669	Taf1b	TATA-box binding protein associated factor, RNA polymerase I, B	Distal	1.77793	2.91813	23.2561	1.42e-06	0.000291015
chr2	160581070	160581378	309	*	0.424175	0.669543	0.344314	0.265753	0.470619	1.65234	0.902113	1.05638	2.55136	2.05487	Intron (uc008nqz.1/18803, intron 20 of 32)	2	160578190	160584643	6454	1	18803	uc008nrc.1	2880	ENSMUSG00000016933	Plcg1	phospholipase C, gamma 1	Intron	2.75294	0.550502	23.2496	1.42e-06	0.000291285
chr5	111664674	111665272	599	*	1.24319	0.558224	0.265629	0.590395	0.716192	2.63981	1.25228	1.84959	2.66176	2.31561	Intron (uc008yrz.2/209683, intron 13 of 24)	5	111759783	111817379	57597	1	56305	uc008ysb.1	-94511	ENSMUSG00000050017	Pitpnb	phosphatidylinositol transfer protein, beta	Intron	2.59883	1.17013	23.2349	1.43e-06	0.000292824
chr1	158916419	158917168	750	*	2.67433	2.67224	2.82523	2.80049	2.30844	1.19684	1.62902	1.01163	1.48451	1.18924	Distal Intergenic	1	158749008	158869757	120750	2	78255	uc007ddb.2	-46662	ENSMUSG00000026594	Ralgps2	Ral GEF with PH domain and SH3 binding motif 2	Distal	-1.833	1.81126	23.2128	1.45e-06	0.000295131
chr16	21530793	21531380	588	*	1.13509	0.915218	0.318559	0.382274	0.330141	2.52599	1.276	2.26625	2.02277	2.1766	Promoter (<=1kb)	16	21531353	21546490	15138	1	209018	uc007yrk.1	0	ENSMUSG00000033653	Vps8	VPS8 CORVET complex subunit	Promoter	2.60638	1.01881	23.2106	1.45e-06	0.000295131
chr2	125663867	125664174	308	*	0.513244	0.373269	0.369616	0.382274	0.330141	1.70908	0.990791	1.68837	1.51844	1.0043	Intron (uc008mdb.1/12848, intron 9 of 12)	2	125656040	125684754	28715	2	12848	uc008mdb.1	20580	ENSMUSG00000027206	Cops2	COP9 signalosome subunit 2	Intron	2.42045	0.102083	23.2055	1.46e-06	0.000295205
chr19	53088031	53089013	983	*	2.25092	2.40903	1.75745	2.26076	2.34541	4.30185	1.75252	3.83531	4.28158	4.57946	Intron (uc008hwf.1/170750, intron 3 of 21)	19	53020631	53113032	92402	2	170750	uc008hwf.1	24019	ENSMUSG00000025027	Xpnpep1	X-prolyl aminopeptidase (aminopeptidase P) 1, soluble	Intron	2.04875	3.24593	23.186	1.47e-06	0.000297503
chr18	7409894	7410524	631	*	0.513244	0.614957	0.394483	0.63805	0.567672	1.70908	0.480172	2.47842	2.55136	2.3288	Intron (uc008dzs.2/75739, intron 11 of 16)	18	7088231	7297930	209700	2	74934	uc008dzr.2	-111964	ENSMUSG00000061802	Odad2	outer dynein arm docking complex subunit 2	Intron	2.79275	0.9345	23.1516	1.5e-06	0.000301554
chr8	8602292	8603337	1046	*	3.49238	3.06731	2.07454	2.18257	2.58063	4.25498	3.35069	4.25076	4.34914	4.55721	Distal Intergenic	8	8617439	8660773	43335	2	13642	uc009kue.1	57436	ENSMUSG00000001300	Efnb2	ephrin B2	Distal	1.58612	3.55295	23.1508	1.5e-06	0.000301554
chr4	21974883	21975983	1101	*	1.39153	1.23775	0.394483	1.07892	0.402089	3.04437	1.43195	2.87798	2.39573	3.51418	Distal Intergenic	4	21858473	21928608	70136	1	76132	uc008sdn.2	116410	ENSMUSG00000028246	Faxc	failed axon connections homolog	Distal	2.70937	1.82935	23.1452	1.5e-06	0.000301718
chr11	50413044	50413462	419	*	0.751558	0.869316	0.292337	0.772242	1.02045	2.58781	1.32231	2.12635	2.20052	2.44238	Distal Intergenic	11	50415587	50617551	201965	1	216725	uc007iso.1	-2125	ENSMUSG00000036545	Adamts2	a disintegrin-like and metallopeptidase (reprolysin type) with thrombospondin type 1 motif, 2	Distal	2.377	1.1534	23.1314	1.51e-06	0.00030318
chr10	120993188	120993618	431	*	0.751558	0.235324	0.442966	0.437186	0.598625	1.5317	1.20364	1.63035	1.70683	1.77546	Intron (uc007hft.2/56480, intron 12 of 20)	10	120983513	121023850	40338	2	56480	uc007hft.2	30232	ENSMUSG00000020115	Tbk1	TANK-binding kinase 1	Intron	2.26515	0.363632	23.0595	1.57e-06	0.000313986
chr18	88219640	88220609	970	*	2.48912	2.54663	1.82303	2.01219	1.8494	3.51519	2.22424	4.0104	4.17391	4.24566	Distal Intergenic	18	88857459	89063599	206141	2	54607	uc008fve.1	842990	ENSMUSG00000056153	Socs6	suppressor of cytokine signaling 6	Distal	1.87367	3.04587	23.0502	1.58e-06	0.000314719
chr12	12634064	12635037	974	*	2.11523	1.40795	0.60087	1.07892	1.29066	3.58885	1.88182	3.08651	3.21078	3.53709	Distal Intergenic	12	12942899	12947422	4524	2	18109	uc007nbf.1	312385	ENSMUSG00000037169	Mycn	v-myc avian myelocytomatosis viral related oncogene, neuroblastoma derived	Distal	2.34811	2.29094	23.046	1.58e-06	0.000314719
chr5	50405913	50406256	344	*	0.513244	0.499168	0.210683	0.382274	0.503701	1.6378	0.961833	1.47422	1.51844	1.63384	Intron (uc008xjz.2/70693, intron 3 of 18)	5	50351190	50450235	99046	2	70693	uc008xjz.2	43979	ENSMUSG00000029090	Adgra3	adhesion G protein-coupled receptor A3	Intron	2.39187	0.182439	23.0042	1.62e-06	0.000320895
chr4	100872068	100872669	602	*	1.24319	1.27344	0.489872	1.24201	1.32808	2.97087	1.92746	2.49476	2.63107	3.05591	Intron (uc008tvk.1/16451, intron 1 of 24)	4	100824579	100937887	113309	2	16451	uc008tvk.1	65218	ENSMUSG00000028530	Jak1	Janus kinase 1	Intron	2.15989	1.75321	22.9587	1.66e-06	0.00032781
chr16	96872508	96872799	292	*	1.13509	0.558224	1.51822	0.971406	0.536041	0.0881989	0.259971	0.088836	0	0.0645045	Intron (uc008add.1/13508, intron 22 of 32)	16	96813687	96844431	30745	2	13508	uc012aiy.1	-28077	ENSMUSG00000050272	Dscam	DS cell adhesion molecule	Intron	-3.56585	-0.674529	22.9428	1.67e-06	0.000329567
chrX	103817962	103818174	213	*	0	0.235324	0.418928	0.265753	0.0456415	1.21654	0.741011	1.4067	1.2622	1.37873	Intron (uc009ubv.1/331493, intron 1 of 3)	20	103771856	103798801	26946	2	58861	uc009ubu.1	-19161	ENSMUSG00000052821	Cysltr1	cysteinyl leukotriene receptor 1	Intron	2.9658	-0.281117	22.9395	1.67e-06	0.000329567
chr2	107064892	107065199	308	*	1.56822	1.12508	1.43676	1.95689	1.46875	0.287647	0.597777	0.251611	0.485019	0.587829	Distal Intergenic	2	107130746	107138661	7916	1	16492	uc008llu.2	-65547	ENSMUSG00000042604	Kcna4	potassium voltage-gated channel, shaker-related subfamily, member 4	Distal	-2.35565	0.284466	22.9141	1.69e-06	0.000332953
chr7	38460152	38461100	949	*	1.24319	0.772885	0.292337	0.590395	0.658606	2.41099	1.12745	1.63035	3.27174	2.95743	Intron (uc009gkl.1/243937, intron 2 of 5)	7	38264128	38554771	290644	2	243937	uc009gkl.1	93671	ENSMUSG00000043456	Zfp536	zinc finger protein 536	Intron	2.81417	1.43952	22.9109	1.7e-06	0.000332953
chr3	154441703	154442170	468	*	0.89104	0.772885	0.489872	0.590395	0.436761	1.90394	1.41068	1.84959	1.44976	2.60302	Distal Intergenic	3	154374097	154411976	37880	1	209601	uc008rur.1	67606	ENSMUSG00000078161	Erich3	glutamate rich 3	Distal	2.3376	0.806343	22.904	1.7e-06	0.000333391
chr14	12923419	12923906	488	*	0.513244	1.04476	0.318559	0.541111	0.658606	2.31373	1.10114	1.37172	2.66176	2.63523	Intron (uc007sfm.2/19270, intron 5 of 29)	14	13022457	13074553	52097	1	19270	uc007sfn.2	-98551	NA	Ptprg	protein tyrosine phosphatase, receptor type, G	Intron	2.64899	1.05898	22.8747	1.73e-06	0.000337734
chr5	116432440	116433527	1088	*	1.13509	1.4397	0.663589	0.971406	2.08622	3.44176	2.27221	2.96269	3.09185	3.18483	Intron (uc008zer.1/12704, intron 31 of 46)	5	116417897	116456350	38454	1	12704	uc008zev.1	14543	ENSMUSG00000029516	Cit	citron	Intron	2.21965	2.16027	22.8647	1.74e-06	0.000338718
chr2	180475002	180475478	477	*	1.13509	1.04476	0.55749	0.541111	0.598625	2.52599	1.49395	1.94786	2.76432	1.86872	Exon (uc008oka.1/228993, exon 11 of 13)	2	180471123	180476983	5861	1	228993	uc012cme.1	3879	ENSMUSG00000023393	Slc17a9	solute carrier family 17, member 9	Exon	2.3162	1.15986	22.8318	1.77e-06	0.000343768
chr5	24505023	24505667	645	*	1.68784	1.50119	0.663589	0.814335	1.17219	3.61135	1.88182	3.06477	2.67687	2.64581	Intron (uc008wsm.2/108099, intron 3 of 15)	5	24368553	24501571	133019	2	108099	uc008wsl.2	-3452	ENSMUSG00000028944	Prkag2	protein kinase, AMP-activated, gamma 2 non-catalytic subunit	Intron	2.29522	1.97922	22.7961	1.8e-06	0.000349426
chr2	37787706	37788346	641	*	1.19015	1.23775	0.723694	0.933713	1.08744	2.98242	1.38909	2.32229	3.12527	2.50183	Intron (uc008jng.2/227801, intron 13 of 21)	2	37871356	37873689	2334	2	227801	uc008jnj.1	85343	ENSMUSG00000035392	Dennd1a	DENN/MADD domain containing 1A	Intron	2.23817	1.63379	22.7889	1.81e-06	0.000349923
chr17	44202725	44203109	385	*	0.118295	0.558224	0.344314	0.490084	0.254415	1.72292	0.807625	1.71652	1.73597	1.13019	Distal Intergenic	17	44215795	44223510	7716	1	83965	uc008cpt.2	-12686	ENSMUSG00000023960	Enpp5	ectonucleotide pyrophosphatase/phosphodiesterase 5	Distal	2.59676	0.148491	22.7372	1.86e-06	0.000358654
chr4	98835486	98836140	655	*	0.751558	0.558224	0.535301	0.63805	0.628927	1.75021	0.961833	2.89039	2.33989	1.54621	Distal Intergenic	4	98860625	98893317	32693	1	242557	uc008tut.1	-24485	ENSMUSG00000028550	Atg4c	autophagy related 4C, cysteine peptidase	Distal	2.53172	0.930921	22.7285	1.87e-06	0.000359471
chr9	83924130	83924998	869	*	1.90089	1.34226	1.03965	1.57147	0.925982	2.84361	1.5917	2.85283	4.14161	3.67776	Intron (uc009qwr.1/12040, intron 8 of 10)	9	83842388	84017847	175460	1	12040	uc009qws.1	81742	ENSMUSG00000032263	Bckdhb	branched chain ketoacid dehydrogenase E1, beta polypeptide	Intron	2.40442	2.37068	22.7163	1.88e-06	0.000360938
chr12	25553483	25554490	1008	*	2.55354	2.7629	1.70871	2.16641	2.84868	4.52762	2.67147	4.02736	4.21588	3.96645	Intron (uc007net.1/67216, intron 1 of 4)	12	25516464	25645164	128701	1	67216	uc007nex.1	37019	ENSMUSG00000020646	Mboat2	membrane bound O-acyltransferase domain containing 2	Intron	1.73227	3.29876	22.7015	1.89e-06	0.0003629
chr17	88002459	88002810	352	*	0.822984	0.869316	0.579343	0.490084	1.02045	2.12854	1.25228	2.51093	2.1364	2.21973	Distal Intergenic	17	88035319	88050467	15149	1	17075	uc008duy.1	-32509	ENSMUSG00000045394	Epcam	epithelial cell adhesion molecule	Distal	2.22187	1.05771	22.6941	1.9e-06	0.000363486
chr9	11679813	11680232	420	*	0.597133	0.558224	0.622081	0.728884	0.366564	1.36516	1.47358	1.89957	1.61571	1.98993	Distal Intergenic	9	9660891	10904775	1243885	2	244682	uc012goa.1	-775038	ENSMUSG00000039488	Cntn5	contactin 5	Distal	2.16537	0.525417	22.6844	1.91e-06	0.000364318
chr17	30998206	30998480	275	*	0.118295	0.437592	0.210683	0.0711666	0.174493	1.51589	0.597777	1.22265	1.09235	1.13019	Intron (uc008bub.1/13417, intron 91 of 92)	17	31038812	31073455	34644	1	14652	uc008bud.1	-40332	ENSMUSG00000024027	Glp1r	glucagon-like peptide 1 receptor	Intron	2.92248	-0.382062	22.6811	1.91e-06	0.000364318
chr11	115700096	115700595	500	*	0.513244	0.161067	0.418928	0.63805	0.658606	2.15941	0.67117	2.24708	2.2818	1.52344	Intron (uc007mit.1/217325, intron 2 of 25)	11	115685372	115717094	31723	1	217325	uc011yhq.1	14724	ENSMUSG00000020782	Llgl2	LLGL2 scribble cell polarity complex component	Intron	2.7139	0.707162	22.6743	1.92e-06	0.000364384
chr15	89971116	89972095	980	*	0.67641	0.869316	0.466609	1.04396	0.771568	2.27667	1.07433	1.77123	2.6465	3.2625	Distal Intergenic	15	90054742	90060953	6212	1	380959	uc007xhj.1	-82647	ENSMUSG00000075470	Alg10b	asparagine-linked glycosylation 10B (alpha-1,2-glucosyltransferase)	Distal	2.57214	1.35751	22.6721	1.92e-06	0.000364384
chr4	24553067	24554064	998	*	2.19816	2.04615	0.743185	0.933713	1.40012	3.84764	1.68324	3.32462	4.17922	3.88842	3 UTR	4	24572561	24602576	30016	2	212390	uc008seb.1	48512	ENSMUSG00000040387	Klhl32	kelch-like 32	3	2.50385	2.72738	22.6458	1.95e-06	0.000368586
chr2	91675236	91676249	1014	*	1.01822	1.93913	0.743185	1.36039	1.78358	3.65533	1.89719	3.71488	3.20036	2.90555	Intron (uc008kws.1/228361, intron 11 of 14)	2	91762346	91769986	7641	1	12672	uc008kwv.2	-86097	ENSMUSG00000040495	Chrm4	cholinergic receptor, muscarinic 4	Intron	2.26452	2.33631	22.6054	1.99e-06	0.000375573
chr2	79732464	79733817	1354	*	2.65489	2.56114	1.62713	1.7338	2.2705	3.92153	2.33001	3.78302	3.93726	4.67552	Intron (uc012bxz.1/18573, intron 6 of 14)	2	79699182	79748556	49375	2	18573	uc008khe.1	14739	ENSMUSG00000059173	Pde1a	phosphodiesterase 1A, calmodulin-dependent	Intron	1.93097	3.15465	22.5653	2.03e-06	0.000382117
chr15	68118501	68119185	685	*	1.56822	1.69785	0.743185	0.590395	1.30949	3.22057	1.75252	2.98601	3.11421	3.14063	Distal Intergenic	15	67915300	68090418	175119	2	380993	uc011zto.1	-28083	ENSMUSG00000022335	Zfat	zinc finger and AT hook domain containing	Distal	2.28905	2.02673	22.5637	2.03e-06	0.000382117
chr12	86267488	86267901	414	*	0.118295	1.08548	0.642984	0.541111	0.687686	1.91604	1.43195	2.01741	2.11438	2.14712	Intron (uc007ofy.1/68497, intron 12 of 18)	12	86259099	86287873	28775	2	68497	uc007ofy.1	19972	ENSMUSG00000042350	Arel1	apoptosis resistant E3 ubiquitin protein ligase 1	Intron	2.29041	0.843984	22.5524	2.04e-06	0.000383533
chr3	39676182	39676985	804	*	1.07783	0.235324	0.442966	0.684182	0.536041	2.30455	1.22817	1.8748	1.5516	2.66674	Distal Intergenic	3	40430208	40458538	28331	1	380614	uc008pbg.1	-753223	ENSMUSG00000060798	Intu	inturned planar cell polarity protein	Distal	2.54571	0.911435	22.5287	2.07e-06	0.000387132
chr6	31021755	31022784	1030	*	2.4217	2.45637	1.83216	1.89939	2.44244	3.95417	2.8079	3.59109	3.82649	3.46723	Distal Intergenic	6	31013023	31013093	71	2	387223	uc012ejr.1	-8662	ENSMUSG00000065604	Mir29b-1	microRNA 29b-1	Distal	1.56673	2.89127	22.526	2.07e-06	0.000387132
chr11	35350727	35351550	824	*	0.751558	0.959704	0.265629	0.541111	1.04313	2.81804	0.839814	2.12635	3.13624	2.55892	Intron (uc007ild.2/20564, intron 5 of 35)	11	35430318	35430427	110	1	723924	uc011xta.1	-78768	ENSMUSG00000065583	Mir218-2	microRNA 218-2	Intron	2.77752	1.43395	22.5176	2.08e-06	0.000387876
chr19	14317986	14318728	743	*	0.597133	2.04615	2.99337	2.90158	2.16071	0.287647	1.10114	0.530653	0.340736	0.673045	Distal Intergenic	19	13993512	13994462	951	1	258151	uc008gwi.1	324474	ENSMUSG00000062314	Olfr1505	olfactory receptor 1505	Distal	-2.92717	1.28632	22.5099	2.09e-06	0.000387876
chr13	79582411	79582988	578	*	0.118295	0.614957	0.318559	0.490084	0.658606	1.36516	1.04702	2.92699	1.82001	1.4768	Distal Intergenic	13	78328236	78338243	10008	2	13865	uc007rhe.1	-1244168	ENSMUSG00000069171	Nr2f1	nuclear receptor subfamily 2, group F, member 1	Distal	2.81726	0.684908	22.5097	2.09e-06	0.000387876
chr2	27459943	27460483	541	*	0.597133	0.499168	0.318559	0.772242	0.798479	2.35875	1.01918	1.8748	1.76453	2.24778	Distal Intergenic	2	27532721	27618839	86119	1	20181	uc008ixs.1	-72238	ENSMUSG00000015846	Rxra	retinoid X receptor alpha	Distal	2.41612	0.805664	22.4995	2.1e-06	0.000388334
chr18	45636400	45637287	888	*	1.76241	1.58877	0.683903	1.07892	1.19262	3.06625	1.78594	2.49476	3.33975	3.75797	Intron (uc008evd.1/140492, intron 2 of 10)	18	45719005	45752719	33715	1	140492	uc008eve.1	-81718	ENSMUSG00000054477	Kcnn2	potassium intermediate/small conductance calcium-activated channel, subfamily N, member 2	Intron	2.31222	2.14742	22.499	2.1e-06	0.000388334
chr12	81311805	81312885	1081	*	1.93353	1.56017	0.800126	1.41612	1.15147	3.53102	1.95711	2.91489	3.26175	2.99928	Intron (uc007oap.2/109711, intron 1 of 20)	12	81268529	81273131	4603	2	109711	uc007oao.2	-38674	ENSMUSG00000015143	Actn1	actinin, alpha 1	Intron	2.1127	2.16244	22.4736	2.13e-06	0.00039266
chr13	9139521	9139757	237	*	0.956029	0.437592	0.743185	1.07892	0.658606	2.31373	1.57267	1.8748	1.97469	2.38039	Intron (uc007pkr.1/217980, intron 5 of 17)	13	9093151	9172336	79186	1	217980	uc011ywb.1	46370	ENSMUSG00000033499	Larp4b	La ribonucleoprotein domain family, member 4B	Intron	2.11686	1.02028	22.4541	2.15e-06	0.000395795
chr17	89418958	89419307	350	*	1.52603	0.821906	1.51822	1.41612	1.06545	0.395294	0.259971	0.397868	0.414681	0.185457	Intron (uc008dvx.1/14309, intron 4 of 9)	17	89384292	89600015	215724	2	14309	uc008dvx.1	180708	ENSMUSG00000032937	Fshr	follicle stimulating hormone receptor	Intron	-2.47604	-0.0860812	22.444	2.16e-06	0.000396296
chr14	47630680	47631484	805	*	1.01822	1.30826	0.762416	1.07892	1.41759	3.10904	1.66539	2.92699	2.22127	2.84257	Intron (uc007thn.2/74480, intron 2 of 12)	14	47621015	47725492	104478	1	74480	uc007thq.2	9665	ENSMUSG00000021838	Samd4	sterile alpha motif domain containing 4	Intron	2.13188	1.72713	22.4434	2.16e-06	0.000396296
chr14	115592617	115593123	507	*	1.01822	1.12508	0.489872	0.63805	0.901367	2.07559	1.36717	2.24708	2.79233	2.46646	Intron (uc007uyi.2/103978, intron 2 of 7)	14	115491437	116924414	1432978	1	103978	uc007uyi.2	101180	ENSMUSG00000022112	Gpc5	glypican 5	Intron	2.25571	1.24805	22.439	2.17e-06	0.000396356
chr2	150346464	150346787	324	*	0.118295	0.722139	0.318559	0.814335	0.402089	1.87943	0.961833	1.68837	1.99893	2.16194	Distal Intergenic	2	150296727	150310799	14073	2	545471	uc008mub.1	-35665	ENSMUSG00000074731	Zfp345	zinc finger protein 345	Distal	2.5616	0.605194	22.4265	2.18e-06	0.00039808
chr14	9283671	9284150	480	*	1.13509	0.722139	0.318559	0.490084	0.254415	1.87943	1.276	1.77123	2.30142	2.51343	Intron (uc007sfe.2/74430, intron 14 of 15)	14	9181462	9211277	29816	2	18300	uc007sfd.1	-72394	ENSMUSG00000021749	Fam3d	FAM3 metabolism regulating signaling molecule D	Intron	2.58521	0.893758	22.3988	2.22e-06	0.000402515
chr16	73875056	73875820	765	*	2.59494	3.12705	2.69116	3.24718	2.69962	0.619046	0.990791	1.84959	1.17977	1.69624	Distal Intergenic	16	73920451	73956904	36454	2	268902	uc007zri.1	81084	ENSMUSG00000052516	Robo2	roundabout guidance receptor 2	Distal	-2.09088	2.02411	22.397	2.22e-06	0.000402515
chr5	139642697	139643360	664	*	1.39153	1.4397	0.55749	1.33169	1.56592	3.55055	1.57267	2.85283	3.22112	3.22771	Intron (uc009afz.1/433956, intron 7 of 12)	5	139626183	139662459	36277	1	433956	uc012efq.1	16514	ENSMUSG00000025857	Dnaaf5	dynein, axonemal assembly factor 5	Intron	2.29867	2.12894	22.3808	2.24e-06	0.000404202
chr3	132521689	132522413	725	*	1.29435	1.61682	0.318559	1.54671	1.04313	2.98242	1.98616	3.18047	3.34921	3.04796	Intron (uc008rkb.1/uc008rkb.1, intron 1 of 3)	3	132545659	132613255	67597	2	114249	uc008rkc.1	90842	ENSMUSG00000040998	Npnt	nephronectin	Intron	2.36905	2.06596	22.3772	2.24e-06	0.000404202
chr3	114606811	114607891	1081	*	2.35097	2.06663	1.14598	1.4432	1.45189	3.31499	2.36361	2.92699	3.89268	4.06039	Promoter (<=1kb)	3	114607281	114828174	220894	1	229759	uc008rbm.1	0	ENSMUSG00000027965	Olfm3	olfactomedin 3	Promoter	2.06383	2.63091	22.3767	2.24e-06	0.000404202
chr13	76730401	76731369	969	*	3.51413	3.82474	4.03049	3.70428	3.64465	4.52169	4.56244	4.38838	4.88939	4.53746	Intron (uc007rgn.1/78771, intron 1 of 20)	13	76718935	76902534	183600	1	78771	uc007rgp.1	11466	ENSMUSG00000021596	Mctp1	multiple C2 domains, transmembrane 1	Intron	0.878352	4.15987	22.3609	2.26e-06	0.000405718
chr6	15730144	15730614	471	*	0.822984	0.722139	0.622081	0.728884	0.598625	2.06476	1.1533	1.89957	1.87343	2.27529	Intron (uc009azc.2/16543, intron 4 of 4)	6	15671173	15752169	80997	1	16543	uc009azd.2	58971	ENSMUSG00000041390	Mdfic	MyoD family inhibitor domain containing	Intron	2.14021	0.816023	22.3536	2.27e-06	0.000405718
chr6	127566817	127567882	1066	*	1.29435	1.89399	1.08618	1.81897	1.45189	3.22544	2.13626	3.32462	3.51807	2.71777	Intron (uc009dwa.1/381812, intron 5 of 6)	6	127527993	127579956	51964	1	381812	uc009dwa.1	38824	ENSMUSG00000061414	Cracr2a	calcium release activated channel regulator 2A	Intron	1.94676	2.23629	22.3534	2.27e-06	0.000405718
chr6	58793690	58793984	295	*	0.227621	0.235324	0.0633987	0.437186	0.174493	1.19684	0.807625	0.917749	1.2622	1.50031	Exon (uc009cde.1/73998, exon 2 of 23)	6	58783694	58870390	86697	1	73998	uc009cdf.1	9996	ENSMUSG00000029804	Herc3	hect domain and RLD 3	Exon	2.87384	-0.346435	22.3533	2.27e-06	0.000405718
chr4	105239153	105239893	741	*	1.13509	1.37548	0.466609	0.437186	1.32808	3.01091	1.22817	3.07568	3.1793	2.84257	Distal Intergenic	4	104829952	104905372	75421	1	67916	uc008tye.1	409201	ENSMUSG00000028517	Plpp3	phospholipid phosphatase 3	Distal	2.58533	1.84212	22.3364	2.29e-06	0.000407838
chr9	27365917	27366295	379	*	0.513244	0.305945	0.182404	0.203762	0.292775	1.5317	0.597777	1.33587	1.13672	1.67574	Distal Intergenic	9	27204811	27209295	4485	1	75469	uc009oqp.1	161106	ENSMUSG00000031991	Spata19	spermatogenesis associated 19	Distal	2.71232	-0.099803	22.3324	2.29e-06	0.000407838
chr1	16925726	16926155	430	*	0.424175	0.305945	0.489872	0.203762	0.292775	1.6378	0.520448	1.44086	1.61571	1.85055	Distal Intergenic	1	16987545	17087879	100335	2	57339	uc007aka.1	161724	ENSMUSG00000042686	Jph1	junctophilin 1	Distal	2.67366	0.153363	22.3312	2.29e-06	0.000407838
chr15	26291506	26292609	1104	*	1.83331	1.93913	1.08618	1.59581	1.64218	3.46254	2.42854	2.10521	3.56753	4.35608	Intron (uc007vjm.2/211147, intron 2 of 2)	15	26238827	26339328	100502	1	211147	uc011zrq.1	52679	ENSMUSG00000022269	Marchf11	membrane associated ring-CH-type finger 11	Intron	2.18234	2.57474	22.3068	2.32e-06	0.000411383
chr13	51693414	51693913	500	*	0.956029	1.16362	0.442966	0.541111	0.925982	3.01654	1.55339	2.82724	1.58401	2.23382	Distal Intergenic	13	51526411	51662453	136043	2	20418	uc011yzj.1	-30961	ENSMUSG00000021448	Shc3	src homology 2 domain-containing transforming protein C3	Distal	2.44184	1.35659	22.3066	2.32e-06	0.000411383
chr13	70971777	70972256	480	*	1.13509	0.437592	0.318559	0.728884	0.798479	2.39379	0.902113	2.6043	2.72125	2.08628	Intron (uc007rcz.1/271127, intron 3 of 22)	13	70973705	70980686	6982	2	271127	uc007rda.1	8430	ENSMUSG00000049538	Adamts16	a disintegrin-like and metallopeptidase (reprolysin type) with thrombospondin type 1 motif, 16	Intron	2.60981	1.19787	22.2966	2.34e-06	0.000412651
chr2	24849500	24850144	645	*	0.513244	0.669543	0.318559	0.684182	0.824897	2.18963	1.22817	1.29911	2.48425	2.08628	Intron (uc008ipv.2/241274, intron 8 of 21)	2	24835554	24909592	74039	1	241274	uc012brs.1	13946	ENSMUSG00000036833	Pnpla7	patatin-like phospholipase domain containing 7	Intron	2.41868	0.822289	22.288	2.35e-06	0.000413651
chrX	136980067	136980794	728	*	0.956029	0.669543	0.394483	0.32519	1.19262	2.17963	1.36717	2.03987	2.44949	2.88784	Distal Intergenic	20	136991142	137010679	19538	1	19139	uc009uky.2	-10348	ENSMUSG00000031432	Prps1	phosphoribosyl pyrophosphate synthetase 1	Distal	2.49721	1.21934	22.2661	2.37e-06	0.000417161
chr9	49248013	49248368	356	*	0.118295	0.614957	0.0633987	0.203762	0.0898832	1.65234	0.597777	1.68837	1.37763	1.16001	Exon (uc009pjc.1/235330, exon 21 of 22)	9	49223641	49235126	11486	2	244859	uc012gsw.1	-12887	ENSMUSG00000032257	Ankk1	ankyrin repeat and kinase domain containing 1	Exon	3.20211	-0.0921147	22.2638	2.38e-06	0.000417161
chr4	128690491	128691075	585	*	1.29435	1.04476	0.60087	0.382274	0.901367	2.72482	1.49395	2.08376	2.35875	2.66674	Distal Intergenic	4	128670509	128688773	18265	1	11637	uc008uvu.1	19982	ENSMUSG00000028792	Ak2	adenylate kinase 2	Distal	2.29806	1.33292	22.2387	2.41e-06	0.000421782
chr16	89789186	89789653	468	*	0.89104	0.821906	0.579343	0.490084	1.02045	1.81627	1.53385	2.01741	2.4318	2.19112	3 UTR	16	89791930	89800314	8385	2	21844	uc007zvx.1	10661	ENSMUSG00000002489	Tiam1	T cell lymphoma invasion and metastasis 1	3	2.11681	0.981468	22.224	2.43e-06	0.000424147
chr2	173089054	173089865	812	*	2.93832	2.56114	2.32143	2.71419	2.54929	4.03961	3.42153	3.62861	3.86657	3.69823	Intron (uc008odq.1/65112, intron 1 of 3)	2	173049966	173102034	52069	2	65112	uc008odq.1	12169	ENSMUSG00000038400	Pmepa1	prostate transmembrane protein, androgen induced 1	Intron	1.26739	3.15227	22.2106	2.44e-06	0.000426248
chr4	6219395	6219919	525	*	1.19015	1.30826	0.512765	0.971406	0.925982	2.58023	1.62902	2.52692	2.70661	2.38039	Distal Intergenic	4	6192759	6202778	10020	2	13122	uc008rxk.1	-16617	ENSMUSG00000028240	Cyp7a1	cytochrome P450, family 7, subfamily a, polypeptide 1	Distal	2.12507	1.45307	22.1956	2.46e-06	0.000428581
chr13	49816934	49817269	336	*	0.118295	0.235324	0.0320476	0.490084	0.174493	1.11522	0.39608	1.47422	2.15809	1.52344	Intron (uc007qjv.2/105148, intron 22 of 33)	13	49777499	49829636	52138	1	105148	uc007qjv.2	39435	ENSMUSG00000037851	Iars	isoleucine-tRNA synthetase	Intron	3.39484	0.0112911	22.1922	2.47e-06	0.000428581
chr14	86830973	86831522	550	*	0.597133	0.499168	0.535301	0.32519	0.824897	1.68099	1.25228	1.53871	1.76453	2.31561	Distal Intergenic	14	87056130	87189721	133592	2	56419	uc007uua.1	358199	ENSMUSG00000022021	Diaph3	diaphanous related formin 3	Distal	2.27628	0.597474	22.1649	2.5e-06	0.000433836
chr11	43171981	43172856	876	*	3.2287	3.12705	2.16403	2.76873	3.04124	4.46722	3.21616	3.86077	4.55527	4.68324	Distal Intergenic	11	43187899	43187963	65	2	387164	uc011xtg.1	15107	ENSMUSG00000065601	Mir146	microRNA 146	Distal	1.47327	3.62743	22.1597	2.51e-06	0.000434138
chr8	99076231	99076903	673	*	2.53238	2.65881	1.87696	2.11681	2.49274	4.39124	2.73275	3.67956	4.50537	3.32308	Distal Intergenic	8	98487444	98487506	63	1	100499527	uc012git.1	588787	NA	NA	NA	Distal	1.72133	3.165	22.1416	2.53e-06	0.000437348
chr8	36737720	36738153	434	*	0.513244	0.373269	0.0940829	0.437186	0.330141	1.6378	0.8713	1.22265	1.51844	1.52344	Intron (uc009lla.1/52065, intron 2 of 2)	8	36652010	36742503	90494	1	52065	uc009llb.1	85710	ENSMUSG00000070056	Mfhas1	malignant fibrous histiocytoma amplified sequence 1	Intron	2.6009	0.0335613	22.1001	2.59e-06	0.000445316
chr11	113035147	113036109	963	*	3.77049	3.83074	3.56399	3.20033	3.60327	4.86378	4.19354	4.50192	4.33016	4.56559	Promoter (<=1kb)	11	112905220	113034356	129137	2	72386	uc007meh.2	-791	ENSMUSG00000087259	2610035D17Rik	RIKEN cDNA 2610035D17 gene	Promoter	0.962465	4.05121	22.0992	2.59e-06	0.000445316
chr1	55883686	55884439	754	*	1.64905	1.4397	0.265629	0.772242	1.02045	3.15572	1.76933	2.81427	3.03437	3.30317	Distal Intergenic	1	55462790	55811129	348340	1	227120	uc007ban.2	420896	ENSMUSG00000038349	Plcl1	phospholipase C-like 1	Distal	2.52487	1.96297	22.0836	2.61e-06	0.000448047
chr16	18111221	18112008	788	*	1.01822	1.12508	0.800126	1.00814	1.21277	3.03885	1.276	3.464	2.17946	2.4302	Distal Intergenic	16	18127799	18152501	24703	1	65079	uc007ymv.1	-15791	ENSMUSG00000043811	Rtn4r	reticulon 4 receptor	Distal	2.32981	1.70816	22.0355	2.68e-06	0.000457849
chr11	21408755	21409113	359	*	0.227621	0.305945	0.15356	0.382274	0.567672	1.48373	0.839814	1.63035	1.73597	1.13019	Intron (uc011xsa.1/237694, intron 1 of 8)	11	21394733	21411183	16451	2	237694	uc011xsa.1	2070	ENSMUSG00000078962	4932414J04Rik	RIKEN cDNA 4932414J04 gene	Intron	2.60105	0.0406489	22.0338	2.68e-06	0.000457849
chr11	93931612	93932611	1000	*	0.597133	1.53098	1.17497	1.04396	0.997403	2.62515	2.02867	2.18798	2.70661	2.68737	3 UTR	11	93954801	93959275	4475	1	70834	uc011yct.1	-22190	ENSMUSG00000020859	Spag9	sperm associated antigen 9	3	1.97508	1.55426	22.0304	2.68e-06	0.000457849
chr2	5108142	5108408	267	*	0.424175	0.161067	0.15356	0	0.174493	1.31121	0.55963	1.44086	0.999286	0.97103	Intron (uc008ifo.1/74186, intron 2 of 2)	2	5058822	5151912	93091	1	74186	uc008ifo.1	49320	ENSMUSG00000026676	Ccdc3	coiled-coil domain containing 3	Intron	3.08637	-0.490135	22.0229	2.69e-06	0.000457896
chr11	110780146	110780884	739	*	2.467	2.95093	1.08618	1.7338	1.81027	4.25974	2.82408	3.55256	4.06331	4.22817	Distal Intergenic	11	110829347	110889281	59935	1	16517	uc007mdu.1	-48463	ENSMUSG00000051497	Kcnj16	potassium inwardly-rectifying channel, subfamily J, member 16	Distal	2.00674	3.11192	22.0225	2.69e-06	0.000457896
chr17	14977994	14978366	373	*	0.424175	0.558224	0.0940829	0.32519	0.330141	1.46737	0.932282	1.22265	1.34017	1.9044	Intron (uc008anc.1/71682, intron 23 of 24)	17	14966338	15046524	80187	2	71682	uc008and.1	68158	ENSMUSG00000046991	Wdr27	WD repeat domain 27	Intron	2.64764	0.071427	21.9909	2.74e-06	0.000464565
chr4	17562397	17563233	837	*	1.34376	1.56017	0.489872	1.14638	0.658606	2.097	2.49068	2.10521	2.94985	3.74326	Distal Intergenic	4	17780040	18045881	265842	1	17389	uc008sbu.2	-216807	ENSMUSG00000028226	Mmp16	matrix metallopeptidase 16	Distal	2.44729	1.8794	21.981	2.75e-06	0.000466052
chr8	114500026	114500908	883	*	1.52603	1.96117	0.703936	1.27253	1.4854	3.35997	1.88182	3.19054	3.15793	3.34921	Intron (uc009nnc.1/30947, intron 8 of 9)	8	114490808	114516202	25395	2	30947	uc009nnc.1	15294	ENSMUSG00000031949	Adat1	adenosine deaminase, tRNA-specific 1	Intron	2.12441	2.22086	21.976	2.76e-06	0.000466179
chrX	70488184	70488927	744	*	0.751558	1.30826	1.2721	1.36039	0.771568	2.89953	1.88182	2.26625	3.14712	2.38039	Promoter (<=1kb)	20	70479415	70488469	9055	2	72891	uc009tll.1	0	ENSMUSG00000031362	Xlr4c	X-linked lymphocyte-regulated 4C	Promoter	2.08065	1.66487	21.9728	2.77e-06	0.000466179
chr5	53812001	53813049	1049	*	2.71245	3.07744	1.8945	2.21436	2.96013	4.48154	2.95475	3.99325	4.30121	4.16706	Distal Intergenic	5	53947018	54048684	101667	1	19664	uc008xlh.1	-133969	ENSMUSG00000039191	Rbpj	recombination signal binding protein for immunoglobulin kappa J region	Distal	1.59475	3.40132	21.9488	2.8e-06	0.000470766
chr1	153532273	153532473	201	*	0	0.373269	0.292337	0.382274	0.292775	1.5317	0.8713	1.4067	0.950401	1.18924	Intron (uc011wtn.1/63913, intron 5 of 5)	1	153524297	153566477	42181	1	63913	uc007cza.2	7976	ENSMUSG00000026483	Niban1	niban apoptosis regulator 1	Intron	2.55692	-0.228217	21.9464	2.8e-06	0.000470766
chr13	96482628	96483237	610	*	0.822984	1.04476	0.466609	0.382274	0.876325	2.59536	1.12745	2.14719	2.2818	2.16194	Intron (uc007rmo.1/544963, intron 12 of 35)	13	96466875	96472723	5849	1	14064	uc007rmq.1	15753	ENSMUSG00000021675	F2rl2	coagulation factor II (thrombin) receptor-like 2	Intron	2.35679	1.08301	21.9384	2.82e-06	0.000471812
chr14	8848668	8849456	789	*	0.513244	0.915218	0.489872	1.11304	0.85084	2.54948	1.34491	1.89957	2.5182	2.16194	Intron (uc007sen.1/66082, intron 1 of 8)	14	8835480	8889069	53590	1	66082	uc011zfu.1	13188	ENSMUSG00000025277	Abhd6	abhydrolase domain containing 6	Intron	2.22758	1.12845	21.9162	2.85e-06	0.000475854
chr3	109039666	109040428	763	*	1.7256	1.12508	0.907681	1.30241	1.34643	3.01654	1.86627	2.52692	2.88629	3.17025	Distal Intergenic	3	109143601	109366459	222859	1	57257	uc008raf.1	-103173	ENSMUSG00000033721	Vav3	vav 3 oncogene	Distal	1.99181	1.89106	21.9128	2.85e-06	0.000475854
chr8	35605677	35606260	584	*	0.227621	0.0827801	0.15356	0.772242	0.330141	1.79021	0.55963	1.68837	1.70683	2.08628	Distal Intergenic	8	35870664	35882948	12285	1	319520	uc009lks.1	-264404	ENSMUSG00000031530	Dusp4	dual specificity phosphatase 4	Distal	3.00892	0.356015	21.9049	2.86e-06	0.000475854
chr11	109293646	109294135	490	*	1.13509	0.959704	0.781395	0.772242	1.36455	2.61033	1.64732	2.06198	2.83335	2.62457	Intron (uc007mch.1/13929, intron 6 of 8)	11	109287540	109299462	11923	1	13929	uc007mcj.1	6106	ENSMUSG00000020610	Amz2	archaelysin family metallopeptidase 2	Intron	2.07423	1.46876	21.9031	2.87e-06	0.000475854
chr13	13656442	13657329	888	*	2.69352	2.58972	0.907681	1.7338	2.3545	3.99752	2.8559	3.76965	3.99264	4.49714	Distal Intergenic	13	13682676	13728526	45851	1	17101	uc007pmh.1	-25347	ENSMUSG00000019726	Lyst	lysosomal trafficking regulator	Distal	1.99627	3.15284	21.9006	2.87e-06	0.000475854
chr9	103326383	103326763	381	*	1.48258	0.722139	0.642984	0.895007	1.04313	2.59536	1.43195	2.55837	2.63107	2.55892	Intron (uc009rgt.1/uc009rgt.1, intron 1 of 5)	9	103327254	103351426	24173	2	107993	uc009rgu.1	24663	ENSMUSG00000032556	Bfsp2	beaded filament structural protein 2, phakinin	Intron	2.17106	1.45461	21.8986	2.87e-06	0.000475854
chr6	70053165	70053932	768	*	1.7256	1.4397	0.743185	0.814335	1.1091	2.68294	1.68324	2.95089	2.73575	3.60914	Intron (uc012enb.1/uc012enb.1, intron 37 of 81)	6	67892068	70408032	2515965	2	19783	uc012enc.1	354100	ENSMUSG00000106222	Rprl1	ribonuclease P RNA-like 1	Intron	2.2697	1.9488	21.8922	2.88e-06	0.000475854
chr2	133331360	133332218	859	*	1.93353	1.47078	0.924852	1.75557	1.62725	3.29196	2.09685	2.54273	3.59165	3.8973	Distal Intergenic	2	133378935	133388621	9687	1	12156	uc008mnr.1	-46717	ENSMUSG00000027358	Bmp2	bone morphogenetic protein 2	Distal	2.08605	2.39549	21.892	2.88e-06	0.000475854
chr17	72040641	72041486	846	*	2.22478	2.2569	1.03965	1.11304	2.38145	4.09121	2.68924	3.30621	3.79914	3.78214	Exon (uc008dmt.1/320159, exon 6 of 20)	17	72036041	72079009	42969	1	320159	uc008dmu.1	4600	ENSMUSG00000045761	Togaram2	TOG array regulator of axonemal microtubules 2	Exon	2.02268	2.82364	21.8766	2.91e-06	0.000478755
chr6	140038854	140039426	573	*	0.67641	0.669543	0.394483	0.728884	0.567672	2.13891	0.902113	1.74413	1.92495	2.1766	Distal Intergenic	6	139990046	139991307	1262	1	12344	uc009eoa.2	48808	ENSMUSG00000041791	Capza3	capping protein (actin filament) muscle Z-line, alpha 3	Distal	2.3145	0.715351	21.8605	2.93e-06	0.000481846
chr13	78241598	78241989	392	*	0.822984	0.305945	0.683903	0.382274	0.436761	1.79021	0.8713	1.60045	1.89942	2.69757	Intron (uc007rgy.2/68675, intron 10 of 10)	13	78164163	78165557	1395	1	75507	uc011zcd.1	77435	ENSMUSG00000093668	Pou5f2	POU domain class 5, transcription factor 2	Intron	2.57772	0.734601	21.8312	2.98e-06	0.00048832
chr18	65471690	65472432	743	*	1.6092	1.61682	1.08618	1.57147	2.0971	3.7292	1.73551	3.11851	3.71384	3.43099	Intron (uc008feu.2/225638, intron 4 of 12)	18	65408515	65408580	66	1	387231	uc012bec.1	63175	ENSMUSG00000065402	Mir122	microRNA 122	Intron	2.07211	2.4726	21.8134	3e-06	0.000491924
chr7	19345475	19345978	504	*	0.597133	1.4397	0.466609	0.541111	1.17219	2.20943	1.89719	3.10792	2.58377	2.10173	Distal Intergenic	7	19371651	19374763	3113	1	20958	uc012far.1	-25673	ENSMUSG00000109116	Sycp1-ps1	synaptonemal complex protein 1, pseudogene 1	Distal	2.35883	1.44914	21.8028	3.02e-06	0.000493515
chr7	91427664	91428348	685	*	1.01822	1.47078	0.60087	1.21083	1.45189	2.94748	1.7183	2.58915	3.45813	2.64581	Intron (uc009ief.1/11864, intron 13 of 20)	7	91394789	91519412	124624	2	11864	uc009ief.1	91064	ENSMUSG00000015709	Arnt2	aryl hydrocarbon receptor nuclear translocator 2	Intron	2.20073	1.86388	21.7998	3.03e-06	0.000493515
chr2	68057528	68058558	1031	*	2.51092	2.75029	2.14217	2.34932	2.68527	3.92752	2.5405	3.70788	4.45807	4.40049	Intron (uc008jxn.1/53416, intron 10 of 10)	2	67955770	67960747	4978	1	26877	uc008jxm.2	101758	ENSMUSG00000034780	B3galt1	UDP-Gal:betaGlcNAc beta 1,3-galactosyltransferase, polypeptide 1	Intron	1.62756	3.26832	21.7791	3.06e-06	0.000497927
chr14	59001359	59002147	789	*	1.24319	1.30826	0.265629	0.63805	1.27157	3.03885	1.7183	2.47842	2.35875	3.69823	Distal Intergenic	14	58693952	58731557	37606	1	14180	uc007udy.2	307407	ENSMUSG00000021974	Fgf9	fibroblast growth factor 9	Distal	2.60992	1.8518	21.7745	3.07e-06	0.000498151
chr11	95079527	95079923	397	*	0.329243	0.669543	0.318559	0.265753	0.687686	2.13891	0.807625	1.60045	1.76453	1.7946	Distal Intergenic	11	95122843	95130575	7733	1	93670	uc007lac.1	-42920	ENSMUSG00000020872	Tac4	tachykinin 4	Distal	2.51042	0.468966	21.7667	3.08e-06	0.000499232
chr2	41142804	41143512	709	*	1.56822	2.45637	2.14949	2.01219	1.97266	2.82448	3.06778	3.8481	3.59959	3.4909	Intron (uc008jon.1/94217, intron 27 of 90)	2	40452293	40558368	106076	2	94217	uc008jom.1	-584436	ENSMUSG00000049252	Lrp1b	low density lipoprotein-related protein 1B	Intron	1.59384	2.69743	21.7414	3.12e-06	0.000504888
chr6	76337045	76337373	329	*	0.227621	0.669543	0.124128	0.265753	0.436761	1.73663	0.480172	1.37172	2.15809	2.10173	Distal Intergenic	6	77192711	77195511	2801	1	74342	uc009cjt.1	-855338	ENSMUSG00000060780	Lrrtm1	leucine rich repeat transmembrane neuronal 1	Distal	2.97735	0.40677	21.7328	3.13e-06	0.000506199
chr2	79386354	79386748	395	*	1.01822	1.40795	0.854906	0.728884	0.901367	2.55723	1.49395	2.14719	2.55136	2.94035	Distal Intergenic	2	79475582	79513121	37540	1	70599	uc008kgv.2	-88834	ENSMUSG00000027007	Itprid2	ITPR interacting domain containing 2	Distal	2.12243	1.46029	21.7272	3.14e-06	0.000506717
chr1	122142152	122142589	438	*	0.67641	0.614957	0.489872	0.772242	0.132809	1.56282	1.41068	1.94786	2.32079	1.52344	Intron (uc007cji.1/68428, intron 1 of 4)	1	122122993	122161857	38865	2	68428	uc007cji.1	19268	ENSMUSG00000026389	Steap3	STEAP family member 3	Intron	2.43019	0.621455	21.7058	3.18e-06	0.000510952
chr14	119291993	119292740	748	*	1.6092	1.08548	0.394483	1.24201	1.32808	2.83088	1.98616	2.35847	3.2915	3.22065	Intron (uc007uyy.1/66573, intron 8 of 16)	14	119278104	119282962	4859	2	66573	uc007uzb.1	-9031	ENSMUSG00000042156	Dzip1	DAZ interacting protein 1	Intron	2.27713	1.90493	21.7018	3.18e-06	0.000510952
chr1	170155520	170156663	1144	*	2.83845	3.005	2.06683	2.30572	2.50912	4.21636	2.48051	4.21667	4.32057	4.37846	Intron (uc007dld.1/18514, intron 2 of 7)	1	170266122	170267450	1329	2	18514	uc007dlh.1	110787	ENSMUSG00000052534	Pbx1	pre B cell leukemia homeobox 1	Intron	1.65782	3.38282	21.7004	3.19e-06	0.000510952
chr13	31596232	31596516	285	*	0	0.0827801	0.0940829	0.265753	0.215008	0.936676	0.480172	0.764372	1.48451	1.21788	Distal Intergenic	13	31650039	31652843	2805	1	15220	uc007pzj.2	-53523	ENSMUSG00000038415	Foxq1	forkhead box Q1	Distal	3.22709	-0.641628	21.6916	3.2e-06	0.000512332
chr2	150339567	150340107	541	*	0.89104	1.34226	0.622081	0.684182	0.771568	1.84187	1.66539	2.89039	2.2619	2.30229	Distal Intergenic	2	150296727	150310799	14073	2	545471	uc008mub.1	-28768	ENSMUSG00000074731	Zfp345	zinc finger protein 345	Distal	2.169	1.25432	21.6877	3.21e-06	0.000512409
chr10	91008873	91009255	383	*	0	0.437592	0.182404	0.265753	0.536041	1.31121	0.8713	1.22265	1.2622	2.10173	Distal Intergenic	10	90627677	90634327	6651	2	21917	uc007gtx.1	-374546	ENSMUSG00000019961	Tmpo	thymopoietin	Distal	2.77918	0.0512746	21.6729	3.23e-06	0.000515412
chr7	71341069	71341338	270	*	0.329243	0.499168	0.512765	0.382274	0.402089	1.57813	0.706513	1.4067	1.70683	1.93922	Intron (uc009hfp.2/17364, intron 1 of 7)	7	71347892	71353336	5445	1	17364	uc012fmm.1	-6554	ENSMUSG00000030523	Trpm1	transient receptor potential cation channel, subfamily M, member 1	Intron	2.39723	0.25394	21.6656	3.25e-06	0.000516387
chr12	101551424	101552381	958	*	2.27659	2.23897	1.17497	1.54671	1.81027	3.8727	2.39644	3.48051	3.55941	3.26936	Intron (uc007oss.2/104718, intron 19 of 19)	12	101437751	101448016	10266	1	12313	uc007osq.1	113673	ENSMUSG00000001175	Calm1	calmodulin 1	Intron	1.8599	2.62183	21.6435	3.28e-06	0.000521413
chr12	41673495	41673836	342	*	0.67641	0.373269	0.15356	0.203762	0.215008	1.4341	0.706513	1.26139	1.48451	1.69624	Distal Intergenic	12	41750677	43056573	1305897	1	93757	uc007nll.1	-76841	ENSMUSG00000056899	Immp2l	IMP2 inner mitochondrial membrane peptidase-like (S. cerevisiae)	Distal	2.69252	-0.0203497	21.6085	3.34e-06	0.000529271
chr10	66373794	66374839	1046	*	2.48912	2.65881	1.94587	2.18257	2.11862	3.81247	3.11457	3.51298	3.3956	3.6726	Distal Intergenic	10	66558873	66689664	130792	1	108829	uc011xfo.1	-184034	ENSMUSG00000037876	Jmjd1c	jumonji domain containing 1C	Distal	1.42655	2.86604	21.6071	3.35e-06	0.000529271
chr12	90926567	90927499	933	*	1.6092	1.56017	0.642984	1.17897	0.997403	2.5726	1.81861	2.64881	3.18987	3.38121	Intron (uc007oka.1/18191, intron 13 of 18)	12	90819666	90822884	3219	1	18191	uc007okd.1	106901	ENSMUSG00000066392	Nrxn3	neurexin III	Intron	2.17947	1.92012	21.6006	3.36e-06	0.000529271
chr18	50168533	50169177	645	*	0.227621	1.12508	0.512765	0.32519	0.436761	2.29532	0.807625	2.9744	1.64673	2.16194	Intron (uc008ewq.2/106869, intron 1 of 2)	18	50139081	50252883	113803	1	106869	uc012bcy.1	29452	ENSMUSG00000062210	Tnfaip8	tumor necrosis factor, alpha-induced protein 8	Intron	2.82883	1.02057	21.6005	3.36e-06	0.000529271
chr10	66950202	66950740	539	*	0.89104	0.722139	0.292337	0.541111	0.716192	2.15941	1.36717	1.68837	1.61571	2.24778	Distal Intergenic	10	67000617	67004936	4320	1	13654	uc007flx.1	-49877	ENSMUSG00000037868	Egr2	early growth response 2	Distal	2.26028	0.746512	21.5877	3.38e-06	0.000531839
chr2	90410412	90410798	387	*	1.6092	1.47078	0.836876	1.00814	1.67159	2.88113	2.31863	2.63412	2.76432	3.09504	Intron (uc008ksv.2/19271, intron 1 of 23)	2	90273046	90420804	147759	2	19271	uc008ksv.2	10006	ENSMUSG00000025314	Ptprj	protein tyrosine phosphatase, receptor type, J	Intron	1.9021	1.9086	21.5819	3.39e-06	0.000532457
chr2	120528569	120528769	201	*	0	0.161067	0.0320476	0.203762	0.132809	1.02871	0.438738	0.65224	1.13672	1.13019	Exon (uc008lwr.1/uc008lwr.1, exon 1 of 13)	2	120541890	120546814	4925	2	68968	uc008lwt.1	18045	ENSMUSG00000027284	Cdan1	congenital dyserythropoietic anemia, type I (human)	Exon	3.40966	-0.841478	21.564	3.42e-06	0.000536439
chr6	136851016	136851403	388	*	0.822984	0.915218	0.265629	0.437186	0.901367	2.36759	1.34491	2.16773	2.04622	1.93922	Distal Intergenic	6	136855908	136870701	14794	2	69187	uc009emm.1	19298	ENSMUSG00000030219	Erp27	endoplasmic reticulum protein 27	Distal	2.32557	0.930555	21.5439	3.46e-06	0.000540187
chr7	47138279	47139093	815	*	1.79829	1.37548	0.703936	1.11304	1.45189	3.16589	1.49395	2.73391	3.65404	3.40008	Distal Intergenic	7	46843888	46847072	3185	1	100039133	uc012fir.1	294391	NA	Gm2058	ubiquitin-conjugating enzyme E2H pseudogene	Distal	2.28575	2.16765	21.5436	3.46e-06	0.000540187
chr6	73229614	73230078	465	*	0.329243	0.499168	0.418928	0.684182	0.658606	1.57813	0.741011	2.42823	2.5182	1.52344	Distal Intergenic	6	73198499	73226901	28403	1	56451	uc009cjm.2	31115	ENSMUSG00000052738	Suclg1	succinate-CoA ligase, GDP-forming, alpha subunit	Distal	2.59377	0.722181	21.5231	3.5e-06	0.000545005
chr3	126933797	126934489	693	*	1.34376	1.27344	0.512765	0.63805	0.901367	3.05535	1.41068	2.81427	1.84697	3.17025	Intron (uc008rgv.1/109676, intron 2 of 36)	3	126650030	127111949	461920	2	109676	uc008rgv.1	177460	ENSMUSG00000032826	Ank2	ankyrin 2, brain	Intron	2.44745	1.64505	21.5113	3.52e-06	0.000546149
chr15	73149065	73149524	460	*	0.227621	0.558224	0.344314	0.490084	0.366564	1.82912	0.39608	1.89957	1.64673	1.97322	Intron (uc007wbw.2/14083, intron 8 of 33)	15	73045987	73173789	127803	2	14083	uc007wby.2	24265	ENSMUSG00000022607	Ptk2	PTK2 protein tyrosine kinase 2	Intron	2.70314	0.387233	21.5094	3.52e-06	0.000546149
chr16	13724932	13725421	490	*	1.39153	0.499168	0.238417	1.07892	0.744146	2.9177	1.04702	2.9744	2.7501	2.66674	Exon (uc007ygh.1/26565, exon 3 of 4)	16	13715155	13730678	15524	2	26565	uc007ygh.1	5257	ENSMUSG00000022683	Pla2g10	phospholipase A2, group X	Exon	2.7161	1.59958	21.5085	3.52e-06	0.000546149
chr17	37628656	37629421	766	*	2.11523	2.29212	2.99337	2.2759	2.21165	0.677081	0.961833	1.18284	0.950401	1.4529	Promoter (<=1kb)	17	37629413	37636619	7207	1	258325	uc008cnb.2	0	ENSMUSG00000090894	Olfr110	olfactory receptor 110	Promoter	-1.99278	1.49232	21.4705	3.59e-06	0.00055608
chr12	112561657	112562124	468	*	1.01822	0.0827801	0.318559	0.203762	0.536041	2.31373	0.55963	2.16773	2.04622	2.31561	Intron (uc007pct.2/217866, intron 9 of 36)	12	112531183	112533527	2345	2	217866	uc007pcs.2	-28130	ENSMUSG00000021279	Cdc42bpb	CDC42 binding protein kinase beta	Intron	3.01646	0.829137	21.458	3.62e-06	0.000558688
chr14	101282406	101282724	319	*	0.597133	0.499168	0.265629	0.203762	0.254415	1.38271	0.55963	1.68837	1.44976	2.07066	Distal Intergenic	14	101596907	101599286	2380	2	76627	uc007uvk.1	316562	ENSMUSG00000042888	Prr30	proline rich 30	Distal	2.71215	0.198303	21.4499	3.63e-06	0.000560031
chr16	90779620	90780396	777	*	1.48258	0.821906	0.418928	1.04396	1.19262	2.93564	1.53385	1.92392	3.11421	3.3685	Intron (uc007zwm.2/207932, intron 18 of 38)	16	90751772	90810658	58887	2	207932	uc007zwm.2	30262	ENSMUSG00000039929	Urb1	URB1 ribosome biogenesis 1 homolog (S. cerevisiae)	Intron	2.45763	1.782	21.4158	3.7e-06	0.000569048
chr2	138146547	138147808	1262	*	1.56822	1.56017	1.13126	1.54671	1.15147	2.84361	1.89719	2.34049	3.33975	3.63592	Distal Intergenic	2	138104229	138113158	8930	1	228662	uc008mpb.1	42318	ENSMUSG00000062098	Btbd3	BTB (POZ) domain containing 3	Distal	2.03454	2.0897	21.408	3.71e-06	0.000570345
chr12	108397986	108398888	903	*	2.02724	2.34339	0.907681	1.27253	1.62725	3.69097	1.57267	3.74252	4.05177	3.94091	Distal Intergenic	12	107939371	107954534	15164	2	71033	uc007ozg.2	-443452	ENSMUSG00000085820	4933406K04Rik	RIKEN cDNA 4933406K04 gene	Distal	2.29815	2.77544	21.4007	3.73e-06	0.000571063
chr9	49341609	49342576	968	*	2.14341	2.39289	3.53353	3.50665	2.65614	1.41717	1.55339	1.65965	0.999286	1.56862	Intron (uc012gsx.1/100036537, intron 2 of 4)	9	49343314	49351247	7934	2	17967	uc009pjk.1	8671	ENSMUSG00000039542	Ncam1	neural cell adhesion molecule 1	Intron	-1.95818	2.1277	21.3987	3.73e-06	0.000571063
chr2	92875876	92876817	942	*	0.956029	1.04476	1.0238	1.27253	1.59691	3.41217	1.51403	2.74762	2.59971	2.82406	Intron (uc012bzp.1/100042784, intron 1 of 6)	2	92815063	92886301	71239	2	100042784	uc012bzp.1	9484	ENSMUSG00000075028	Prdm11	PR domain containing 11	Intron	2.11498	1.83862	21.3531	3.82e-06	0.000582791
chr18	82120764	82121126	363	*	1.01822	0.915218	0.418928	0.382274	0.366564	2.20943	1.22817	1.65965	2.11438	2.1766	Distal Intergenic	18	82561888	82576169	14282	2	14427	uc008ftq.1	455043	ENSMUSG00000024553	Galr1	galanin receptor 1	Distal	2.3701	0.817169	21.3522	3.82e-06	0.000582791
chr10	107831996	107832281	286	*	0.227621	0.437592	0.124128	0.0711666	0.436761	0.838369	0.55963	1.9946	1.79253	1.56862	Intron (uc007gzf.1/114774, intron 4 of 6)	10	107769744	107851447	81704	1	114774	uc011xnd.1	62252	ENSMUSG00000035873	Pawr	PRKC, apoptosis, WT1, regulator	Intron	3.05509	0.0499099	21.3474	3.83e-06	0.000582791
chr17	67556329	67556905	577	*	1.19015	1.91673	2.83435	2.37767	1.65696	0.324429	0.990791	0.917749	0.616175	0.449752	Intron (uc008dka.2/19274, intron 1 of 30)	17	67016188	67703799	687612	2	19274	uc008dka.2	146894	ENSMUSG00000033278	Ptprm	protein tyrosine phosphatase, receptor type, M	Intron	-2.4655	1.04602	21.3459	3.83e-06	0.000582791
chr15	12770285	12771175	891	*	1.76241	2.10675	0.800126	0.814335	1.97266	3.31499	2.68924	3.06477	3.44054	3.47912	Intron (uc007via.2/14000, intron 5 of 34)	15	12754570	12865046	110477	1	14000	uc007vib.2	15715	ENSMUSG00000022191	Drosha	drosha, ribonuclease type III	Intron	2.05482	2.39813	21.3293	3.87e-06	0.000586737
chr1	36217017	36217559	543	*	1.01822	1.50119	1.73815	2.01219	2.01917	3.09315	2.64439	3.10792	3.33023	3.13313	Intron (uc007apo.2/320011, intron 4 of 13)	1	36196873	36222656	25784	2	320011	uc007apo.2	5097	ENSMUSG00000037470	Uggt1	UDP-glucose glycoprotein glucosyltransferase 1	Intron	1.69878	2.30416	21.3261	3.87e-06	0.000586737
chr2	179622700	179623159	460	*	0	0.305945	0.15356	0.541111	0.716192	1.97507	0.774702	1.50683	1.87343	1.88667	Intron (uc008ohv.2/12561, intron 11 of 15)	2	179646851	179664129	17279	2	228980	uc012clu.1	40970	ENSMUSG00000039117	Taf4	TATA-box binding protein associated factor 4	Intron	2.82303	0.397162	21.3152	3.9e-06	0.000589045
chr7	54664649	54665497	849	*	2.53238	2.56114	1.08618	1.61974	2.41662	4.01731	2.48051	3.69379	4.26168	4.16338	Distal Intergenic	7	54681699	54707509	25811	2	668727	uc009hag.2	42012	ENSMUSG00000093973	Mrgpra2a	MAS-related GPR, member A2A	Distal	1.96597	3.08405	21.3102	3.91e-06	0.000589542
chrX	91738301	91738893	593	*	1.13509	0.437592	0.182404	0.138987	0.330141	1.65234	0.774702	1.9946	2.80613	2.393	Distal Intergenic	20	91780813	91783404	2592	2	94275	uc012hmf.1	44511	ENSMUSG00000025151	Maged1	MAGE family member D1	Distal	3.07737	0.906825	21.2949	3.94e-06	0.000593211
chr8	117363821	117364305	485	*	0.513244	0.722139	0.344314	0.437186	0.366564	1.59328	0.63494	2.92699	1.84697	1.52344	Intron (uc009nod.2/80707, intron 8 of 8)	8	116963552	117876612	913061	1	80707	uc009nod.2	400269	ENSMUSG00000004637	Wwox	WW domain-containing oxidoreductase	Intron	2.78833	0.702531	21.2873	3.95e-06	0.000594509
chr12	103791921	103792719	799	*	2.19816	2.1649	0.941821	1.46978	2.66348	4.15897	2.52078	3.62118	3.56753	4.33336	Promoter (<=1kb)	12	103793179	103803237	10059	1	12652	uc007oui.1	-460	ENSMUSG00000021194	Chga	chromogranin A	Promoter	2.06326	2.98	21.2813	3.97e-06	0.000595316
chr6	137578866	137579386	521	*	0.424175	1.00286	0.535301	0.437186	0.824897	2.18963	0.839814	2.12635	2.32079	2.30229	Intron (uc009enc.1/13860, intron 1 of 21)	6	137448103	137596804	148702	2	13860	uc009ene.1	17418	ENSMUSG00000015766	Eps8	epidermal growth factor receptor pathway substrate 8	Intron	2.40012	0.954003	21.2722	3.98e-06	0.000597107
chr3	144097109	144097912	804	*	0.822984	1.34226	0.535301	1.4432	1.38245	2.99389	1.95711	1.92392	2.97451	3.45526	Promoter (<=1kb)	3	144097525	144098583	1059	2	23908	uc008rpq.1	671	ENSMUSG00000040151	Hs2st1	heparan sulfate 2-O-sulfotransferase 1	Promoter	2.27597	1.86556	21.2665	4e-06	0.000597801
chr7	74382513	74383020	508	*	0.424175	0.722139	0.265629	0.814335	0.536041	2.27667	0.807625	1.44086	2.48425	2.14712	Intron (uc009hie.1/17258, intron 5 of 6)	7	74391424	74395004	3581	2	17258	uc009hik.1	11984	ENSMUSG00000030557	Mef2a	myocyte enhancer factor 2A	Intron	2.58405	0.81161	21.2525	4.03e-06	0.000601131
chr2	106703533	106704017	485	*	0.329243	1.16362	0.238417	0.590395	0.598625	2.04285	1.38909	1.63035	2.2619	2.31561	Intron (uc008llm.2/77015, intron 5 of 6)	2	106623790	106624101	312	1	77015	uc012cau.1	79743	ENSMUSG00000016386	Mpped2	metallophosphoesterase domain containing 2	Intron	2.45164	0.858235	21.234	4.06e-06	0.000605915
chr2	4501551	4502314	764	*	0.956029	1.64434	0.703936	1.7338	0.567672	3.22057	1.68324	2.98601	2.93736	3.28298	Intron (uc008ieo.2/209630, intron 14 of 22)	2	4480800	4535089	54290	1	209630	uc008iev.2	20751	ENSMUSG00000026657	Frmd4a	FERM domain containing 4A	Intron	2.34937	2.00625	21.2262	4.08e-06	0.000607311
chr12	49955043	49955367	325	*	0.227621	0.558224	0.182404	0.0711666	0.366564	0.91272	1.5917	0.65224	2.1364	1.40388	Distal Intergenic	12	50483870	50487854	3985	1	15228	uc011ylr.1	-528503	ENSMUSG00000020950	Foxg1	forkhead box G1	Distal	2.91449	0.055545	21.2228	4.09e-06	0.000607311
chr11	109620019	109620568	550	*	0	1.00286	0.15356	0.0711666	0.215008	1.56282	1.04702	1.47422	2.59971	2.16194	Distal Intergenic	11	109534204	109583570	49367	2	208659	uc007mcw.1	-36449	ENSMUSG00000020614	Fam20a	FAM20A, golgi associated secretory pathway pseudokinase	Distal	3.33173	0.621191	21.2182	4.1e-06	0.000607733
chr1	56040223	56040472	250	*	0.956029	1.12508	1.07084	0.772242	0.950184	0.0881989	0.0558772	0.397868	0.180404	0.185457	Distal Intergenic	1	55462790	55811129	348340	1	227120	uc007ban.2	577433	ENSMUSG00000038349	Plcl1	phospholipase C-like 1	Distal	-2.88613	-0.642594	21.1895	4.16e-06	0.000615817
chr17	63352077	63352411	335	*	1.76241	1.93913	1.32479	2.04792	1.8494	0.287647	0.597777	0.917749	0.677536	0.673045	Distal Intergenic	17	62952306	63230666	278361	2	13640	uc008dfh.2	-121411	ENSMUSG00000048915	Efna5	ephrin A5	Distal	-2.16832	0.683233	21.1779	4.19e-06	0.000618452
chrX	70327598	70328407	810	*	1.68784	1.61682	1.606	1.41612	1.64218	3.4992	1.78594	2.98601	3.22112	3.22065	Promoter (<=1kb)	20	70319684	70327846	8163	2	434794	uc009tlb.1	0	ENSMUSG00000079845	Xlr4a	X-linked lymphocyte-regulated 4A	Promoter	1.84209	2.24191	21.1746	4.19e-06	0.000618452
chr11	109599322	109600288	967	*	0.751558	1.16362	0.800126	1.07892	0.687686	2.34091	1.47358	1.77123	2.61548	2.65631	Distal Intergenic	11	109534204	109583570	49367	2	208659	uc007mcw.1	-15752	ENSMUSG00000020614	Fam20a	FAM20A, golgi associated secretory pathway pseudokinase	Distal	2.09222	1.25732	21.1633	4.22e-06	0.000621046
chr18	87476589	87477140	552	*	1.13509	0.614957	0.622081	0.437186	0.925982	2.50211	0.63494	2.61929	2.39573	2.91433	Distal Intergenic	18	86882297	86887675	5379	1	12405	uc008fvd.1	594292	ENSMUSG00000024647	Cbln2	cerebellin 2 precursor protein	Distal	2.59962	1.34872	21.1506	4.25e-06	0.000624107
chr18	34109933	34110564	632	*	0.597133	1.30826	0.318559	0.684182	1.38245	2.69703	1.66539	2.66334	2.56766	2.62457	Intron (uc008ejx.1/13824, intron 1 of 22)	18	33955981	34166076	210096	2	13824	uc008ejx.1	55512	ENSMUSG00000024376	Epb41l4a	erythrocyte membrane protein band 4.1 like 4a	Intron	2.36602	1.50432	21.1398	4.27e-06	0.000626409
chr9	88184630	88185292	663	*	0.227621	0.722139	0.663589	0.63805	0.436761	1.73663	0.990791	1.68837	2.17946	1.7946	Distal Intergenic	9	88222447	88262682	40236	1	23959	uc009qyi.2	-37155	ENSMUSG00000032420	Nt5e	5 nucleotidase, ecto	Distal	2.26516	0.551542	21.1369	4.28e-06	0.000626409
chr1	99925563	99926284	722	*	1.64905	1.89399	0.924852	1.11304	1.04313	2.93564	1.83468	3.00895	2.97451	3.44318	Intron (uc007cfo.1/18484, intron 1 of 25)	1	99927704	99944336	16633	2	18484	uc007cfs.1	18052	ENSMUSG00000026335	Pam	peptidylglycine alpha-amidating monooxygenase	Intron	2.07201	2.06176	21.1297	4.29e-06	0.000627667
chr17	23746810	23747834	1025	*	3.48139	3.81871	3.01357	3.37924	3.53691	4.90989	3.50419	4.62585	4.68419	4.79677	3 UTR	17	23742472	23747986	5515	1	332221	uc012alv.1	4338	ENSMUSG00000023902	Zscan10	zinc finger and SCAN domain containing 10	3	1.18914	4.05132	21.1038	4.35e-06	0.000633486
chr7	17174180	17174809	630	*	0.597133	0.915218	0.418928	0.265753	0.503701	2.14919	1.25228	1.63035	1.44976	1.83214	Intron (uc009fhw.1/232906, intron 1 of 6)	7	17079822	17200342	120521	2	232906	uc009fhw.1	25533	ENSMUSG00000058230	Arhgap35	Rho GTPase activating protein 35	Intron	2.28285	0.531447	21.1022	4.35e-06	0.000633486
chr7	70607058	70607867	810	*	1.01822	1.04476	0.941821	0.895007	1.45189	2.62515	1.17869	2.37623	2.84677	3.76283	Intron (uc009hfl.1/170711, intron 1 of 13)	7	70589658	70903913	314256	1	170711	uc009hfl.1	17400	ENSMUSG00000033510	Otud7a	OTU domain containing 7A	Intron	2.37815	1.84196	21.1022	4.35e-06	0.000633486
chr5	67193112	67193822	711	*	0.67641	1.40795	0.703936	0.933713	1.32808	2.71099	1.89719	2.18798	2.44949	2.59212	Intron (uc008xph.1/77569, intron 1 of 25)	5	67137079	67448398	311320	1	77569	uc008xph.1	56033	ENSMUSG00000037736	Limch1	LIM and calponin homology domains 1	Intron	1.99885	1.46011	21.0647	4.44e-06	0.000644891
chr14	87046259	87047138	880	*	2.3266	2.73757	1.2034	1.46978	2.28008	4.28562	1.98616	3.87332	4.39096	4.13362	Distal Intergenic	14	87056130	87189721	133592	2	56419	uc007uua.1	142583	ENSMUSG00000022021	Diaph3	diaphanous related formin 3	Distal	2.11592	3.15439	21.0494	4.48e-06	0.000648949
chr18	64856233	64856612	380	*	0.424175	0.558224	0.182404	0.32519	0.292775	1.65234	0.480172	1.65965	2.02277	1.30055	Distal Intergenic	18	64688633	64820654	132022	2	54670	uc008fem.1	-35579	ENSMUSG00000039529	Atp8b1	ATPase, class I, type 8B, member 1	Distal	2.73158	0.185297	21.0445	4.49e-06	0.000649509
chr3	110692778	110693323	546	*	0.597133	0.499168	0.238417	0.728884	0.536041	2.06476	0.520448	1.82394	1.97469	2.61383	Distal Intergenic	3	110051464	110053916	2453	2	99890	uc008rau.1	-638862	ENSMUSG00000049300	Prmt6	protein arginine N-methyltransferase 6	Distal	2.7019	0.786044	21.0341	4.51e-06	0.00065194
chr9	118333252	118333963	712	*	1.39153	1.58877	0.890303	1.14638	1.21277	3.17599	1.41068	2.51093	3.33023	3.03996	Distal Intergenic	9	118387307	118391875	4569	1	13813	uc009rzo.2	-53344	ENSMUSG00000032446	Eomes	eomesodermin	Distal	2.14025	1.94442	21.024	4.54e-06	0.000654284
chr7	16786227	16786911	685	*	2.37493	2.48709	1.07084	1.4432	2.26086	4.34947	2.19965	3.53686	4.01063	4.01214	Intron (uc009fhf.1/71723, intron 4 of 7)	7	16782570	16789550	6981	2	71723	uc009fhf.1	2639	ENSMUSG00000006019	Dhx34	DEAH (Asp-Glu-Ala-His) box polypeptide 34	Intron	2.06161	3.00131	21.0074	4.58e-06	0.000658851
chr11	30082559	30084208	1650	*	3.68681	4.35676	4.5031	4.36594	4.18809	5.17325	4.81608	4.81676	5.23127	5.10732	Intron (uc007ihs.1/20742, intron 1 of 34)	11	30006843	30098257	91415	2	20742	uc007iht.1	14049	ENSMUSG00000020315	Sptbn1	spectrin beta, non-erythrocytic 1	Intron	0.820419	4.64539	20.9993	4.59e-06	0.000659395
chr11	118271009	118271345	337	*	0.329243	0.235324	0.0320476	0.541111	0.254415	1.4341	0.706513	2.12635	2.04622	0.792115	Intron (uc007mpa.1/76025, intron 2 of 3)	11	118267603	118277077	9475	2	76025	uc007mpa.1	5732	ENSMUSG00000025575	Cant1	calcium activated nucleotidase 1	Intron	3.14904	0.177496	20.9993	4.59e-06	0.000659395
chr14	20012908	20013117	210	*	0	0.722139	0.394483	0.490084	0.716192	1.51589	1.25228	1.8748	1.61571	1.85055	Distal Intergenic	14	19406091	19726141	320051	2	218793	uc007shv.1	-286767	ENSMUSG00000058317	Ube2e2	ubiquitin-conjugating enzyme E2E 2	Distal	2.32381	0.425869	20.9726	4.66e-06	0.000667512
chr12	108409229	108409681	453	*	0.227621	0.558224	0	0.32519	0.330141	1.29276	0.63494	1.79783	1.67709	2.05487	Distal Intergenic	12	107939371	107954534	15164	2	71033	uc007ozg.2	-454695	ENSMUSG00000085820	4933406K04Rik	RIKEN cDNA 4933406K04 gene	Distal	3.12445	0.230011	20.9663	4.67e-06	0.000668582
chr6	29803248	29804292	1045	*	2.14341	2.45637	1.50686	1.75557	2.03056	4.16658	2.02867	3.3518	3.97441	3.7134	Promoter (<=1kb)	6	29803891	29817419	13529	1	74340	uc009bej.1	0	ENSMUSG00000029772	Ahcyl2	S-adenosylhomocysteine hydrolase-like 2	Promoter	1.88986	2.85039	20.9445	4.73e-06	0.000675099
chr7	143461465	143462277	813	*	1.56822	1.20116	0.743185	1.21083	1.29066	2.82448	1.57267	2.35847	3.06913	3.37487	Intron (uc009keo.1/uc009keo.1, intron 2 of 3)	7	142881471	142908062	26592	2	17345	uc009kem.2	-553403	ENSMUSG00000031004	Mki67	antigen identified by monoclonal antibody Ki 67	Intron	2.12992	1.86576	20.9363	4.75e-06	0.000676852
chr14	68495494	68496371	878	*	1.83331	1.89399	1.65827	1.93798	2.12925	3.47895	2.19965	3.23014	3.6075	3.46126	Intron (uc007ull.1/68813, intron 2 of 51)	14	68369985	68551629	181645	2	68813	uc007ull.1	55258	ENSMUSG00000044447	Dock5	dedicator of cytokinesis 5	Intron	1.66358	2.53092	20.9271	4.77e-06	0.000679003
chr1	78706765	78707823	1059	*	1.93353	2.36008	0.292337	1.57147	1.98443	3.85709	2.49068	4.13558	3.88619	3.85233	Distal Intergenic	1	78655015	78664176	9162	1	195434	uc011wnv.1	51750	ENSMUSG00000079470	Utp14b	UTP14B small subunit processome component	Distal	2.3644	2.90249	20.914	4.8e-06	0.000682516
chr8	130559620	130560021	402	*	2.25092	2.39289	1.78592	1.49588	2.17104	0.648355	0.438738	0.764372	0.792945	1.18924	Distal Intergenic	8	130882973	130952369	69397	1	18186	uc009nzq.2	-322952	ENSMUSG00000025810	Nrp1	neuropilin 1	Distal	-2.11411	1.01342	20.9092	4.82e-06	0.000683075
chr17	25014897	25015745	849	*	0.751558	1.30826	0.418928	0.772242	0.744146	2.58781	0.8713	2.55837	3.10307	2.27529	Promoter (<=1kb)	17	25015715	25018953	3239	1	16005	uc008ayn.1	0	ENSMUSG00000046070	Igfals	insulin-like growth factor binding protein, acid labile subunit	Promoter	2.5263	1.41978	20.892	4.86e-06	0.000688088
chr7	116931376	116931784	409	*	0.751558	0.869316	0.489872	0.437186	0.771568	2.12854	0.902113	2.06198	1.99893	2.2616	Distal Intergenic	7	116901570	116925539	23970	2	78593	uc009jeg.1	-5837	ENSMUSG00000034825	Nrip3	nuclear receptor interacting protein 3	Distal	2.26485	0.847664	20.8781	4.89e-06	0.000691406
chr8	93683705	93684799	1095	*	2.25092	2.88326	1.44869	1.61974	2.57286	4.12027	2.57915	3.90425	3.84667	4.28003	Distal Intergenic	8	93647398	93659395	11998	2	14339	uc009mso.1	-24310	ENSMUSG00000031667	Aktip	AKT interacting protein	Distal	1.8345	3.11885	20.8764	4.9e-06	0.000691406
chr2	41158757	41159192	436	*	0.329243	0.722139	0.535301	0.728884	0.402089	1.29276	1.276	1.84959	1.84697	1.77546	Intron (uc008jon.1/94217, intron 24 of 90)	2	40452293	40558368	106076	2	94217	uc008jom.1	-600389	ENSMUSG00000049252	Lrp1b	low density lipoprotein-related protein 1B	Intron	2.14334	0.443965	20.868	4.92e-06	0.000693301
chr12	93475969	93476402	434	*	0.424175	0.305945	0.0633987	0.382274	0.436761	1.62311	0.774702	2.03987	1.34017	1.06861	Distal Intergenic	12	93079898	93087597	7700	2	20338	uc007olb.1	-388372	ENSMUSG00000020964	Sel1l	sel-1 suppressor of lin-12-like (C. elegans)	Distal	2.77023	0.0802141	20.842	4.99e-06	0.000701601
chr12	72669923	72670232	310	*	1.24319	0.669543	1.3118	1.11304	0.628927	0.130355	0.259971	0.088836	0.262796	0.185457	Distal Intergenic	12	72410871	72421094	10224	1	59036	uc007nuq.2	259052	ENSMUSG00000044548	Dact1	dishevelled-binding antagonist of beta-catenin 1	Distal	-2.85169	-0.57835	20.8376	5e-06	0.000702041
chr11	32852351	32852724	374	*	0.329243	0.161067	0.0940829	0.138987	0.292775	1.40005	0.306782	1.4067	1.04657	1.37873	Distal Intergenic	11	32720376	32724594	4219	2	69351	uc007ikb.2	-127757	ENSMUSG00000020270	Smim23	small integral membrane protein 23	Distal	3.03662	-0.362812	20.8131	5.06e-06	0.000709914
chr11	19153437	19154164	728	*	0	0.558224	0.182404	0.728884	0.436761	2.22896	0.597777	1.37172	2.58377	1.85055	Distal Intergenic	11	18909787	18918972	9186	2	17268	uc007ico.2	-234465	ENSMUSG00000020160	Meis1	Meis homeobox 1	Distal	3.01313	0.660957	20.8069	5.08e-06	0.000710605
chr14	94480152	94480690	539	*	0.751558	0.373269	0.265629	1.04396	0.536041	1.4999	1.17869	2.37623	2.50132	2.00644	Distal Intergenic	14	93412920	94289888	876969	2	211712	uc007uuo.1	-190264	ENSMUSG00000055421	Pcdh9	protocadherin 9	Distal	2.49363	0.873186	20.8038	5.09e-06	0.000710605
chr15	57415275	57416167	893	*	0.89104	1.23775	0.466609	0.855235	1.29066	2.31373	1.75252	2.49476	2.46698	2.47834	Distal Intergenic	15	57075326	57309180	233855	2	210463	uc007vso.1	-106095	ENSMUSG00000022366	Slc22a22	solute carrier family 22 (organic cation transporter), member 22	Distal	2.05146	1.36331	20.8018	5.09e-06	0.000710605
chr12	114460294	114460846	553	*	4.44391	4.41384	4.32538	4.35172	4.107	3.01654	3.94988	3.29692	3.27174	3.03996	Distal Intergenic	12	114424114	114427733	3620	1	69195	uc007pgc.1	36180	ENSMUSG00000049036	Tmem121	transmembrane protein 121	Distal	-1.04691	3.83651	20.7823	5.15e-06	0.000716026
chr10	71796896	71797462	567	*	0.67641	0.869316	0.535301	0.437186	0.402089	1.51589	0.63494	1.79783	3.64638	2.23382	Distal Intergenic	10	72117643	72131913	14271	1	52696	uc007foy.1	-320181	ENSMUSG00000019923	Zwint	ZW10 interactor	Distal	2.98295	1.21499	20.781	5.15e-06	0.000716026
chr17	37661289	37662264	976	*	2.19816	2.65881	3.8911	3.12707	2.79624	0.759978	1.92746	1.65965	0.552087	1.24597	Distal Intergenic	17	37666902	37667942	1041	1	545205	uc008cnc.2	-4638	ENSMUSG00000090675	Olfr111	olfactory receptor 111	Distal	-2.28048	2.17118	20.7189	5.32e-06	0.000738414
chr10	98196598	98197188	591	*	1.43777	1.4397	0.622081	1.04396	0.687686	2.76551	1.36717	2.55837	3.14712	2.89672	Distal Intergenic	10	98377786	98488777	110992	1	67972	uc007gxf.2	-180598	ENSMUSG00000019943	Atp2b1	ATPase, Ca++ transporting, plasma membrane 1	Distal	2.27066	1.71971	20.6983	5.38e-06	0.000745163
chr17	73596210	73596649	440	*	0.227621	0.915218	0.369616	0.32519	0.658606	2.13891	0.961833	1.56991	1.5516	2.46646	Distal Intergenic	17	73457325	73592706	135382	1	225010	uc012axa.1	138885	ENSMUSG00000054469	Lclat1	lysocardiolipin acyltransferase 1	Distal	2.53237	0.66707	20.6931	5.39e-06	0.000745518
chr10	88927713	88928126	414	*	0.513244	0.614957	0.0320476	0.490084	0.503701	1.89174	0.597777	2.22764	2.15809	2.02277	Intron (uc007gsf.2/20186, intron 7 of 8)	10	88871568	88906712	35145	2	237436	uc007gse.1	-21001	ENSMUSG00000074802	Gas2l3	growth arrest-specific 2 like 3	Intron	2.93137	0.674361	20.6912	5.4e-06	0.000745518
chr7	120865527	120865918	392	*	1.52603	1.77456	1.75745	1.66645	1.30949	0.462841	0.706513	0.81733	0.340736	0.497261	Distal Intergenic	7	120909512	121073390	163879	1	233744	uc009jhu.2	-43594	ENSMUSG00000038156	Spon1	spondin 1, (f-spondin) extracellular matrix protein	Distal	-2.06972	0.44821	20.6853	5.41e-06	0.000746586
chr3	4274639	4275216	578	*	0.822984	0.669543	1.17497	1.00814	0.132809	1.99802	2.33001	2.10521	2.02277	2.79584	Distal Intergenic	3	3508030	3659800	151771	1	30942	uc008ony.2	766609	ENSMUSG00000017688	Hnf4g	hepatocyte nuclear factor 4, gamma	Distal	2.36253	1.25962	20.6733	5.45e-06	0.000750088
chr8	67395217	67396308	1092	*	2.93832	3.11726	2.59253	2.91131	3.08014	4.23096	3.19765	3.74935	4.4316	4.51744	Distal Intergenic	8	67218659	67373716	155058	2	77113	uc009lva.1	-21501	ENSMUSG00000031605	Klhl2	kelch-like 2, Mayven	Distal	1.27949	3.52437	20.6564	5.5e-06	0.000754872
chr18	77750514	77750928	415	*	0.822984	0.499168	0.394483	0.32519	0.824897	2.11811	0.438738	1.97142	2.67687	2.60302	Intron (uc008frj.2/225743, intron 1 of 7)	18	77722888	77743851	20964	2	225743	uc008frk.2	-6663	ENSMUSG00000025427	Rnf165	ring finger protein 165	Intron	2.76411	1.02541	20.6515	5.51e-06	0.000754872
chr11	5092380	5093419	1040	*	1.90089	1.67134	0.535301	0.855235	1.45189	3.62984	1.68324	3.12903	3.36794	3.19926	3 UTR	11	5006269	5052225	45957	2	140703	uc011xrd.1	-40155	ENSMUSG00000034164	Emid1	EMI domain containing 1	3	2.31992	2.24941	20.6489	5.52e-06	0.000754872
chr12	91050287	91051479	1193	*	3.30552	3.03649	1.32479	1.8395	2.64876	4.345	3.46861	3.89812	4.35385	4.6521	Promoter (<=1kb)	12	91050923	91571883	520961	1	18191	uc007oke.1	0	ENSMUSG00000066392	Nrxn3	neurexin III	Promoter	1.78617	3.49969	20.6487	5.52e-06	0.000754872
chr6	109825595	109825981	387	*	1.24319	0.821906	0.535301	0.541111	0.798479	1.8033	1.75252	3.11851	1.89942	1.83214	Distal Intergenic	6	110595592	111447084	851493	1	108073	uc009dds.1	-769611	ENSMUSG00000056755	Grm7	glutamate receptor, metabotropic 7	Distal	2.27179	1.15642	20.641	5.54e-06	0.000756701
chr7	26620257	26620953	697	*	1.39153	1.20116	0.890303	0.684182	1.29066	2.60286	1.53385	2.28517	3.42273	2.68737	Distal Intergenic	7	26589167	26601577	12411	2	74134	uc009fuc.1	-18680	ENSMUSG00000040703	Cyp2s1	cytochrome P450, family 2, subfamily s, polypeptide 1	Distal	2.16356	1.70333	20.6313	5.57e-06	0.000759333
chr12	21240188	21241035	848	*	1.56822	1.82352	0.743185	1.54671	1.21277	3.15572	1.81861	2.86546	3.20036	3.38121	Intron (uc007ndi.1/211914, intron 16 of 27)	12	21275667	21291972	16306	2	16413	uc007ndl.1	50937	ENSMUSG00000062352	Itgb1bp1	integrin beta 1 binding protein 1	Intron	2.04698	2.12242	20.6229	5.59e-06	0.000761436
chr3	137394213	137394883	671	*	1.07783	0.305945	0.466609	0.32519	0.436761	1.79021	1.10114	1.71652	1.70683	1.98993	Distal Intergenic	3	137286636	137291296	4661	1	73284	uc008rmn.2	107577	ENSMUSG00000046818	Ddit4l	DNA-damage-inducible transcript 4-like	Distal	2.32421	0.510407	20.5984	5.66e-06	0.000770004
chr10	50031763	50032913	1151	*	2.82111	3.10741	1.767	2.08278	2.53335	3.93051	3.01941	4.83934	3.38644	4.53462	Distal Intergenic	10	50312475	50571008	258534	1	77987	uc007fak.2	-279562	ENSMUSG00000038774	Ascc3	activating signal cointegrator 1 complex subunit 3	Distal	1.74892	3.39897	20.5859	5.7e-06	0.00077248
chr6	98947705	98948389	685	*	1.7256	1.67134	1.78592	1.79814	2.07526	2.98817	2.50078	3.17032	4.01063	2.93173	Intron (uc009dbg.2/108655, intron 5 of 14)	6	98902195	98953674	51480	2	108655	uc009dbn.1	5285	ENSMUSG00000030067	Foxp1	forkhead box P1	Intron	1.69809	2.45218	20.5854	5.7e-06	0.00077248
chr6	140301916	140302446	531	*	1.07783	1.77456	0.642984	1.11304	1.21277	2.75881	1.80237	2.69198	2.97451	2.92305	Distal Intergenic	6	140372620	140543427	170808	1	109135	uc009eob.1	-70174	ENSMUSG00000030231	Plekha5	pleckstrin homology domain containing, family A member 5	Distal	2.05768	1.78744	20.5831	5.71e-06	0.00077248
chr2	84977513	84978612	1100	*	3.37846	3.64571	2.68109	3.34375	3.34033	1.91604	1.61048	1.77123	2.22127	2.38039	Promoter (<=1kb)	2	84976517	84980080	3564	1	23796	uc008kkb.2	996	ENSMUSG00000044338	Aplnr	apelin receptor	Promoter	-1.55912	2.59639	20.5723	5.74e-06	0.00077561
chr14	74759531	74759903	373	*	0.67641	0.373269	0.344314	0.203762	0.132809	1.4341	0.741011	1.63035	1.82001	1.13019	Distal Intergenic	14	75040647	75106666	66020	1	15558	uc007uqc.1	-280744	ENSMUSG00000034997	Htr2a	5-hydroxytryptamine (serotonin) receptor 2A	Distal	2.60934	0.0431172	20.5488	5.81e-06	0.000783951
chr10	92180155	92180821	667	*	0.751558	1.56017	0.489872	1.36039	1.43484	3.33765	1.51403	2.6043	2.97451	3.26936	Intron (uc007gud.2/17997, intron 2 of 14)	10	92147490	92185163	37674	2	17997	uc007gud.2	4342	ENSMUSG00000019988	Nedd1	neural precursor cell expressed, developmentally down-regulated gene 1	Intron	2.32074	1.95366	20.5341	5.86e-06	0.000788762
chr11	21066558	21067210	653	*	0.89104	0.869316	0.210683	0.437186	0.771568	2.36759	0.8713	2.54273	2.2619	1.95632	Distal Intergenic	11	21035472	21050330	14859	1	67245	uc007idn.1	31086	ENSMUSG00000020134	Peli1	pellino 1	Distal	2.5416	1.00991	20.528	5.88e-06	0.000790031
chr7	95577501	95577755	255	*	1.52603	1.64434	1.86811	2.04792	1.32808	0.462841	0.8713	0.530653	0.414681	0.713837	Promoter (1-2kb)	7	95578783	95640082	61300	1	72433	uc009ifv.1	-1028	ENSMUSG00000030559	Rab38	RAB38, member RAS oncogene family	Promoter	-2.08119	0.567789	20.5188	5.9e-06	0.000792582
chr1	89375229	89375476	248	*	0.424175	0.161067	0.124128	0.490084	0.254415	1.31121	0.774702	1.65965	1.5516	0.866364	Intron (uc007bwx.2/53972, intron 12 of 12)	1	89366839	89372034	5196	1	73234	uc011woo.1	8390	ENSMUSG00000026258	Snorc	secondary ossification center associated regulator of chondrocyte maturation	Intron	2.67788	-0.155581	20.5011	5.96e-06	0.000798453
chr1	155464209	155464979	771	*	0.89104	1.12508	0.663589	1.04396	0.997403	2.52599	1.41068	2.42823	1.92495	2.65631	Distal Intergenic	1	155500167	155544795	44629	1	67792	uc007dad.1	-35188	ENSMUSG00000042671	Rgs8	regulator of G-protein signaling 8	Distal	2.02184	1.28924	20.4986	5.97e-06	0.000798453
chr6	61242634	61243546	913	*	3.1052	3.01557	3.04532	3.1519	2.95416	4.13069	3.63835	3.67956	4.11967	4.5516	Intron (uc009cdu.2/232035, intron 1 of 1)	6	61130319	62332857	1202539	1	232035	uc012emv.1	112315	ENSMUSG00000039578	Ccser1	coiled-coil serine rich 1	Intron	1.1052	3.53691	20.467	6.07e-06	0.000809562
chr16	51807290	51808100	811	*	2.27659	1.72387	1.25861	1.38852	1.59691	3.65533	2.13626	2.49476	3.44936	3.95374	Distal Intergenic	16	52031662	52051018	19357	1	208650	uc007zld.1	-223562	ENSMUSG00000022637	Cblb	Casitas B-lineage lymphoma b	Distal	1.99717	2.48739	20.4661	6.07e-06	0.000809562
chr10	94274503	94275128	626	*	0.67641	1.30826	0.369616	0.490084	0.536041	2.21923	1.36717	1.89957	2.0693	2.45447	Intron (uc007gvz.2/54712, intron 22 of 30)	10	94202802	94253081	50280	1	77048	uc007gvy.1	71701	ENSMUSG00000020024	Cep83	centrosomal protein 83	Intron	2.31538	0.977611	20.4588	6.09e-06	0.000811372
chr2	11925959	11926365	407	*	0.329243	0.821906	0.292337	0.203762	0.215008	1.09407	0.774702	1.60045	1.92495	2.1766	Distal Intergenic	2	11705832	11711950	6119	1	320816	uc008ijj.2	220127	ENSMUSG00000047909	Ankrd16	ankyrin repeat domain 16	Distal	2.72902	0.320074	20.4258	6.2e-06	0.000822547
chr9	110969598	110969933	336	*	0.89104	0.305945	0.182404	0.437186	0.330141	1.41717	1.34491	1.89957	1.41414	1.24597	Distal Intergenic	9	110957339	110960023	2685	2	54199	uc009rvl.1	-9575	ENSMUSG00000043953	Ccrl2	chemokine (C-C motif) receptor-like 2	Distal	2.40411	0.207444	20.4237	6.21e-06	0.000822547
chr3	151411506	151411943	438	*	2.11523	1.20116	2.25509	2.03017	1.29066	0.249902	0.109671	0.326592	0.616175	0.97103	Promoter (<=1kb)	3	151393887	151412923	19037	2	99899	uc008rsk.2	980	ENSMUSG00000028037	Ifi44	interferon-induced protein 44	Promoter	-2.68821	0.659665	20.4213	6.21e-06	0.000822547
chr6	29196430	29197027	598	*	1.64905	1.34226	0.344314	0.772242	1.43484	3.60763	1.41068	2.99753	3.33975	2.89672	Distal Intergenic	6	29222488	29225449	2962	1	69573	uc012eiw.1	-25461	ENSMUSG00000043421	Hilpda	hypoxia inducible lipid droplet associated	Distal	2.50009	2.08941	20.4207	6.22e-06	0.000822547
chr9	15343204	15343810	607	*	1.24319	0.869316	0.854906	0.684182	0.901367	2.50211	1.29934	2.37623	2.24173	2.21973	Intron (uc009ogb.1/170748, intron 2 of 2)	9	15309939	15349703	39765	1	170748	uc009ogc.1	33265	ENSMUSG00000058173	Smco4	single-pass membrane protein with coiled-coil domains 4	Intron	2.00041	1.20107	20.4107	6.25e-06	0.000825572
chr17	24221571	24221900	330	*	0.227621	0.235324	0.182404	0.138987	0.536041	1.48373	0.807625	0.592727	1.51844	1.86872	Intron (uc008auj.1/18607, intron 11 of 13)	17	24184687	24210452	25766	2	69259	uc008auh.2	-11119	ENSMUSG00000016946	Kctd5	potassium channel tetramerisation domain containing 5	Intron	2.80349	-0.0733832	20.4039	6.27e-06	0.000827237
chr13	4278315	4278859	545	*	0.89104	1.30826	1.07084	1.57147	0.744146	2.79857	1.5917	2.37623	2.70661	3.17756	Promoter (<=1kb)	13	4267418	4278645	11228	2	622402	uc007pjn.1	0	ENSMUSG00000021211	Akr1c12	aldo-keto reductase family 1, member C12	Promoter	2.08104	1.70808	20.392	6.31e-06	0.000831109
chr6	122603873	122604930	1058	*	4.00355	4.06766	4.36051	4.3192	4.38958	2.92968	3.8703	2.99753	3.04605	2.66674	Distal Intergenic	6	122576442	122580289	3848	1	73708	uc009dpn.1	27431	ENSMUSG00000046323	Dppa3	developmental pluripotency-associated 3	Distal	-1.16313	3.70089	20.386	6.33e-06	0.000832406
chr13	45026428	45026973	546	*	0.329243	1.00286	0.512765	0.490084	0.925982	2.5417	0.961833	1.77123	2.41388	2.14712	Exon (uc007qgw.1/94245, exon 4 of 6)	13	45017449	45078366	60918	2	94245	uc007qgw.1	51393	ENSMUSG00000057531	Dtnbp1	dystrobrevin binding protein 1	Exon	2.38719	0.98594	20.3734	6.37e-06	0.000836633
chr2	76313753	76314361	609	*	0.227621	1.23775	0.344314	0.265753	0.402089	2.08633	1.07433	2.01741	2.1364	2.07066	Intron (uc008kfa.1/99031, intron 1 of 26)	2	76337154	76379587	42434	1	99031	uc008kfd.1	-22793	ENSMUSG00000042359	Osbpl6	oxysterol binding protein-like 6	Intron	2.60018	0.775539	20.3578	6.42e-06	0.000842151
chr4	32251471	32252477	1007	*	1.79829	2.04615	1.58455	1.64329	2.08622	3.10376	2.42854	2.78798	4.10299	3.46723	Distal Intergenic	4	32325925	32650342	324418	1	12014	uc012dbf.1	-73448	ENSMUSG00000040270	Bach2	BTB and CNC homology, basic leucine zipper transcription factor 2	Distal	1.76185	2.53267	20.3532	6.44e-06	0.000842884
chr10	4550835	4551472	638	*	0.67641	0.869316	0.238417	0.382274	0.876325	2.33191	0.839814	1.97142	2.15809	2.393	Distal Intergenic	10	4541076	4547383	6308	1	67141	uc007egj.1	9759	ENSMUSG00000019773	Fbxo5	F-box protein 5	Distal	2.50674	0.928491	20.3213	6.55e-06	0.000855744
chr14	29269410	29270346	937	*	2.63518	2.80007	0.991563	1.54671	2.13981	4.08854	2.60747	3.72877	4.04596	4.43139	Intron (uc007sua.1/238988, intron 15 of 15)	14	29318659	29338620	19962	1	22418	uc007sug.1	-48313	ENSMUSG00000021994	Wnt5a	wingless-type MMTV integration site family, member 5A	Intron	2.00349	3.1331	20.3116	6.58e-06	0.000858787
chr12	35838847	35839263	417	*	0.424175	0.669543	0.512765	0.437186	0.925982	2.11811	0.807625	1.92392	2.35875	1.86872	Distal Intergenic	12	35879483	35879569	87	2	751520	uc011ylk.1	40306	ENSMUSG00000076253	Mir680-3	microRNA 680-3	Distal	2.34418	0.772789	20.3049	6.6e-06	0.000860444
chr14	9189411	9189732	322	*	0.329243	0.499168	0.344314	0.541111	0.687686	1.51589	0.774702	1.68837	2.0693	1.75606	Exon (uc007sfd.1/18300, exon 6 of 10)	14	9181462	9211277	29816	2	18300	uc007sfd.1	21545	ENSMUSG00000021749	Fam3d	FAM3 metabolism regulating signaling molecule D	Exon	2.3279	0.393836	20.3009	6.62e-06	0.000860948
chr16	23328222	23328558	337	*	0.67641	0.669543	0.394483	0.382274	0.292775	1.62311	0.8713	1.4067	2.15809	1.61243	Exon (uc007yto.1/20440, exon 5 of 8)	16	23290590	23360420	69831	1	20440	uc007ytp.1	37632	ENSMUSG00000022885	St6gal1	beta galactoside alpha 2,6 sialyltransferase 1	Exon	2.35468	0.361553	20.2946	6.64e-06	0.000861567
chr8	117713650	117714201	552	*	2.22478	2.5022	1.56277	2.15006	1.87491	3.73604	2.72415	3.19054	3.33975	3.91927	Intron (uc009nod.2/80707, intron 8 of 8)	8	118206842	118230763	23922	2	17132	uc009noe.2	516562	ENSMUSG00000055435	Maf	avian musculoaponeurotic fibrosarcoma oncogene homolog	Intron	1.60141	2.73474	20.2909	6.65e-06	0.000861567
chr17	47583221	47583743	523	*	0.597133	0.558224	0.238417	0.437186	0.366564	1.72292	0.990791	1.77123	1.13672	1.37873	Exon (uc008cvg.2/224833, exon 2 of 5)	17	47549683	47574324	24642	2	75462	uc008cve.2	-8897	ENSMUSG00000047150	1700001C19Rik	RIKEN cDNA 1700001C19 gene	Exon	2.29776	0.154386	20.2907	6.65e-06	0.000861567
chr6	108702546	108702832	287	*	0.329243	1.04476	0.466609	0.382274	0.470619	1.6378	1.38909	1.74413	1.79253	1.65494	Distal Intergenic	6	108733053	108773717	40665	1	67166	uc009ddo.1	-30221	ENSMUSG00000030105	Arl8b	ADP-ribosylation factor-like 8B	Distal	2.15968	0.474728	20.2736	6.71e-06	0.000867619
chr18	39194420	39195532	1113	*	2.55354	2.64526	2.35349	2.18257	2.91781	4.13069	3.10136	3.29692	4.05177	4.00394	Intron (uc008esq.1/71302, intron 1 of 2)	18	39152799	39535939	383141	1	71302	uc008est.2	41621	ENSMUSG00000036452	Arhgap26	Rho GTPase activating protein 26	Intron	1.38392	3.15001	20.2692	6.73e-06	0.000867619
chr16	95067497	95068019	523	*	1.34376	0.722139	0.344314	0.684182	1.34643	2.99958	1.38909	2.39377	2.58377	2.79584	Intron (uc008abk.1/16522, intron 2 of 4)	16	94982687	95078297	95611	2	16522	uc008abl.1	10278	ENSMUSG00000043301	Kcnj6	potassium inwardly-rectifying channel, subfamily J, member 6	Intron	2.38924	1.54918	20.2684	6.73e-06	0.000867619
chr12	75194143	75194557	415	*	0.118295	0.161067	0.0940829	0.138987	0.330141	1.57813	0.67117	0.530653	0.616175	1.81349	Intron (uc007nwu.1/238266, intron 1 of 6)	12	75098748	75368903	270156	1	238266	uc007nwv.1	95395	ENSMUSG00000044912	Syt16	synaptotagmin XVI	Intron	3.19575	-0.376941	20.2657	6.74e-06	0.000867619
chr11	43357069	43358371	1303	*	3.25476	3.44129	2.4692	2.74716	3.22603	4.49169	3.4001	4.13558	4.55935	4.25951	Intron (uc007ims.1/380694, intron 2 of 5)	11	43342286	43400499	58214	1	380694	uc007ims.1	14783	ENSMUSG00000044707	Ccnjl	cyclin J-like	Intron	1.26087	3.65733	20.2483	6.8e-06	0.000874236
chr10	28414912	28415205	294	*	0.329243	0.0827801	0.15356	0.541111	0.0456415	1.41717	0.706513	1.44086	1.17977	1.13019	Intron (uc007eso.1/210757, intron 1 of 2)	10	28388201	28602555	214355	1	210757	uc007esq.1	26711	ENSMUSG00000049109	Themis	thymocyte selection associated	Intron	2.88134	-0.288059	20.2387	6.84e-06	0.000877296
chr7	129077890	129078375	486	*	0.751558	0.915218	0.418928	0.684182	0.628927	2.04285	1.04702	1.47422	2.35875	2.4302	Intron (uc009jnz.1/233824, intron 13 of 16)	7	129066353	129125207	58855	2	233824	uc009jnz.1	46832	ENSMUSG00000034951	Cog7	component of oligomeric golgi complex 7	Intron	2.26628	0.875258	20.2261	6.88e-06	0.000881619
chr12	114238338	114239586	1249	*	5.57718	5.27565	5.51624	5.59634	5.40157	4.87312	5.16948	4.7331	4.71012	4.56838	Promoter (<=1kb)	12	114198073	114238832	40760	2	72308	uc007pfn.1	0	ENSMUSG00000011158	Brf1	BRF1, RNA polymerase III transcription initiation factor 90 kDa subunit	Promoter	-0.669198	5.15198	20.2235	6.89e-06	0.000881619
chr11	6515189	6516102	914	*	3.648	3.13677	2.48086	2.49878	3.04686	4.68617	3.31679	4.50596	4.33968	4.18892	3 UTR	11	6520322	6520422	101	2	100217467	uc011xrj.1	4320	NA	Snora5c	small nucleolar RNA, H/ACA box 5C	3	1.36971	3.68393	20.2105	6.94e-06	0.000886301
chr10	107832365	107832572	208	*	0	0.305945	0.124128	0.138987	0.215008	0.619046	0.55963	1.71652	1.04657	1.06861	Intron (uc007gzf.1/114774, intron 4 of 6)	10	107769744	107851447	81704	1	114774	uc011xnd.1	62621	ENSMUSG00000035873	Pawr	PRKC, apoptosis, WT1, regulator	Intron	3.0946	-0.565923	20.1985	6.98e-06	0.000890536
chr8	114152592	114153424	833	*	0.89104	1.96117	1.18925	0.933713	1.45189	2.94748	2.13626	2.81427	2.96223	2.77671	Promoter (<=1kb)	8	114147685	114152487	4803	2	52815	uc009nmm.1	-105	ENSMUSG00000031958	Ldhd	lactate dehydrogenase D	Promoter	1.899	1.89929	20.1872	7.02e-06	0.000894481
chr11	113014316	113015090	775	*	0.597133	0.722139	0.182404	0.63805	0.292775	2.14919	0.597777	1.84959	1.79253	2.1766	Intron (uc007meh.2/72386, intron 1 of 2)	11	112905220	113034356	129137	2	72386	uc007meh.2	19266	ENSMUSG00000087259	2610035D17Rik	RIKEN cDNA 2610035D17 gene	Intron	2.64702	0.625896	20.1822	7.04e-06	0.000895472
chr4	130950327	130950944	618	*	0.67641	1.00286	0.182404	0.590395	0.85084	2.29532	0.839814	2.34049	2.37736	2.49013	Distal Intergenic	4	131339145	131377431	38287	2	19273	uc008vad.1	426487	ENSMUSG00000028909	Ptpru	protein tyrosine phosphatase, receptor type, U	Distal	2.54365	1.09734	20.1737	7.07e-06	0.000898104
chr3	20004352	20005350	999	*	2.59494	2.7629	1.95426	1.64329	2.53335	3.76977	3.04034	3.31545	3.93726	4.15229	Intron (uc008osk.1/20585, intron 18 of 20)	3	20008480	20018376	9897	1	20585	uc008osn.1	-3130	ENSMUSG00000002428	Hltf	helicase-like transcription factor	Intron	1.54602	3.02429	20.1529	7.15e-06	0.000906582
chr6	107098513	107099143	631	*	0.513244	1.04476	0.182404	0.437186	0.687686	1.6951	0.8713	2.47842	2.24173	2.40551	Distal Intergenic	6	106738742	106750068	11327	2	58799	uc009ddc.1	-348445	ENSMUSG00000005362	Crbn	cereblon	Distal	2.61018	0.923368	20.1278	7.24e-06	0.000917216
chrX	58975753	58976028	276	*	2.22478	1.67134	0.642984	0.855235	1.15147	0.130355	0.21159	0.397868	0.414681	0.349766	Distal Intergenic	20	58962791	58964125	1335	1	434784	uc009tij.1	12962	ENSMUSG00000057615	Ldoc1	regulator of NFKB signaling	Distal	-2.84236	0.0147696	20.1226	7.26e-06	0.000917914
chr7	119465762	119466324	563	*	1.43777	1.56017	0.622081	1.07892	1.34643	3.08245	1.34491	2.57384	3.54301	3.12559	Exon (uc009jgm.2/320878, exon 13 of 18)	7	119459543	119491836	32294	1	320878	uc009jgp.1	6219	ENSMUSG00000038244	Mical2	microtubule associated monooxygenase, calponin and LIM domain containing 2	Exon	2.25222	1.9982	20.1206	7.27e-06	0.000917914
chr15	83459538	83460104	567	*	0.597133	0.722139	0.512765	0.971406	0.598625	2.30455	1.29934	2.32229	1.22158	2.05487	Exon (uc007xbi.1/64706, exon 9 of 22)	15	83405524	83425587	20064	2	223723	uc011zxd.1	-33951	ENSMUSG00000016757	Ttll12	tubulin tyrosine ligase-like family, member 12	Exon	2.18667	0.834681	20.0954	7.37e-06	0.000927593
chr15	88327106	88327497	392	*	0.513244	0.305945	0.238417	0.203762	0.567672	1.54735	0.480172	1.77123	1.44976	1.88667	Distal Intergenic	15	88430732	88431972	1241	1	70073	uc007xeh.1	-103235	ENSMUSG00000054117	Zdhhc25	zinc finger, DHHC domain containing 25	Distal	2.6291	0.19292	20.0949	7.37e-06	0.000927593
chr4	105869105	105869470	366	*	0.67641	0.373269	0.0320476	0.203762	0.215008	1.5317	0.807625	1.71652	1.22158	1.35314	Distal Intergenic	4	105988818	106033488	44671	1	329908	uc008tyf.2	-119348	ENSMUSG00000028514	Usp24	ubiquitin specific peptidase 24	Distal	2.83249	-0.0294502	20.0868	7.4e-06	0.000930152
chr7	99606895	99607100	206	*	0.956029	1.27344	1.54067	0.971406	1.04313	0.249902	0.109671	0.592727	0.262796	0.185457	Distal Intergenic	7	99709659	99730804	21146	1	66365	uc009ihv.2	-102559	ENSMUSG00000030613	Ccdc90b	coiled-coil domain containing 90B	Distal	-2.55447	-0.262397	20.0798	7.43e-06	0.000931192
chr3	138539796	138540474	679	*	1.29435	0.614957	0.182404	1.00814	0.598625	2.097	1.53385	1.8748	3.8197	2.31561	Intron (uc008rnp.1/56224, intron 2 of 7)	3	138405159	138567388	162230	1	56224	uc008rnq.1	134637	ENSMUSG00000028152	Tspan5	tetraspanin 5	Intron	2.81444	1.54412	20.079	7.43e-06	0.000931192
chr4	144825926	144826350	425	*	0.751558	1.30826	0.466609	1.61974	1.30949	2.83726	1.64732	2.47842	3.38644	3.02383	Intron (uc008vrt.1/21938, intron 1 of 9)	4	144802271	144836773	34503	2	21938	uc008vrt.1	10423	ENSMUSG00000028599	Tnfrsf1b	tumor necrosis factor receptor superfamily, member 1b	Intron	2.26882	1.86063	20.0759	7.44e-06	0.000931345
chr1	130770591	130771335	745	*	1.56822	1.53098	0.836876	0.895007	1.4854	2.41099	1.68324	3.33374	3.11421	3.03191	Distal Intergenic	1	130484776	130488876	4101	2	12767	uc007clt.1	-281715	ENSMUSG00000045382	Cxcr4	chemokine (C-X-C motif) receptor 4	Distal	2.0696	1.94261	20.0689	7.47e-06	0.000933355
chr5	145105308	145105877	570	*	0.956029	0.499168	0.854906	0.590395	0.798479	2.11811	1.07433	1.63035	2.88629	2.2055	Intron (uc009alp.2/55950, intron 3 of 3)	5	145025394	145118981	93588	2	66898	uc009alq.1	13104	ENSMUSG00000038859	Baiap2l1	BAI1-associated protein 2-like 1	Intron	2.26635	1.05037	20.0455	7.56e-06	0.000943475
chr17	50352415	50352934	520	*	0.89104	0.869316	0.466609	0.32519	0.536041	2.30455	0.741011	3.00895	1.76453	1.7946	Distal Intergenic	17	50175948	50329822	153875	2	76438	uc008cys.1	-22593	ENSMUSG00000039316	Rftn1	raftlin lipid raft linker 1	Distal	2.60656	1.00105	20.0359	7.6e-06	0.000946255
chr1	46471677	46472357	681	*	1.90089	1.89399	1.29868	1.21083	1.78358	2.46964	3.01237	4.11986	2.67687	2.85174	Distal Intergenic	1	46346378	46430395	84018	1	227058	uc007awz.2	125299	ENSMUSG00000041144	Dnah7b	dynein, axonemal, heavy chain 7B	Distal	1.89768	2.3502	20.0342	7.61e-06	0.000946255
chr3	130596761	130597624	864	*	1.34376	1.69785	1.63759	1.75557	1.68607	2.79857	2.82408	2.69198	3.14712	2.71777	Distal Intergenic	3	130429749	130433247	3499	2	619547	uc008rje.2	-163514	ENSMUSG00000068396	Rpl34-ps1	ribosomal protein L34, pseudogene 1	Distal	1.54848	2.07998	20.0264	7.64e-06	0.000948734
chr14	89122551	89123282	732	*	1.29435	0.959704	0.941821	1.36039	1.25224	2.34986	2.00047	2.18798	2.53487	2.86085	Distal Intergenic	14	88864554	88871203	6650	2	219257	uc007uuh.2	-251348	ENSMUSG00000050505	Pcdh20	protocadherin 20	Distal	1.79794	1.52688	20.0201	7.66e-06	0.000950485
chr9	48087518	48087741	224	*	0.67641	0.437592	1.11639	0.541111	0.536041	0.0447734	0.0558772	0.172518	0	0	Intron (uc009phu.1/244853, intron 1 of 10)	9	48126087	48148981	22895	2	78252	uc009phw.2	61240	ENSMUSG00000032028	Nxpe2	neurexophilin and PC-esterase domain family, member 2	Intron	-3.86151	-1.25062	20.0131	7.69e-06	0.000952589
chr18	24448506	24449131	626	*	1.29435	1.20116	0.579343	1.04396	1.51815	2.73168	1.64732	2.93899	2.86006	2.52493	Distal Intergenic	18	24364495	24445317	80823	1	14423	uc008egr.2	84011	ENSMUSG00000000420	Galnt1	polypeptide N-acetylgalactosaminyltransferase 1	Distal	2.04978	1.69579	20.0087	7.71e-06	0.000953395
chr7	74645108	74645756	649	*	1.93353	1.34226	1.00777	1.41612	1.36455	3.15061	1.73551	2.70609	3.42273	3.0873	Distal Intergenic	7	74409751	74517744	107994	2	17258	uc009hil.1	-127364	ENSMUSG00000030557	Mef2a	myocyte enhancer factor 2A	Distal	1.95661	2.08147	19.991	7.78e-06	0.000960854
chr4	105811831	105812342	512	*	0.751558	0.915218	0.344314	0.490084	0.503701	2.16955	0.706513	1.79783	2.2619	2.19112	Distal Intergenic	4	105988818	106033488	44671	1	329908	uc008tyf.2	-176476	ENSMUSG00000028514	Usp24	ubiquitin specific peptidase 24	Distal	2.42869	0.800054	19.9785	7.83e-06	0.00096466
chr1	88083240	88083811	572	*	1.90089	1.37548	1.2034	1.36039	1.55017	2.97666	2.00047	3.19054	3.21078	2.62457	Intron (uc007bvc.1/78795, intron 10 of 18)	1	88053485	88149066	95582	1	78795	uc007bvj.1	29755	ENSMUSG00000062590	Armc9	armadillo repeat containing 9	Intron	1.7954	2.04597	19.9779	7.83e-06	0.00096466
chr5	44792321	44792993	673	*	0.424175	0.614957	0.369616	0	0.876325	1.66674	1.1533	1.37172	2.39573	2.55892	Distal Intergenic	5	44566401	44617845	51445	2	231225	uc008xin.1	-174476	ENSMUSG00000046985	Tapt1	transmembrane anterior posterior transformation 1	Distal	2.7816	0.761425	19.9742	7.85e-06	0.000965157
chr16	76422736	76423456	721	*	1.07783	1.04476	0.535301	1.21083	0.876325	2.88729	0.839814	2.58915	2.44949	3.23474	Distal Intergenic	16	76291107	76374072	82966	2	268903	uc007zry.1	-48664	ENSMUSG00000048490	Nrip1	nuclear receptor interacting protein 1	Distal	2.40899	1.61781	19.9678	7.88e-06	0.000965672
chr8	9223809	9224382	574	*	1.24319	1.77456	0.369616	0.814335	0.925982	2.9177	1.91241	2.90269	2.32079	3.14063	Intron (uc009kui.1/270028, intron 2 of 2)	8	9206010	9323369	117360	2	270028	uc009kui.1	98987	ENSMUSG00000079157	Nalf1	NALCN channel auxiliary factor 1	Intron	2.29635	1.77282	19.9666	7.88e-06	0.000965672
chr2	76104649	76105054	406	*	0.513244	0.614957	0.182404	0.382274	0.254415	1.40005	0.520448	1.84959	1.79253	1.69624	Intron (uc008kex.1/241489, intron 2 of 19)	2	75865722	76053464	187743	2	241489	uc012bxo.1	-51185	ENSMUSG00000075270	Pde11a	phosphodiesterase 11A	Intron	2.6189	0.223367	19.9638	7.89e-06	0.000965672
chr14	69545825	69546492	668	*	1.39153	1.40795	0.642984	1.21083	0.950184	2.83088	2.00047	2.12635	2.35875	2.94891	Distal Intergenic	14	69647346	69659458	12113	1	20855	uc007ulz.1	-100854	ENSMUSG00000014813	Stc1	stanniocalcin 1	Distal	1.97229	1.59839	19.9603	7.91e-06	0.000965672
chr10	35877833	35878416	584	*	0	0.614957	0.265629	0.728884	0.598625	1.31121	0.932282	1.33587	2.86006	2.44238	Distal Intergenic	10	36226613	36554200	327588	1	319415	uc007evc.1	-348197	ENSMUSG00000044499	Hs3st5	heparan sulfate (glucosamine) 3-O-sulfotransferase 5	Distal	2.89013	0.78437	19.9594	7.91e-06	0.000965672
chr3	145515635	145516426	792	*	1.13509	1.69785	0.890303	0.855235	1.38245	2.80509	1.85056	2.28517	2.6465	3.47319	Exon (uc008rqr.2/69219, exon 4 of 6)	3	145585768	145588123	2356	1	12042	uc012cze.1	-69342	ENSMUSG00000028191	Bcl10	B cell leukemia/lymphoma 10	Exon	2.05704	1.82448	19.9535	7.93e-06	0.000967235
chr5	98412224	98412779	556	*	1.07783	1.20116	0.991563	0.895007	0.798479	2.23863	1.32231	2.24708	2.55136	2.81471	Intron (uc008yga.1/71914, intron 7 of 16)	5	98313707	98459981	146275	2	71914	uc008yga.1	47202	ENSMUSG00000029338	Antxr2	anthrax toxin receptor 2	Intron	1.99543	1.35914	19.9437	7.98e-06	0.000969757
chr10	51199919	51200657	739	*	1.64905	2.00429	2.34075	2.43275	2.03056	3.24955	3.29374	3.03154	3.92467	3.22771	Promoter (<=1kb)	10	51200479	51206025	5547	1	14727	uc007fam.1	0	ENSMUSG00000112023	Lilrb4b	leukocyte immunoglobulin-like receptor, subfamily B, member 4B	Promoter	1.47973	2.69144	19.9431	7.98e-06	0.000969757
chr8	11374500	11374819	320	*	0.118295	0.373269	0.0940829	0.32519	0.174493	1.48373	0.807625	0.81733	0.677536	1.52344	Intron (uc009kvc.2/12827, intron 4 of 47)	8	11312829	11449287	136459	1	12827	uc009kvc.2	61671	ENSMUSG00000031503	Col4a2	collagen, type IV, alpha 2	Intron	2.83305	-0.404069	19.9368	8e-06	0.000970186
chr6	22280542	22281077	536	*	0.751558	0.722139	0.743185	0.728884	0.950184	1.73663	1.07433	2.12635	2.53487	2.35482	Intron (uc009bay.1/27999, intron 3 of 9)	6	22256522	22306081	49560	2	27999	uc009bay.1	25004	ENSMUSG00000029672	Fam3c	FAM3 metabolism regulating signaling molecule C	Intron	2.10284	1.00436	19.9368	8e-06	0.000970186
chr8	8488980	8489345	366	*	0.956029	0.669543	0.394483	0.590395	0.503701	1.59328	1.01918	1.71652	2.33989	2.13215	Distal Intergenic	8	8617439	8660773	43335	2	13642	uc009kue.1	171428	ENSMUSG00000001300	Efnb2	ephrin B2	Distal	2.25346	0.700696	19.9316	8.03e-06	0.000971345
chr10	120993755	120994081	327	*	0.118295	0.499168	0.124128	0.382274	0.366564	0.983426	1.12745	1.44086	1.13672	1.24597	Intron (uc007hft.2/56480, intron 12 of 20)	10	120983513	121023850	40338	2	56480	uc007hft.2	29769	ENSMUSG00000020115	Tbk1	TANK-binding kinase 1	Intron	2.43432	-0.245616	19.929	8.04e-06	0.000971345
chr17	86308081	86308602	522	*	0.513244	0.305945	0.318559	0.684182	0.503701	2.07559	0.480172	1.82394	2.1364	1.54621	Distal Intergenic	17	86384005	86439704	55700	2	78586	uc008dud.2	131102	ENSMUSG00000024135	Srbd1	S1 RNA binding domain 1	Distal	2.56361	0.504348	19.9174	8.09e-06	0.000975878
chr4	144909249	144909551	303	*	0.67641	0.669543	0.55749	0.772242	0.771568	1.86702	0.990791	1.56991	2.2619	2.49013	Distal Intergenic	4	144858879	144905050	46172	2	21941	uc008vrw.1	-4199	ENSMUSG00000028602	Tnfrsf8	tumor necrosis factor receptor superfamily, member 8	Distal	2.18093	0.840426	19.9098	8.12e-06	0.000978387
chr14	56880969	56881524	556	*	0.89104	0.373269	0.182404	0.772242	0.402089	2.12854	0.807625	1.60045	2.33989	2.02277	Promoter (<=1kb)	14	56877695	56881097	3403	2	14939	uc007ubv.1	0	ENSMUSG00000015437	Gzmb	granzyme B	Promoter	2.58396	0.709767	19.9047	8.14e-06	0.000979626
chr16	76249529	76250419	891	*	1.43777	1.30826	0.579343	0.895007	0.744146	2.31373	1.68324	2.20795	2.83335	2.66674	Distal Intergenic	16	76291107	76373294	82188	2	268903	uc007zrx.1	122875	ENSMUSG00000048490	Nrip1	nuclear receptor interacting protein 1	Distal	2.07087	1.44482	19.896	8.18e-06	0.000982676
chr17	65910742	65911025	284	*	0.956029	1.20116	0.836876	0.814335	0.744146	2.04285	1.5917	2.32229	1.99893	2.30229	Distal Intergenic	17	65605345	65890122	284778	2	381107	uc012awg.1	-20620	ENSMUSG00000045036	Tmem232	transmembrane protein 232	Distal	1.86041	1.09269	19.8884	8.21e-06	0.000984326
chr6	120896948	120897497	550	*	0.751558	1.37548	0.418928	0.971406	0.771568	2.47782	1.34491	2.73391	2.1364	2.4179	Intron (uc009dnw.1/uc009dnw.1, intron 10 of 12)	6	120843137	120866838	23702	2	12122	uc009dnv.1	-30110	ENSMUSG00000004446	Bid	BH3 interacting domain death agonist	Intron	2.20459	1.29728	19.8874	8.21e-06	0.000984326
chr1	121765111	121765902	792	*	1.52603	1.00286	0.55749	0.684182	0.925982	2.15941	1.64732	2.10521	2.61548	2.94035	Distal Intergenic	1	121554670	121733648	178979	2	19258	uc007ciz.1	-31463	ENSMUSG00000026384	Ptpn4	protein tyrosine phosphatase, non-receptor type 4	Distal	2.13343	1.39613	19.8673	8.3e-06	0.000993309
chr10	71856144	71856976	833	*	1.43777	1.40795	0.800126	1.46978	1.30949	2.25778	1.78594	2.64881	3.20036	3.48502	Distal Intergenic	10	72117643	72131913	14271	1	52696	uc007foy.1	-260667	ENSMUSG00000019923	Zwint	ZW10 interactor	Distal	2.03313	1.92533	19.8646	8.31e-06	0.000993337
chr3	32877985	32878604	620	*	0.751558	0.669543	0.0940829	0.971406	0.876325	2.76551	1.12745	1.97142	1.99893	3.02383	Intron (uc008owt.2/58869, intron 1 of 7)	3	32848553	32884001	35449	2	58869	uc008owt.2	5397	ENSMUSG00000027674	Pex5l	peroxisomal biogenesis factor 5-like	Intron	2.69166	1.26811	19.8543	8.36e-06	0.000997306
chr3	131817079	131817363	285	*	0	0.235324	0.238417	0.138987	0.330141	1.02871	0.774702	0.868413	0.950401	1.35314	Intron (uc008rjw.2/56811, intron 1 of 3)	3	131748256	131843268	95013	1	56811	uc008rjw.2	68823	ENSMUSG00000028031	Dkk2	dickkopf WNT signaling pathway inhibitor 2	Intron	2.64546	-0.582916	19.819	8.51e-06	0.00101447
chr13	99193146	99193538	393	*	0.329243	0.305945	0.0940829	0.32519	0.436761	0.732871	0.774702	1.29911	1.87343	1.69624	Distal Intergenic	13	99124200	99126660	2461	1	15229	uc009van.1	68946	ENSMUSG00000078302	Foxd1	forkhead box D1	Distal	2.72714	-0.0583343	19.8154	8.53e-06	0.00101495
chr1	92707067	92707518	452	*	0.67641	0.161067	0.0320476	0.138987	0.402089	1.4999	0.39608	1.68837	1.76453	2.02277	Exon (uc011wpc.1/uc011wpc.1, exon 2 of 34)	1	92811677	92847719	36043	1	171531	uc007bzm.2	-104159	ENSMUSG00000026303	Mlph	melanophilin	Exon	3.17313	0.228973	19.7988	8.6e-06	0.00102234
chrX	99113011	99113618	608	*	0.118295	0.235324	0.369616	0.0711666	0.876325	2.15941	0.8713	1.26139	1.89942	1.83214	Intron (uc009tyh.1/100042480, intron 1 of 1)	20	99044724	99287394	242671	1	100042480	uc012hmz.1	68287	ENSMUSG00000079481	Nhsl2	NHS-like 2	Intron	2.80855	0.418153	19.7919	8.63e-06	0.00102466
chr5	104283211	104283692	482	*	1.19015	0.915218	0.723694	1.27253	1.38245	2.75881	1.78594	1.84959	2.69181	3.07951	3 UTR	5	104291069	104340248	49180	2	246293	uc008yjv.1	56556	ENSMUSG00000029312	Klhl8	kelch-like 8	3	2.02599	1.60664	19.7612	8.77e-06	0.00103853
chr5	21436915	21437515	601	*	1.13509	0.915218	0.489872	0.728884	1.06545	2.33191	1.25228	2.06198	2.22127	2.8789	Exon (uc008wpi.1/19699, exon 48 of 64)	5	21404542	21438658	34117	2	19699	uc008wpj.1	1143	ENSMUSG00000042453	Reln	reelin	Exon	2.15609	1.24329	19.7608	8.78e-06	0.00103853
chr4	83662888	83663656	769	*	1.7256	1.98289	0.743185	1.33169	1.71461	3.43757	2.17463	3.25914	3.1793	2.93173	Distal Intergenic	4	83341833	83510574	168742	1	320226	uc008tlf.1	321055	ENSMUSG00000052407	Ccdc171	coiled-coil domain containing 171	Distal	1.92566	2.237	19.7549	8.8e-06	0.00104028
chr1	170292578	170292811	234	*	1.93353	1.91673	0.60087	1.00814	0.876325	0.249902	0.306782	0.465787	0.262796	0.185457	Intron (uc007dld.1/18514, intron 2 of 7)	1	170266122	170267450	1329	2	18514	uc007dlh.1	-25128	ENSMUSG00000052534	Pbx1	pre B cell leukemia homeobox 1	Intron	-2.7641	-0.0555843	19.7488	8.83e-06	0.00104221
chr3	122879361	122879915	555	*	0.424175	0.614957	0.418928	0.490084	1.5815	2.61776	1.20364	2.51093	2.69181	2.54768	Intron (uc012cxa.1/118449, intron 1 of 4)	3	122779437	122939067	159631	2	118449	uc012cxa.1	59152	ENSMUSG00000050315	Synpo2	synaptopodin 2	Intron	2.52594	1.37287	19.7239	8.95e-06	0.00105438
chr11	57398799	57399521	723	*	0.67641	1.20116	0.442966	0.684182	0.997403	2.49406	0.902113	1.9946	2.61548	2.9659	Distal Intergenic	11	57458944	57540075	81132	1	171212	uc007jaa.1	-59423	ENSMUSG00000020520	Galnt10	polypeptide N-acetylgalactosaminyltransferase 10	Distal	2.40502	1.32853	19.7114	9.01e-06	0.00105981
chr3	14997950	14998258	309	*	0.751558	0.0827801	0.182404	0.32519	0.132809	1.41717	0.55963	1.22265	1.76453	1.67574	Intron (uc008oqu.1/uc008oqu.1, intron 4 of 4)	3	14886426	14900770	14345	1	12349	uc008oqt.2	111524	ENSMUSG00000027562	Car2	carbonic anhydrase 2	Intron	2.84912	0.00401823	19.6921	9.1e-06	0.00106764
chr17	37146103	37147117	1015	*	2.98578	3.16554	1.69876	2.41918	2.70674	4.40419	2.84801	3.99899	4.45369	4.30694	Exon (uc008clu.2/22715, exon 6 of 6)	17	37140611	37147674	7064	1	22715	uc008clw.2	5492	ENSMUSG00000036036	Zfp57	zinc finger protein 57	Exon	1.59431	3.44436	19.6921	9.1e-06	0.00106764
chr1	160396952	160397466	515	*	0.329243	0.614957	0.15356	0.590395	0.330141	1.23598	0.67117	2.08376	1.76453	1.71646	Intron (uc007ddr.2/11899, intron 1 of 14)	1	160435756	160435864	109	1	735253	uc011wuk.1	-38290	ENSMUSG00000070103	Mir488	microRNA 488	Intron	2.5882	0.290013	19.688	9.12e-06	0.00106819
chr16	89788803	89789013	211	*	0.424175	0.373269	0.238417	0.437186	0.402089	1.23598	0.961833	1.09977	1.17977	1.71646	3 UTR	16	89791930	89800314	8385	2	21844	uc007zvx.1	11301	ENSMUSG00000002489	Tiam1	T cell lymphoma invasion and metastasis 1	3	2.25282	-0.0988961	19.6858	9.13e-06	0.00106819
chr4	123715261	123715959	699	*	0.67641	0.772885	0.0633987	0.382274	0.292775	2.47782	0.706513	1.68837	1.79253	1.97322	Distal Intergenic	4	123594676	123614240	19565	1	54170	uc008uqn.1	120585	ENSMUSG00000028646	Rragc	Ras-related GTP binding C	Distal	2.85111	0.637567	19.6773	9.17e-06	0.00107148
chr12	93204218	93205078	861	*	2.08649	1.64434	0.622081	1.21083	1.43484	3.24476	1.92746	2.54273	3.36794	4.13362	Distal Intergenic	12	93079898	93087597	7700	2	20338	uc007olb.1	-116621	ENSMUSG00000020964	Sel1l	sel-1 suppressor of lin-12-like (C. elegans)	Distal	2.25743	2.37063	19.6586	9.26e-06	0.00108056
chr2	90343434	90343818	385	*	0.597133	0.915218	0.369616	0.855235	1.1091	2.6325	1.12745	2.28517	2.24173	2.08628	Intron (uc008ksv.2/19271, intron 1 of 23)	2	90269913	90319331	49419	2	19271	uc008ksu.2	-24103	ENSMUSG00000025314	Ptprj	protein tyrosine phosphatase, receptor type, J	Intron	2.22858	1.12088	19.6484	9.31e-06	0.00108475
chr14	28573093	28573743	651	*	0.89104	0.869316	0.344314	1.17897	0.744146	2.6325	0.961833	1.94786	2.67687	2.74754	Intron (uc007sty.1/238988, intron 3 of 7)	14	28465873	29130500	664628	1	238988	uc007sud.1	107220	ENSMUSG00000040640	Erc2	ELKS/RAB6-interacting/CAST family member 2	Intron	2.39023	1.31147	19.6459	9.32e-06	0.00108475
chr8	15036278	15036979	702	*	1.56822	1.79925	1.37563	1.7338	2.03056	3.45841	2.18719	2.74762	3.28165	3.34921	Distal Intergenic	8	15041447	15046069	4623	2	434285	uc009kzl.1	9090	ENSMUSG00000049008	BB014433	expressed sequence BB014433	Distal	1.69603	2.30759	19.6403	9.35e-06	0.00108644
chr4	17779070	17779387	318	*	0.822984	1.12508	0.344314	0.855235	0.876325	2.27667	1.32231	1.82394	2.11438	3.07951	Promoter (<=1kb)	4	17780040	18045881	265842	1	17389	uc008sbu.2	-653	ENSMUSG00000028226	Mmp16	matrix metallopeptidase 16	Promoter	2.29208	1.22595	19.6329	9.38e-06	0.0010892
chr8	127157158	127157554	397	*	1.34376	1.04476	1.55176	1.17897	1.08744	0.429463	0.480172	0.397868	0.340736	0.242332	Distal Intergenic	8	127159656	127187269	27614	2	69551	uc009nxg.1	29715	ENSMUSG00000031983	2310022B05Rik	RIKEN cDNA 2310022B05 gene	Distal	-2.16895	-0.0997528	19.6109	9.49e-06	0.00109706
chr4	153101931	153102840	910	*	1.76241	1.82352	1.36309	1.41612	2.23153	3.47486	1.76933	2.73391	4.10857	3.96645	Distal Intergenic	4	153331346	153336033	4688	1	97159	uc008wau.2	-228506	ENSMUSG00000047613	A430005L14Rik	RIKEN cDNA A430005L14 gene	Distal	2.0437	2.6259	19.6105	9.49e-06	0.00109706
chr7	54526584	54527625	1042	*	1.52603	1.82352	1.2034	1.46978	1.34643	3.09315	1.91241	2.26625	3.18987	3.71842	Distal Intergenic	7	54490289	54508218	17930	2	668725	uc012fla.1	-18366	ENSMUSG00000074111	Mrgpra9	MAS-related GPR, member A9	Distal	1.93705	2.14655	19.6098	9.5e-06	0.00109706
chr6	138417769	138418262	494	*	0.822984	1.23775	0.60087	0.814335	0.824897	1.84187	1.55339	1.97142	2.2619	2.62457	Intron (uc009enm.1/109593, intron 2 of 4)	6	138313002	138371391	58390	2	109593	uc009enl.1	-46378	ENSMUSG00000030226	Lmo3	LIM domain only 3	Intron	1.98719	1.09575	19.6087	9.5e-06	0.00109706
chr7	87520187	87520806	620	*	2.67433	2.00429	1.17497	1.66645	2.01917	3.55443	2.74129	3.67239	3.88619	3.09504	Distal Intergenic	7	87505336	87516012	10677	2	140481	uc009iar.1	-4175	ENSMUSG00000038886	Man2a2	mannosidase 2, alpha 2	Distal	1.75349	2.70268	19.5957	9.57e-06	0.00110305
chr11	81224844	81225139	296	*	0.513244	0.437592	0.124128	0.138987	0.0456415	1.66674	0.597777	0.917749	1.30171	1.52344	Intron (uc007kmm.1/11418, intron 1 of 9)	11	81386004	81387041	1038	2	237880	uc007kmn.1	161902	ENSMUSG00000080980	1700071K01Rik	RIKEN cDNA 1700071K01 gene	Intron	2.94268	-0.189982	19.5702	9.7e-06	0.00111511
chr16	3976111	3976888	778	*	2.59494	2.80007	1.37563	2.29089	2.6037	4.27626	2.72415	3.60621	3.91195	4.37846	Promoter (<=1kb)	16	3946933	3976632	29700	2	268857	uc007xzc.1	0	ENSMUSG00000049871	Nlrc3	NLR family, CARD domain containing 3	Promoter	1.68637	3.19263	19.5698	9.7e-06	0.00111511
chr11	71541515	71542347	833	*	2.05717	1.89399	1.08618	1.7338	2.28008	3.61135	2.27221	3.53686	3.32064	3.48502	Distal Intergenic	11	71564205	71603148	38944	1	216881	uc007jxv.1	-21858	ENSMUSG00000020811	Wscd1	WSC domain containing 1	Distal	1.77211	2.55692	19.5635	9.73e-06	0.00111725
chr12	118624230	118624611	382	*	2.19816	2.23897	1.81384	1.7338	1.72867	0.936676	0.741011	1.05638	0.736394	0.753507	Distal Intergenic	12	118754952	118995451	240500	1	217944	uc007pib.2	-130341	ENSMUSG00000041992	Rapgef5	Rap guanine nucleotide exchange factor (GEF) 5	Distal	-1.83368	0.943883	19.5578	9.76e-06	0.0011191
chr16	10286343	10287354	1012	*	2.71245	2.71179	2.10499	2.13353	2.70674	4.10185	3.16626	3.22034	3.81288	3.9874	Intron (uc007ydj.1/13731, intron 3 of 4)	16	10281842	10314061	32220	2	13731	uc007ydj.1	26707	ENSMUSG00000022505	Emp2	epithelial membrane protein 2	Intron	1.37959	3.08022	19.5531	9.78e-06	0.0011198
chr16	35470700	35471211	512	*	0.597133	0.722139	0.210683	0.590395	0.436761	1.91604	0.807625	2.35847	1.22158	1.95632	Intron (uc007zbl.1/72599, intron 1 of 16)	16	35397398	35490959	93562	2	72599	uc007zbl.1	19748	ENSMUSG00000022844	Pdia5	protein disulfide isomerase associated 5	Intron	2.4849	0.568569	19.5514	9.79e-06	0.0011198
chr14	94289475	94290787	1313	*	3.03173	2.72474	1.08618	1.8797	2.24137	3.24476	3.58237	3.94051	4.36787	4.04448	Promoter (<=1kb)	14	93412920	94289888	876969	2	211712	uc007uun.1	0	ENSMUSG00000055421	Pcdh9	protocadherin 9	Promoter	1.77931	3.16908	19.5486	9.81e-06	0.00111998
chr3	21310997	21311200	204	*	0	0.161067	0.238417	0.265753	0.132809	0.732871	0.520448	1.33587	0.950401	1.27351	Distal Intergenic	3	21975574	22115516	139943	1	81004	uc008osw.1	-664374	ENSMUSG00000027630	Tbl1xr1	transducin (beta)-like 1X-linked receptor 1	Distal	2.88173	-0.653522	19.5452	9.82e-06	0.00112034
chr11	46202858	46203635	778	*	2.27659	1.87088	0.55749	1.4432	1.50187	3.56983	2.12325	3.43887	3.49269	3.47319	Promoter (<=1kb)	11	46138652	46203017	64366	2	16428	uc007iog.1	0	ENSMUSG00000020395	Itk	IL2 inducible T cell kinase	Promoter	2.10353	2.47783	19.5428	9.84e-06	0.00112034
chr16	25549447	25550112	666	*	0.597133	1.47078	0.622081	0.933713	1.21277	2.14919	1.62902	2.47842	2.46698	3.02383	Distal Intergenic	16	25683851	25821404	137554	1	22061	uc007yun.2	-133739	ENSMUSG00000022510	Trp63	transformation related protein 63	Distal	2.09853	1.46611	19.5331	9.89e-06	0.00112456
chr3	90390507	90391399	893	*	2.7678	2.82433	1.79529	2.30572	2.58063	3.87889	3.0813	3.64335	4.05177	3.77734	Distal Intergenic	3	90394169	90395430	1262	1	628324	uc012cta.1	-2770	ENSMUSG00000094018	S100a2	S100 calcium binding protein A2	Distal	1.39825	3.08808	19.5303	9.9e-06	0.0011247
chr7	17756945	17757706	762	*	1.01822	0.869316	0.124128	0.138987	0.798479	2.65433	1.1533	2.4111	1.70683	2.71777	Distal Intergenic	7	17788826	17801105	12280	1	114872	uc012fam.1	-31120	ENSMUSG00000023159	Psg29	pregnancy-specific glycoprotein 29	Distal	2.79264	1.15827	19.5228	9.94e-06	0.0011276
chr7	123403991	123404651	661	*	1.64905	1.23775	0.663589	0.814335	1.06545	3.02774	1.55339	2.66334	2.55136	2.59212	Intron (uc009jiz.2/233765, intron 3 of 26)	7	123299583	123381290	81708	2	233765	uc009jjd.2	-22701	ENSMUSG00000045659	Plekha7	pleckstrin homology domain containing, family A member 7	Intron	2.0722	1.63453	19.5107	1e-05	0.00113211
chr17	81354801	81355214	414	*	0.751558	1.58877	1.43676	1.04396	1.41759	0.211144	0.438738	0.592727	0.262796	0.242332	Intron (uc008drn.1/68027, intron 1 of 3)	17	81343972	81401156	57185	1	68027	uc008drn.1	10829	ENSMUSG00000024245	Tmem178	transmembrane protein 178	Intron	-2.37186	-0.0748432	19.5101	1e-05	0.00113211
chr3	93498150	93498881	732	*	2.17105	2.44076	1.36309	1.81897	1.94884	3.21078	2.81601	3.5681	3.47551	3.23474	Distal Intergenic	3	93473255	93480205	6951	2	207213	uc008qfm.2	-17945	ENSMUSG00000094084	Tdpoz1	TD and POZ domain containing 1	Distal	1.56467	2.56909	19.5037	1e-05	0.00113438
chr3	53384201	53385135	935	*	2.27659	2.18378	0.941821	1.46978	1.9961	3.56599	2.74979	2.64881	3.64638	3.9149	Intron (uc008pey.1/242022, intron 4 of 23)	3	53317860	53326942	9083	2	242022	uc008pex.1	-57259	ENSMUSG00000037016	Frem2	Fras1 related extracellular matrix protein 2	Intron	1.87685	2.6167	19.484	1.01e-05	0.00114295
chr11	61513393	61514013	621	*	0.513244	0.499168	0.318559	0.772242	1.23264	2.61033	1.17869	2.70609	2.20052	1.59069	Intron (uc007jid.1/69640, intron 2 of 4)	11	61497912	61523452	25541	1	69640	uc007jid.1	15481	ENSMUSG00000042377	Fam83g	family with sequence similarity 83, member G	Intron	2.44557	1.10276	19.4833	1.01e-05	0.00114295
chr9	102448220	102448532	313	*	1.34376	1.12508	0.466609	0.933713	0.771568	2.67584	1.20364	2.22764	2.72125	2.61383	3 UTR	9	102408468	102448569	40102	1	16716	uc009rfp.1	39752	ENSMUSG00000035606	Ky	kyphoscoliosis peptidase	3	2.19988	1.41031	19.4818	1.02e-05	0.00114295
chr3	27309957	27310739	783	*	1.13509	0.869316	0.442966	0.203762	0.658606	2.07559	1.276	1.74413	1.99893	2.66674	Distal Intergenic	3	27270273	27276932	6660	1	208188	uc008oto.1	39684	ENSMUSG00000051136	Ghsr	growth hormone secretagogue receptor	Distal	2.35242	0.945424	19.4751	1.02e-05	0.00114544
chr5	37587721	37588957	1237	*	1.79829	1.64434	1.37563	1.8395	1.7426	3.42069	1.85056	2.84009	3.50966	3.3362	Distal Intergenic	5	37633319	37683372	50054	1	12933	uc008xfl.1	-44362	ENSMUSG00000029121	Crmp1	collapsin response mediator protein 1	Distal	1.77475	2.31914	19.4573	1.03e-05	0.00115463
chr13	42872101	42872371	271	*	0.227621	0.305945	0.182404	0.203762	0.0898832	1.05083	0.480172	0.530653	1.99893	1.27351	Intron (uc007qfm.1/218194, intron 3 of 3)	13	42804950	43233881	428932	1	218194	uc007qfq.1	67151	ENSMUSG00000054728	Phactr1	phosphatase and actin regulator 1	Intron	3.06627	-0.358867	19.4482	1.03e-05	0.00115861
chr3	139610258	139610575	318	*	1.24319	0.915218	1.48387	1.33169	1.64218	0.324429	0.438738	0.397868	0.485019	0.543256	Distal Intergenic	3	138868857	139373263	504407	1	381476	uc008rny.1	741401	ENSMUSG00000047940	Stpg2	sperm tail PG rich repeat containing 2	Distal	-2.1214	0.0595909	19.4428	1.04e-05	0.00116034
chr11	90125248	90125895	648	*	1.7256	1.4397	0.924852	1.33169	1.41759	2.90561	1.53385	2.67773	3.28165	3.37487	Exon (uc007kwo.1/67468, exon 5 of 8)	11	90110119	90139887	29769	1	67468	uc007kwp.1	15129	ENSMUSG00000003948	Mmd	monocyte to macrophage differentiation-associated	Exon	1.99019	2.02697	19.4142	1.05e-05	0.00117632
chr8	89128469	89128994	526	*	0.822984	0.915218	0.292337	0.541111	0.716192	2.38511	0.932282	2.08376	2.15809	1.7946	Distal Intergenic	8	89147942	89240535	92594	1	66887	uc009mqm.2	-18948	ENSMUSG00000047866	Lonp2	lon peptidase 2, peroxisomal	Distal	2.29715	0.854185	19.4072	1.06e-05	0.00117804
chr4	92624844	92625327	484	*	0.227621	0.499168	0.344314	0.541111	0.598625	1.46737	0.520448	1.4067	1.95003	2.55892	Distal Intergenic	4	93000839	93002202	1364	2	69136	uc008tou.1	376875	ENSMUSG00000054000	Tusc1	tumor suppressor candidate 1	Distal	2.6276	0.510882	19.4064	1.06e-05	0.00117804
chr14	27691688	27692583	896	*	2.83845	3.04684	1.59531	1.91881	2.8029	4.65402	2.60747	3.78302	4.53469	4.30026	Intron (uc007ste.1/uc007ste.1, intron 5 of 10)	14	27707790	27727602	19813	1	142687	uc011zht.1	-15207	ENSMUSG00000021898	Asb14	ankyrin repeat and SOCS box-containing 14	Intron	1.78371	3.43195	19.3811	1.07e-05	0.00119092
chr5	98590262	98591029	768	*	0.597133	1.12508	0.836876	0.971406	0.876325	2.24824	1.36717	1.89957	2.50132	2.24778	Distal Intergenic	5	98609888	98616467	6580	1	77630	uc008ygb.1	-18859	ENSMUSG00000035456	Prdm8	PR domain containing 8	Distal	1.92835	1.10958	19.38	1.07e-05	0.00119092
chr16	50519535	50520267	733	*	1.01822	1.00286	0.642984	0.814335	1.38245	1.8545	1.53385	2.32229	3.06913	2.72776	Distal Intergenic	16	50589972	50591267	1296	2	69339	uc007zkx.1	71000	ENSMUSG00000050685	Ccdc54	coiled-coil domain containing 54	Distal	2.10917	1.44385	19.3781	1.07e-05	0.00119092
chr12	106142250	106142718	469	*	0.67641	0.499168	0.15356	0.590395	1.06545	2.20943	1.17869	2.06198	1.95003	2.14712	Distal Intergenic	12	106011392	106103286	91895	2	94040	uc007oxq.1	-38964	ENSMUSG00000021097	Clmn	calmin	Distal	2.39577	0.841601	19.3659	1.08e-05	0.00119697
chr13	9547002	9547621	620	*	1.01822	0.558224	0.238417	0.772242	0.925982	1.95175	0.961833	2.46188	2.5182	2.31561	Intron (uc007pkt.2/208440, intron 6 of 35)	13	9608190	9668172	59983	1	208440	uc007pkw.2	-60569	ENSMUSG00000048264	Dip2c	disco interacting protein 2 homolog C	Intron	2.39594	1.07145	19.3571	1.08e-05	0.00120096
chr6	59262557	59263851	1295	*	1.19015	1.27344	0.622081	0.814335	0.876325	2.74531	0.55963	1.8748	3.58365	3.86597	Distal Intergenic	6	59158864	59162027	3164	1	68140	uc009cdj.1	103693	ENSMUSG00000049232	Tigd2	tigger transposable element derived 2	Distal	2.80167	1.96379	19.3521	1.09e-05	0.00120255
chr11	110027028	110027757	730	*	2.3985	3.21225	3.3165	3.05867	3.07464	1.46737	2.22424	1.50683	1.48451	1.88667	5 UTR	11	109962136	110029467	67332	2	217262	uc007mdh.1	1710	ENSMUSG00000041797	Abca9	ATP-binding cassette, sub-family A (ABC1), member 9	5	-1.6194	2.29336	19.3477	1.09e-05	0.00120374
chr11	109683500	109684057	558	*	0.751558	0.499168	0.182404	0.138987	0.503701	1.29276	0.63494	1.60045	2.59971	1.88667	Intron (uc007mcx.2/69324, intron 1 of 5)	11	109649605	109689360	39756	2	69324	uc007mcx.2	5303	ENSMUSG00000020617	1700012B07Rik	RIKEN cDNA 1700012B07 gene	Intron	2.79842	0.50302	19.3446	1.09e-05	0.00120415
chr11	22193809	22194477	669	*	0.751558	0.722139	0.418928	0.437186	0.536041	1.62311	1.276	1.50683	1.37763	1.9044	Intron (uc007iec.1/216565, intron 2 of 11)	11	21905831	22186798	280968	2	216565	uc007ieb.1	-7011	ENSMUSG00000042302	Ehbp1	EH domain binding protein 1	Intron	2.01332	0.378338	19.3398	1.09e-05	0.00120557
chr1	83505866	83506713	848	*	0.329243	0.437592	0.210683	1.07892	0.628927	1.25516	1.17869	1.77123	2.17946	3.09504	Distal Intergenic	1	83261702	83404775	143074	2	77629	uc007bsr.2	-101091	ENSMUSG00000026163	Sphkap	SPHK1 interactor, AKAP domain containing	Distal	2.72094	0.953146	19.3207	1.11e-05	0.00121616
chr12	28618191	28618674	484	*	0.329243	0.499168	0.182404	0.138987	0.436761	1.05083	0.807625	0.81733	1.67709	2.16194	Distal Intergenic	12	28019133	28027583	8451	2	20666	uc007nfn.2	-590608	ENSMUSG00000063632	Sox11	SRY (sex determining region Y)-box 11	Distal	2.71238	0.0459248	19.3063	1.11e-05	0.00122377
chr18	40390758	40391709	952	*	1.34376	1.64434	0.781395	0.855235	1.08744	3.16589	1.41068	2.24708	2.69181	3.41253	Distal Intergenic	18	40364519	40379053	14535	2	67180	uc008etd.1	-11705	ENSMUSG00000024487	Yipf5	Yip1 domain family, member 5	Distal	2.19167	1.83506	19.2969	1.12e-05	0.00122821
chr7	82682323	82682784	462	*	1.43777	1.47078	1.50686	1.57147	1.50187	0.211144	0.706513	0.397868	0.616175	0	Intron (uc009hwo.2/75547, intron 2 of 5)	7	82754925	82842320	87396	1	75547	uc009hwq.1	-72141	ENSMUSG00000066406	Akap13	A kinase (PRKA) anchor protein 13	Intron	-2.48606	0.217379	19.2944	1.12e-05	0.00122823
chr10	115421753	115422242	490	*	1.34376	0.373269	1.44869	1.21083	1.08744	0.287647	0.306782	0.172518	0	0.297049	Distal Intergenic	10	115455419	115711985	256567	1	19279	uc007hbp.2	-33177	ENSMUSG00000020151	Ptprr	protein tyrosine phosphatase, receptor type, R	Distal	-2.77084	-0.367494	19.268	1.14e-05	0.00124372
chr8	63762387	63762817	431	*	0.513244	0.772885	0.579343	0.490084	1.27157	1.90394	1.12745	2.28517	2.63107	2.27529	Intron (uc009ltw.1/59009, intron 2 of 10)	8	63702968	63874869	171902	1	59009	uc009ltx.1	59419	ENSMUSG00000031642	Sh3rf1	SH3 domain containing ring finger 1	Intron	2.24416	1.07376	19.2603	1.14e-05	0.00124712
chr17	72357686	72358071	386	*	0.424175	0.235324	0.0940829	0.0711666	0.366564	1.15661	0.39608	1.05638	1.95003	1.40388	Intron (uc008dmi.1/74355, intron 1 of 4)	17	71693834	72425158	731325	2	74355	uc008dmi.1	67087	ENSMUSG00000024054	Smchd1	SMC hinge domain containing 1	Intron	2.97624	-0.190529	19.256	1.14e-05	0.00124834
chr10	55142061	55142498	438	*	0	0.161067	0.210683	0.32519	0.132809	0.983426	0.21159	1.14191	1.22158	1.7946	Distal Intergenic	10	55826723	55836686	9964	1	73390	uc007fcb.1	-684225	ENSMUSG00000047669	Msl3l2	MSL3 like 2	Distal	3.16447	-0.399668	19.2519	1.15e-05	0.00124945
chr14	41760602	41761639	1038	*	3.42512	3.47232	3.15125	3.4742	3.40742	4.29491	4.06328	3.87332	4.4316	4.44357	Promoter (<=1kb)	14	41719733	41761498	41766	2	52588	uc007tcg.1	0	ENSMUSG00000037824	Tspan14	tetraspanin 14	Promoter	0.916405	3.78278	19.2184	1.17e-05	0.00126946
chr2	68258968	68259830	863	*	1.24319	1.23775	0.743185	1.07892	0.85084	2.38511	1.91241	1.84959	2.32079	2.51343	Intron (uc008jxo.1/53416, intron 1 of 17)	2	68048504	68310038	261535	2	53416	uc008jxo.1	50208	ENSMUSG00000027030	Stk39	serine/threonine kinase 39	Intron	1.81499	1.2897	19.2166	1.17e-05	0.00126946
chr3	40476885	40477627	743	*	0.67641	0.614957	0.238417	0.684182	0.470619	2.20943	0.63494	1.8748	1.67709	1.98993	Intron (uc008pbh.1/380614, intron 4 of 15)	3	40512793	40530016	17224	1	73333	uc008pbi.2	-35166	ENSMUSG00000069041	Slc25a31	solute carrier family 25 (mitochondrial carrier; adenine nucleotide translocator), member 31	Intron	2.42537	0.599354	19.2011	1.18e-05	0.00127822
chr12	17530349	17530891	543	*	1.19015	0.722139	0.535301	0.895007	0.950184	1.81627	1.49395	2.12635	2.76432	2.08628	Distal Intergenic	12	17551679	17558308	6630	1	18263	uc007ncv.1	-20788	ENSMUSG00000011179	Odc1	ornithine decarboxylase, structural 1	Distal	2.02434	1.11175	19.1877	1.18e-05	0.00128557
chr8	82469412	82469914	503	*	0.89104	1.16362	0.958593	0.814335	0.85084	2.03177	1.62902	1.94786	2.30142	2.30229	Distal Intergenic	8	82489750	82581907	92158	2	15245	uc009mix.2	111993	ENSMUSG00000064325	Hhip	Hedgehog-interacting protein	Distal	1.78411	1.09245	19.1789	1.19e-05	0.00128983
chr5	12591914	12592652	739	*	0.597133	1.20116	0.466609	0.541111	0.824897	1.81627	1.04702	2.70609	2.09202	2.36766	Distal Intergenic	5	12383166	12588943	205778	1	108151	uc008wly.2	208748	ENSMUSG00000040254	Sema3d	sema domain, immunoglobulin domain (Ig), short basic domain, secreted, (semaphorin) 3D	Distal	2.27265	1.0488	19.1718	1.19e-05	0.00129298
chr7	30337641	30337871	231	*	0.227621	0.373269	0.55749	0.32519	0.330141	1.25516	1.12745	1.50683	1.22158	1.06861	Distal Intergenic	7	30279572	30303579	24008	2	74206	uc009gbw.1	-34062	ENSMUSG00000030583	Sipa1l3	signal-induced proliferation-associated 1 like 3	Distal	2.13963	-0.129278	19.1636	1.2e-05	0.00129695
chr12	50207436	50207648	213	*	0.118295	0.161067	0.182404	0.138987	0.330141	0.983426	0.706513	0.465787	1.37763	1.4529	Distal Intergenic	12	50483870	50487854	3985	1	15228	uc011ylr.1	-276222	ENSMUSG00000020950	Foxg1	forkhead box G1	Distal	2.81187	-0.540698	19.1523	1.21e-05	0.00130283
chr4	52892103	52892472	370	*	0.751558	1.00286	1.07084	1.61974	1.38245	0.287647	0.306782	0.465787	0.262796	0.349766	Distal Intergenic	4	52868430	52869383	954	2	258821	uc008swp.1	-22720	ENSMUSG00000049648	Olfr273	olfactory receptor 273	Distal	-2.30774	-0.198258	19.1501	1.21e-05	0.00130283
chr14	34779304	34779504	201	*	0.227621	0.235324	0.0320476	0.265753	0.0898832	1.07261	0.352122	0.868413	1.64673	1.06861	Distal Intergenic	14	34767208	34777402	10195	1	19661	uc007tad.1	12096	ENSMUSG00000041534	Rbp3	retinol binding protein 3, interstitial	Distal	3.18257	-0.558121	19.1044	1.24e-05	0.00133267
chr5	53280970	53281930	961	*	2.02724	2.85998	1.46051	1.68925	1.83647	3.79292	2.49068	3.59867	3.66922	3.69823	Distal Intergenic	5	53225374	53257973	32600	1	52206	uc008xkx.1	55596	ENSMUSG00000029176	Anapc4	anaphase promoting complex subunit 4	Distal	1.72865	2.7861	19.0791	1.25e-05	0.00134876
chr16	11012784	11013932	1149	*	2.08649	2.12639	2.77876	2.26076	2.46781	3.61135	3.24649	3.67239	3.59959	3.3362	Exon (uc007yeo.1/uc007yeo.1, exon 3 of 3)	16	10959366	10993214	33849	2	56722	uc007yen.2	-19570	ENSMUSG00000022500	Litaf	LPS-induced TN factor	Exon	1.2966	2.87523	19.0611	1.27e-05	0.00135983
chr5	106221824	106222439	616	*	1.34376	1.4397	0.579343	1.38852	1.23264	2.87494	1.70088	2.63412	2.93736	2.66674	Intron (uc008ylg.2/231549, intron 2 of 2)	5	106305587	106344837	39251	1	54367	uc008ylj.2	-83148	ENSMUSG00000029290	Zfp326	zinc finger protein 326	Intron	1.95998	1.73546	19.0583	1.27e-05	0.00136002
chr2	89770095	89770886	792	*	1.19015	1.69785	0.941821	1.27253	1.17219	2.88729	1.36717	2.72007	3.18987	2.94035	Promoter (<=1kb)	2	89769968	89770903	936	1	258980	uc008ksd.1	127	ENSMUSG00000049149	Olfr1258	olfactory receptor 1258	Promoter	2.00029	1.85814	19.056	1.27e-05	0.00136002
chr5	42613510	42613910	401	*	0.424175	0.772885	0.0940829	0.382274	0.366564	1.60828	0.774702	1.26139	1.89942	2.08628	Distal Intergenic	5	42213754	42235554	21801	2	665775	uc008xhg.1	-377956	ENSMUSG00000061755	Bod1l	biorientation of chromosomes in cell division 1-like	Distal	2.61686	0.337031	19.0524	1.27e-05	0.00136088
chr3	16332933	16333398	466	*	0	0.0827801	0.210683	0.684182	0.744146	1.8033	0.902113	1.29911	1.97469	2.14712	Distal Intergenic	3	16083183	16117038	33856	1	229096	uc008ori.2	249750	ENSMUSG00000047213	Ythdf3	YTH N6-methyladenosine RNA binding protein 3	Distal	2.80609	0.438725	19.0458	1.28e-05	0.00136353
chr9	11848646	11849339	694	*	1.13509	0.558224	0.238417	0.590395	0.292775	1.51589	0.8713	2.12635	2.30142	2.49013	Distal Intergenic	9	9660891	10904775	1243885	2	244682	uc012goa.1	-943871	ENSMUSG00000039488	Cntn5	contactin 5	Distal	2.58231	0.835409	19.0427	1.28e-05	0.00136353
chr4	33634333	33634845	513	*	0.89104	0.915218	0.489872	0.63805	0.950184	1.62311	1.5917	2.08376	2.50132	1.73639	Distal Intergenic	4	33397286	33589585	192300	1	24018	uc008sfv.1	237047	ENSMUSG00000028274	Rngtt	RNA guanylyltransferase and 5-phosphatase	Distal	1.98507	0.901203	19.0397	1.28e-05	0.00136353
chr10	95243509	95244208	700	*	0.822984	0.915218	0.762416	1.27253	1.65696	3.05535	1.10114	2.90269	2.92476	2.88784	Intron (uc007gws.1/uc007gws.1, intron 3 of 5)	10	95403297	95465637	62341	1	216238	uc011xmf.1	-159089	ENSMUSG00000036499	Eea1	early endosome antigen 1	Intron	2.21888	1.79451	19.0391	1.28e-05	0.00136353
chr1	130683410	130684216	807	*	2.4217	2.60381	1.55176	2.34932	2.67078	4.02571	2.69805	3.74935	3.89913	3.75797	Distal Intergenic	1	130484776	130488876	4101	2	12767	uc007clt.1	-194534	ENSMUSG00000045382	Cxcr4	chemokine (C-X-C motif) receptor 4	Distal	1.52299	3.02357	19.031	1.29e-05	0.00136759
chr16	84483052	84483549	498	*	0.513244	0.772885	0.292337	0.437186	0.436761	1.6378	0.8713	1.33587	1.61571	2.03891	Distal Intergenic	16	84713277	84715489	2213	1	387173	uc007ztd.1	-229728	ENSMUSG00000065397	Mir155	microRNA 155	Distal	2.25509	0.325754	19.0271	1.29e-05	0.0013687
chr9	35263891	35264589	699	*	0.513244	0.614957	0.0633987	0.728884	0.744146	2.31373	1.22817	1.71652	1.87343	1.83214	Exon (uc009otd.1/57810, exon 6 of 9)	9	35259630	35315237	55608	1	57810	uc009ote.2	4261	ENSMUSG00000038119	Cdon	cell adhesion molecule-related/down-regulated by oncogenes	Exon	2.47421	0.681168	19.0198	1.29e-05	0.00137141
chr2	134727326	134727972	647	*	1.07783	0.959704	0.394483	0.32519	0.292775	2.25778	1.32231	1.56991	1.70683	2.53635	Intron (uc008mnv.2/18795, intron 2 of 2)	2	134611900	135300994	689095	1	18795	uc012ceu.1	115426	ENSMUSG00000051177	Plcb1	phospholipase C, beta 1	Intron	2.40769	0.849347	19.0186	1.29e-05	0.00137141
chr11	46908069	46908395	327	*	0.424175	0.373269	0.210683	0.590395	0.402089	1.13606	0.807625	1.65965	1.2622	1.88667	Intron (uc007ioy.1/24052, intron 6 of 7)	11	46624301	46657835	33535	1	276891	uc007iox.1	283768	ENSMUSG00000055546	Timd4	T cell immunoglobulin and mucin domain containing 4	Intron	2.355	0.0848898	19.0092	1.3e-05	0.00137645
chr19	18658185	18658480	296	*	0.227621	0.161067	0.182404	0.382274	0.687686	1.46737	0.706513	1.09977	1.97469	1.63384	Intron (uc008gxs.2/20409, intron 9 of 9)	19	18654854	18706303	51450	2	20409	uc008gxs.2	47823	ENSMUSG00000024725	Ostf1	osteoclast stimulating factor 1	Intron	2.60325	0.100184	19.006	1.3e-05	0.00137707
chr17	91101649	91102485	837	*	2.17105	2.23897	1.44869	1.57147	1.7426	3.52708	1.83468	3.18047	3.57562	4.11851	Intron (uc008dwa.2/18189, intron 1 of 16)	17	90432984	91103707	670724	2	18189	uc008dwa.2	1222	ENSMUSG00000024109	Nrxn1	neurexin I	Intron	1.87889	2.64438	18.9965	1.31e-05	0.00138217
chr1	96393348	96394023	676	*	2.11523	1.67134	0.854906	1.07892	1.38245	2.79857	2.14917	2.89039	3.46685	3.17025	Distal Intergenic	1	95934882	95949130	14249	2	18566	uc007cev.1	-444218	ENSMUSG00000026285	Pdcd1	programmed cell death 1	Distal	1.932	2.12465	18.9878	1.32e-05	0.00138676
chr17	72870375	72871238	864	*	1.56822	2.04615	0.958593	1.93798	1.81027	3.33765	1.94236	3.14982	3.30128	3.86597	Intron (uc008dnb.1/11682, intron 1 of 28)	17	72218328	72953647	735320	2	11682	uc008dnb.1	82409	ENSMUSG00000055471	Alk	anaplastic lymphoma kinase	Intron	1.8984	2.44532	18.984	1.32e-05	0.00138781
chr2	160581403	160581811	409	*	1.24319	0.669543	0.182404	0.265753	0.402089	2.29532	1.04702	1.77123	2.7501	1.85055	Exon (uc008nqz.1/18803, exon 21 of 33)	2	160578190	160584643	6454	1	18803	uc008nrc.1	3213	ENSMUSG00000016933	Plcg1	phospholipase C, gamma 1	Exon	2.67749	0.928262	18.9796	1.32e-05	0.00138933
chr1	170213525	170214406	882	*	2.37493	2.20241	1.44869	1.54671	1.9608	3.73262	2.42854	3.23014	3.04605	3.86597	Intron (uc007dld.1/18514, intron 2 of 7)	1	170266122	170267450	1329	2	18514	uc007dlh.1	53044	ENSMUSG00000052534	Pbx1	pre B cell leukemia homeobox 1	Intron	1.69492	2.61079	18.9696	1.33e-05	0.00139486
chr17	19104865	19106161	1297	*	4.42108	4.23988	4.5342	4.44845	4.1016	4.84492	4.93259	4.85841	5.16318	5.43922	Exon (uc008apx.1/uc008apx.1, exon 1 of 2)	17	19051286	19085035	33750	1	627367	uc009vbc.1	53579	ENSMUSG00000091491	Vmn2r97	vomeronasal 2, receptor 97	Exon	0.736626	4.70511	18.9582	1.34e-05	0.00140152
chr3	66763948	66764282	335	*	0.597133	0.614957	0.292337	0.265753	0.132809	1.4999	1.10114	1.37172	1.09235	1.35314	Distal Intergenic	3	66775649	66785063	9415	2	20429	uc008plc.1	20781	ENSMUSG00000027833	Shox2	short stature homeobox 2	Distal	2.30849	-0.052563	18.946	1.34e-05	0.0014088
chr14	93693289	93693617	329	*	0.118295	0.305945	0.182404	0.32519	0.174493	0.91272	0.21159	1.89957	1.73597	1.06861	Intron (uc007uul.1/211712, intron 2 of 2)	14	93412920	94287580	874661	2	211712	uc007uul.1	593963	ENSMUSG00000055421	Pcdh9	protocadherin 9	Intron	3.05013	-0.205544	18.9401	1.35e-05	0.00141138
chr6	145713221	145713892	672	*	2.05717	1.77456	2.09744	1.24201	1.77005	0.677081	0.706513	1.01163	0.677536	0.543256	Distal Intergenic	6	145756903	145766104	9202	1	71323	uc009err.1	-43011	ENSMUSG00000030259	Rassf8	Ras association (RalGDS/AF-6) domain family (N-terminal) member 8	Distal	-1.94217	0.747307	18.9347	1.35e-05	0.00141362
chr3	126524966	126525789	824	*	1.34376	1.79925	1.2174	1.75557	0.901367	2.35875	2.38558	2.35847	3.63096	3.30983	Intron (uc008rgh.1/108058, intron 14 of 16)	3	126513549	126544491	30943	1	108058	uc008rgs.1	11417	ENSMUSG00000053819	Camk2d	calcium/calmodulin-dependent protein kinase II, delta	Intron	1.93802	2.07422	18.9276	1.36e-05	0.00141715
chr6	135545943	135546955	1013	*	2.37493	2.51716	1.41262	1.95689	2.13981	3.82857	2.26037	3.14982	3.88619	4.32021	Distal Intergenic	6	135312949	135333191	20243	1	13730	uc012eus.1	232994	ENSMUSG00000030208	Emp1	epithelial membrane protein 1	Distal	1.7828	2.91285	18.9185	1.36e-05	0.00142216
chr8	8593415	8594404	990	*	2.65489	2.51716	1.41262	2.36356	2.50912	4.31333	2.33001	3.42187	4.36787	4.16706	Distal Intergenic	8	8617439	8660773	43335	2	13642	uc009kue.1	66369	ENSMUSG00000001300	Efnb2	ephrin B2	Distal	1.76209	3.17888	18.9113	1.37e-05	0.00142582
chr6	67425582	67426077	496	*	1.07783	0.772885	0.318559	0.895007	0.503701	2.37638	1.10114	1.60045	2.35875	2.38039	Intron (uc009cfp.1/209590, intron 4 of 10)	6	67372926	67441849	68924	2	209590	uc009cfp.1	15772	ENSMUSG00000049093	Il23r	interleukin 23 receptor	Intron	2.28542	0.989161	18.8716	1.4e-05	0.00145401
chr11	106172908	106173596	689	*	1.07783	0.373269	5.36326	0.541111	0.598625	0.249902	0.109671	0.530653	0.485019	0.400625	3 UTR	11	106172655	106175843	3189	2	15985	uc007lyt.2	2247	ENSMUSG00000040592	Cd79b	CD79B antigen	3	-4.89231	2.19326	18.8692	1.4e-05	0.00145406
chr11	5874065	5874660	596	*	2.05717	1.89399	2.22075	2.47273	2.1079	0.558578	1.45291	0.465787	0.485019	1.03681	Intron (uc007hxq.2/12323, intron 12 of 15)	11	5876768	5878515	1748	2	12323	uc007hxu.1	3855	ENSMUSG00000057897	Camk2b	calcium/calmodulin-dependent protein kinase II, beta	Intron	-2.07639	1.16082	18.8534	1.41e-05	0.00146278
chr5	6368424	6368890	467	*	1.07783	0.305945	0.182404	0.265753	0.330141	1.21654	1.01918	2.46188	1.67709	1.77546	Distal Intergenic	5	5736322	5749317	12996	2	70358	uc008wjb.2	-619107	ENSMUSG00000015652	Steap1	six transmembrane epithelial antigen of the prostate 1	Distal	2.67359	0.490134	18.8532	1.41e-05	0.00146278
chr1	59388257	59388660	404	*	0.67641	0.614957	0.182404	0.203762	0.470619	1.84187	0.902113	1.68837	1.04657	1.81349	Intron (uc007bdq.2/271697, intron 12 of 13)	1	59355780	59409213	53434	1	271697	uc007bds.2	32477	ENSMUSG00000026023	Cdk15	cyclin-dependent kinase 15	Intron	2.43075	0.25195	18.8466	1.42e-05	0.00146606
chr1	94779668	94780467	800	*	0.822984	0.821906	0.210683	0.684182	0.687686	2.52599	0.839814	2.44515	1.5516	2.1766	Exon (uc007cbt.1/241158, exon 9 of 18)	1	94766706	94799483	32778	2	241158	uc007cbt.1	19016	ENSMUSG00000034212	Ankmy1	ankyrin repeat and MYND domain containing 1	Exon	2.44225	0.940831	18.8426	1.42e-05	0.00146659
chr5	90522491	90522851	361	*	1.07783	1.50119	1.37563	1.7338	0.901367	0.395294	0.438738	0.592727	0.262796	0.400625	Distal Intergenic	5	90643750	90653021	9272	2	231430	uc008yar.2	130170	ENSMUSG00000035505	Cox18	cytochrome c oxidase assembly protein 18	Distal	-2.17151	0.0406185	18.8412	1.42e-05	0.00146659
chr18	84967986	84969024	1039	*	2.65489	2.58972	2.78348	2.68045	2.69246	3.94239	3.1599	3.56035	3.68425	4.17072	Distal Intergenic	18	85020806	85049255	28450	1	109672	uc008fuw.1	-51782	ENSMUSG00000024646	Cyb5a	cytochrome b5 type A (microsomal)	Distal	1.19226	3.16892	18.837	1.42e-05	0.00146806
chr11	52127612	52128193	582	*	1.07783	1.77456	0.642984	1.00814	0.876325	3.04437	1.57267	2.18798	2.94985	2.85174	Distal Intergenic	11	52066106	52096516	30411	2	21414	uc007ivk.1	-31096	ENSMUSG00000000782	Tcf7	transcription factor 7, T cell specific	Distal	2.13386	1.70018	18.8053	1.45e-05	0.00149085
chr9	103023719	103024178	460	*	0.751558	0.669543	0.466609	0.933713	0.567672	1.777	1.34491	1.56991	1.82001	2.00644	Intron (uc009rgf.1/270192, intron 1 of 7)	9	103014404	103087600	73197	1	270192	uc009rgf.1	9315	ENSMUSG00000032549	Rab6b	RAB6B, member RAS oncogene family	Intron	1.93965	0.618838	18.796	1.45e-05	0.00149631
chr12	36982719	36982965	247	*	0	0.161067	0.0633987	0	0.254415	1.21654	0.0558772	1.89957	0.999286	0.97103	Distal Intergenic	12	36936150	36979985	43836	2	71156	uc007njw.1	-2734	ENSMUSG00000020545	Lrrc72	leucine rich repeat containing 72	Distal	3.87519	-0.484237	18.7556	1.49e-05	0.00152487
chr5	60298845	60299584	740	*	1.07783	0.437592	0.394483	0.138987	0.215008	1.38271	0.706513	1.82394	2.11438	2.75733	Distal Intergenic	5	62200082	62201716	1635	1	14380	uc008xly.2	-1900498	ENSMUSG00000089992	G6pd2	glucose-6-phosphate dehydrogenase 2	Distal	2.84432	0.732849	18.7532	1.49e-05	0.00152487
chr6	31295361	31296041	681	*	1.01822	0.722139	0.394483	0.63805	0.536041	1.76367	1.276	2.10521	2.02277	1.50031	Distal Intergenic	6	31348828	31380866	32039	1	27418	uc009bgc.1	-52787	ENSMUSG00000025609	Mkln1	muskelin 1, intracellular mediator containing kelch motifs	Distal	2.05779	0.65291	18.7517	1.49e-05	0.00152487
chr6	54915322	54915582	261	*	0.118295	0.0827801	0.0320476	0.138987	0.215008	1.00624	0.39608	0.65224	1.04657	1.0043	Intron (uc009caf.2/107607, intron 1 of 11)	6	54873936	54921655	47720	2	107607	uc009caf.2	6073	ENSMUSG00000038058	Nod1	nucleotide-binding oligomerization domain containing 1	Intron	3.15447	-0.934309	18.7466	1.49e-05	0.00152487
chr4	136817307	136817978	672	*	1.29435	0.614957	0.344314	0.63805	1.1091	2.73168	1.07433	2.58915	2.0693	2.51343	Distal Intergenic	4	136833550	136852694	19145	1	22417	uc008viv.1	-15572	ENSMUSG00000036856	Wnt4	wingless-type MMTV integration site family, member 4	Distal	2.3386	1.29031	18.7465	1.49e-05	0.00152487
chr13	108656688	108657544	857	*	0.597133	0.915218	0.958593	0.490084	1.13044	2.66154	1.12745	1.94786	2.11438	2.53635	Intron (uc007rup.2/67263, intron 2 of 14)	13	108642171	108642935	765	2	67263	uc007rur.1	-13753	ENSMUSG00000032846	Zswim6	zinc finger SWIM-type containing 6	Intron	2.11765	1.16171	18.7462	1.49e-05	0.00152487
chr9	29696902	29697193	292	*	0.822984	0.373269	1.17497	1.21083	0.628927	0.130355	0.259971	0.088836	0	0	Intron (uc009oqu.1/235106, intron 1 of 7)	9	28803549	29770714	967166	2	235106	uc009oqu.1	73521	ENSMUSG00000059974	Ntm	neurotrimin	Intron	-3.35881	-0.863581	18.7282	1.51e-05	0.00153586
chr4	62322335	62323679	1345	*	3.81496	4.23988	4.05993	4.27466	4.17532	4.99934	4.65128	4.8297	5.221	4.53177	Intron (uc012dfu.1/50780, intron 10 of 15)	4	62335073	62364053	28981	1	50780	uc008tfi.2	-11394	ENSMUSG00000059810	Rgs3	regulator of G-protein signaling 3	Intron	0.776608	4.48478	18.7279	1.51e-05	0.00153586
chr1	43040737	43041565	829	*	2.30181	2.87166	1.11639	2.22999	2.37252	3.81247	2.81601	3.5681	3.87968	4.37846	Intron (uc007avd.2/93690, intron 1 of 1)	1	43009717	43092294	82578	1	93690	uc007avd.2	31020	ENSMUSG00000041907	Gpr45	G protein-coupled receptor 45	Intron	1.72678	3.06285	18.7199	1.51e-05	0.00154043
chr19	50344820	50345548	729	*	1.48258	0.558224	0.55749	0.63805	0.716192	2.72482	0.839814	1.4067	2.99875	3.45526	Intron (uc008hwa.2/58178, intron 6 of 25)	19	50222151	50327203	105053	2	58178	uc008hvz.2	-17617	ENSMUSG00000043531	Sorcs1	sortilin-related VPS10 domain containing receptor 1	Intron	2.70321	1.57311	18.7036	1.53e-05	0.00155058
chr7	48017612	48018250	639	*	0.751558	0.558224	0.15356	0.382274	0.503701	2.12854	0.741011	2.08376	0.792945	2.54768	Distal Intergenic	7	48154648	48185338	30691	1	58188	uc009glh.1	-136398	ENSMUSG00000039257	Vstm2b	V-set and transmembrane domain containing 2B	Distal	2.74587	0.652961	18.7007	1.53e-05	0.00155058
chr12	57539426	57539885	460	*	0.751558	0.772885	0.265629	0.63805	0.470619	2.00936	0.839814	2.20795	1.84697	1.56862	Distal Intergenic	12	57429294	57446881	17588	2	217588	uc007npc.2	-92545	ENSMUSG00000021028	Mbip	MAP3K12 binding inhibitory protein 1	Distal	2.28716	0.612098	18.7006	1.53e-05	0.00155058
chrX	46065964	46066749	786	*	0.822984	0.915218	1.10136	1.52152	1.30949	2.27667	1.88182	2.10521	3.10307	2.75733	Distal Intergenic	20	46048181	46063896	15716	1	209003	uc009tct.1	17783	ENSMUSG00000031107	Rbmx2	RNA binding motif protein, X-linked 2	Distal	1.89092	1.59186	18.681	1.55e-05	0.00156449
chr5	133371657	133372617	961	*	2.48912	1.64434	2.43365	1.27253	1.55017	0.732871	0.597777	1.05638	0.616175	0.713837	Distal Intergenic	5	132525600	133018213	492614	2	319974	uc008zuy.1	-353444	ENSMUSG00000029673	Auts2	autism susceptibility candidate 2	Distal	-2.078	0.904217	18.6786	1.55e-05	0.00156449
chr6	83851564	83851981	418	*	0.227621	0.614957	0.124128	0.0711666	0.292775	1.4999	0.480172	0.917749	2.1364	1.37873	Distal Intergenic	6	83864347	83881837	17491	1	18139	uc009coo.2	-12366	ENSMUSG00000030016	Zfp638	zinc finger protein 638	Distal	2.93982	-0.0120103	18.6751	1.55e-05	0.00156449
chr1	64968138	64968348	211	*	0.424175	0.305945	0.265629	0.382274	0.716192	1.4999	0.961833	1.22265	1.61571	1.54621	Exon (uc011wmh.1/241075, exon 3 of 9)	1	64906872	64974671	67800	2	241075	uc007bhb.1	6323	ENSMUSG00000051344	Plekhm3	pleckstrin homology domain containing, family M, member 3	Exon	2.19606	0.0928024	18.6733	1.55e-05	0.00156449
chr2	59514514	59515144	631	*	1.13509	0.614957	0.535301	0.32519	0.771568	1.96345	1.36717	1.71652	1.76453	2.14712	Intron (uc008jtj.1/66860, intron 2 of 26)	2	59484826	59684206	199381	1	66860	uc012bvr.1	29688	ENSMUSG00000035168	Tanc1	tetratricopeptide repeat, ankyrin repeat and coiled-coil containing 1	Intron	2.04839	0.726989	18.6713	1.55e-05	0.00156449
chr3	146420822	146421519	698	*	0.67641	0.821906	0.958593	0.895007	0.824897	1.6378	1.22817	2.26625	2.72125	2.11702	Intron (uc008rrs.2/18749, intron 1 of 9)	3	146392543	146433202	40660	2	18749	uc008rrs.2	11683	ENSMUSG00000005034	Prkacb	protein kinase, cAMP dependent, catalytic, beta	Intron	2.00433	1.06067	18.6698	1.55e-05	0.00156449
chr6	97764219	97764541	323	*	0.822984	1.16362	2.28864	1.8797	1.17219	0.558578	0.480172	0.530653	0.485019	0.185457	Intron (uc009day.1/17342, intron 1 of 1)	6	97757052	97971352	214301	1	17342	uc009daz.2	7167	ENSMUSG00000035158	Mitf	melanogenesis associated transcription factor	Intron	-2.41376	0.353645	18.6677	1.56e-05	0.00156449
chr13	63415305	63416400	1096	*	2.67433	2.45637	1.3118	1.4432	2.59605	4.1867	2.62605	3.83531	3.77127	3.78693	Intron (uc007qxp.1/14088, intron 14 of 15)	13	63402507	63402591	85	2	100526474	uc011zaw.1	-12714	ENSMUSG00000092741	Mir3074-1	microRNA 3074-1	Intron	1.76397	3.0008	18.6647	1.56e-05	0.00156507
chr8	118266443	118267023	581	*	0.424175	1.00286	0.743185	0.814335	0.85084	1.8033	1.51403	1.97142	1.95003	1.93922	Distal Intergenic	8	118227153	118230794	3642	2	17132	uc009nof.1	-35649	ENSMUSG00000055435	Maf	avian musculoaponeurotic fibrosarcoma oncogene homolog	Distal	1.82435	0.798108	18.6515	1.57e-05	0.00157412
chr17	25361691	25361962	272	*	0.822984	0.722139	0.60087	0.590395	0.658606	2.16955	0.902113	1.65965	2.37736	1.71646	Intron (uc012ana.1/74154, intron 10 of 14)	17	25359527	25371387	11861	1	74154	uc008baa.1	2164	ENSMUSG00000015127	Unkl	unkempt family like zinc finger	Intron	2.11509	0.749868	18.6468	1.57e-05	0.00157616
chrX	53576019	53576279	261	*	0	0.0827801	0.124128	0.382274	0.215008	1.09407	0.438738	1.05638	1.34017	0.936978	Distal Intergenic	20	53599577	53618851	19275	1	78619	uc009tgb.2	-23298	ENSMUSG00000073176	Zfp449	zinc finger protein 449	Distal	2.90039	-0.63752	18.636	1.58e-05	0.00158321
chr9	84288562	84288893	332	*	1.48258	2.02537	1.17497	1.85974	1.5815	0.429463	0.63494	0.592727	0.847362	0.587829	Distal Intergenic	9	83842388	84017847	175460	1	12040	uc009qws.1	446174	ENSMUSG00000032263	Bckdhb	branched chain ketoacid dehydrogenase E1, beta polypeptide	Distal	-1.99527	0.508817	18.6333	1.58e-05	0.00158359
chr15	7785260	7785809	550	*	0.118295	0.669543	0.535301	1.07892	0.716192	2.02061	0.839814	2.08376	2.41388	2.24778	3 UTR	15	7761011	7787575	26565	1	14573	uc007vef.1	24249	ENSMUSG00000022144	Gdnf	glial cell line derived neurotrophic factor	3	2.35501	0.913921	18.6191	1.6e-05	0.00159329
chr1	72915210	72915999	790	*	3.0908	2.81225	1.4004	2.13353	2.43388	4.0285	2.90997	4.09862	3.89268	4.2526	Intron (uc007bkx.1/16011, intron 1 of 3)	1	72904639	72921439	16801	2	16011	uc007bkx.1	5440	ENSMUSG00000026185	Igfbp5	insulin-like growth factor binding protein 5	Intron	1.61986	3.22658	18.6172	1.6e-05	0.00159329
chr1	92845599	92846374	776	*	0.597133	1.47078	0.890303	1.17897	1.21277	2.85623	1.64732	2.44515	2.41388	2.40551	3 UTR	1	92849685	92850589	905	1	623503	uc011wpd.1	-3311	ENSMUSG00000090550	Prlh	prolactin releasing hormone	3	1.89478	1.4882	18.6058	1.61e-05	0.00160095
chr13	69578318	69579181	864	*	2.11523	1.74944	1.10136	1.91881	1.86221	3.28264	1.97171	2.69198	3.79914	4.18167	Distal Intergenic	13	69636837	69672742	35906	2	210106	uc007rch.2	93561	ENSMUSG00000034575	Tent4a	terminal nucleotidyltransferase 4A	Distal	1.9543	2.59035	18.5925	1.62e-05	0.00161026
chr13	12783065	12783854	790	*	0.329243	1.12508	0.622081	0.63805	1.17219	2.78544	1.1533	1.37172	2.7501	2.79584	Distal Intergenic	13	12709608	12742662	33055	2	664862	uc007plv.1	-40403	NA	Gpr137b-ps	G protein-coupled receptor 137B, pseudogene	Distal	2.40158	1.32617	18.5899	1.62e-05	0.00161062
chr11	7659006	7659415	410	*	2.4217	2.14578	1.4004	1.17897	1.62725	0.130355	0.39608	0.65224	0.677536	0.866364	Distal Intergenic	11	7106096	7113926	7831	2	16009	uc007hzi.1	-545080	ENSMUSG00000020427	Igfbp3	insulin-like growth factor binding protein 3	Distal	-2.41721	0.65824	18.5824	1.63e-05	0.00161378
chr12	109286861	109287413	553	*	0.513244	0.669543	0.663589	0.814335	0.901367	2.03177	0.990791	1.56991	2.30142	2.31561	Distal Intergenic	12	109148613	109241624	93012	2	58208	uc011yrp.1	-45237	ENSMUSG00000048251	Bcl11b	B cell leukemia/lymphoma 11B	Distal	2.0797	0.849935	18.5817	1.63e-05	0.00161378
chr12	74263512	74264071	560	*	1.19015	0.669543	0.663589	0.63805	1.17219	2.23863	1.55339	2.16773	2.50132	1.81349	Intron (uc007nwd.1/17420, intron 1 of 1)	12	74224704	74374975	150272	1	17420	uc007nwe.1	38808	ENSMUSG00000021103	Mnat1	menage a trois 1	Intron	1.94238	1.09534	18.5777	1.63e-05	0.00161527
chr8	116972642	116973296	655	*	0.822984	1.08548	0.394483	0.684182	0.997403	2.27667	0.706513	2.26625	2.69181	2.82406	Intron (uc009noc.2/80707, intron 4 of 4)	8	116963552	117876612	913061	1	80707	uc009nod.2	9090	ENSMUSG00000004637	Wwox	WW domain-containing oxidoreductase	Intron	2.38595	1.28689	18.5684	1.64e-05	0.00162095
chr10	85416147	85416714	568	*	0.67641	1.53098	0.394483	0.933713	1.15147	2.5726	1.86627	2.26625	2.39573	2.47834	Exon (uc007gni.1/28088, exon 3 of 12)	10	85401382	85420538	19157	2	28088	uc007gni.1	3824	ENSMUSG00000001783	Rtcb	RNA 2,3-cyclic phosphate and 5-OH ligase	Exon	2.04337	1.3798	18.5666	1.64e-05	0.00162095
chr4	84622658	84623761	1104	*	2.87251	3.04684	2.99743	3.16823	2.88051	4.11503	3.42153	3.48051	4.6767	4.32021	Intron (uc008tll.1/338349, intron 7 of 25)	4	84695508	84777822	82315	1	338349	uc008tlm.1	-71747	ENSMUSG00000038070	Cntln	centlein, centrosomal protein	Intron	1.18872	3.52991	18.5633	1.64e-05	0.00162183
chr9	57508199	57508674	476	*	0.329243	0.614957	0.394483	0.437186	0.503701	2.00936	0.741011	2.01741	1.13672	1.32708	Distal Intergenic	9	57474453	57501438	26986	2	12988	uc009pvl.1	-6761	ENSMUSG00000032312	Csk	c-src tyrosine kinase	Distal	2.3146	0.286164	18.5533	1.65e-05	0.00162845
chr2	139877402	139878035	634	*	0.329243	0.558224	0.292337	0.541111	0.536041	1.54735	0.839814	0.592727	2.80613	2.10173	Intron (uc008mpg.2/75812, intron 2 of 13)	2	139802265	139867950	65686	2	75812	uc008mpm.1	-9452	ENSMUSG00000039033	Tasp1	taspase, threonine aspartase 1	Intron	2.72903	0.593315	18.5424	1.66e-05	0.00163393
chr1	191678251	191678589	339	*	0.597133	0.669543	0.15356	0.138987	0.330141	1.4341	0.55963	1.50683	1.99893	1.75606	Intron (uc007eau.1/19250, intron 13 of 18)	1	191668922	191676342	7421	1	19250	uc007eaw.1	9329	ENSMUSG00000026604	Ptpn14	protein tyrosine phosphatase, non-receptor type 14	Intron	2.64603	0.223087	18.5416	1.66e-05	0.00163393
chr9	114352428	114352751	324	*	0.227621	0.235324	0.182404	0.203762	0.254415	1.25516	0.21159	0.465787	1.95003	1.9044	3 UTR	9	114310213	114383495	73283	1	12091	uc012hcb.1	42215	ENSMUSG00000045594	Glb1	galactosidase, beta 1	3	3.15078	-0.12955	18.5403	1.66e-05	0.00163393
chr14	100156956	100157598	643	*	0.751558	0.772885	0.466609	0.590395	0.366564	1.6378	1.1533	1.71652	1.34017	2.11702	Distal Intergenic	14	100269862	100549014	279153	2	16597	uc007uvh.1	391416	ENSMUSG00000072294	Klf12	Kruppel-like factor 12	Distal	2.07498	0.473347	18.5245	1.68e-05	0.00164436
chr5	149370921	149371390	470	*	1.43777	1.04476	1.6166	1.66645	1.23264	0.249902	0.706513	0.530653	0.485019	0.242332	Distal Intergenic	5	149316207	149364365	48159	2	24109	uc009aov.1	-6556	ENSMUSG00000001687	Ubl3	ubiquitin-like 3	Distal	-2.18317	0.149364	18.5238	1.68e-05	0.00164436
chr10	30465578	30465793	216	*	0.227621	0.235324	0	0.32519	0.174493	0.863581	0.67117	0.965453	1.37763	1.24597	Intron (uc011xcg.1/211329, intron 1 of 14)	10	30365388	30491646	126259	2	211329	uc011xcg.1	25853	ENSMUSG00000039697	Ncoa7	nuclear receptor coactivator 7	Intron	2.94671	-0.553605	18.5215	1.68e-05	0.00164445
chr8	10740505	10741269	765	*	1.34376	1.04476	0.872713	1.46978	1.34643	2.46964	1.64732	2.80118	2.53487	2.93173	Distal Intergenic	8	10924427	10928457	4031	2	665306	uc009kuy.1	187188	ENSMUSG00000038917	3930402G23Rik	RIKEN cDNA 3930402G23 gene	Distal	1.83962	1.66001	18.5078	1.69e-05	0.00165441
chr16	70365101	70365890	790	*	1.48258	1.37548	0.854906	0.895007	0.997403	2.50211	1.64732	2.24708	2.59971	2.81471	Intron (uc007zqu.1/74185, intron 2 of 15)	16	70314332	70569961	255630	1	74185	uc007zqu.1	50769	ENSMUSG00000022707	Gbe1	glucan (1,4-alpha-), branching enzyme 1	Intron	1.86517	1.51014	18.4976	1.7e-05	0.00166131
chr8	82051199	82051407	209	*	0.118295	0.161067	0.124128	0.0711666	0.0898832	0.812709	0.39608	1.01163	0.552087	1.03681	Distal Intergenic	8	82163575	82201654	38080	1	73945	uc009mir.1	-112168	ENSMUSG00000036990	Otud4	OTU domain containing 4	Distal	3.07591	-1.04565	18.4833	1.71e-05	0.00167196
chr12	53744786	53745634	849	*	2.08649	2.53197	1.98733	1.8395	2.73487	4.08319	2.93997	3.69379	3.38644	3.32965	Distal Intergenic	12	53800370	54252002	451633	1	238161	uc007nnm.1	-54736	ENSMUSG00000061603	Akap6	A kinase (PRKA) anchor protein 6	Distal	1.46149	2.87196	18.4756	1.72e-05	0.00167677
chr4	127324130	127324836	707	*	0.513244	0.915218	0.318559	0.203762	0.292775	2.10759	0.39608	1.53871	2.48425	1.97322	Distal Intergenic	4	127032053	127035408	3356	2	14622	uc008uuv.1	-288722	ENSMUSG00000042357	Gjb5	gap junction protein, beta 5	Distal	2.78089	0.654552	18.4606	1.73e-05	0.00168809
chr5	127831850	127832354	505	*	0.513244	0.499168	0.210683	0	0.330141	1.6951	0.55963	1.89957	0.792945	1.85055	Intron (uc008zry.2/208213, intron 1 of 8)	5	127722196	128046160	323965	1	208213	uc008zry.2	109654	ENSMUSG00000034324	Tmem132c	transmembrane protein 132C	Intron	2.85405	0.119932	18.4536	1.74e-05	0.00169238
chr2	172215795	172216349	555	*	1.29435	0.869316	0.663589	1.36039	1.27157	2.98817	1.22817	2.28517	2.83335	2.94035	Distal Intergenic	2	172219294	172255054	35761	1	320664	uc008ocr.1	-2945	ENSMUSG00000074570	Cass4	Cas scaffolding protein family member 4	Distal	2.10309	1.66162	18.4508	1.74e-05	0.00169291
chr16	49774371	49775784	1414	*	2.80355	3.44129	2.04343	1.97556	2.84223	4.50176	3.31679	3.78967	4.33016	4.01214	Distal Intergenic	16	49699407	49765239	65833	1	73916	uc007zkf.1	74964	ENSMUSG00000032965	Ift57	intraflagellar transport 57	Distal	1.47539	3.41408	18.444	1.75e-05	0.001697
chr18	52644922	52645351	430	*	0.227621	0.235324	0.182404	0.32519	0.436761	1.15661	0.902113	0.709395	1.09235	1.69624	Intron (uc008exd.1/67222, intron 4 of 7)	18	52625347	52650392	25046	1	67222	uc008exd.1	19575	ENSMUSG00000024528	Srfbp1	serum response factor binding protein 1	Intron	2.44832	-0.305652	18.4391	1.75e-05	0.00169946
chr1	95096717	95097127	411	*	0.329243	0.669543	0.292337	0.265753	0.366564	1.62311	0.741011	1.89957	0.847362	1.59069	Distal Intergenic	1	95132474	95193025	60552	1	208777	uc007cdm.1	-35347	ENSMUSG00000047793	Sned1	sushi, nidogen and EGF-like domains 1	Distal	2.41493	0.0966777	18.4321	1.76e-05	0.0017038
chr14	17005662	17006782	1121	*	1.83331	1.98289	1.10136	1.4432	1.38245	2.92968	1.75252	2.95089	3.79914	3.2625	Distal Intergenic	14	17071173	17075841	4669	2	71147	uc007sgw.1	69059	ENSMUSG00000021786	Oxsm	3-oxoacyl-ACP synthase, mitochondrial	Distal	1.91063	2.26063	18.4196	1.77e-05	0.0017128
chr8	35278925	35279983	1059	*	2.65489	2.99435	2.05127	2.08278	2.972	4.64496	2.7068	3.72877	4.05177	4.1853	Distal Intergenic	8	35217617	35233901	16285	1	67887	uc012gci.1	61308	ENSMUSG00000031532	Saraf	store-operated calcium entry-associated regulatory factor	Distal	1.55195	3.33572	18.4177	1.77e-05	0.0017128
chr19	32720579	32720788	210	*	0.597133	0.821906	0.941821	0.895007	0.536041	0	0.21159	0.172518	0	0.0645045	Intron (uc008hfl.2/23972, intron 7 of 11)	19	32694495	32741677	47183	1	23972	uc008hfn.1	26084	ENSMUSG00000024899	Papss2	3-phosphoadenosine 5-phosphosulfate synthase 2	Intron	-3.33331	-1.07431	18.4079	1.78e-05	0.00171963
chr6	95564750	95565280	531	*	0.67641	0.915218	0.418928	0.382274	0.402089	1.99802	1.07433	1.4067	1.51844	1.98993	Intron (uc009daa.2/20917, intron 2 of 10)	6	95516390	95605593	89204	2	20917	uc009dab.1	40313	ENSMUSG00000061838	Suclg2	succinate-Coenzyme A ligase, GDP-forming, beta subunit	Intron	2.16111	0.47526	18.4	1.79e-05	0.00172491
chr5	91114045	91114306	262	*	0	0.558224	0.238417	0.437186	0.402089	1.40005	0.55963	1.77123	1.5516	1.30055	Distal Intergenic	5	91037932	91069651	31720	2	73246	uc008ybf.1	-44394	ENSMUSG00000029370	Rassf6	Ras association (RalGDS/AF-6) domain family member 6	Distal	2.51419	0.00339042	18.3881	1.8e-05	0.00173368
chr13	51575778	51576497	720	*	1.64905	0.437592	0.318559	0.490084	1.23264	2.9177	1.34491	2.6043	2.96223	2.61383	Intron (uc007qmg.1/20418, intron 3 of 11)	13	51503987	51518166	14180	1	13610	uc007qmf.2	71791	ENSMUSG00000067586	S1pr3	sphingosine-1-phosphate receptor 3	Intron	2.51537	1.60106	18.3715	1.82e-05	0.00174685
chr2	165950936	165951646	711	*	2.73114	2.30941	0.703936	1.17897	2.4594	4.64496	2.30716	4.10928	3.89268	3.98323	Intron (uc008nyk.1/72043, intron 2 of 20)	2	165898589	165980785	82197	2	72043	uc008nyk.1	29139	ENSMUSG00000006800	Sulf2	sulfatase 2	Intron	2.2003	3.16524	18.3681	1.82e-05	0.001748
chr1	95951385	95951905	521	*	1.13509	1.37548	1.2174	1.17897	0.824897	2.64709	1.78594	2.54273	2.63107	2.05487	Distal Intergenic	1	95934882	95949130	14249	2	18566	uc007cev.1	-2255	ENSMUSG00000026285	Pdcd1	programmed cell death 1	Distal	1.76399	1.4777	18.3613	1.83e-05	0.00175233
chr9	123566264	123566973	710	*	1.13509	1.79925	0.292337	0.855235	0.950184	2.90561	1.51403	3.09726	2.93736	2.69757	Exon (uc009sgk.1/102680, exon 5 of 11)	9	123587214	123692575	105362	1	12769	uc009sgl.2	-20241	ENSMUSG00000029530	Ccr9	chemokine (C-C motif) receptor 9	Exon	2.3359	1.78378	18.3575	1.83e-05	0.00175384
chr5	27318849	27319452	604	*	0.89104	0.722139	0.872713	0.382274	0.771568	1.68099	1.64732	1.65965	1.58401	2.55892	Intron (uc008wtj.1/13483, intron 1 of 3)	5	27375739	28054040	678302	1	13483	uc008wtm.2	-56287	ENSMUSG00000061576	Dpp6	dipeptidylpeptidase 6	Intron	1.99249	0.81681	18.3426	1.85e-05	0.00176564
chr2	169081320	169081808	489	*	1.19015	0.305945	0.124128	0	0.330141	2.28602	0.438738	2.24708	2.91205	2.31561	Distal Intergenic	2	168776075	168781087	5013	2	22722	uc008obm.1	-300233	ENSMUSG00000027551	Zfp64	zinc finger protein 64	Distal	3.40655	1.07042	18.3399	1.85e-05	0.00176612
chr5	90448927	90449555	629	*	0.822984	1.53098	2.90959	2.08278	1.4854	0.360297	0.259971	0.868413	0.677536	0.713837	Distal Intergenic	5	90102866	90312359	209494	2	330119	uc012dyf.1	-136568	ENSMUSG00000043635	Adamts3	a disintegrin-like and metallopeptidase (reprolysin type) with thrombospondin type 1 motif, 3	Distal	-2.51769	0.841614	18.3353	1.85e-05	0.00176841
chr9	94412701	94412983	283	*	1.7256	1.56017	1.07084	1.17897	1.13044	0.360297	0.16153	0.326592	0.736394	0.400625	Distal Intergenic	9	94418283	94438500	20218	2	68861	uc009rax.1	25517	ENSMUSG00000045414	Dipk2a	divergent protein kinase domain 2A	Distal	-2.26089	0.0182887	18.3294	1.86e-05	0.00177185
chr17	14309343	14310158	816	*	1.96545	1.64434	0.60087	1.30241	1.21277	3.26383	1.66539	2.98601	2.93736	3.5314	Distal Intergenic	17	14332237	14340838	8602	2	240025	uc008amv.2	30680	ENSMUSG00000048826	Dact2	dishevelled-binding antagonist of beta-catenin 2	Distal	2.09614	2.13881	18.3243	1.86e-05	0.00177467
chr17	45625382	45626187	806	*	1.01822	1.34226	0.781395	0.933713	1.34643	2.91167	1.68324	2.01741	2.67687	2.31561	Distal Intergenic	17	45591814	45611887	20074	2	71020	uc008cqq.1	-13495	ENSMUSG00000023935	Spats1	spermatogenesis associated, serine-rich 1	Distal	1.88486	1.47333	18.3218	1.87e-05	0.00177501
chr15	62076989	62077269	281	*	0	0.235324	0.265629	0.0711666	0	1.25516	0.438738	0.965453	0.950401	0.936978	Intron (uc007vyj.1/19296, intron 8 of 8)	15	62049096	62051006	1911	2	67552	uc007vyp.1	-25983	NA	Macroh2a3	macroH2A.3 histone	Intron	3.19899	-0.773122	18.2935	1.89e-05	0.00179952
chr15	53313429	53313971	543	*	1.19015	1.37548	2.06683	1.75557	0.901367	0.429463	0.63494	0.530653	0.180404	0	Intron (uc007vri.1/320679, intron 4 of 4)	15	52899818	53177738	277921	2	14042	uc007vrh.1	-135691	ENSMUSG00000061731	Ext1	exostosin glycosyltransferase 1	Intron	-2.62342	0.236154	18.2797	1.91e-05	0.00181059
chr2	18445762	18446561	800	*	1.29435	1.50119	0.60087	0.203762	1.53425	3.12997	1.53385	2.69198	3.14712	3.1104	Distal Intergenic	2	18230223	18314457	84235	2	13418	uc008ilw.2	-131305	ENSMUSG00000026740	Dnajc1	DnaJ heat shock protein family (Hsp40) member C1	Distal	2.39354	1.89782	18.2641	1.92e-05	0.00182347
chr5	129960718	129961692	975	*	2.55354	2.51716	1.48387	2.2759	2.69246	3.82857	2.77498	3.87332	3.53475	4.03647	Distal Intergenic	5	130007106	130066680	59575	1	231769	uc008zsu.1	-45414	ENSMUSG00000029439	Sfswap	splicing factor SWAP	Distal	1.51061	3.0039	18.2591	1.93e-05	0.00182415
chr10	128152644	128153730	1087	*	3.1887	2.82433	2.28864	2.6224	2.54929	4.26448	2.93253	3.9583	4.04014	3.9149	Exon (uc007hob.1/20431, exon 5 of 11)	10	128143314	128157294	13981	1	20431	uc007hob.1	9330	ENSMUSG00000025359	Pmel	premelanosome protein	Exon	1.30604	3.29007	18.2568	1.93e-05	0.00182415
chr14	100246592	100247420	829	*	1.7256	1.69785	0.836876	1.27253	1.38245	2.89953	1.57267	3.00895	3.03437	3.28298	Distal Intergenic	14	100269862	100549014	279153	2	16597	uc007uvh.1	301594	ENSMUSG00000072294	Klf12	Kruppel-like factor 12	Distal	1.92732	2.01888	18.2552	1.93e-05	0.00182415
chr8	8616730	8617322	593	*	0	1.16362	0.466609	0.32519	0.771568	2.11811	0.807625	2.08376	2.6465	2.36766	Distal Intergenic	8	8617439	8660773	43335	2	13642	uc009kue.1	43451	ENSMUSG00000001300	Efnb2	ephrin B2	Distal	2.66142	1.00804	18.2549	1.93e-05	0.00182415
chr4	32955855	32956253	399	*	1.19015	0.959704	1.03965	0.814335	0.901367	1.99802	2.04257	1.4067	2.66176	2.44238	Intron (uc008sfh.1/140577, intron 2 of 16)	4	32891010	32951149	60140	2	140577	uc008sfg.1	-4706	ENSMUSG00000040183	Ankrd6	ankyrin repeat domain 6	Intron	1.83989	1.21756	18.2476	1.94e-05	0.0018291
chr3	31158476	31159400	925	*	2.7678	3.21225	1.2174	2.06545	2.44244	4.71069	2.24843	4.34845	4.16858	4.59864	Promoter (1-2kb)	3	31122165	31157316	35152	2	241919	uc008ovy.1	-1160	ENSMUSG00000069072	Slc7a14	solute carrier family 7 (cationic amino acid transporter, y+ system), member 14	Promoter	1.95129	3.4899	18.2414	1.95e-05	0.00183306
chr19	43991249	43992179	931	*	2.11523	2.42498	1.75745	1.66645	1.77005	3.56599	2.95475	3.13946	3.13624	2.95743	Distal Intergenic	19	43922457	43986882	64426	2	71972	uc008hoy.1	-4367	ENSMUSG00000025195	Dnmbp	dynamin binding protein	Distal	1.4581	2.47218	18.2347	1.95e-05	0.00183748
chr4	33807734	33808212	479	*	0.67641	0.722139	0.15356	0.32519	0.292775	1.777	0.774702	1.82394	1.22158	1.81349	Distal Intergenic	4	34011607	34035806	24200	1	12801	uc008sfw.1	-203395	ENSMUSG00000044288	Cnr1	cannabinoid receptor 1 (brain)	Distal	2.4622	0.282206	18.2316	1.96e-05	0.00183845
chr2	83859715	83860725	1011	*	3.66753	3.89515	2.32143	2.86199	3.62599	4.98217	3.65654	4.43148	4.84327	4.95188	Distal Intergenic	2	83830473	83833782	3310	1	668096	uc012byk.1	29242	ENSMUSG00000094125	Gm13698	CWC22 spliceosome-associated protein homolog pseudogene	Distal	1.35753	4.0743	18.2269	1.96e-05	0.00184092
chr19	45638521	45639136	616	*	1.01822	0.669543	0.265629	0.32519	0.925982	2.37638	0.990791	2.30385	1.99893	1.85055	Intron (uc008hrd.1/226162, intron 1 of 5)	19	45635105	45652777	17673	1	226162	uc008hre.1	3416	ENSMUSG00000041035	Dpcd	deleted in primary ciliary dyskinesia	Intron	2.33995	0.88623	18.2199	1.97e-05	0.00184516
chr10	92504297	92505386	1090	*	1.39153	2.10675	0.781395	1.17897	1.59691	2.93564	1.83468	3.06477	3.46685	3.20643	Intron (uc007guh.1/uc007guh.1, intron 2 of 12)	10	92623621	92688113	64493	1	237459	uc007guk.2	-118235	ENSMUSG00000020015	Cdk17	cyclin-dependent kinase 17	Intron	1.97061	2.15546	18.2183	1.97e-05	0.00184516
chr5	30681802	30682049	248	*	0.227621	0.161067	0.15356	0.265753	0.330141	1.31121	0.16153	1.53871	1.48451	1.18924	Exon (uc008wvk.1/83762, exon 31 of 47)	5	30607914	30668993	61080	1	381738	uc008wvj.1	73888	ENSMUSG00000073102	Drc1	dynein regulatory complex subunit 1	Exon	2.88558	-0.287038	18.2117	1.98e-05	0.00184953
chr2	62228874	62229593	720	*	2.44452	2.14578	1.44869	1.7117	1.98443	3.25433	2.37463	3.39599	3.83325	3.38753	Intron (uc008jvg.2/13482, intron 2 of 25)	2	62168130	62250288	82159	2	13482	uc008jvg.2	20695	ENSMUSG00000035000	Dpp4	dipeptidylpeptidase 4	Intron	1.61304	2.59737	18.2065	1.98e-05	0.0018526
chr2	160818034	160818767	734	*	0.89104	1.50119	0.743185	1.04396	1.13044	2.43642	1.73551	2.46188	2.04622	2.71777	Intron (uc008nrn.1/71389, intron 17 of 36)	2	160806218	160810782	4565	2	71389	uc008nrq.1	-7252	ENSMUSG00000057133	Chd6	chromodomain helicase DNA binding protein 6	Intron	1.83669	1.40173	18.1984	1.99e-05	0.00185841
chr13	114978522	114979946	1425	*	1.01822	2.06663	2.76929	2.21436	1.86221	3.27796	3.51918	3.21047	3.44054	3.81063	Distal Intergenic	13	115078003	115178302	100300	2	17993	uc007rxm.2	198356	ENSMUSG00000021764	Ndufs4	NADH:ubiquinone oxidoreductase core subunit S4	Distal	1.60253	2.75639	18.1953	1.99e-05	0.00185942
chr5	97748930	97749483	554	*	1.6092	1.69785	1.85025	1.97556	1.72867	0.589129	0.932282	1.01163	0.616175	0.543256	Distal Intergenic	5	97811228	97821349	10122	2	97243	uc008yfw.1	71866	ENSMUSG00000046000	Naa11	N(alpha)-acetyltransferase 11, NatA catalytic subunit	Distal	-1.83531	0.718197	18.188	2e-05	0.00186257
chr10	117905904	117906620	717	*	1.64905	2.23897	1.24501	1.36039	2.1079	3.85709	2.08347	2.80118	3.43166	3.54841	Distal Intergenic	10	117878103	117882948	4846	1	15978	uc007hdy.1	27801	ENSMUSG00000055170	Ifng	interferon gamma	Distal	1.83739	2.4902	18.1879	2e-05	0.00186257
chr1	53946243	53946459	217	*	0.751558	0.305945	0.318559	0.138987	0.254415	1.23598	0.8713	1.47422	1.09235	1.4768	Intron (uc007azk.2/329152, intron 15 of 28)	1	53812356	53842059	29704	2	98267	uc007azj.2	-104184	ENSMUSG00000026094	Stk17b	serine/threonine kinase 17b (apoptosis-inducing)	Intron	2.3256	-0.13378	18.1736	2.02e-05	0.0018745
chr15	81077842	81078902	1061	*	1.8675	1.47078	0.703936	0.895007	1.5815	2.91167	2.37463	2.82724	3.1793	2.3288	Exon (uc007wwi.1/uc007wwi.1, exon 1 of 2)	15	81065929	81069394	3466	1	207911	uc007wwh.2	11913	ENSMUSG00000050164	Mchr1	melanin-concentrating hormone receptor 1	Exon	1.89274	1.90839	18.1686	2.02e-05	0.00187551
chr1	155880971	155881768	798	*	2.97014	2.44076	1.41262	2.40547	2.32704	4.05063	2.55026	3.52894	4.44047	4.0722	Distal Intergenic	1	155697747	155747338	49592	2	240817	uc007dan.1	-133633	ENSMUSG00000045968	Teddm2	transmembrane epididymal family member 2	Distal	1.68054	3.16157	18.1684	2.02e-05	0.00187551
chr7	116137536	116137818	283	*	0.424175	0.499168	0.369616	0.971406	0.687686	1.73663	0.902113	1.77123	2.1364	1.98993	Intron (uc009jdd.1/22141, intron 1 of 3)	7	116154394	116177973	23580	1	22141	uc009jdf.1	-16576	ENSMUSG00000031028	Tub	tubby bipartite transcription factor	Intron	2.17595	0.621718	18.1451	2.05e-05	0.00189587
chr17	68060763	68060964	202	*	0.227621	0.437592	0.210683	0.203762	0.366564	0.863581	0.706513	1.26139	1.58401	1.16001	Intron (uc008dkg.1/16772, intron 1 of 15)	17	68046605	68171985	125381	1	16772	uc008dkh.1	14158	ENSMUSG00000032796	Lama1	laminin, alpha 1	Intron	2.39784	-0.333377	18.1437	2.05e-05	0.00189587
chr17	37079283	37080318	1036	*	2.83845	2.36008	1.73815	2.36356	2.61888	3.93348	3.0334	3.50493	3.69912	3.72841	Promoter (<=1kb)	17	37079996	37084931	4936	1	386454	uc008clm.1	0	ENSMUSG00000036492	Rnf39	ring finger protein 39	Promoter	1.36708	2.97801	18.1335	2.06e-05	0.00190397
chr13	4191086	4191538	453	*	0.67641	0.959704	0.369616	0.684182	0.771568	1.82912	1.20364	1.8748	1.67709	2.3288	Promoter (<=1kb)	13	4190433	4204849	14417	1	27384	uc007pjl.2	653	ENSMUSG00000021213	Akr1c13	aldo-keto reductase family 1, member C13	Promoter	2.03467	0.741688	18.1279	2.07e-05	0.00190489
chr7	3451993	3452380	388	*	0.751558	0.558224	0.15356	0.382274	0.716192	1.97507	0.961833	1.71652	1.41414	1.97322	Distal Intergenic	7	3425423	3435658	10236	1	54378	uc009euy.1	26570	ENSMUSG00000078815	Cacng6	calcium channel, voltage-dependent, gamma subunit 6	Distal	2.32279	0.46664	18.1271	2.07e-05	0.00190489
chr1	150974590	150975408	819	*	1.8675	1.89399	0.958593	1.4432	1.36455	2.66871	2.56958	2.42823	2.97451	3.51994	Distal Intergenic	1	151676752	151808414	131663	2	18783	uc007cxt.1	833006	ENSMUSG00000056220	Pla2g4a	phospholipase A2, group IVA (cytosolic, calcium-dependent)	Distal	1.75974	2.08446	18.1259	2.07e-05	0.00190489
chr17	61073509	61073966	458	*	0.751558	0.869316	0.442966	1.00814	0.503701	1.73663	0.774702	2.47842	2.33989	2.38039	Distal Intergenic	17	59145818	59152745	6928	2	67993	uc008dfd.1	-1920764	ENSMUSG00000024228	Nudt12	nudix (nucleoside diphosphate linked moiety X)-type motif 12	Distal	2.28235	0.991344	18.1228	2.07e-05	0.00190489
chr10	39883182	39883527	346	*	0.67641	0.772885	0.924852	0.63805	1.1091	2.28602	1.25228	1.94786	2.09202	2.1766	Distal Intergenic	10	39795208	39862060	66853	2	72472	uc007ewn.2	-21122	ENSMUSG00000019838	Slc16a10	solute carrier family 16 (monocarboxylic acid transporters), member 10	Distal	1.88955	0.978727	18.1223	2.07e-05	0.00190489
chr17	43390725	43391573	849	*	1.43777	1.64434	0.854906	1.21083	1.04313	2.80509	1.80237	2.10521	2.8198	3.11801	Distal Intergenic	17	43407296	43461355	54060	1	77596	uc008coz.2	-15723	ENSMUSG00000041293	Adgrf1	adhesion G protein-coupled receptor F1	Distal	1.88413	1.73825	18.1072	2.09e-05	0.00191801
chr4	82010652	82011393	742	*	1.79829	2.08683	0.703936	0.855235	1.72867	3.46254	1.47358	3.43887	3.98659	3.22065	Intron (uc008tjz.2/18028, intron 2 of 9)	4	81936077	82144673	208597	2	18028	uc008tjz.2	133280	ENSMUSG00000008575	Nfib	nuclear factor I/B	Intron	2.25128	2.45932	18.1018	2.09e-05	0.00192136
chr14	94156991	94157639	649	*	1.90089	1.82352	0.579343	0.933713	0.798479	2.38511	2.35249	2.44515	3.27174	3.73338	Intron (uc007uul.1/211712, intron 1 of 2)	14	93412920	94287580	874661	2	211712	uc007uul.1	129941	ENSMUSG00000055421	Pcdh9	protocadherin 9	Intron	2.21989	2.06615	18.0726	2.13e-05	0.00194896
chr2	105908373	105908829	457	*	0	0.161067	0.210683	0.590395	0.470619	0.732871	1.10114	0.868413	1.87343	2.05487	Distal Intergenic	2	105806865	105843706	36842	2	99349	uc008llg.2	-64667	ENSMUSG00000027166	Dnajc24	DnaJ heat shock protein family (Hsp40) member C24	Distal	2.75921	0.0594693	18.0635	2.14e-05	0.00195617
chr5	65073436	65073831	396	*	0.227621	0.235324	0.318559	0.728884	0.292775	1.66674	0.63494	1.4067	1.13672	1.81349	Distal Intergenic	5	65194762	65216045	21284	1	16599	uc008xmr.1	-120931	ENSMUSG00000029178	Klf3	Kruppel-like factor 3 (basic)	Distal	2.42742	0.0647525	18.0564	2.14e-05	0.0019613
chr7	63147249	63147620	372	*	0.513244	0.772885	0.210683	0.63805	0.567672	1.51589	0.961833	2.20795	2.39573	1.21788	3 UTR	7	63152444	63188003	35560	1	20430	uc009hdo.2	-4824	ENSMUSG00000030447	Cyfip1	cytoplasmic FMR1 interacting protein 1	3	2.37533	0.584635	18.0454	2.16e-05	0.00197061
chr2	62228425	62228810	386	*	0.597133	0.772885	0.344314	0.490084	0.470619	1.41717	1.17869	1.09977	1.92495	1.85055	Intron (uc008jvg.2/13482, intron 2 of 25)	2	62168130	62250288	82159	2	13482	uc008jvg.2	21478	ENSMUSG00000035000	Dpp4	dipeptidylpeptidase 4	Intron	2.08725	0.327694	18.0415	2.16e-05	0.00197247
chr6	3509883	3510716	834	*	2.37493	2.14578	1.6685	2.16641	2.07526	3.29659	2.06997	3.464	3.98051	4.00805	Promoter (<=1kb)	6	3508977	3553531	44555	1	73288	uc009avd.2	906	ENSMUSG00000001376	Vps50	VPS50 EARP/GARPII complex subunit	Promoter	1.66027	2.79003	18.0317	2.17e-05	0.00198058
chr4	37311254	37311558	305	*	1.64905	0.821906	1.03965	0.684182	0.716192	0.130355	0.306782	0.088836	0.340736	0.0645045	Distal Intergenic	4	35653897	36898777	1244881	2	242384	uc008shb.2	-412477	ENSMUSG00000045083	Lingo2	leucine rich repeat and Ig domain containing 2	Distal	-2.83118	-0.600022	18.0204	2.19e-05	0.00199024
chr5	49393086	49393826	741	*	1.99668	1.12508	0.622081	0.684182	1.5815	3.19597	1.94236	2.91489	2.41388	3.51418	Intron (uc008xjx.1/80334, intron 1 of 7)	5	48780742	49280796	500055	2	80334	uc008xjw.1	-112290	ENSMUSG00000029088	Kcnip4	Kv channel interacting protein 4	Intron	2.16967	2.01624	18.011	2.2e-05	0.00199793
chr12	111684382	111685843	1462	*	5.77701	5.69128	6.09422	6.02385	6.08234	5.50804	5.52542	5.21976	5.4271	4.91955	Promoter (<=1kb)	12	111685389	111689207	3819	1	26931	uc007pbj.2	0	ENSMUSG00000017843	Ppp2r5c	protein phosphatase 2, regulatory subunit B, gamma	Promoter	-0.619626	5.64583	18.0008	2.21e-05	0.00200647
chr5	89709346	89710046	701	*	1.6092	2.36008	3.2431	3.17632	2.53335	1.19684	1.55339	1.22265	1.34017	1.4286	Distal Intergenic	5	89846547	89886790	40244	2	14473	uc008yam.1	176744	ENSMUSG00000035540	Gc	vitamin D binding protein	Distal	-1.82408	1.86137	17.994	2.22e-05	0.00201149
chr8	48353449	48354607	1159	*	3.37846	3.34395	2.4456	2.11681	3.3449	4.43395	3.10136	4.65887	4.32537	4.61758	Intron (uc009lqw.2/71069, intron 1 of 4)	8	48265402	48374756	109355	2	71069	uc009lqw.2	20149	ENSMUSG00000038143	Stox2	storkhead box 2	Intron	1.42515	3.71512	17.9828	2.23e-05	0.00202126
chr18	46237695	46238071	377	*	0.513244	0.305945	0.15356	0.265753	0.536041	1.4341	0.520448	1.56991	1.17977	1.88667	Distal Intergenic	18	46324954	46358472	33519	2	28105	uc012bcp.1	120401	ENSMUSG00000033949	Trim36	tripartite motif-containing 36	Distal	2.5182	0.0440389	17.9805	2.23e-05	0.00202149
chr9	120945922	120946122	201	*	0.118295	0.305945	0.15356	0.138987	0.215008	1.09407	0.480172	1.09977	0.899801	0.936978	Intron (uc012hco.1/209012, intron 35 of 36)	9	120864936	120869625	4690	1	12387	uc009scv.2	80986	ENSMUSG00000006932	Ctnnb1	catenin (cadherin associated protein), beta 1	Intron	2.6284	-0.741332	17.9781	2.23e-05	0.00202194
chr18	46540340	46541185	846	*	1.90089	1.64434	1.11639	1.59581	1.30949	3.26855	1.57267	2.44515	3.41374	3.72841	Intron (uc008evn.1/uc008evn.1, intron 1 of 1)	18	46441805	46471582	29778	2	240261	uc012bcr.1	-68758	ENSMUSG00000071855	Ccdc112	coiled-coil domain containing 112	Intron	1.97115	2.24184	17.9734	2.24e-05	0.00202477
chr5	36932969	36933685	717	*	1.24319	1.56017	0.579343	0.590395	1.21277	3.16081	1.276	2.73391	2.39573	2.8789	Distal Intergenic	5	36833253	36928875	95623	2	100855	uc008xev.1	-4094	ENSMUSG00000029192	Tbc1d14	TBC1 domain family, member 14	Distal	2.20304	1.68364	17.9595	2.26e-05	0.00203583
chr13	40608110	40608783	674	*	0.751558	1.12508	0.344314	0.814335	0.598625	2.22896	1.1533	1.68837	2.09202	2.36766	Distal Intergenic	13	40375258	40456819	81562	2	218165	uc007qec.1	-151291	ENSMUSG00000047094	Ofcc1	orofacial cleft 1 candidate 1	Distal	2.12859	0.91034	17.9572	2.26e-05	0.00203583
chr5	27231720	27232178	459	*	0.597133	0.558224	0.836876	0.265753	0.567672	1.29276	2.8321	2.16773	0.736394	1.65494	Promoter (<=1kb)	5	27231318	28054040	822723	1	13483	uc008wtl.2	402	ENSMUSG00000061576	Dpp6	dipeptidylpeptidase 6	Promoter	2.46613	0.788672	17.957	2.26e-05	0.00203583
chr6	97423030	97424076	1047	*	1.48258	1.16362	0.836876	1.49588	1.19262	2.91167	1.70088	2.32229	2.44949	3.09504	Intron (uc009dav.1/232288, intron 1 of 22)	6	97236861	97437799	200939	2	232288	uc009dav.1	13723	ENSMUSG00000030064	Frmd4b	FERM domain containing 4B	Intron	1.85769	1.70355	17.9518	2.27e-05	0.00203924
chr8	109926675	109927878	1204	*	3.98809	3.32707	2.75496	2.75798	3.05804	4.90383	3.60127	4.43148	4.22618	4.53462	Promoter (<=1kb)	8	109912125	109927105	14981	2	18104	uc009nhq.1	0	ENSMUSG00000003849	Nqo1	NAD(P)H dehydrogenase, quinone 1	Promoter	1.24661	3.84891	17.9432	2.28e-05	0.00204293
chr5	112797227	112798256	1030	*	0.956029	1.34226	1.49541	1.7338	1.51815	3.06081	2.30716	2.58915	2.35875	2.88784	5 UTR	5	112782821	112785053	2233	2	625424	uc008ytg.1	-12174	ENSMUSG00000051503	Ccdc121rt3	coiled-coil domain containing 121, retrogene 3	5	1.64468	1.85899	17.9415	2.28e-05	0.00204293
chr10	11074255	11074812	558	*	0.822984	1.00286	0.182404	0.684182	0.744146	1.95175	1.36717	1.29911	3.28165	2.10173	Intron (uc007ejv.1/13853, intron 1 of 3)	10	11063243	11177275	114033	1	13853	uc007ejv.1	11012	ENSMUSG00000055493	Epm2a	epilepsy, progressive myoclonic epilepsy, type 2 gene alpha	Intron	2.51238	1.12297	17.9407	2.28e-05	0.00204293
chr3	21660569	21661642	1074	*	2.08649	2.10675	1.68874	1.64329	2.06421	3.31955	2.08347	3.42187	3.1793	3.81532	Exon (uc008osu.1/uc008osu.1, exon 1 of 2)	3	21975574	22115516	139943	1	81004	uc008osw.1	-313932	ENSMUSG00000027630	Tbl1xr1	transducin (beta)-like 1X-linked receptor 1	Exon	1.61609	2.53541	17.9385	2.28e-05	0.00204293
chr3	22049939	22050397	459	*	0.956029	1.00286	0.55749	0.684182	0.771568	1.8545	1.25228	1.9946	1.87343	2.38039	Intron (uc008osw.1/81004, intron 2 of 15)	3	22013411	22115516	102106	1	81004	uc008osy.1	36528	ENSMUSG00000027630	Tbl1xr1	transducin (beta)-like 1X-linked receptor 1	Intron	1.91824	0.878095	17.9383	2.28e-05	0.00204293
chr3	81592753	81593430	678	*	1.43777	1.23775	0.512765	0.490084	1.51815	2.79202	1.25228	2.4111	3.41374	3.14809	Distal Intergenic	3	81736538	81746923	10386	1	229445	uc008pom.1	-143108	ENSMUSG00000028015	Ctso	cathepsin O	Distal	2.348	1.83411	17.9349	2.29e-05	0.00204431
chr8	36422036	36423020	985	*	1.24319	1.61682	0.369616	0.63805	1.51815	3.28731	1.55339	2.78798	2.77839	2.98269	Distal Intergenic	8	36438795	36451191	12397	1	244416	uc009lkw.1	-15775	ENSMUSG00000046794	Ppp1r3b	protein phosphatase 1, regulatory subunit 3B	Distal	2.26756	1.86254	17.933	2.29e-05	0.00204431
chr3	40360004	40360602	599	*	0.67641	0.614957	0.466609	0.382274	0.876325	1.36516	1.276	1.4067	1.92495	2.2616	Distal Intergenic	3	40430208	40458538	28331	1	380614	uc008pbg.1	-69606	ENSMUSG00000060798	Intu	inturned planar cell polarity protein	Distal	2.07172	0.556332	17.9154	2.31e-05	0.00205914
chr15	39744721	39745319	599	*	0.597133	0.722139	0.535301	0.684182	0.598625	1.62311	0.902113	1.37172	2.15809	2.2616	Intron (uc007vom.1/239393, intron 1 of 6)	15	39702149	39775303	73155	2	239393	uc007vom.1	29984	ENSMUSG00000022305	Lrp12	low density lipoprotein-related protein 12	Intron	2.10532	0.615568	17.9152	2.31e-05	0.00205914
chr4	141633904	141634267	364	*	2.05717	1.96117	1.67866	1.52152	1.94884	3.16589	2.65347	2.63412	3.34921	3.21356	Intron (uc008vpr.1/214359, intron 1 of 2)	4	141640213	141643972	3760	1	100038693	uc008vpt.1	-5946	ENSMUSG00000073728	Tmem51os1	Tmem51 opposite strand 1	Intron	1.47418	2.31503	17.9057	2.32e-05	0.00206725
chr6	83366402	83366775	374	*	0.822984	0.614957	0.369616	0.772242	0.950184	2.03177	1.17869	2.22764	2.09202	1.56862	Intron (uc009cni.2/194388, intron 2 of 10)	6	83312368	83391672	79305	2	194388	uc009cni.2	24897	ENSMUSG00000034832	Tet3	tet methylcytosine dioxygenase 3	Intron	2.04168	0.788084	17.8972	2.33e-05	0.00207158
chr5	120747110	120747434	325	*	0.118295	0.558224	0.0633987	0.32519	0.174493	0.812709	0.520448	1.4067	1.89942	1.37873	Distal Intergenic	5	120881895	120891466	9572	1	16873	uc012ecn.1	-134461	ENSMUSG00000029595	Lhx5	LIM homeobox protein 5	Distal	2.88494	-0.182024	17.8971	2.33e-05	0.00207158
chr2	150598218	150598971	754	*	3.00126	2.89476	1.52948	2.65751	2.26086	4.28795	2.58865	3.87332	4.47976	4.14858	Distal Intergenic	2	150612532	150657484	44953	1	110078	uc008mul.1	-13561	ENSMUSG00000033059	Pygb	brain glycogen phosphorylase	Distal	1.63435	3.32802	17.8913	2.34e-05	0.00207158
chr1	84196241	84196790	550	*	1.96545	1.30826	2.57632	1.8797	1.51815	0.527366	1.10114	0.397868	0.847362	0.587829	Intron (uc007bst.2/98496, intron 1 of 2)	1	84032868	84281220	248353	2	98496	uc007bst.2	84430	ENSMUSG00000045658	Pid1	phosphotyrosine interaction domain containing 1	Intron	-2.1079	0.853391	17.891	2.34e-05	0.00207158
chr2	179261173	179261909	737	*	0.513244	0.669543	0.238417	0.490084	0.536041	2.14919	0.902113	1.4067	1.04657	1.95632	Intron (uc008ohu.2/12561, intron 2 of 5)	2	179177183	179634080	456898	1	12561	uc008ohv.2	83990	ENSMUSG00000000305	Cdh4	cadherin 4	Intron	2.30375	0.366379	17.8899	2.34e-05	0.00207158
chr2	49188623	49189682	1060	*	1.34376	1.67134	1.08618	1.21083	1.68607	3.00526	1.80237	2.63412	2.7501	3.14063	Distal Intergenic	2	49111697	49173594	61898	1	109241	uc008jpv.1	76926	ENSMUSG00000036792	Mbd5	methyl-CpG binding domain protein 5	Distal	1.75462	1.90728	17.889	2.34e-05	0.00207158
chr15	75867752	75868346	595	*	0.751558	1.12508	0.344314	0.684182	0.536041	2.24824	1.04702	2.72007	2.17946	1.37873	Distal Intergenic	15	75831522	75844766	13245	2	105732	uc007wid.2	-22986	ENSMUSG00000046761	Fam83h	family with sequence similarity 83, member H	Distal	2.31005	0.959002	17.8878	2.34e-05	0.00207158
chr7	116731483	116731947	465	*	0.329243	1.00286	0.394483	0.590395	0.436761	1.96345	1.01918	1.74413	1.2622	2.2055	Intron (uc009jdt.1/76954, intron 1 of 19)	7	116667425	116760082	92658	2	76954	uc009jdt.1	28135	ENSMUSG00000031024	Denn2b	DENN domain containing 2B	Intron	2.22409	0.54667	17.8763	2.36e-05	0.00208204
chrX	117040550	117041166	617	*	1.43777	0.821906	0.975172	0.63805	0.744146	2.05385	1.45291	1.92392	2.66176	2.53635	Promoter (<=1kb)	20	117040805	117043774	2970	1	93728	uc009ued.1	0	ENSMUSG00000034732	Pabpc5	poly(A) binding protein, cytoplasmic 5	Promoter	1.95333	1.21623	17.8502	2.39e-05	0.00210855
chr3	89676113	89676619	507	*	0.329243	1.56017	0.683903	0.933713	1.50187	3.29659	1.20364	2.4111	2.80613	3.21356	Intron (uc008qaf.1/16194, intron 9 of 9)	3	89673246	89717084	43839	2	16194	uc008qaf.1	40465	ENSMUSG00000027947	Il6ra	interleukin 6 receptor, alpha	Intron	2.35378	1.81532	17.8446	2.4e-05	0.00211263
chr1	76547502	76548021	520	*	0.822984	0.558224	0.800126	0.814335	0.598625	1.11522	1.78594	1.8748	1.82001	2.16194	Distal Intergenic	1	77363760	77511663	147904	2	13838	uc007bpz.1	963642	ENSMUSG00000026235	Epha4	Eph receptor A4	Distal	1.90655	0.708367	17.8402	2.4e-05	0.00211531
chr2	140644764	140645759	996	*	1.79829	2.10675	1.18925	1.04396	1.65696	3.03885	2.08347	2.87798	3.42273	3.22065	Intron (uc008mpu.1/72899, intron 3 of 3)	2	140483934	140497212	13279	2	71436	uc012cfc.1	-147552	ENSMUSG00000051379	Flrt3	fibronectin leucine rich transmembrane protein 3	Intron	1.77148	2.19847	17.827	2.42e-05	0.0021278
chr12	58344681	58345872	1192	*	3.55666	3.67935	3.38013	3.27004	3.38095	1.82912	2.39644	2.80118	2.24173	2.28886	Intron (uc007npm.1/73490, intron 1 of 3)	12	58331399	58558228	226830	1	73490	uc007npq.2	13282	ENSMUSG00000047022	Mipol1	mirror-image polydactyly 1	Intron	-1.29882	2.83283	17.8222	2.43e-05	0.00212981
chr9	32084361	32084567	207	*	0.118295	0.235324	0.124128	0.32519	0.402089	1.29276	0.902113	1.05638	1.2622	0.673045	Distal Intergenic	9	32031834	32073096	41263	1	330914	uc012gpz.1	52527	ENSMUSG00000041444	Arhgap32	Rho GTPase activating protein 32	Distal	2.47696	-0.479818	17.8213	2.43e-05	0.00212981
chr15	94283103	94283667	565	*	0.956029	0.669543	0.394483	0.490084	0.771568	2.08633	0.902113	1.47422	2.09202	2.30229	Distal Intergenic	15	94181863	94234781	52919	2	223838	uc007xjg.2	-48322	ENSMUSG00000022449	Adamts20	a disintegrin-like and metallopeptidase (reprolysin type) with thrombospondin type 1 motif, 20	Distal	2.17792	0.753894	17.8056	2.45e-05	0.00214518
chr3	103189127	103189805	679	*	0.956029	0.821906	0.466609	0.772242	1.02045	2.28602	1.01918	2.78798	1.64673	2.28886	Distal Intergenic	3	103145483	103159486	14004	1	94093	uc008qsx.1	43644	ENSMUSG00000033014	Trim33	tripartite motif-containing 33	Distal	2.14541	1.10056	17.7945	2.46e-05	0.00215556
chr1	135848030	135848309	280	*	0.227621	0.161067	0.0940829	0.32519	0.254415	1.11522	0.63494	0.917749	0.899801	1.09973	Distal Intergenic	1	135806882	135817978	11097	2	116847	uc007crc.2	-30052	ENSMUSG00000041577	Prelp	proline arginine-rich end leucine-rich repeat	Distal	2.54061	-0.673223	17.7885	2.47e-05	0.00215726
chr5	73140143	73140574	432	*	0.513244	0.499168	0.394483	0.855235	0.628927	1.62311	0.597777	1.82394	2.93736	1.75606	Intron (uc008xrx.2/22165, intron 1 of 14)	5	73087217	73144012	56796	2	22165	uc008xrx.2	3438	ENSMUSG00000054892	Txk	TXK tyrosine kinase	Intron	2.47975	0.79303	17.7885	2.47e-05	0.00215726
chr6	147747516	147748086	571	*	2.78579	2.51716	1.78592	2.04792	2.59605	1.21654	1.47358	1.05638	1.13672	0.829717	Distal Intergenic	6	147638763	147650896	12134	1	100039727	uc012evu.1	108753	ENSMUSG00000085077	1700049E15Rik	RIKEN cDNA 1700049E15 gene	Distal	-1.7676	1.49276	17.7867	2.47e-05	0.00215726
chr3	21154851	21155603	753	*	1.29435	0.915218	0.394483	1.27253	0.658606	2.47782	0.961833	2.95089	2.41388	2.77671	Distal Intergenic	3	21975574	22115516	139943	1	81004	uc008osw.1	-819971	ENSMUSG00000027630	Tbl1xr1	transducin (beta)-like 1X-linked receptor 1	Distal	2.30227	1.47522	17.7852	2.47e-05	0.00215726
chr5	101870842	101871085	244	*	0.597133	0.499168	0.292337	0.265753	0.254415	1.02871	0.520448	1.77123	1.76453	1.54621	Distal Intergenic	5	102088216	102093730	5515	2	18096	uc008yim.1	222645	ENSMUSG00000035187	Nkx6-1	NK6 homeobox 1	Distal	2.45224	0.0587768	17.7816	2.48e-05	0.00215893
chr13	69952614	69953444	831	*	2.92215	3.19375	1.51822	2.21436	2.55719	4.05337	3.01237	3.74935	4.22618	4.46762	Exon (uc007rcq.1/28077, exon 3 of 4)	13	69948760	69954972	6213	1	28077	uc007rcq.1	3854	ENSMUSG00000021598	Med10	mediator complex subunit 10	Exon	1.56869	3.31977	17.7798	2.48e-05	0.00215893
chr11	121391099	121391736	638	*	0.956029	1.00286	0.210683	0.541111	1.06545	2.60286	1.1533	2.47842	2.0693	2.14712	Intron (uc007mvy.2/108903, intron 13 of 38)	11	121372290	121380656	8367	2	319530	uc007mvz.2	-10443	ENSMUSG00000039238	Zfp750	zinc finger protein 750	Intron	2.2826	1.1352	17.7717	2.49e-05	0.00216407
chr6	123269727	123270245	519	*	1.01822	0.499168	0.238417	0.437186	0.402089	1.84187	0.932282	1.18284	1.84697	2.24778	Intron (uc009vdu.1/232358, intron 3 of 5)	6	123258351	123286555	28205	1	232358	uc009vdu.1	11376	ENSMUSG00000091260	Vmn2r19	vomeronasal 2, receptor 19	Intron	2.36556	0.505971	17.7714	2.49e-05	0.00216407
chr3	75534822	75535815	994	*	2.97014	2.82433	1.49541	2.45953	2.28959	3.84764	2.8321	3.59109	4.2055	4.41911	Distal Intergenic	3	75361455	75446445	84991	1	20713	uc008pne.2	173367	ENSMUSG00000027834	Serpini1	serine (or cysteine) peptidase inhibitor, clade I, member 1	Distal	1.57773	3.2061	17.7627	2.5e-05	0.00217176
chr11	9522669	9523439	771	*	2.17105	1.77456	2.55992	1.85974	1.46875	0.589129	1.04702	1.14191	0.616175	0.753507	Intron (uc007iaa.1/268379, intron 57 of 61)	11	9091945	9584262	492318	1	268379	uc007iaa.1	430724	ENSMUSG00000004668	Abca13	ATP-binding cassette, sub-family A (ABC1), member 13	Intron	-1.93255	1.00721	17.7546	2.51e-05	0.00217775
chr3	94172619	94172987	369	*	0.67641	0.869316	0.238417	0.138987	0.628927	2.04285	0.807625	1.26139	2.24173	2.2616	Exon (uc008qfx.1/uc008qfx.1, exon 3 of 3)	3	94176748	94202161	25414	1	19885	uc008qfy.2	-3761	ENSMUSG00000028150	Rorc	RAR-related orphan receptor gamma	Exon	2.53613	0.664691	17.7536	2.51e-05	0.00217775
chr1	84247391	84248257	867	*	3.0908	3.32707	4.01052	3.69867	3.3854	1.29276	2.99103	1.26139	1.95003	1.97322	Intron (uc007bst.2/98496, intron 1 of 2)	1	84032868	84281220	248353	2	98496	uc007bst.2	32963	ENSMUSG00000045658	Pid1	phosphotyrosine interaction domain containing 1	Intron	-1.76464	2.80104	17.748	2.52e-05	0.00218194
chr14	103903674	103904107	434	*	1.13509	1.47078	0.418928	0.855235	0.876325	2.18963	1.61048	2.12635	2.5182	2.8789	Intron (uc007uwp.1/uc007uwp.1, intron 3 of 3)	14	103912558	103975911	63354	1	64929	uc007uwq.1	-8451	ENSMUSG00000022123	Scel	sciellin	Intron	2.04953	1.36673	17.7305	2.55e-05	0.00219981
chr9	114396556	114397838	1283	*	0.822984	1.91673	1.14598	1.52152	1.64218	2.62515	2.64439	2.4111	2.99875	2.93173	Distal Intergenic	9	114399434	114405662	6229	2	12773	uc009rxo.2	7824	ENSMUSG00000047898	Ccr4	chemokine (C-C motif) receptor 4	Distal	1.68668	1.92504	17.7282	2.55e-05	0.00220026
chr5	103126435	103127245	811	*	2.63518	2.1649	1.29868	1.8797	1.9608	4.14361	2.05633	2.49476	4.20028	4.45264	Intron (uc008yiw.2/231532, intron 3 of 9)	5	103197815	103326956	129142	1	231532	uc008yiy.2	-70570	ENSMUSG00000057315	Arhgap24	Rho GTPase activating protein 24	Intron	2.00873	2.98726	17.7178	2.56e-05	0.0022101
chr7	88870674	88871438	765	*	1.34376	1.87088	0.872713	1.27253	1.62725	3.15572	1.68324	2.82724	2.98668	3.13313	Distal Intergenic	7	88745367	88852413	107047	2	26557	uc009icj.2	-18261	ENSMUSG00000025813	Homer2	homer scaffolding protein 2	Distal	1.86294	2.00999	17.7137	2.57e-05	0.00221259
chr17	56267664	56267990	327	*	0.424175	0.614957	0.369616	0.203762	0.973986	2.05385	1.1533	1.22265	2.02277	1.7946	Exon (uc008dbd.2/20359, exon 10 of 17)	17	56262508	56273275	10768	2	20359	uc008dbd.2	5285	ENSMUSG00000001227	Sema6b	sema domain, transmembrane domain (TM), and cytoplasmic domain, (semaphorin) 6B	Exon	2.26284	0.527404	17.7048	2.58e-05	0.00221988
chr15	88645633	88646200	568	*	1.99668	1.69785	0.800126	1.24201	1.67159	3.17094	2.18719	2.98601	2.86006	3.07951	Exon (uc007xen.2/223774, exon 4 of 8)	15	88635673	88649748	14076	2	223774	uc007xen.2	3548	ENSMUSG00000035845	Alg12	asparagine-linked glycosylation 12 (alpha-1,6-mannosyltransferase)	Exon	1.77935	2.08817	17.7036	2.58e-05	0.00221988
chr14	64035528	64036245	718	*	0.329243	1.00286	0.800126	0.728884	0.470619	2.34986	0.932282	1.47422	2.30142	2.14712	Promoter (<=1kb)	14	63991674	64036024	44351	2	12143	uc007uhq.1	0	ENSMUSG00000014453	Blk	B lymphoid kinase	Promoter	2.19087	0.85313	17.6913	2.6e-05	0.002232
chr7	100480779	100481065	287	*	1.34376	1.56017	1.2721	0.971406	1.25224	0.395294	0.109671	0.465787	0.414681	0.587829	Distal Intergenic	7	100228389	100230231	1843	1	58238	uc009iim.1	252390	ENSMUSG00000051515	Fam181b	family with sequence similarity 181, member B	Distal	-2.16694	-0.0477917	17.6848	2.61e-05	0.00223739
chr15	10509035	10509290	256	*	0	0.235324	0.124128	0.32519	0.470619	1.02871	1.1533	0.965453	0.736394	1.50031	Intron (uc007vgl.1/75646, intron 13 of 17)	15	10433702	10488423	54722	2	75777	uc007vgj.2	-20612	ENSMUSG00000022249	Ttc23l	tetratricopeptide repeat domain 23-like	Intron	2.5525	-0.406592	17.6791	2.61e-05	0.00224187
chr13	74754530	74755629	1100	*	4.56344	4.56547	4.7104	4.58237	3.93879	1.93994	3.75688	1.8748	3.63096	3.18483	Distal Intergenic	13	74777320	74806829	29510	1	80898	uc007rfi.1	-21691	ENSMUSG00000021583	Erap1	endoplasmic reticulum aminopeptidase 1	Distal	-1.52316	3.86909	17.6714	2.63e-05	0.00224861
chr14	87839530	87839975	446	*	1.13509	1.4397	0.466609	1.38852	0.950184	2.52599	1.43195	2.66334	2.67687	2.94891	Intron (uc007uuf.2/219249, intron 1 of 11)	14	87816390	87945315	128926	1	219249	uc011zpb.1	23140	ENSMUSG00000022019	Tdrd3	tudor domain containing 3	Intron	2.05162	1.60949	17.6677	2.63e-05	0.00225076
chr12	106513191	106513507	317	*	0	0.161067	0.0940829	0.138987	0.0898832	1.32942	0.16153	0.397868	1.04657	1.13019	Distal Intergenic	12	106454965	106460947	5983	2	21432	uc007oye.2	-52244	ENSMUSG00000041359	Tcl1	T cell lymphoma breakpoint 1	Distal	3.44801	-0.87206	17.6617	2.64e-05	0.00225562
chr1	107331181	107332227	1047	*	4.17714	4.03684	3.61513	3.89778	3.80585	4.70198	4.10029	4.57293	5.22871	5.03874	Distal Intergenic	1	107173494	107253287	79794	2	320311	uc011wpz.1	-77894	ENSMUSG00000047496	Rnf152	ring finger protein 152	Distal	0.909167	4.34885	17.6454	2.66e-05	0.00227268
chr4	141682850	141683826	977	*	3.11946	3.14642	1.44869	1.85974	2.73487	4.68617	2.65347	4.00471	4.44489	4.44962	Intron (uc008vpv.2/71529, intron 7 of 13)	4	141695155	141710515	15361	2	71529	uc008vpw.2	26689	ENSMUSG00000040606	Kazn	kazrin, periplakin interacting protein	Intron	1.772	3.49915	17.6428	2.67e-05	0.00227356
chr1	53899928	53900218	291	*	0.424175	0.161067	0.489872	0.32519	0.132809	1.56282	0.21159	1.60045	1.79253	1.52344	Intron (uc007azk.2/329152, intron 21 of 28)	1	53812356	53842059	29704	2	98267	uc007azj.2	-57869	ENSMUSG00000026094	Stk17b	serine/threonine kinase 17b (apoptosis-inducing)	Intron	2.76637	0.0648814	17.638	2.67e-05	0.00227698
chr9	57862199	57863125	927	*	1.64905	1.34226	0.703936	0.590395	1.62725	3.59639	1.10114	3.22034	3.02259	2.83334	Promoter (<=1kb)	9	57862824	57874830	12007	1	13070	uc009pwa.1	0	ENSMUSG00000032323	Cyp11a1	cytochrome P450, family 11, subfamily a, polypeptide 1	Promoter	2.30442	2.05413	17.6283	2.69e-05	0.00228614
chr3	19462478	19463756	1279	*	2.7678	2.73757	1.94587	2.53699	2.74182	3.74285	2.95475	3.86077	3.75712	4.0284	Intron (uc008orv.2/66326, intron 2 of 4)	3	19431247	19510862	79616	1	66326	uc012cns.1	31231	ENSMUSG00000027606	Dnajc5b	DnaJ heat shock protein family (Hsp40) member C5 beta	Intron	1.29171	3.10645	17.6238	2.69e-05	0.00228614
chr12	109008764	109009010	247	*	0	0.161067	0.0633987	0.138987	0.292775	1.11522	0.352122	1.18284	1.13672	0.673045	Distal Intergenic	12	109148613	109241624	93012	2	58208	uc007ozh.1	232614	ENSMUSG00000048251	Bcl11b	B cell leukemia/lymphoma 11B	Distal	3.0418	-0.786446	17.623	2.69e-05	0.00228614
chr1	190908916	190909718	803	*	3.42512	3.36064	2.62441	3.23173	3.06359	4.10713	3.55355	3.9524	4.47545	4.48246	Distal Intergenic	1	190804678	190831719	27042	2	226823	uc007eaj.1	-77197	ENSMUSG00000026608	Kctd3	potassium channel tetramerisation domain containing 3	Distal	1.08124	3.64114	17.6228	2.69e-05	0.00228614
chr8	93822631	93822935	305	*	0.227621	0.437592	0.15356	0	0.503701	1.31121	0.352122	1.77123	1.41414	1.61243	Intron (uc009msp.1/244585, intron 6 of 25)	8	93740929	93837121	96193	2	244585	uc009msp.1	14186	ENSMUSG00000033282	Rpgrip1l	Rpgrip1-like	Intron	2.8567	-0.0419331	17.6079	2.71e-05	0.0023018
chr17	68112836	68113517	682	*	1.29435	1.00286	0.344314	0.728884	0.628927	2.42799	1.20364	2.20795	1.99893	2.393	Exon (uc008dkh.1/16772, exon 18 of 63)	17	68046605	68171985	125381	1	16772	uc008dkh.1	66231	ENSMUSG00000032796	Lama1	laminin, alpha 1	Exon	2.13375	1.08894	17.6028	2.72e-05	0.0023042
chr3	19561973	19562185	213	*	0.329243	0.235324	0.124128	0	0.254415	0.812709	0.63494	0.709395	1.30171	1.27351	Intron (uc008orw.1/381485, intron 4 of 9)	3	19544460	19591599	47140	1	381485	uc008orw.1	17513	ENSMUSG00000060913	Trim55	tripartite motif-containing 55	Intron	2.77932	-0.661999	17.6021	2.72e-05	0.0023042
chr4	82401519	82401864	346	*	0.424175	0.437592	0.344314	0.0711666	0.536041	1.19684	1.04702	1.05638	1.37763	1.4529	Distal Intergenic	4	82444642	82505565	60924	2	68268	uc008tkj.2	103701	ENSMUSG00000028403	Zdhhc21	zinc finger, DHHC domain containing 21	Distal	2.17998	-0.138935	17.595	2.73e-05	0.00230558
chr14	66475136	66475473	338	*	0.227621	0.614957	0.182404	0.437186	0.174493	1.65234	0.902113	1.09977	1.13672	1.13019	Exon (uc007ujq.1/67179, exon 6 of 9)	14	66456139	66485441	29303	1	67179	uc007ujq.1	18997	ENSMUSG00000022035	Ccdc25	coiled-coil domain containing 25	Exon	2.35969	-0.193078	17.5949	2.73e-05	0.00230558
chr8	13492239	13492586	348	*	0.956029	0.915218	0.292337	0.382274	0.824897	1.97507	1.25228	1.82394	2.02277	2.00644	Intron (uc009kya.1/14456, intron 2 of 14)	8	13465374	13494535	29162	2	14456	uc009kya.1	1949	ENSMUSG00000031451	Gas6	growth arrest specific 6	Intron	2.08917	0.75232	17.5921	2.74e-05	0.00230558
chr7	146574246	146575480	1235	*	6.11605	5.75892	5.86712	5.99555	5.84805	5.66864	5.44006	5.09126	5.28401	5.21425	Promoter (<=1kb)	7	146575008	146765551	190544	1	212111	uc009kfq.2	0	ENSMUSG00000025477	Inpp5a	inositol polyphosphate-5-phosphatase A	Promoter	-0.57671	5.63978	17.5917	2.74e-05	0.00230558
chr11	70250953	70251319	367	*	1.07783	0.821906	0.394483	0.590395	0.567672	1.99802	1.07433	1.68837	2.20052	1.93922	Exon (uc007jur.1/216869, exon 8 of 15)	11	70246155	70254330	8176	1	216869	uc007juu.1	4798	ENSMUSG00000060216	Arrb2	arrestin, beta 2	Exon	2.06005	0.73882	17.5915	2.74e-05	0.00230558
chr6	89209676	89210061	386	*	1.24319	1.34226	0.622081	1.17897	0.901367	2.52599	1.53385	2.34049	2.37736	2.52493	Distal Intergenic	6	89162191	89166173	3983	2	330379	uc009cwe.2	-43503	NA	Gm839	predicted gene 839	Distal	1.84724	1.38082	17.5883	2.74e-05	0.00230725
chr2	102978404	102979566	1163	*	1.48258	1.58877	1.36309	1.27253	1.32808	2.87494	1.85056	2.55837	2.97451	2.61383	Distal Intergenic	2	102913832	102932806	18975	1	56369	uc008lin.2	64572	ENSMUSG00000010911	Apip	APAF1 interacting protein	Distal	1.63873	1.80433	17.5793	2.76e-05	0.00231582
chr16	76549381	76550638	1258	*	2.98578	3.36891	3.28027	3.36515	3.13923	4.365	3.46861	3.94647	4.32537	4.54596	Distal Intergenic	16	76291107	76374072	82966	2	268903	uc007zry.1	-175309	ENSMUSG00000048490	Nrip1	nuclear receptor interacting protein 1	Distal	1.02004	3.68319	17.5758	2.76e-05	0.00231785
chr3	117097162	117097731	570	*	2.3266	1.30826	2.28864	2.06545	1.13044	0.429463	0.807625	1.01163	0.0930202	0.126248	Distal Intergenic	3	117022063	117063794	41732	2	229791	uc012cww.1	-33368	ENSMUSG00000044667	Plppr4	phospholipid phosphatase related 4	Distal	-2.58605	0.750269	17.5682	2.77e-05	0.00232483
chr6	50366775	50367271	497	*	0.597133	1.4397	0.512765	0.437186	1.04313	2.65433	0.990791	2.30385	2.4318	2.61383	Intron (uc009bwz.2/71720, intron 2 of 21)	6	50250213	50332836	82624	2	71720	uc009bxa.1	-33939	ENSMUSG00000029822	Osbpl3	oxysterol binding protein-like 3	Intron	2.27722	1.30116	17.5603	2.78e-05	0.00233216
chr10	83952842	83953230	389	*	0.513244	0.722139	0.466609	0.63805	0.925982	2.10759	0.67117	2.16773	2.5182	1.61243	Distal Intergenic	10	83989050	83996633	7584	2	216197	uc007gkq.1	43403	ENSMUSG00000046841	Ckap4	cytoskeleton-associated protein 4	Distal	2.25616	0.835439	17.5576	2.79e-05	0.00233317
chr5	12040428	12040819	392	*	0.513244	0.373269	0.318559	0.382274	0.598625	1.19684	0.774702	1.26139	1.44976	2.19112	Distal Intergenic	5	11918043	11922804	4762	1	545732	uc008wlv.1	122385	ENSMUSG00000067848	4933402N22Rik	RIKEN cDNA 4933402N22 gene	Distal	2.27438	0.177556	17.5501	2.8e-05	0.00234016
chr5	37113561	37114197	637	*	0.227621	1.30826	0.663589	1.17897	0.876325	2.28602	1.53385	2.26625	2.2619	2.31561	Distal Intergenic	5	37138613	37139918	1306	2	117197	uc008xez.1	25721	ENSMUSG00000060708	Bloc1s4	biogenesis of lysosomal organelles complex-1, subunit 4, cappuccino	Distal	1.98558	1.17202	17.5428	2.81e-05	0.00234688
chr2	52953922	52954829	908	*	2.92215	2.83631	2.37239	2.6224	2.98378	3.96294	2.96937	3.76292	4.26668	4.04448	Intron (uc008jrh.1/71409, intron 9 of 26)	2	52967286	52993236	25951	1	71409	uc008jri.1	-12457	ENSMUSG00000036053	Fmnl2	formin-like 2	Intron	1.22791	3.28558	17.5361	2.82e-05	0.00235281
chr8	98674787	98675421	635	*	1.43777	0.558224	0.418928	0.63805	1.02045	3.29196	1.10114	3.4133	1.82001	1.65494	Distal Intergenic	8	98487444	98487506	63	1	100499527	uc012git.1	187343	NA	NA	NA	Distal	2.59198	1.54515	17.5296	2.83e-05	0.00235857
chr8	18767616	18768581	966	*	1.24319	1.64434	1.52948	1.52152	1.32808	2.98242	2.33001	2.4111	2.46698	2.80531	Intron (uc009kzt.1/244329, intron 12 of 13)	8	18691337	18741551	50215	2	11601	uc009kzu.1	-26065	ENSMUSG00000031465	Angpt2	angiopoietin 2	Intron	1.55219	1.82572	17.4945	2.88e-05	0.00240014
chr7	129853263	129853546	284	*	0.751558	0.305945	0.182404	0.32519	0.132809	1.09407	1.12745	1.14191	1.13672	1.37873	Intron (uc009jov.2/54376, intron 1 of 3)	7	129815258	129912907	97650	1	54376	uc009jov.2	38005	ENSMUSG00000066189	Cacng3	calcium channel, voltage-dependent, gamma subunit 3	Intron	2.33017	-0.234217	17.4856	2.89e-05	0.00240901
chr1	43825143	43825857	715	*	1.19015	2.23897	1.05533	0.895007	1.21277	3.00526	1.47358	3.03154	3.98659	2.94035	Intron (uc007avq.1/67883, intron 9 of 14)	1	43787447	43799409	11963	1	78896	uc007avp.2	37696	ENSMUSG00000026051	Ecrg4	ECRG4 augurin precursor	Intron	2.18603	2.21558	17.481	2.9e-05	0.00241247
chr3	83285564	83286376	813	*	1.19015	1.23775	0.238417	0.772242	0.973986	2.76551	1.1533	2.35847	2.1364	3.11801	Distal Intergenic	3	83359289	83378040	18752	2	69460	uc008ppk.2	91664	ENSMUSG00000101334	1700028M03Rik	RIKEN cDNA 1700028M03 gene	Distal	2.33745	1.46295	17.4668	2.92e-05	0.00242823
chr4	104936000	104936748	749	*	3.43655	3.16554	3.62041	3.56329	3.09649	1.5317	2.67147	1.71652	2.5182	1.4286	Distal Intergenic	4	104829952	104905372	75421	1	67916	uc008tye.1	106048	ENSMUSG00000028517	Plpp3	phospholipid phosphatase 3	Distal	-1.57403	2.68462	17.4631	2.93e-05	0.00242884
chr14	103416213	103416583	371	*	0.513244	0.772885	0.238417	0.437186	0.598625	1.57813	0.932282	1.18284	2.33989	1.69624	Distal Intergenic	14	103446229	103455790	9562	1	16365	uc007uwf.2	-29646	ENSMUSG00000022126	Acod1	aconitate decarboxylase 1	Distal	2.27381	0.421344	17.4609	2.93e-05	0.00242884
chr2	66804328	66805128	801	*	0.89104	1.56017	1.00777	1.21083	1.36455	2.63981	1.80237	1.89957	2.50132	3.71842	Distal Intergenic	2	66511483	66622967	111485	2	20272	uc008jxf.2	-181361	ENSMUSG00000034810	Scn7a	sodium channel, voltage-gated, type VII, alpha	Distal	2.01908	1.8029	17.4607	2.93e-05	0.00242884
chr15	94348230	94349207	978	*	1.43777	1.69785	0.907681	1.66645	1.30949	3.18601	1.94236	2.30385	2.89923	3.0873	Distal Intergenic	15	94353071	94373938	20868	2	78895	uc007xjh.2	24731	ENSMUSG00000033356	Pus7l	pseudouridylate synthase 7-like	Distal	1.77954	1.93291	17.4415	2.96e-05	0.0024512
chr1	87815886	87816869	984	*	1.90089	2.48709	0.924852	0.590395	1.68607	3.65533	2.33001	3.18047	3.57562	3.58185	Distal Intergenic	1	87825058	87828331	3274	1	71141	uc007bup.2	-8189	ENSMUSG00000026224	4933407L21Rik	RIKEN cDNA 4933407L21 gene	Distal	2.06939	2.51983	17.4351	2.97e-05	0.00245669
chr13	6623419	6624215	797	*	1.34376	1.27344	0.394483	1.27253	1.15147	2.69	1.85056	2.12635	2.67687	2.7077	Intron (uc007pjz.1/56421, intron 3 of 21)	13	6579120	6647970	68851	2	56421	uc007pjz.1	23755	ENSMUSG00000021196	Pfkp	phosphofructokinase, platelet	Intron	1.94641	1.53962	17.4335	2.98e-05	0.00245669
chr4	83794919	83795310	392	*	0.513244	0.161067	0.265629	0.63805	0.567672	1.27408	0.807625	1.50683	1.89942	1.50031	Distal Intergenic	4	83918446	84192309	273864	2	242509	uc008tlg.2	396999	ENSMUSG00000028487	Bnc2	basonuclin 2	Distal	2.24962	0.150208	17.4272	2.99e-05	0.00246246
chr2	89787192	89787392	201	*	0.227621	0	0.124128	0	0.0898832	0.838369	0.352122	0.764372	0.677536	0.902103	Distal Intergenic	2	89783341	89784270	930	2	258338	uc008kse.1	-2922	ENSMUSG00000068806	Olfr1259	olfactory receptor 1259	Distal	3.25949	-1.18795	17.413	3.01e-05	0.00247856
chr2	68081390	68081722	333	*	0.751558	0.669543	0.394483	0.32519	0.0898832	1.66674	0.774702	1.05638	2.33989	1.95632	Intron (uc008jxn.1/53416, intron 9 of 10)	2	68048504	68204576	156073	2	53416	uc008jxn.1	122854	ENSMUSG00000027030	Stk39	serine/threonine kinase 39	Intron	2.57702	0.437545	17.4063	3.02e-05	0.00248491
chr18	13174921	13175275	355	*	0.513244	0.499168	0.15356	0.138987	0.292775	1.02871	0.55963	1.60045	1.41414	1.40388	Intron (uc008edb.1/225192, intron 2 of 2)	18	13165499	13181391	15893	1	225192	uc012azp.1	9422	ENSMUSG00000037346	Hrh4	histamine receptor H4	Intron	2.49119	-0.178126	17.3989	3.03e-05	0.00249218
chr3	138476139	138476432	294	*	0.513244	0.669543	0.292337	0.490084	0.402089	1.5317	0.774702	1.01163	1.92495	1.86872	Intron (uc008rnp.1/56224, intron 1 of 7)	3	138405159	138567388	162230	1	56224	uc008rnq.1	70980	ENSMUSG00000028152	Tspan5	tetraspanin 5	Intron	2.23207	0.242036	17.3968	3.03e-05	0.00249251
chr2	170200273	170200768	496	*	0.597133	0.499168	0	0.437186	0.470619	1.62311	0.774702	1.63035	1.97469	1.77546	Intron (uc008obx.2/76960, intron 5 of 6)	2	170172491	170232348	59858	2	76960	uc008obx.2	31580	ENSMUSG00000013523	Bcas1	brain enriched myelin associated protein 1	Intron	2.67666	0.338318	17.3827	3.06e-05	0.0025086
chr1	110148625	110149242	618	*	1.56822	1.47078	2.41555	2.58641	1.62725	0.324429	0.839814	0.965453	0.414681	1.06861	Distal Intergenic	1	109486583	109505555	18973	1	20725	uc007cht.2	662042	ENSMUSG00000026315	Serpinb8	serine (or cysteine) peptidase inhibitor, clade B, member 8	Distal	-2.15217	0.968357	17.371	3.07e-05	0.00252172
chr4	89354670	89356073	1404	*	3.51413	3.30999	1.70871	2.69178	2.68527	4.31561	3.35069	3.72877	4.82982	4.74359	Promoter (<=1kb)	4	89354889	89361457	6569	1	242523	uc008tol.1	0	ENSMUSG00000043753	Dmrta1	doublesex and mab-3 related transcription factor like family A1	Promoter	1.53723	3.66486	17.3539	3.1e-05	0.00253796
chr8	8836153	8836552	400	*	0.513244	0.669543	0.344314	0.32519	0.470619	1.11522	0.961833	1.60045	1.82001	1.30055	Distal Intergenic	8	8681890	8690537	8648	2	234023	uc009kuh.1	-145616	ENSMUSG00000040459	Arglu1	arginine and glutamate rich 1	Distal	2.0858	0.108641	17.3538	3.1e-05	0.00253796
chr1	169242646	169242846	201	*	0.67641	0.669543	0.292337	0.684182	0.687686	1.84187	1.01918	1.89957	1.34017	1.93922	Intron (uc007dkv.1/68944, intron 2 of 6)	1	169238801	169264109	25309	1	68944	uc007dkv.1	3845	ENSMUSG00000052428	Tmco1	transmembrane and coiled-coil domains 1	Intron	2.05028	0.50308	17.3533	3.1e-05	0.00253796
chr10	58727960	58729160	1201	*	3.1052	3.29271	3.11804	3.1018	3.18073	2.097	2.30716	2.10521	2.0693	1.81349	Distal Intergenic	10	58684670	58689181	4512	1	268301	uc011xed.1	43290	ENSMUSG00000098188	Sowahc	sosondowah ankyrin repeat domain family member C	Distal	-1.28824	2.50682	17.3466	3.11e-05	0.00254446
chr10	28387922	28388220	299	*	0.118295	0.373269	0.318559	0.265753	0.254415	1.02871	0.480172	1.14191	1.22158	1.4768	Promoter (<=1kb)	10	28388201	28483845	95645	1	210757	uc007eso.1	0	ENSMUSG00000049109	Themis	thymocyte selection associated	Promoter	2.41027	-0.396188	17.3432	3.12e-05	0.00254654
chr9	42563662	42564038	377	*	0.227621	0.558224	0.15356	0.32519	0.366564	1.41717	0.480172	0.868413	1.99893	1.54621	Intron (uc009paz.2/110637, intron 3 of 20)	9	42328495	42752454	423960	2	110637	uc009paz.2	188416	ENSMUSG00000032017	Grik4	glutamate receptor, ionotropic, kainate 4	Intron	2.58662	-0.0185228	17.3363	3.13e-05	0.00255331
chr3	38859598	38860100	503	*	1.19015	0.869316	0.369616	0.772242	1.08744	2.18963	1.43195	2.12635	1.89942	2.66674	Intron (uc008pbf.1/329628, intron 6 of 16)	3	38785862	38910905	125044	1	329628	uc008pbf.1	73736	ENSMUSG00000046743	Fat4	FAT atypical cadherin 4	Intron	2.00957	1.12179	17.3296	3.14e-05	0.00255987
chr4	122702987	122704216	1230	*	4.50491	4.16586	5.09494	4.92499	4.394	3.08781	4.2986	3.65067	3.65404	3.12559	Intron (uc008uor.1/66966, intron 1 of 10)	4	122693840	122732177	38338	1	66966	uc008uor.1	9147	ENSMUSG00000028653	Trit1	tRNA isopentenyltransferase 1	Intron	-1.08943	4.16359	17.3131	3.17e-05	0.00257976
chr19	17085635	17086196	562	*	0.67641	1.04476	0.55749	1.04396	1.30949	2.45312	1.47358	2.03987	2.61548	2.08628	Intron (uc008gxd.1/353211, intron 4 of 6)	19	17030608	17298422	267815	1	353211	uc008gxg.2	55027	ENSMUSG00000039126	Prune2	prune homolog 2	Intron	1.90959	1.21691	17.3103	3.17e-05	0.00258115
chr4	155571291	155572383	1093	*	5.00085	4.47258	4.98872	4.98381	4.80732	4.31333	4.1873	4.20678	4.30121	3.96223	Promoter (<=1kb)	4	155553502	155571597	18096	2	11603	uc008wgh.1	0	ENSMUSG00000041936	Agrn	agrin	Promoter	-0.695091	4.51307	17.3064	3.18e-05	0.00258397
chr2	137050288	137051308	1021	*	1.52603	1.47078	0.579343	0.541111	0.950184	2.51807	1.36717	2.93899	2.53487	2.79584	Distal Intergenic	2	136907194	136942067	34874	2	16449	uc008moz.1	-108221	ENSMUSG00000027276	Jag1	jagged 1	Distal	2.13203	1.58353	17.2973	3.2e-05	0.00259152
chr15	6936062	6936682	621	*	1.43777	1.40795	0.836876	1.38852	0.925982	2.95922	1.85056	2.77465	2.02277	2.50183	Distal Intergenic	15	6793969	6824313	30345	2	18414	uc007vdv.2	-111749	ENSMUSG00000022146	Osmr	oncostatin M receptor	Distal	1.80976	1.60718	17.2959	3.2e-05	0.00259152
chr5	50417326	50418096	771	*	1.93353	1.74944	0.489872	1.00814	1.02045	2.98242	1.57267	2.6043	3.6917	3.41871	Intron (uc008xjz.2/70693, intron 1 of 18)	5	50351190	50450235	99046	2	70693	uc008xjz.2	32139	ENSMUSG00000029090	Adgra3	adhesion G protein-coupled receptor A3	Intron	2.25069	2.13391	17.2954	3.2e-05	0.00259152
chr8	93774765	93775666	902	*	2.11523	2.00429	0.743185	1.46978	1.55017	3.27326	2.38558	2.95089	3.14712	3.24173	Exon (uc009msp.1/244585, exon 21 of 26)	8	93740929	93837121	96193	2	244585	uc009msp.1	61455	ENSMUSG00000033282	Rpgrip1l	Rpgrip1-like	Exon	1.77119	2.24611	17.2925	3.2e-05	0.00259301
chr4	46597402	46597738	337	*	1.07783	0.499168	0.418928	0.728884	0.925982	2.00936	1.04702	2.4111	2.02277	1.86872	Intron (uc008sua.2/107684, intron 1 of 11)	4	46549809	46614801	64993	2	107684	uc008sua.2	17063	ENSMUSG00000028337	Coro2a	coronin, actin binding protein 2A	Intron	2.06747	0.870805	17.2898	3.21e-05	0.00259426
chr6	123216872	123217565	694	*	2.55354	2.67224	1.67866	2.09989	2.47617	3.753	2.59809	3.07568	4.22104	4.2069	Exon (uc009dqg.2/17474, exon 3 of 6)	6	123212125	123225286	13162	1	17474	uc009dqj.2	4747	ENSMUSG00000030144	Clec4d	C-type lectin domain family 4, member d	Exon	1.57217	3.02087	17.2755	3.23e-05	0.00261131
chr9	115470046	115470740	695	*	1.19015	1.20116	0.344314	0.490084	1.1091	2.51011	1.22817	2.18798	2.37736	2.83334	Distal Intergenic	9	115151700	115219539	67840	2	68292	uc009ryp.1	-250507	ENSMUSG00000032437	Stt3b	STT3, subunit of the oligosaccharyltransferase complex, homolog B (S. cerevisiae)	Distal	2.2003	1.32996	17.2685	3.25e-05	0.00261844
chr10	116834318	116834539	222	*	0.956029	1.4397	1.3118	1.21083	1.13044	0.495464	0.39608	0.530653	0.0930202	0.349766	Distal Intergenic	10	116790861	116814029	23169	2	432508	uc007hdg.2	-20289	ENSMUSG00000055531	Cpsf6	cleavage and polyadenylation specific factor 6	Distal	-2.09103	-0.141622	17.256	3.27e-05	0.00262879
chr4	10537867	10538334	468	*	0.424175	0.821906	0.238417	0.490084	0.771568	1.86702	0.8713	1.68837	1.67709	2.00644	Intron (uc008ryu.1/uc008ryu.1, intron 4 of 4)	4	10801645	10826570	24926	1	67157	uc012dam.1	-263311	ENSMUSG00000059482	Cfap418	cilia and flagella associated protein 418	Intron	2.18402	0.501521	17.2551	3.27e-05	0.00262879
chr7	73869870	73870195	326	*	0.227621	0.558224	0.0633987	0.265753	0.330141	1.57813	0.774702	1.09977	1.09235	1.18924	Distal Intergenic	7	73855032	73862142	7111	1	72635	uc009hhu.2	14838	ENSMUSG00000053091	Lins1	lines homolog 1	Distal	2.49196	-0.272979	17.2539	3.27e-05	0.00262879
chr8	109063656	109063965	310	*	0.597133	0.0827801	0.210683	0.382274	0.330141	1.38271	0.352122	1.74413	1.84697	1.09973	Exon (uc009ngg.1/12560, exon 8 of 16)	8	109034791	109080808	46018	1	12560	uc009ngh.1	28865	ENSMUSG00000061048	Cdh3	cadherin 3	Exon	2.66191	-0.00829118	17.2528	3.27e-05	0.00262879
chr11	67446973	67447875	903	*	0.822984	1.53098	0.818618	1.24201	1.5815	2.82448	1.51403	3.14982	2.5182	2.65631	Intron (uc011xwn.1/14457, intron 3 of 13)	11	67466079	67502494	36416	1	14457	uc007jmx.2	-18204	ENSMUSG00000033066	Gas7	growth arrest specific 7	Intron	1.91915	1.7418	17.2497	3.28e-05	0.00262879
chr7	143214022	143214447	426	*	0.89104	0.722139	0.579343	0.63805	0.536041	1.86702	0.807625	1.60045	2.4318	1.93922	Distal Intergenic	7	142881471	142908062	26592	2	17345	uc009kem.2	-305960	ENSMUSG00000031004	Mki67	antigen identified by monoclonal antibody Ki 67	Distal	2.09417	0.71392	17.2492	3.28e-05	0.00262879
chr2	84836428	84836942	515	*	0.751558	0.669543	0.622081	1.24201	0.973986	1.97507	1.36717	2.63412	2.83335	1.4768	3 UTR	2	84828816	84834043	5228	1	53856	uc012byo.1	7612	ENSMUSG00000027072	Prg3	proteoglycan 3	3	2.07302	1.16723	17.2484	3.28e-05	0.00262879
chr5	116202456	116202729	274	*	0.227621	0.235324	0.0633987	0.265753	0.292775	0.96024	0.438738	0.868413	1.37763	1.37873	Distal Intergenic	5	116099295	116181568	82274	2	75665	uc008zel.1	-20888	ENSMUSG00000041609	Bicdl1	BICD family like cargo adaptor 1	Distal	2.70526	-0.530764	17.2368	3.3e-05	0.00264237
chr7	128732450	128732818	369	*	0.956029	0.235324	0.0940829	0.203762	0.366564	1.51589	0.480172	1.94786	2.56766	1.35314	Exon (uc009jns.1/uc009jns.1, exon 2 of 6)	7	128785535	128850767	65233	2	76179	uc012ftd.1	117949	ENSMUSG00000063317	Usp31	ubiquitin specific peptidase 31	Exon	2.93004	0.464339	17.2283	3.31e-05	0.0026518
chr16	35561623	35561965	343	*	0.513244	0.499168	0.0633987	0.32519	0.215008	1.29276	0.63494	1.47422	1.51844	1.18924	Intron (uc007zbm.2/20357, intron 1 of 21)	16	35541448	35664344	122897	1	20357	uc012aez.1	20175	ENSMUSG00000052133	Sema5b	sema domain, seven thrombospondin repeats (type 1 and type 1-like), transmembrane domain (TM) and short cytoplasmic domain, (semaphorin) 5B	Intron	2.51998	-0.161066	17.2244	3.32e-05	0.00265472
chr4	50503070	50503651	582	*	0.597133	0.614957	0.394483	0.684182	0.771568	1.60828	0.990791	1.29911	1.89942	2.40551	Distal Intergenic	4	49782507	49857953	75447	2	242443	uc008swe.2	-645117	ENSMUSG00000039579	Grin3a	glutamate receptor ionotropic, NMDA3A	Distal	2.10533	0.588007	17.2172	3.33e-05	0.00265554
chr10	66247174	66247453	280	*	0.227621	0.305945	0.318559	0.541111	0.215008	1.11522	0.63494	1.33587	1.09235	1.56862	Distal Intergenic	10	66558873	66689664	130792	1	108829	uc011xfo.1	-311420	ENSMUSG00000037876	Jmjd1c	jumonji domain containing 1C	Distal	2.2906	-0.245765	17.2171	3.33e-05	0.00265554
chr12	113998404	113999034	631	*	2.71245	2.89476	3.2328	3.01422	2.94215	1.56282	1.91241	2.06198	2.02277	1.56862	Promoter (<=1kb)	12	113998866	114007197	8332	1	104759	uc007pfc.1	0	ENSMUSG00000052160	Pld4	phospholipase D family, member 4	Promoter	-1.4131	2.26254	17.2159	3.34e-05	0.00265554
chr5	42776668	42776928	261	*	0.424175	0.235324	0.124128	0.32519	0.174493	0.786584	0.63494	0.81733	1.37763	1.59069	Distal Intergenic	5	42213754	42235554	21801	2	665775	uc008xhg.1	-541114	ENSMUSG00000061755	Bod1l	biorientation of chromosomes in cell division 1-like	Distal	2.59238	-0.435481	17.2152	3.34e-05	0.00265554
chr18	66243528	66243887	360	*	0.956029	1.08548	0.489872	0.490084	0.876325	2.00936	1.25228	2.12635	1.99893	2.03891	Intron (uc008ffp.1/320924, intron 3 of 9)	18	66143341	66162289	18949	2	70361	uc008ffo.2	-81239	ENSMUSG00000041891	Lman1	lectin, mannose-binding, 1	Intron	1.92852	0.877152	17.2139	3.34e-05	0.00265554
chr15	19182134	19182781	648	*	0.89104	1.47078	0.683903	0.772242	0.436761	2.41952	1.20364	2.55837	2.11438	2.35482	Distal Intergenic	15	18936735	18943989	7255	1	320873	uc007vim.1	245399	ENSMUSG00000022321	Cdh10	cadherin 10	Distal	2.09016	1.20581	17.2131	3.34e-05	0.00265554
chr10	3927916	3928932	1017	*	2.02724	2.23897	3.38634	3.32203	1.92462	0.527366	1.76933	1.26139	1.04657	1.13019	Distal Intergenic	10	3517304	3587948	70645	2	18390	uc011wzn.1	-339968	ENSMUSG00000000766	Oprm1	opioid receptor, mu 1	Distal	-2.11122	1.83087	17.2022	3.36e-05	0.00266835
chr3	89258374	89258658	285	*	0.118295	0.821906	0.318559	0.0711666	0.436761	1.90394	0.741011	1.74413	1.04657	1.67574	Promoter (<=1kb)	3	89258463	89272931	14469	1	68603	uc008pzs.2	0	ENSMUSG00000027952	Pmvk	phosphomevalonate kinase	Promoter	2.55666	0.192167	17.1971	3.37e-05	0.00267304
chr17	43532406	43532784	379	*	0.89104	0.305945	0.15356	0.490084	0.366564	1.73663	0.63494	1.53871	1.87343	1.63384	Intron (uc008cpa.1/224792, intron 1 of 20)	17	43526415	43596506	70092	1	224792	uc008cpa.1	5991	ENSMUSG00000056492	Adgrf5	adhesion G protein-coupled receptor F5	Intron	2.42437	0.285743	17.1946	3.37e-05	0.00267412
chr15	25424242	25424843	602	*	0.751558	1.08548	0.344314	0.490084	0.85084	2.44479	0.932282	1.79783	1.99893	2.28886	Distal Intergenic	15	25343947	25382173	38227	1	432939	uc007viz.2	80295	NA	Gm48957	predicted gene, 48957	Distal	2.18373	0.915176	17.1881	3.39e-05	0.00268072
chr2	92220008	92220374	367	*	0.89104	0.669543	0.907681	0.772242	0.567672	2.39379	0.741011	2.16773	1.95003	2.2055	Intron (uc008kxs.2/18633, intron 9 of 10)	2	92223075	92223760	686	1	75641	uc008kxu.2	-2701	ENSMUSG00000044916	1700029I15Rik	RIKEN cDNA 1700029I15 gene	Intron	2.08074	0.945035	17.1852	3.39e-05	0.00268237
chr7	4646211	4646859	649	*	1.43777	1.16362	0.418928	0.265753	0.716192	2.5417	1.38909	2.35847	2.48425	2.16194	Exon (uc009eye.1/381979, exon 4 of 10)	7	4642530	4667599	25070	1	381979	uc009eyf.1	3681	ENSMUSG00000035390	Brsk1	BR serine/threonine kinase 1	Exon	2.22782	1.23349	17.1778	3.4e-05	0.0026903
chrX	68903600	68903883	284	*	0.751558	0.235324	0.15356	0.265753	0.436761	1.05083	0.706513	1.77123	1.61571	1.40388	Distal Intergenic	20	68916942	68921264	4323	1	14765	uc009tke.1	-13059	ENSMUSG00000056380	Gpr50	G-protein-coupled receptor 50	Distal	2.42674	0.00381647	17.176	3.41e-05	0.00269037
chr3	96651294	96652255	962	*	0.89104	1.37548	0.418928	0.971406	1.30949	2.94748	1.29934	2.81427	2.4318	2.2616	Intron (uc008qoi.2/59020, intron 1 of 8)	3	96636597	96674849	38253	1	59020	uc008qok.2	14697	ENSMUSG00000038298	Pdzk1	PDZ domain containing 1	Intron	2.10359	1.50854	17.1652	3.43e-05	0.00270322
chr9	87075681	87076194	514	*	0.751558	1.00286	0.466609	0.490084	0.824897	1.66674	1.01918	1.53871	2.33989	2.67709	Intron (uc012gxw.1/244958, intron 4 of 4)	9	87039141	87078880	39740	1	244958	uc012gxx.1	36540	ENSMUSG00000042761	Mrap2	melanocortin 2 receptor accessory protein 2	Intron	2.17322	0.894555	17.1562	3.44e-05	0.00271349
chr3	78540926	78541342	417	*	0	0.373269	0.124128	0.728884	0.174493	1.46737	0.597777	0.868413	1.95003	1.85055	Distal Intergenic	3	78866451	78948809	82359	2	76089	uc008pnl.1	407467	ENSMUSG00000062232	Rapgef2	Rap guanine nucleotide exchange factor (GEF) 2	Distal	2.84904	0.0772608	17.1542	3.45e-05	0.00271382
chr4	3158007	3158420	414	*	1.39153	0.915218	0.394483	1.14638	0.798479	2.32285	1.1533	2.14719	2.79233	2.86085	Distal Intergenic	4	3111532	3112452	921	2	100312471	uc008rwg.1	-45555	ENSMUSG00000115466	Vmn1r3	vomeronasal 1 receptor 3	Distal	2.16109	1.39814	17.1416	3.47e-05	0.0027293
chr7	106426754	106427398	645	*	1.29435	1.16362	0.442966	0.684182	0.950184	2.54948	1.04702	2.06198	2.69181	2.64581	Intron (uc009ilg.1/17760, intron 1 of 2)	7	106415957	106485647	69691	1	17760	uc009ili.1	10797	ENSMUSG00000055407	Map6	microtubule-associated protein 6	Intron	2.14105	1.33207	17.1377	3.48e-05	0.00273238
chr2	79553501	79554449	949	*	3.36656	3.47998	3.62041	3.65301	3.69564	2.31373	2.93253	2.16773	2.66176	2.50183	Intron (uc008kgy.1/75276, intron 2 of 4)	2	79547937	79658703	110767	1	75276	uc008kha.1	5564	ENSMUSG00000034683	Ppp1r1c	protein phosphatase 1, regulatory inhibitor subunit 1C	Intron	-1.17265	2.98737	17.134	3.48e-05	0.0027334
chr6	29145685	29146296	612	*	1.24319	2.18378	0.800126	0.971406	1.70041	3.33315	2.00047	2.98601	3.01072	3.0873	Distal Intergenic	6	29150440	29162271	11832	2	23917	uc009bda.1	15975	ENSMUSG00000003500	Impdh1	inosine monophosphate dehydrogenase 1	Distal	1.92611	2.11313	17.1335	3.48e-05	0.0027334
chr2	77102551	77103051	501	*	1.90089	2.23897	1.49541	1.8395	2.21165	3.21569	2.7068	3.07568	3.12527	3.41871	Intron (uc008kfx.2/228071, intron 1 of 17)	2	77024132	77118682	94551	2	228071	uc008kfx.2	15631	ENSMUSG00000042272	Sestd1	SEC14 and spectrin domains 1	Intron	1.41968	2.43295	17.1284	3.49e-05	0.00273802
chr5	32162750	32163164	415	*	0.513244	0.915218	0.369616	0.203762	0.174493	1.56282	0.932282	1.53871	1.70683	1.54621	Intron (uc008wza.1/107976, intron 6 of 7)	5	32033330	32387112	353783	1	107976	uc008wzg.1	129420	ENSMUSG00000052139	Babam2	BRISC and BRCA1 A complex member 2	Intron	2.29515	0.215078	17.1268	3.5e-05	0.00273802
chr1	168269060	168269635	576	*	2.55354	2.72474	2.51528	2.68045	2.07526	0.759978	1.25228	1.53871	1.70683	0.753507	Distal Intergenic	1	168309298	168314239	4942	1	27878	uc007dkl.2	-39663	ENSMUSG00000026563	Tada1	transcriptional adaptor 1	Distal	-1.79927	1.65593	17.1232	3.5e-05	0.00274067
chr6	46369976	46370233	258	*	0.513244	0.235324	0.238417	0.0711666	0.174493	1.19684	0.352122	1.01163	1.22158	1.61243	Intron (uc009bst.2/66797, intron 11 of 23)	6	47194395	47251370	56976	1	66797	uc009bsx.2	-824162	ENSMUSG00000039419	Cntnap2	contactin associated protein-like 2	Intron	2.69845	-0.370767	17.1018	3.54e-05	0.00276718
chr17	66278676	66279078	403	*	0.227621	0.869316	0.394483	0.32519	0.366564	1.3474	1.57267	1.01163	1.58401	1.27351	Exon (uc008dgq.2/65960, exon 4 of 6)	17	66271312	66300527	29216	2	65960	uc008dgq.2	21449	ENSMUSG00000024098	Twsg1	twisted gastrulation BMP signaling modulator 1	Exon	2.09614	0.0930101	17.1006	3.55e-05	0.00276718
chr10	107827049	107827309	261	*	0.424175	0.614957	0.124128	0.684182	0.901367	1.65234	1.25228	1.63035	1.97469	1.93922	Intron (uc007gzf.1/114774, intron 3 of 6)	10	107769744	107851447	81704	1	114774	uc011xnd.1	57305	ENSMUSG00000035873	Pawr	PRKC, apoptosis, WT1, regulator	Intron	2.21267	0.549376	17.0993	3.55e-05	0.00276718
chr5	33464418	33464968	551	*	0.822984	0.669543	0.210683	0.895007	0.598625	2.02061	0.902113	1.82394	1.97469	2.16194	Intron (uc008xah.2/20537, intron 2 of 14)	5	33446868	33505348	58481	1	20537	uc008xah.2	17550	ENSMUSG00000011034	Slc5a1	solute carrier family 5 (sodium/glucose cotransporter), member 1	Intron	2.19407	0.726965	17.098	3.55e-05	0.00276718
chr2	68303864	68304651	788	*	2.05717	1.74944	1.2174	1.59581	1.86221	3.13516	2.18719	2.69198	3.63096	3.07951	Intron (uc008jxo.1/53416, intron 1 of 17)	2	68048504	68310038	261535	2	53416	uc008jxo.1	5387	ENSMUSG00000027030	Stk39	serine/threonine kinase 39	Intron	1.64129	2.26033	17.0921	3.56e-05	0.00277314
chr9	51209852	51210364	513	*	0.424175	0.558224	0.369616	0.541111	0.536041	1.6378	0.520448	0.917749	2.59971	2.00644	Distal Intergenic	9	51097791	51137022	39232	2	69809	uc009plh.2	-72830	ENSMUSG00000036027	1810046K07Rik	RIKEN cDNA 1810046K07 gene	Distal	2.49996	0.512219	17.0696	3.6e-05	0.00280369
chr13	30746209	30746695	487	*	0.89104	1.08548	0.579343	0.32519	1.40012	2.68294	1.29934	2.14719	2.24173	2.65631	Distal Intergenic	13	30751965	30799564	47600	1	105352	uc007pyw.1	-5270	ENSMUSG00000069255	Dusp22	dual specificity phosphatase 22	Distal	2.14106	1.29846	17.0629	3.62e-05	0.00280892
chr2	148544773	148545643	871	*	1.83331	1.96117	0.958593	1.30241	1.68607	2.79202	2.18719	2.76119	3.22112	3.34272	Intron (uc008mti.1/17957, intron 1 of 10)	2	148520393	148558156	37764	2	17957	uc008mti.1	12513	ENSMUSG00000027438	Napb	N-ethylmaleimide sensitive fusion protein attachment protein beta	Intron	1.71245	2.1237	17.0626	3.62e-05	0.00280892
chr19	50518516	50518739	224	*	0.513244	0.305945	0.0633987	0.138987	0.0898832	1.00624	0.259971	1.71652	1.22158	1.35314	Intron (uc008hwa.2/58178, intron 2 of 25)	19	50222151	50327203	105053	2	58178	uc008hvz.2	-191313	ENSMUSG00000043531	Sorcs1	sortilin-related VPS10 domain containing receptor 1	Intron	3.02027	-0.335995	17.0551	3.63e-05	0.0028155
chr13	95776878	95777725	848	*	0.89104	0.959704	0.344314	1.00814	1.23264	2.37638	1.1533	2.12635	2.70661	2.49013	Intron (uc007rlz.1/218460, intron 6 of 12)	13	95769822	95784432	14611	1	218460	uc011zcw.1	7056	ENSMUSG00000042015	Wdr41	WD repeat domain 41	Intron	2.09667	1.27157	17.0532	3.63e-05	0.0028155
chr4	151913865	151914387	523	*	0.329243	0.772885	0.55749	0.490084	0.798479	1.84187	0.63494	1.50683	2.48425	2.07066	Intron (uc008wap.1/260305, intron 16 of 29)	4	151852251	151937293	85043	1	260305	uc008wap.1	61614	ENSMUSG00000039577	Nphp4	nephronophthisis 4 (juvenile) homolog (human)	Intron	2.26552	0.690646	17.0529	3.64e-05	0.0028155
chr6	81514263	81514622	360	*	1.34376	1.61682	1.42474	1.57147	1.41759	0.171315	0.480172	0.530653	0.950401	0.297049	Distal Intergenic	6	81846593	81846670	78	2	723871	uc012enr.1	332048	ENSMUSG00000106253	Mir468	microRNA 468	Distal	-2.12778	0.247841	17.0487	3.64e-05	0.00281688
chr5	8075164	8075667	504	*	1.24319	0.499168	0.442966	0.490084	0.436761	1.4999	0.807625	1.65965	3.42273	2.07066	3 UTR	5	8056542	8069245	12704	1	109552	uc008wji.1	18622	ENSMUSG00000003161	Sri	sorcin	3	2.65086	1.07722	17.0485	3.64e-05	0.00281688
chr6	54725497	54726199	703	*	2.27659	1.87088	1.92895	1.99399	1.94884	3.33315	3.01941	2.72007	3.33975	3.03996	Distal Intergenic	6	54766910	54840218	73309	1	387524	uc009cae.2	-40711	ENSMUSG00000058446	Znrf2	zinc and ring finger 2	Distal	1.33845	2.43641	17.0453	3.65e-05	0.00281905
chr5	4703452	4704152	701	*	1.19015	1.20116	1.75745	0.772242	0.85084	2.17963	2.28396	2.95089	2.8198	2.10173	Distal Intergenic	5	4753839	4758216	4378	2	14362	uc008wig.2	54064	ENSMUSG00000044674	Fzd1	frizzled class receptor 1	Distal	1.83297	1.62004	17.0313	3.68e-05	0.00283742
chr11	113055747	113056342	596	*	1.01822	1.00286	0.60087	0.541111	1.29066	2.40241	0.839814	2.22764	2.79233	2.74754	Intron (uc007mei.2/72386, intron 1 of 2)	11	112905220	113063152	157933	2	72386	uc007mei.2	6810	ENSMUSG00000087259	2610035D17Rik	RIKEN cDNA 2610035D17 gene	Intron	2.19427	1.35772	17.0216	3.7e-05	0.00284932
chr10	24972706	24972952	247	*	0.227621	0.161067	0.15356	0.138987	0.330141	1.09407	0.39608	1.26139	0.999286	0.97103	Intron (uc007eri.1/432442, intron 5 of 7)	10	24888896	25018969	130074	2	432442	uc007eri.1	46017	ENSMUSG00000039166	Akap7	A kinase (PRKA) anchor protein 7	Intron	2.60127	-0.650545	17.0131	3.71e-05	0.00285595
chr13	52065211	52065964	754	*	1.39153	1.58877	0.369616	1.21083	1.40012	3.31499	1.43195	3.10792	2.79233	2.75733	Distal Intergenic	13	51942044	51943843	1800	1	23882	uc007qmq.2	123167	ENSMUSG00000021453	Gadd45g	growth arrest and DNA-damage-inducible 45 gamma	Distal	2.13829	1.91242	17.0129	3.71e-05	0.00285595
chr11	117821086	117821953	868	*	3.25476	2.82433	3.5138	3.43426	3.30323	2.05385	2.68924	1.9946	1.64673	1.86872	Distal Intergenic	11	117827401	117830680	3280	2	12702	uc007moi.2	8727	ENSMUSG00000053113	Socs3	suppressor of cytokine signaling 3	Distal	-1.41081	2.60956	17.0118	3.71e-05	0.00285595
chr1	182285934	182286889	956	*	2.25092	2.30941	1.59531	1.8395	2.75562	3.8727	2.53067	3.22034	3.67676	3.96223	Intron (uc007dwg.1/320404, intron 2 of 7)	1	182257100	182260680	3581	2	277333	uc007dwf.1	-25254	NA	Gm5069	glyceraldehyde-3-phosphate dehydrogenase pseudogene	Intron	1.55644	2.84915	17.0103	3.72e-05	0.00285595
chr18	85041762	85042213	452	*	1.19015	0	0.210683	0.541111	0.536041	1.99802	1.29934	1.84959	1.51844	2.4302	Intron (uc008fuw.1/109672, intron 2 of 4)	18	85020806	85049255	28450	1	109672	uc008fuw.1	20956	ENSMUSG00000024646	Cyb5a	cytochrome b5 type A (microsomal)	Intron	2.58297	0.720235	17.0071	3.72e-05	0.00285826
chr7	85728624	85728979	356	*	0.67641	0.915218	0.394483	0.437186	0.824897	2.06476	0.902113	1.77123	1.67709	2.2616	Intron (uc012fnd.1/414121, intron 10 of 10)	7	85594511	85722724	128214	2	18213	uc009hxi.2	-5900	ENSMUSG00000059146	Ntrk3	neurotrophic tyrosine kinase, receptor, type 3	Intron	2.10206	0.6993	16.9951	3.75e-05	0.00287377
chr13	40525780	40526309	530	*	0.513244	0.614957	0.0633987	0.138987	0.366564	1.56282	0.63494	1.22265	1.34017	1.9044	Distal Intergenic	13	40375258	40456819	81562	2	218165	uc007qec.1	-68961	ENSMUSG00000047094	Ofcc1	orofacial cleft 1 candidate 1	Distal	2.62001	0.0472608	16.9927	3.75e-05	0.00287482
chr2	139530631	139531242	612	*	1.13509	0.161067	0.318559	0.728884	0.536041	1.5317	1.45291	1.33587	3.76421	1.35314	Intron (uc008mpf.2/319909, intron 1 of 5)	2	139503914	139584317	80404	1	319909	uc012cey.1	26717	ENSMUSG00000074766	Ism1	isthmin 1, angiogenesis inhibitor	Intron	2.88494	1.16834	16.9845	3.77e-05	0.00288457
chr7	38306107	38306971	865	*	0.597133	1.64434	0.762416	1.14638	1.46875	3.23996	1.04702	2.51093	2.98668	3.17756	Intron (uc009gkk.1/243937, intron 1 of 3)	7	38103662	38355010	251349	2	243937	uc009gkk.1	48039	ENSMUSG00000043456	Zfp536	zinc finger protein 536	Intron	2.19843	1.86317	16.9795	3.78e-05	0.00288943
chr15	89008059	89008393	335	*	2.83845	2.37658	2.69617	2.47273	2.56504	1.11522	2.00047	0.965453	1.34017	1.0043	Intron (uc007xfr.1/140570, intron 1 of 37)	15	88985979	89011218	25240	2	140570	uc007xfr.1	2825	ENSMUSG00000036606	Plxnb2	plexin B2	Intron	-1.71112	1.75703	16.9767	3.78e-05	0.00288943
chr2	106846080	106846349	270	*	0	0.161067	0.210683	0.490084	0.132809	0.838369	0.438738	1.9946	1.2622	0.866364	Distal Intergenic	2	106807864	106814554	6691	2	212772	uc008lls.1	-31526	ENSMUSG00000027122	Arl14ep	ADP-ribosylation factor-like 14 effector protein	Distal	2.92576	-0.357727	16.9751	3.79e-05	0.00288943
chr16	87723753	87724169	417	*	0.67641	1.20116	0.292337	0.971406	0.798479	2.23863	1.36717	1.26139	2.97451	2.54768	Intron (uc007zuq.1/12013, intron 4 of 4)	16	87699199	87733591	34393	1	12013	uc007zuq.1	24554	ENSMUSG00000025612	Bach1	BTB and CNC homology 1, basic leucine zipper transcription factor 1	Intron	2.27907	1.20136	16.9732	3.79e-05	0.00288943
chr14	120041995	120042435	441	*	1.43777	1.12508	1.54067	2.04792	1.30949	0.249902	0.67117	0.764372	0.262796	0.587829	Intron (uc007uzn.2/50787, intron 1 of 1)	14	120418807	120441657	22851	2	239283	uc007uzo.1	399222	ENSMUSG00000044819	Oxgr1	oxoglutarate (alpha-ketoglutarate) receptor 1	Intron	-2.10825	0.31721	16.9724	3.79e-05	0.00288943
chr9	105862823	105863770	948	*	1.24319	1.12508	1.44869	1.41612	1.61216	2.91167	1.86627	2.35847	2.66176	2.93173	Promoter (<=1kb)	9	105758400	105862974	104575	2	665033	uc009riv.2	0	ENSMUSG00000091345	Col6a5	collagen, type VI, alpha 5	Promoter	1.64255	1.7725	16.9711	3.8e-05	0.00288943
chr6	120932399	120932709	311	*	0.424175	0.772885	0.512765	0.814335	1.02045	2.04285	0.932282	2.06198	2.17946	1.92192	Exon (uc009dnw.1/uc009dnw.1, exon 1 of 13)	6	120947334	120972306	24973	2	194401	uc009dny.1	39597	ENSMUSG00000051586	Mical3	microtubule associated monooxygenase, calponin and LIM domain containing 3	Exon	2.01809	0.815677	16.963	3.81e-05	0.00289915
chr7	51003139	51003639	501	*	1.83331	1.77456	2.11998	1.97556	2.16071	0.983426	0.902113	0.65224	1.2622	0.866364	Intron (uc009gnj.1/uc009gnj.1, intron 4 of 6)	7	51024470	51028851	4382	1	69511	uc012fji.1	-20831	ENSMUSG00000044430	Klk12	kallikrein related-peptidase 12	Intron	-1.67321	1.02116	16.9527	3.83e-05	0.00290577
chr1	174636742	174637470	729	*	1.6092	0.959704	0.394483	1.27253	0.687686	2.35875	1.20364	2.47842	3.16866	3.02383	Distal Intergenic	1	174628187	174630097	1911	1	12944	uc011wwq.1	8555	ENSMUSG00000037942	Crp	C-reactive protein, pentraxin-related	Distal	2.2719	1.63873	16.9517	3.83e-05	0.00290577
chr2	170403758	170403989	232	*	0.227621	0.161067	0.210683	0.203762	0.174493	1.07261	0.306782	0.917749	1.61571	0.829717	Distal Intergenic	2	170404918	170427517	22600	2	67637	uc008ocf.1	23528	ENSMUSG00000043583	4930470P17Rik	RIKEN cDNA 4930470P17 gene	Distal	2.74954	-0.61315	16.951	3.84e-05	0.00290577
chr14	12932040	12932986	947	*	1.19015	1.50119	0.55749	1.00814	1.43484	2.67584	1.89719	2.37623	2.63107	2.45447	Intron (uc007sfm.2/19270, intron 6 of 29)	14	13022457	13074553	52097	1	19270	uc007sfn.2	-89471	NA	Ptprg	protein tyrosine phosphatase, receptor type, G	Intron	1.81426	1.5411	16.9495	3.84e-05	0.00290577
chr7	124702440	124702955	516	*	0.89104	0.499168	0.124128	0.541111	0.771568	2.15941	0.520448	1.9946	2.15809	2.30229	Intron (uc009jjl.1/233781, intron 3 of 6)	7	124619006	124692873	73868	1	233781	uc012fsp.1	83434	ENSMUSG00000030657	Xylt1	xylosyltransferase 1	Intron	2.53537	0.813488	16.9478	3.84e-05	0.00290577
chr12	108485486	108485686	201	*	0.118295	0.0827801	0.210683	0.265753	0.215008	0.677081	0.438738	1.22265	1.95003	0.587829	Distal Intergenic	12	107939371	107954534	15164	2	71033	uc007ozg.2	-530952	ENSMUSG00000085820	4933406K04Rik	RIKEN cDNA 4933406K04 gene	Distal	2.95504	-0.524602	16.9459	3.85e-05	0.00290577
chr17	37103645	37104379	735	*	2.71245	2.7754	3.9718	3.85305	3.07464	1.3474	2.64439	1.9946	1.89942	1.69624	Distal Intergenic	17	37095636	37102568	6933	1	76416	uc008clr.1	8009	ENSMUSG00000036214	Polr1has	RNA polymerase I subunit H, antisense	Distal	-1.67403	2.64947	16.9423	3.85e-05	0.00290577
chr10	6648686	6649671	986	*	2.67433	2.64526	2.05127	1.85974	2.2705	0.589129	0.902113	1.74413	0.847362	0.902103	Distal Intergenic	10	6407962	6606164	198203	2	213783	uc007eho.1	-42522	ENSMUSG00000040624	Plekhg1	pleckstrin homology domain containing, family G (with RhoGef domain) member 1	Distal	-1.92171	1.39639	16.9423	3.85e-05	0.00290577
chr16	45204527	45204907	381	*	0.597133	0.869316	0.265629	0.265753	0.658606	1.91604	0.8713	2.12635	1.34017	1.75606	Distal Intergenic	16	45224450	45253008	28559	1	208154	uc007zik.1	-19543	ENSMUSG00000052013	Btla	B and T lymphocyte associated	Distal	2.25004	0.486525	16.9414	3.86e-05	0.00290577
chr7	36373825	36374438	614	*	2.25092	2.37658	0.663589	1.41612	1.8875	3.71887	2.28396	3.43039	3.63869	3.54841	Intron (uc009gkc.1/245886, intron 1 of 11)	7	36371266	36424256	52991	1	245886	uc012fin.1	2559	ENSMUSG00000034867	Ankrd27	ankyrin repeat domain 27 (VPS9 domain)	Intron	1.91058	2.62394	16.94	3.86e-05	0.00290577
chr4	151306808	151307017	210	*	0.597133	0.235324	0.369616	0.32519	0.567672	1.41717	0.774702	1.14191	1.95003	1.30055	Promoter (<=1kb)	4	151307829	151350793	42965	1	230935	uc008vys.2	-812	ENSMUSG00000039768	Dnajc11	DnaJ heat shock protein family (Hsp40) member C11	Promoter	2.19092	0.0563134	16.9396	3.86e-05	0.00290577
chr2	128191504	128191901	398	*	0.329243	0.437592	0.442966	0.541111	0.567672	1.72292	0.932282	1.71652	1.30171	1.03681	Intron (uc008mgo.2/100043424, intron 1 of 2)	2	128124399	128255087	130689	2	100043424	uc008mgo.2	63186	ENSMUSG00000074813	Morrbid	myeloid RNA regulator of BCL2L11 induced cell death	Intron	2.02732	0.108387	16.9369	3.86e-05	0.00290577
chr3	100597290	100597821	532	*	1.29435	0.821906	0.854906	0.855235	1.02045	2.32285	0.8713	3.17032	2.80613	1.93922	Distal Intergenic	3	100629382	100700845	71464	1	242122	uc008qqx.2	-31561	ENSMUSG00000051076	Vtcn1	V-set domain containing T cell activation inhibitor 1	Distal	2.15744	1.443	16.9356	3.87e-05	0.00290577
chr15	41677667	41678631	965	*	2.22478	2.44076	0.872713	1.97556	2.1503	3.72576	2.41792	3.23014	3.83325	3.8012	Intron (uc007vot.2/170719, intron 11 of 16)	15	41662504	41692593	30090	1	170719	uc011zso.1	15163	ENSMUSG00000022307	Oxr1	oxidation resistance 1	Intron	1.75147	2.7494	16.9351	3.87e-05	0.00290577
chr9	21252026	21252638	613	*	1.13509	1.23775	0.535301	0.728884	1.21277	2.78544	1.12745	2.22764	2.35875	2.66674	Intron (uc009olj.1/13430, intron 1 of 20)	9	21261947	21312198	50252	1	13430	uc009olm.1	-9309	ENSMUSG00000033335	Dnm2	dynamin 2	Intron	2.03779	1.38237	16.8934	3.95e-05	0.00296583
chr7	132610531	132610753	223	*	0.751558	0.437592	0.182404	0.32519	0.628927	1.51589	0.8713	1.60045	1.41414	1.69624	Distal Intergenic	7	132588190	132605773	17584	1	77035	uc009jpz.1	22341	ENSMUSG00000030752	Kdm8	lysine (K)-specific demethylase 8	Distal	2.17877	0.187286	16.8929	3.95e-05	0.00296583
chr8	126789681	126790146	466	*	1.13509	0.669543	1.13126	0.933713	1.29066	2.73168	1.61048	1.94786	2.24173	2.34187	Intron (uc009nwz.1/108148, intron 1 of 15)	8	126755294	126869622	114329	1	108148	uc009nwz.1	34387	ENSMUSG00000089704	Galnt2	polypeptide N-acetylgalactosaminyltransferase 2	Intron	1.76904	1.29915	16.882	3.98e-05	0.00298024
chr5	116705490	116706007	518	*	1.34376	0.722139	1.43676	0.933713	1.36455	0.130355	0.438738	0.326592	0.552087	0.185457	Intron (uc008zey.1/269693, intron 1 of 13)	5	116575590	116738994	163405	2	269693	uc008zey.1	32987	ENSMUSG00000043913	Ccdc60	coiled-coil domain containing 60	Intron	-2.32689	-0.219499	16.8712	4e-05	0.00299463
chr10	92904696	92905415	720	*	2.19816	1.72387	0.622081	1.30241	1.38245	3.50722	2.13626	2.78798	3.05764	3.19926	Distal Intergenic	10	92916141	92926930	10790	1	16993	uc007guq.1	-10726	ENSMUSG00000015889	Lta4h	leukotriene A4 hydrolase	Distal	1.91949	2.18561	16.8612	4.02e-05	0.00300323
chr5	13460315	13461139	825	*	2.17105	1.89399	0.781395	1.54671	0.798479	3.24476	1.78594	3.23987	3.21078	3.59829	Intron (uc008wma.1/20346, intron 6 of 8)	5	13399309	13602571	203263	1	20346	uc008wmc.2	61006	ENSMUSG00000028883	Sema3a	sema domain, immunoglobulin domain (Ig), short basic domain, secreted, (semaphorin) 3A	Intron	2.04171	2.29497	16.86	4.02e-05	0.00300323
chr8	3664356	3665305	950	*	3.48139	3.69259	3.88673	3.4477	3.79252	2.47782	2.93253	2.78798	2.80613	2.50183	Promoter (<=1kb)	8	3665762	3668905	3144	1	69189	uc009ksi.1	-457	ENSMUSG00000013974	Mcemp1	mast cell expressed membrane protein 1	Promoter	-1.08401	3.12647	16.8564	4.03e-05	0.00300323
chr5	116563544	116563744	201	*	0.227621	0.373269	0.0940829	0.0711666	0.254415	1.09407	0.438738	0.764372	1.09235	1.4768	Distal Intergenic	5	116490543	116533255	42713	2	545798	uc012ecg.1	-30289	ENSMUSG00000079278	Tmem233	transmembrane protein 233	Distal	2.74189	-0.574455	16.8553	4.03e-05	0.00300323
chr10	108147334	108147916	583	*	0.751558	0.915218	0.318559	0.32519	0.687686	1.3474	1.32231	1.33587	1.92495	2.46646	Intron (uc007gzg.1/20979, intron 3 of 10)	10	108136100	108137216	1117	2	368203	uc007gzj.2	-10118	ENSMUSG00000112039	Gm5136	predicted gene 5136	Intron	2.1791	0.619733	16.8547	4.04e-05	0.00300323
chr10	93987596	93988112	517	*	0.822984	1.04476	0.703936	0.895007	0.925982	2.34986	1.25228	2.39377	1.89942	1.7946	Intron (uc007gvt.2/319880, intron 1 of 3)	10	93977602	94053699	76098	1	319880	uc007gvt.2	9994	ENSMUSG00000020023	Tmcc3	transmembrane and coiled coil domains 3	Intron	1.82343	0.998785	16.8547	4.04e-05	0.00300323
chr9	45752626	45753528	903	*	2.92215	3.19375	2.87908	2.75798	3.53691	4.72107	3.14709	4.27463	4.28158	4.06434	Exon (uc009pgt.1/214597, exon 14 of 26)	9	45745958	45749494	3537	2	214597	uc012gsk.1	-3132	ENSMUSG00000034908	Sidt2	SID1 transmembrane family, member 2	Exon	1.19212	3.63347	16.8541	4.04e-05	0.00300323
chr13	114940894	114941921	1028	*	1.7256	2.29212	1.37563	1.27253	1.8494	3.14548	1.85056	3.36075	3.1793	3.70331	Intron (uc007rxj.1/218639, intron 4 of 4)	13	115078003	115178302	100300	2	17993	uc007rxm.2	236381	ENSMUSG00000021764	Ndufs4	NADH:ubiquinone oxidoreductase core subunit S4	Intron	1.75539	2.39024	16.8471	4.05e-05	0.00300973
chr14	16216237	16216527	291	*	0.597133	0.161067	0.15356	0.203762	0.0898832	1.23598	0.480172	1.14191	0.847362	1.52344	Intron (uc007sgt.2/218763, intron 1 of 1)	14	16190031	16269019	78989	2	218763	uc007sgt.2	52492	ENSMUSG00000045201	Lrrc3b	leucine rich repeat containing 3B	Intron	2.70693	-0.435389	16.8464	4.05e-05	0.00300973
chr6	6099138	6099965	828	*	2.88925	2.54663	1.32479	1.8395	2.05308	3.3732	2.86375	3.38726	4.21588	3.87049	Intron (uc009awp.2/50799, intron 4 of 17)	6	5991218	6167173	175956	2	50799	uc009awp.2	67208	ENSMUSG00000015112	Slc25a13	solute carrier family 25 (mitochondrial carrier, adenine nucleotide translocator), member 13	Intron	1.62393	2.91616	16.845	4.06e-05	0.00300973
chr3	120809987	120810989	1003	*	3.0908	2.67224	1.97089	2.58641	2.12925	4.0145	2.38558	3.45567	4.62701	4.4706	Distal Intergenic	3	120858320	120874613	16294	2	66568	uc008rdo.2	63624	ENSMUSG00000028133	Rwdd3	RWD domain containing 3	Distal	1.62724	3.30974	16.8359	4.08e-05	0.00301948
chr7	51904532	51904901	370	*	0.424175	0.722139	0.489872	0.684182	1.02045	2.45312	0.839814	2.06198	2.02277	1.61243	Intron (uc012fjs.1/71960, intron 1 of 25)	7	51861190	51907941	46752	2	71960	uc012fjs.1	3040	ENSMUSG00000030739	Myh14	myosin, heavy polypeptide 14	Intron	2.13106	0.804691	16.8355	4.08e-05	0.00301948
chr16	23838053	23838817	765	*	1.7256	1.34226	0.890303	1.07892	1.29066	2.61033	1.76933	2.51093	2.61548	2.86085	Distal Intergenic	16	23889667	23890930	1264	2	20604	uc007ytx.1	52113	ENSMUSG00000004366	Sst	somatostatin	Distal	1.72697	1.66192	16.8285	4.09e-05	0.00302802
chr2	106775670	106776241	572	*	0.751558	0.305945	0.15356	0.541111	0.687686	2.5726	1.10114	0.764372	2.22127	1.40388	Distal Intergenic	2	106802686	106810548	7863	2	212772	uc008llq.1	34307	ENSMUSG00000027122	Arl14ep	ADP-ribosylation factor-like 14 effector protein	Distal	2.55916	0.595123	16.8238	4.1e-05	0.00303057
chr2	74764015	74764864	850	*	2.95432	3.24856	1.74783	2.30572	2.72087	4.10449	2.97662	3.88578	4.16322	4.32351	Distal Intergenic	2	74697462	74707486	10025	1	53375	uc012bxm.1	66553	ENSMUSG00000027099	Mtx2	metaxin 2	Distal	1.43206	3.33226	16.8236	4.1e-05	0.00303057
chr14	54498041	54498535	495	*	0.751558	0.558224	0.265629	0.437186	0.628927	1.62311	0.774702	1.47422	1.97469	1.65494	Intron (uc007tsk.1/uc007tsk.1, intron 2 of 3)	14	54855160	54873604	18445	2	13135	uc007tvm.2	375069	ENSMUSG00000022174	Dad1	defender against cell death 1	Intron	2.12819	0.340313	16.8192	4.11e-05	0.00303495
chr15	62232533	62233091	559	*	1.48258	1.61682	1.9626	1.36039	1.79699	0.287647	0.902113	0.65224	0.847362	0.400625	Distal Intergenic	15	62049096	62051006	1911	2	67552	uc007vyp.1	-181527	NA	Macroh2a3	macroH2A.3 histone	Distal	-1.98299	0.537924	16.8122	4.13e-05	0.00304117
chr2	80611434	80611747	314	*	0	0.437592	0.182404	0.265753	0.174493	1.05083	0.259971	0.965453	1.13672	2.03891	Distal Intergenic	2	80479421	80500228	20808	1	69482	uc012byd.1	132013	ENSMUSG00000026999	Nup35	nucleoporin 35	Distal	2.93745	-0.287128	16.8112	4.13e-05	0.00304117
chr1	71736251	71736868	618	*	0.424175	0.959704	2.28864	1.64329	0.771568	0.249902	0.438738	0.465787	0.180404	0.242332	Distal Intergenic	1	71691051	71699745	8695	2	14268	uc007bkd.1	-36506	ENSMUSG00000026193	Fn1	fibronectin 1	Distal	-2.68944	0.0596489	16.8104	4.13e-05	0.00304117
chr15	97506415	97506615	201	*	0	0	0.292337	0.490084	0.254415	0.759978	1.68324	1.29911	0.792945	0.902103	Intron (uc007xkv.1/71919, intron 16 of 16)	15	97505536	97536253	30718	2	71919	uc007xkv.1	29638	ENSMUSG00000022466	Rpap3	RNA polymerase II associated protein 3	Intron	2.70954	-0.379114	16.8054	4.14e-05	0.00304455
chr2	131306489	131306788	300	*	0.227621	0.305945	0.0940829	0.138987	0.254415	1.29276	0.438738	1.01163	1.17977	0.753507	Distal Intergenic	2	131317598	131350919	33322	1	228608	uc008mlm.2	-10810	ENSMUSG00000027333	Smox	spermine oxidase	Distal	2.65269	-0.653369	16.805	4.14e-05	0.00304455
chr6	97396846	97397544	699	*	1.96545	2.37658	0.958593	1.36039	1.77005	3.24476	2.8559	2.74762	2.99875	3.52568	Intron (uc009dau.1/232288, intron 1 of 22)	6	97236861	97409252	172392	2	232288	uc009dau.1	11708	ENSMUSG00000030064	Frmd4b	FERM domain containing 4B	Intron	1.67651	2.34498	16.8015	4.15e-05	0.00304754
chr3	133322706	133323467	762	*	3.51413	3.56162	3.25673	3.54466	2.92393	1.87943	2.17463	2.28517	2.4318	2.57007	Distal Intergenic	3	133126641	133207354	80714	2	214133	uc012cxz.1	-115352	ENSMUSG00000040943	Tet2	tet methylcytosine dioxygenase 2	Distal	-1.27811	2.74876	16.7986	4.16e-05	0.00304964
chr4	89053936	89054352	417	*	1.43777	1.27344	0.442966	0.971406	0.824897	2.05385	1.94236	2.20795	2.59971	2.24778	Intron (uc008toj.1/uc008toj.1, intron 4 of 9)	4	88952198	88956941	4744	2	12579	uc008tok.2	-96995	ENSMUSG00000073802	Cdkn2b	cyclin dependent kinase inhibitor 2B	Intron	1.8653	1.28464	16.7937	4.17e-05	0.00305488
chr15	38403070	38403781	712	*	4.79866	4.34842	5.01301	4.95117	4.87841	4.33377	4.38294	3.8481	3.7065	3.69823	Distal Intergenic	15	38417185	38449021	31837	2	54375	uc007vns.1	45240	ENSMUSG00000037458	Azin1	antizyme inhibitor 1	Distal	-0.82599	4.41437	16.7914	4.17e-05	0.00305588
chr8	129905198	129905679	482	*	0.227621	0.558224	0.394483	0.541111	0.658606	1.54735	0.741011	1.68837	1.2622	1.86872	Intron (uc009nzf.2/93742, intron 12 of 15)	8	129929275	129957044	27770	1	93742	uc009nzn.1	-23596	ENSMUSG00000025812	Pard3	par-3 family cell polarity regulator	Intron	2.10725	0.228843	16.7858	4.18e-05	0.00306029
chr14	28730778	28731171	394	*	0.513244	0.305945	0.15356	0.265753	0.254415	1.02871	0.55963	1.37172	1.92495	0.792115	Intron (uc007stz.1/238988, intron 7 of 12)	14	28686318	28693509	7192	1	238988	uc007sue.1	44460	ENSMUSG00000040640	Erc2	ELKS/RAB6-interacting/CAST family member 2	Intron	2.55784	-0.244471	16.7854	4.19e-05	0.00306029
chr1	172014115	172014958	844	*	1.48258	1.98289	0.991563	1.41612	1.59691	3.05535	1.85056	2.47842	3.04605	3.60372	Intron (uc011wvr.1/18214, intron 1 of 16)	1	171902438	172019075	116638	2	18214	uc011wvr.1	4117	ENSMUSG00000026674	Ddr2	discoidin domain receptor family, member 2	Intron	1.81105	2.11026	16.7795	4.2e-05	0.00306671
chr1	4764894	4765960	1067	*	4.11447	3.75703	1.86811	2.96835	3.95682	5.06737	4.05645	4.76378	5.17653	5.19457	3 UTR	1	4763279	4775807	12529	2	27395	uc007afd.2	9847	ENSMUSG00000033845	Mrpl15	mitochondrial ribosomal protein L15	3	1.46303	4.31274	16.7782	4.2e-05	0.00306671
chr18	21116858	21117475	618	*	2.08649	2.82433	1.78592	1.64329	2.12925	3.93942	2.40722	3.19054	3.71384	3.7917	Intron (uc008eez.1/67664, intron 1 of 5)	18	21119973	21142349	22377	1	67664	uc008efa.1	-2498	ENSMUSG00000033107	Rnf125	ring finger protein 125	Intron	1.58774	2.80467	16.7658	4.23e-05	0.00308409
chr17	35342068	35342604	537	*	0.822984	0.558224	0.800126	0.814335	1.08744	2.24824	1.1533	1.50683	2.32079	2.38039	Promoter (<=1kb)	17	35340110	35342296	2187	2	16992	uc008cgu.2	0	ENSMUSG00000024402	Lta	lymphotoxin A	Promoter	1.93649	0.98238	16.7551	4.25e-05	0.00309888
chr1	12895318	12896466	1149	*	1.68784	1.61682	0.975172	1.33169	1.5815	2.83726	2.04257	2.30385	2.88629	3.20643	Intron (uc007aif.1/240726, intron 4 of 8)	1	12832730	12850453	17724	1	240725	uc007aie.1	62588	ENSMUSG00000016918	Sulf1	sulfatase 1	Intron	1.68102	1.90373	16.7518	4.26e-05	0.00310058
chr6	55779489	55780129	641	*	1.64905	0.772885	0.466609	0.541111	0.503701	2.48596	1.20364	2.55837	2.0693	2.40551	Distal Intergenic	6	55787012	55928592	141581	1	232016	uc009cax.1	-6883	ENSMUSG00000037973	Itprid1	ITPR interacting domain containing 1	Distal	2.22784	1.2094	16.7503	4.26e-05	0.00310058
chr17	56286957	56287196	240	*	0.329243	0.305945	0.318559	0.32519	0.567672	1.23598	0.597777	1.56991	1.22158	1.50031	Distal Intergenic	17	56262508	56279766	17259	2	20359	uc008dbe.1	-7191	ENSMUSG00000001227	Sema6b	sema domain, transmembrane domain (TM), and cytoplasmic domain, (semaphorin) 6B	Distal	2.19083	-0.107074	16.7492	4.27e-05	0.00310058
chr2	107142076	107142607	532	*	1.13509	0.772885	0.762416	1.11304	0.85084	2.16955	0.932282	2.16773	2.17946	3.14063	Distal Intergenic	2	107130746	107138661	7916	1	16492	uc008llu.2	11330	ENSMUSG00000042604	Kcna4	potassium voltage-gated channel, shaker-related subfamily, member 4	Distal	2.08544	1.30058	16.7473	4.27e-05	0.00310105
chr16	10772257	10772775	519	*	1.48258	1.69785	1.10136	1.17897	1.75639	3.27326	1.49395	2.54273	3.11421	3.29647	Distal Intergenic	16	10783902	10785629	1728	2	12703	uc007yed.1	12854	ENSMUSG00000038037	Socs1	suppressor of cytokine signaling 1	Distal	1.85029	2.05226	16.7422	4.28e-05	0.00310668
chr9	73026810	73027093	284	*	0.227621	0.305945	0.124128	0.203762	0.771568	1.4999	0.741011	1.29911	1.58401	1.4768	Distal Intergenic	9	72961276	72971140	9865	1	225215	uc009qra.1	65534	ENSMUSG00000032215	Rsl24d1	ribosomal L24 domain containing 1	Distal	2.44529	-0.00870934	16.7296	4.31e-05	0.00312106
chr7	54917211	54917780	570	*	0.118295	0.373269	0.292337	0.933713	0.402089	1.4341	0.39608	1.8748	2.2619	2.07066	Distal Intergenic	7	54844320	54856742	12423	2	233222	uc009haj.2	-60469	ENSMUSG00000078698	Mrgpra3	MAS-related GPR, member A3	Distal	2.63121	0.50994	16.7292	4.31e-05	0.00312106
chr12	118755807	118756349	543	*	2.85558	2.39289	1.42474	1.7117	2.07526	0.705246	0.55963	1.14191	1.22158	0.936978	Promoter (<=1kb)	12	118754952	118995451	240500	1	217944	uc007pib.2	855	ENSMUSG00000041992	Rapgef5	Rap guanine nucleotide exchange factor (GEF) 5	Promoter	-1.9588	1.18829	16.7273	4.32e-05	0.00312106
chr12	103003028	103003443	416	*	0.424175	0.915218	0.394483	0.63805	0.598625	1.95175	1.01918	1.22265	1.84697	1.92192	3 UTR	12	102886812	102956712	69901	2	74413	uc007oto.1	-46316	ENSMUSG00000021187	Tc2n	tandem C2 domains, nuclear	3	2.02897	0.495063	16.7261	4.32e-05	0.00312106
chr14	100225927	100226265	339	*	0.597133	0.499168	0.182404	0.814335	0.366564	1.4999	1.17869	1.09977	1.79253	1.73639	Distal Intergenic	14	100269862	100549014	279153	2	16597	uc007uvh.1	322749	ENSMUSG00000072294	Klf12	Kruppel-like factor 12	Distal	2.1506	0.255507	16.7254	4.32e-05	0.00312106
chr2	180246700	180247226	527	*	0.956029	0.722139	0.124128	0.382274	0.366564	2.16955	0.597777	1.68837	1.76453	2.35482	Intron (uc012cmd.1/18216, intron 1 of 4)	2	180234681	180279684	45004	1	18216	uc008ojg.1	12019	ENSMUSG00000027568	Ntsr1	neurotensin receptor 1	Intron	2.57045	0.662288	16.7208	4.33e-05	0.00312322
chr1	120993552	120993813	262	*	0.751558	0.558224	0.418928	0.728884	0.628927	1.4341	0.902113	1.82394	1.99893	1.77546	Distal Intergenic	1	120744960	120950196	205237	2	14633	uc011wqr.1	-43356	ENSMUSG00000048402	Gli2	GLI-Kruppel family member GLI2	Distal	1.9768	0.480945	16.7208	4.33e-05	0.00312322
chr1	93960555	93961285	731	*	1.39153	0.915218	0.818618	0.855235	1.13044	2.30455	1.49395	2.42823	2.8198	1.7946	Intron (uc007cbf.1/208727, intron 1 of 25)	1	93829332	93903432	74101	2	208727	uc007cbe.1	-57123	ENSMUSG00000026313	Hdac4	histone deacetylase 4	Intron	1.83606	1.30204	16.7034	4.37e-05	0.00314932
chr10	38604464	38605123	660	*	1.68784	2.02537	1.85921	1.66645	1.98443	3.09315	2.11011	3.18047	3.27174	3.3362	Distal Intergenic	10	38540347	38541585	1239	2	215919	uc011xct.1	-62879	ENSMUSG00000094311	Rfpl4b	ret finger protein-like 4B	Distal	1.48214	2.33769	16.7012	4.38e-05	0.0031503
chr3	156340071	156340316	246	*	0.67641	0.305945	0.15356	0.382274	0.215008	1.23598	0.774702	1.37172	0.847362	1.75606	Intron (uc008rvb.1/320840, intron 1 of 6)	3	156224758	156979411	754654	1	320840	uc008rvc.1	115313	ENSMUSG00000040037	Negr1	neuronal growth regulator 1	Intron	2.39265	-0.145375	16.6965	4.39e-05	0.00315552
chr6	3486921	3487414	494	*	0.424175	1.08548	0.489872	0.63805	0.925982	1.81627	1.07433	1.84959	2.66176	1.88667	Exon (uc009avb.2/73288, exon 12 of 27)	6	3508977	3553531	44555	1	73288	uc009avd.2	-21563	ENSMUSG00000001376	Vps50	VPS50 EARP/GARPII complex subunit	Exon	2.07901	0.873413	16.6742	4.44e-05	0.00319013
chr14	15669453	15670341	889	*	1.07783	0.959704	0.958593	0.490084	1.02045	2.30455	1.53385	1.92392	1.70683	2.49013	Intron (uc011zgh.1/238944, intron 5 of 34)	14	15653329	15839207	185879	1	238944	uc011zgh.1	16124	NA	NA	NA	Intron	1.80869	1.0596	16.6707	4.45e-05	0.00319187
chr17	71389744	71390281	538	*	1.01822	1.20116	0.55749	0.728884	1.32808	2.45312	0.961833	2.78798	2.67687	2.4302	Intron (uc008dlx.1/17929, intron 5 of 37)	17	71368921	71433067	64147	1	17929	uc008dlz.1	20823	ENSMUSG00000024049	Myom1	myomesin 1	Intron	2.08719	1.42353	16.6699	4.45e-05	0.00319187
chr12	28680985	28681276	292	*	0	0.373269	0.0320476	0.437186	0.0898832	0.91272	0.597777	0.592727	1.41414	1.98993	Distal Intergenic	12	29122660	29233202	110543	2	68511	uc007nfo.1	551926	ENSMUSG00000020633	Dcdc2c	doublecortin domain containing 2C	Distal	3.15641	-0.30474	16.6556	4.48e-05	0.00321334
chr15	12509054	12509622	569	*	0.597133	1.40795	0.394483	0.382274	1.17219	2.45312	1.51403	1.79783	2.30142	2.69757	Intron (uc007vhq.1/68070, intron 1 of 23)	15	12286809	12522665	235857	2	68070	uc007vhq.1	13043	ENSMUSG00000022197	Pdzd2	PDZ domain containing 2	Intron	2.1736	1.21036	16.6534	4.49e-05	0.00321433
chr7	19431925	19432125	201	*	0.227621	0.499168	0.466609	0.265753	0.292775	1.05083	1.01918	1.50683	1.22158	0.936978	Intron (uc009fjt.1/243864, intron 2 of 5)	7	19425315	19448462	23148	1	243864	uc012fat.1	6610	ENSMUSG00000040987	Mill2	MHC I like leukocyte 2	Intron	2.07947	-0.254164	16.6487	4.5e-05	0.0032196
chr1	54963993	54964239	247	*	0.329243	0.305945	0.60087	0.728884	0.628927	1.41717	1.10114	1.47422	1.82001	1.40388	Intron (uc011wkz.1/329154, intron 1 of 27)	1	54702184	54983231	281048	2	329154	uc011wkz.1	18992	ENSMUSG00000052331	Ankrd44	ankyrin repeat domain 44	Intron	1.91477	0.239938	16.6417	4.51e-05	0.0032289
chr4	105375995	105376444	450	*	1.83331	1.69785	2.1125	2.04792	1.68607	0.812709	0.774702	1.22265	0.736394	0.792115	Distal Intergenic	4	104829952	104905372	75421	1	67916	uc008tye.1	546043	ENSMUSG00000028517	Plpp3	phospholipid phosphatase 3	Distal	-1.6938	0.892206	16.639	4.52e-05	0.00323077
chr13	94362882	94363676	795	*	1.76241	2.08683	1.47224	1.68925	1.68607	3.07167	2.37463	2.70609	3.21078	3.03996	Distal Intergenic	13	94386846	94407713	20868	2	12116	uc007rli.1	44037	ENSMUSG00000074768	Bhmt	betaine-homocysteine methyltransferase	Distal	1.46555	2.17878	16.6264	4.55e-05	0.00324951
chr14	49199736	49200137	402	*	1.01822	0.669543	0.369616	0.684182	0.503701	1.777	1.10114	1.68837	1.97469	1.65494	Distal Intergenic	14	49277859	49282547	4689	2	18424	uc007tjq.2	82410	ENSMUSG00000021848	Otx2	orthodenticle homeobox 2	Distal	1.95204	0.54113	16.6218	4.56e-05	0.00325466
chr16	48367958	48368569	612	*	1.56822	1.37548	0.535301	0.772242	0.503701	2.33191	1.276	2.54273	2.53487	3.17025	Distal Intergenic	16	48399566	48412529	12964	2	433023	uc007zjo.1	43960	ENSMUSG00000110573	Gm5485	predicted gene 5485	Distal	2.21295	1.53313	16.62	4.57e-05	0.0032551
chr2	173072292	173072592	301	*	0.424175	0.722139	0.265629	0.382274	0.402089	1.32942	0.63494	1.22265	1.70683	1.97322	Intron (uc008odq.1/65112, intron 1 of 3)	2	173039237	173044423	5187	2	58203	uc008odp.2	-27869	ENSMUSG00000027514	Zbp1	Z-DNA binding protein 1	Intron	2.26084	0.162502	16.6134	4.58e-05	0.00326356
chr4	105674529	105675029	501	*	0.227621	0.669543	0.344314	0.541111	0.402089	1.51589	0.774702	1.44086	1.5516	1.27351	Distal Intergenic	4	105988818	106033488	44671	1	329908	uc008tyf.2	-313789	ENSMUSG00000028514	Usp24	ubiquitin specific peptidase 24	Distal	2.06076	0.0366118	16.6098	4.59e-05	0.00326703
chr1	130634531	130635142	612	*	0.956029	0.722139	0.394483	0.541111	0.628927	1.92804	0.741011	1.56991	1.95003	2.40551	Distal Intergenic	1	130484776	130488876	4101	2	12767	uc007clt.1	-145655	ENSMUSG00000045382	Cxcr4	chemokine (C-X-C motif) receptor 4	Distal	2.15683	0.705845	16.6063	4.6e-05	0.00327047
chr10	22438345	22438702	358	*	0.89104	0.614957	0.683903	0.895007	0.876325	1.92804	0.8713	1.89957	2.4318	2.23382	Intron (uc007epp.2/237336, intron 1 of 6)	10	22423683	22451253	27571	2	237336	uc007epp.2	12551	ENSMUSG00000071359	Tbpl1	TATA box binding protein-like 1	Intron	1.96518	0.919806	16.6039	4.61e-05	0.00327179
chr18	87874046	87874401	356	*	0.424175	0.499168	0.344314	0.203762	0.292775	0.705246	0.706513	2.26625	1.09235	1.4768	Distal Intergenic	18	86882297	86887675	5379	1	12405	uc008fvd.1	991749	ENSMUSG00000024647	Cbln2	cerebellin 2 precursor protein	Distal	2.50296	0.00845626	16.5911	4.64e-05	0.00329118
chr8	106715343	106715693	351	*	0.67641	0.614957	0.318559	0.265753	0.628927	1.38271	0.839814	1.14191	2.44949	1.71646	Intron (uc009mzy.2/65115, intron 2 of 4)	8	106694413	106742997	48585	1	65115	uc012giv.1	20930	ENSMUSG00000031872	Bean1	brain expressed, associated with Nedd4, 1	Intron	2.29521	0.397979	16.5873	4.65e-05	0.00329513
chr12	101345687	101345893	207	*	0.67641	0.821906	0.15356	0.32519	0.436761	1.46737	0.839814	1.94786	2.09202	1.32708	Distal Intergenic	12	101348378	101361574	13197	1	19179	uc007osm.1	-2485	ENSMUSG00000021178	Psmc1	protease (prosome, macropain) 26S subunit, ATPase 1	Distal	2.3417	0.371018	16.5766	4.67e-05	0.00331013
chr7	89578019	89578298	280	*	0.513244	0.373269	0.0940829	0.203762	0.254415	1.4341	0.774702	1.63035	0.616175	1.03681	Intron (uc009ida.2/269959, intron 4 of 29)	7	89484204	89762958	278755	1	269959	uc009ida.2	93815	ENSMUSG00000070469	Adamtsl3	ADAMTS-like 3	Intron	2.5318	-0.314879	16.5731	4.68e-05	0.00331013
chr10	68015340	68015556	217	*	0	0.305945	0.124128	0.138987	0.215008	1.15661	0.438738	0.868413	0.792945	0.97103	Distal Intergenic	10	67893704	68004623	110920	2	73287	uc007fml.1	-10717	ENSMUSG00000019945	Cabcoco1	ciliary associated calcium binding coiled-coil 1	Distal	2.7084	-0.842265	16.5721	4.68e-05	0.00331013
chr1	16873870	16874275	406	*	0.597133	0.437592	0.0320476	0.265753	0.366564	0.983426	0.839814	0.764372	2.33989	1.92192	Distal Intergenic	1	16678537	16699686	21150	1	17087	uc011wim.1	195333	ENSMUSG00000025779	Ly96	lymphocyte antigen 96	Distal	2.82251	0.185036	16.5697	4.69e-05	0.00331013
chr10	114607595	114608319	725	*	2.27659	2.54663	2.99743	2.76873	2.30844	1.09407	1.49395	1.50683	1.76453	1.30055	Intron (uc007haw.2/216343, intron 5 of 10)	10	114515697	114622078	106382	2	216343	uc007haw.2	13759	ENSMUSG00000006764	Tph2	tryptophan hydroxylase 2	Intron	-1.57063	1.80771	16.569	4.69e-05	0.00331013
chr1	150750082	150750770	689	*	2.17105	2.37658	3.53073	2.80049	2.72087	0.91272	1.97171	1.44086	1.48451	1.35314	Distal Intergenic	1	151676752	151808414	131663	2	18783	uc007cxt.1	1057644	ENSMUSG00000056220	Pla2g4a	phospholipase A2, group IVA (cytosolic, calcium-dependent)	Distal	-1.7564	1.991	16.5688	4.69e-05	0.00331013
chr1	100623961	100624773	813	*	1.6092	2.04615	1.606	1.91881	1.59691	3.3732	2.30716	2.91489	2.4318	3.69823	Intron (uc007cfx.1/uc007cfx.1, intron 2 of 2)	1	100317701	100413565	95865	1	70866	uc007cfw.2	306260	ENSMUSG00000026336	Slco6d1	solute carrier organic anion transporter family, member 6d1	Intron	1.59423	2.29788	16.5676	4.69e-05	0.00331013
chr3	68588064	68588325	262	*	0.227621	0.305945	0.265629	0.265753	0.366564	1.40005	0.706513	0.81733	1.17977	1.0043	Distal Intergenic	3	68673508	68676085	2578	1	68725	uc012cqj.1	-85183	ENSMUSG00000046999	1110032F04Rik	RIKEN cDNA 1110032F04 gene	Distal	2.2244	-0.454884	16.5541	4.73e-05	0.00332858
chrX	150784599	150784943	345	*	0.597133	0.614957	0.292337	0.265753	0.174493	1.13606	0.961833	0.81733	2.15809	1.4529	Distal Intergenic	20	150916545	150919225	2681	1	75185	uc009urh.1	-131602	ENSMUSG00000025051	Samt4	spermatogenesis associated multipass transmembrane protein 4	Distal	2.40092	0.0573274	16.5539	4.73e-05	0.00332858
chr19	29015738	29016109	372	*	0.67641	0.669543	0.15356	0.382274	0.598625	2.07559	0.990791	1.4067	1.5516	1.37873	Intron (uc008hcp.1/381218, intron 6 of 11)	19	28998057	29038163	40107	2	381218	uc012bke.1	22054	ENSMUSG00000064202	Spata6l	spermatogenesis associated 6 like	Intron	2.20111	0.306265	16.55	4.74e-05	0.00333271
chr13	64286988	64287340	353	*	0.118295	0.722139	0.292337	0.437186	0.402089	1.46737	0.67117	0.764372	1.99893	2.05487	3 UTR	13	64293853	64310512	16660	2	218294	uc007qyn.2	23172	ENSMUSG00000033102	Cdc14b	CDC14 cell division cycle 14B	3	2.46751	0.22194	16.5414	4.76e-05	0.00334283
chr7	116967927	116968140	214	*	0.118295	0.499168	0.15356	0	0.0456415	0.96024	0.39608	1.37172	0.999286	1.24597	Intron (uc009jeh.2/56788, intron 10 of 16)	7	116942205	116984441	42237	2	56788	uc009jeh.2	16301	ENSMUSG00000007279	Scube2	signal peptide, CUB domain, EGF-like 2	Intron	3.03689	-0.593897	16.5411	4.76e-05	0.00334283
chr9	15354803	15355704	902	*	1.7256	0.959704	0.535301	0.895007	0.716192	2.58781	1.57267	1.84959	3.03437	2.4302	Distal Intergenic	9	15309939	15349703	39765	1	170748	uc009ogc.1	44864	ENSMUSG00000058173	Smco4	single-pass membrane protein with coiled-coil domains 4	Distal	2.07476	1.43793	16.5363	4.77e-05	0.00334789
chr16	85108657	85109514	858	*	1.43777	0.499168	0.489872	0.138987	0.567672	2.10759	0.774702	1.74413	2.61548	3.02383	Intron (uc007ztm.2/11820, intron 2 of 15)	16	84954681	85173952	219272	2	11820	uc007ztm.2	64438	ENSMUSG00000022892	App	amyloid beta (A4) precursor protein	Intron	2.63668	1.16849	16.5351	4.78e-05	0.00334789
chr12	60375818	60376192	375	*	0.329243	0.669543	0.418928	0.32519	0.330141	0.838369	0.990791	0.965453	2.0693	1.7946	Distal Intergenic	12	60301642	60320470	18829	2	70611	uc007nqk.2	-55348	ENSMUSG00000035329	Fbxo33	F-box protein 33	Distal	2.28752	0.114033	16.5312	4.79e-05	0.00335208
chr2	65342128	65342345	218	*	0.424175	0.161067	0.0633987	0.203762	0.366564	1.15661	0.306782	1.4067	1.2622	1.35314	Intron (uc012bwa.1/20269, intron 14 of 26)	2	65332946	65336653	3708	2	20269	uc008jwm.1	-5475	ENSMUSG00000057182	Scn3a	sodium channel, voltage-gated, type III, alpha	Intron	2.72212	-0.364633	16.5142	4.83e-05	0.00337679
chr5	20460937	20461794	858	*	2.6152	3.21225	3.38634	3.30737	3.2506	4.21391	3.87807	4.06069	4.10857	3.92796	Exon (uc008wog.2/320770, exon 1 of 1)	5	20401827	20457640	55814	2	242860	uc008woe.1	-3297	ENSMUSG00000039968	Rsbn1l	round spermatid basic protein 1-like	Exon	0.932709	3.56799	16.5136	4.83e-05	0.00337679
chr10	68791601	68792148	548	*	1.01822	0.821906	0.418928	0.728884	0.628927	2.30455	0.932282	1.56991	2.32079	1.88667	Distal Intergenic	10	68799383	68815660	16278	2	12534	uc007fmr.1	23512	ENSMUSG00000019942	Cdk1	cyclin-dependent kinase 1	Distal	2.05952	0.818514	16.5126	4.83e-05	0.00337679
chr2	107803829	107804392	564	*	1.29435	0.722139	0.292337	1.00814	0.744146	1.8033	1.41068	2.18798	2.20052	2.51343	Distal Intergenic	2	107130746	107138661	7916	1	16492	uc008llu.2	673083	ENSMUSG00000042604	Kcna4	potassium voltage-gated channel, shaker-related subfamily, member 4	Distal	2.04397	1.05303	16.5012	4.86e-05	0.00339422
chr16	59287419	59287928	510	*	1.01822	0.959704	0.60087	1.24201	0.973986	1.4341	1.89719	3.19054	1.84697	2.31561	Distal Intergenic	16	59283398	59284321	924	2	258997	uc007zoz.1	-3098	ENSMUSG00000048810	Olfr202	olfactory receptor 202	Distal	1.9936	1.30147	16.4946	4.88e-05	0.00340328
chr3	132237928	132238404	477	*	1.56822	0.669543	0.442966	0.590395	0.628927	2.08633	1.1533	1.77123	2.86006	2.58114	Distal Intergenic	3	132323462	132346843	23382	2	13722	uc008rjx.1	108439	ENSMUSG00000028029	Aimp1	aminoacyl tRNA synthetase complex-interacting multifunctional protein 1	Distal	2.24994	1.18753	16.4812	4.91e-05	0.00342468
chr1	36949310	36949647	338	*	0.329243	0.614957	0.0940829	0.541111	0.436761	1.48373	0.8713	1.60045	1.51844	1.18924	Intron (uc007ard.1/56030, intron 1 of 40)	1	36849034	36996372	147339	2	56030	uc007ard.1	46725	ENSMUSG00000026116	Tmem131	transmembrane protein 131	Intron	2.25602	0.0349392	16.4784	4.92e-05	0.00342688
chr10	50596677	50597214	538	*	1.13509	1.00286	0.579343	0.684182	0.598625	1.70908	1.51403	1.47422	2.15809	2.4179	Distal Intergenic	10	50615457	50708958	93502	1	20464	uc007fal.1	-18243	ENSMUSG00000019913	Sim1	single-minded family bHLH transcription factor 1	Distal	1.88912	0.872117	16.4708	4.94e-05	0.00343792
chr14	105686931	105688257	1327	*	1.48258	2.10675	1.87696	2.45953	2.53335	2.95922	3.0334	2.96269	3.8197	3.95374	Exon (uc007uxp.2/76273, exon 2 of 3)	14	105691898	105708515	16618	1	76273	uc007uxs.2	-3641	ENSMUSG00000053253	Ndfip2	Nedd4 family interacting protein 2	Exon	1.49149	2.72877	16.4671	4.95e-05	0.00344182
chr2	52750123	52750536	414	*	1.19015	1.34226	0.743185	0.772242	1.06545	2.19956	1.43195	2.55837	2.59971	2.03891	Intron (uc008jrh.1/71409, intron 1 of 26)	2	52716902	52993236	276335	1	71409	uc008jrh.1	33221	ENSMUSG00000036053	Fmnl2	formin-like 2	Intron	1.80585	1.2851	16.4624	4.96e-05	0.00344755
chr4	142591685	142592069	385	*	0.513244	0.373269	0.265629	0.437186	0.366564	1.48373	0.352122	1.89957	1.30171	1.4529	Intron (uc008vpy.1/uc008vpy.1, intron 1 of 2)	4	142721613	142770894	49282	2	110593	uc012doj.1	178825	ENSMUSG00000057637	Prdm2	PR domain containing 2, with ZNF domain	Intron	2.3713	0.0467072	16.4464	5e-05	0.00347388
chr3	105205573	105206107	535	*	1.7256	1.64434	0.683903	1.38852	1.1091	2.94748	1.43195	2.55837	3.2517	3.22771	Distal Intergenic	3	105255248	105470507	215260	1	56543	uc008qux.1	-49141	ENSMUSG00000040896	Kcnd3	potassium voltage-gated channel, Shal-related family, member 3	Distal	1.97288	1.9544	16.4419	5.02e-05	0.0034793
chr6	39348307	39348609	303	*	0.597133	0.305945	0.15356	0.203762	0.536041	1.17686	0.839814	1.4067	1.41414	1.18924	3 UTR	6	39331427	39340378	8952	1	19331	uc009blp.1	16880	ENSMUSG00000029923	Rab19	RAB19, member RAS oncogene family	3	2.2218	-0.173698	16.4387	5.02e-05	0.00347986
chr2	27043038	27043713	676	*	0.513244	1.00286	0.512765	0.728884	0.925982	2.51011	0.902113	1.65965	1.97469	2.2055	Distal Intergenic	2	27021027	27038724	17698	1	13166	uc008ixe.1	22011	ENSMUSG00000000889	Dbh	dopamine beta hydroxylase	Distal	2.05509	0.894723	16.4382	5.03e-05	0.00347986
chr4	44957445	44958209	765	*	0.751558	1.08548	0.941821	0.895007	1.29066	2.70403	1.1533	2.67773	1.99893	2.2616	Distal Intergenic	4	44937025	44945086	8062	1	319885	uc008ssa.2	20420	ENSMUSG00000035649	Zcchc7	zinc finger, CCHC domain containing 7	Distal	1.89022	1.31265	16.4369	5.03e-05	0.00347986
chr11	119476448	119476743	296	*	1.64905	0.669543	1.4004	1.17897	1.15147	0.324429	0.259971	0.65224	0.414681	0.185457	Intron (uc007mqw.1/74370, intron 1 of 6)	11	119464309	119760905	296597	1	74370	uc011yit.1	12139	ENSMUSG00000025583	Rptor	regulatory associated protein of MTOR, complex 1	Intron	-2.22412	-0.130226	16.4225	5.07e-05	0.00350357
chr17	70851077	70851983	907	*	2.51092	2.64526	1.33767	1.85974	2.1503	3.73945	2.82408	3.13946	3.53475	3.76283	Intron (uc008dky.1/224997, intron 4 of 4)	17	70871450	70945085	73636	1	224997	uc008dlh.2	-19467	ENSMUSG00000003279	Dlgap1	DLG associated protein 1	Intron	1.50881	2.76083	16.4161	5.09e-05	0.00351265
chr8	8334304	8335663	1360	*	3.25476	2.78779	2.45154	3.01422	2.65614	4.33377	3.12767	3.49683	3.94352	4.57393	Exon (uc009kud.1/uc009kud.1, exon 1 of 2)	8	8617439	8660773	43335	2	13642	uc009kue.1	325110	ENSMUSG00000001300	Efnb2	ephrin B2	Exon	1.2587	3.41341	16.4145	5.09e-05	0.00351278
chr7	31949790	31950134	345	*	1.24319	1.30826	0.369616	0.814335	1.06545	2.84993	1.38909	2.55837	2.2619	2.13215	Intron (uc009gih.1/uc009gih.1, intron 3 of 3)	7	31915146	31936069	20924	2	52857	uc009gig.1	-13721	ENSMUSG00000001248	Gramd1a	GRAM domain containing 1A	Intron	2.02549	1.36177	16.407	5.11e-05	0.0035238
chr18	10893847	10894644	798	*	2.17105	2.2569	2.61386	2.71419	2.46781	1.19684	1.32231	1.71652	1.30171	1.13019	Distal Intergenic	18	10798350	10817731	19382	1	225164	uc008ebf.1	95497	ENSMUSG00000024294	Mib1	MIB E3 ubiquitin protein ligase 1	Distal	-1.55255	1.6387	16.3993	5.13e-05	0.00353523
chr13	84708955	84709539	585	*	0.227621	0.669543	0.442966	0.490084	0.628927	1.82912	0.63494	1.56991	1.30171	1.98993	Distal Intergenic	13	84361901	84435571	73671	1	72745	uc007rir.2	347054	ENSMUSG00000035762	Tmem161b	transmembrane protein 161B	Distal	2.16061	0.319819	16.3967	5.14e-05	0.00353728
chr5	136693768	136694368	601	*	2.37493	1.98289	0.762416	1.52152	2.23153	4.02292	2.00047	3.64335	3.7065	3.24868	3 UTR	5	136654968	136674824	19857	2	66801	uc009aaf.1	-18944	ENSMUSG00000039737	Prkrip1	Prkr interacting protein 1 (IL11 inducible)	3	1.91992	2.68926	16.3824	5.18e-05	0.00355844
chr15	10543875	10544722	848	*	0.67641	0.915218	0.489872	1.33169	1.02045	2.28602	1.51403	2.16773	1.87343	2.36766	Intron (uc007vgl.1/75646, intron 3 of 17)	15	10530048	10541406	11359	1	100038608	uc011zri.1	13827	ENSMUSG00000115667	Gm10389	predicted gene 10389	Intron	1.85582	1.09429	16.3823	5.18e-05	0.00355844
chr16	64796792	64796992	201	*	0.329243	0.305945	0.292337	0.382274	0.254415	1.21654	0.741011	0.868413	0.950401	1.4286	Distal Intergenic	16	64780173	64786147	5975	2	72020	uc007zqd.1	-10645	ENSMUSG00000047141	Zfp654	zinc finger protein 654	Distal	2.17073	-0.408067	16.3783	5.19e-05	0.00356311
chr10	30602739	30603655	917	*	1.83331	1.61682	0.703936	1.85974	1.50187	3.53102	1.17869	3.19054	3.46685	3.48502	Distal Intergenic	10	30552165	30562589	10425	2	15214	uc007etp.1	-40150	ENSMUSG00000019789	Hey2	hairy/enhancer-of-split related with YRPW motif 2	Distal	2.0604	2.34202	16.3677	5.22e-05	0.00358015
chr10	39284304	39284940	637	*	0.822984	1.04476	0.55749	0.265753	0.85084	2.08633	0.902113	2.34049	2.1364	1.85055	3 UTR	10	39332740	39375113	42374	1	103213	uc007ewa.1	-47800	ENSMUSG00000019842	Traf3ip2	TRAF3 interacting protein 2	3	2.10423	0.86789	16.3596	5.24e-05	0.00359266
chr1	164658029	164658557	529	*	0.118295	0.558224	0.418928	0.772242	0.997403	1.62311	1.01918	1.68837	2.55136	1.81349	Intron (uc007dgr.1/226562, intron 1 of 34)	1	164601916	164670687	68772	2	226562	uc007dgr.1	12130	ENSMUSG00000040225	Prrc2c	proline-rich coiled-coil 2C	Intron	2.22622	0.684427	16.3545	5.25e-05	0.00359946
chr14	21042329	21043062	734	*	1.01822	1.50119	0.975172	0.855235	1.06545	2.64709	1.36717	2.4111	2.15809	2.61383	Distal Intergenic	14	20959280	21001004	41725	2	16529	uc007siz.1	-41325	ENSMUSG00000023243	Kcnk5	potassium channel, subfamily K, member 5	Distal	1.79011	1.39658	16.3516	5.26e-05	0.00360196
chr17	59062015	59062652	638	*	2.467	2.7629	0.907681	1.7117	2.07526	3.56599	2.7068	3.27815	4.02251	4.08002	Exon (uc008dez.1/69239, exon 8 of 13)	17	59018231	59023556	5326	2	69239	uc008dey.1	-38459	ENSMUSG00000024227	Pdzph1	PDZ and pleckstrin homology domains 1	Exon	1.76656	2.88097	16.3493	5.27e-05	0.00360196
chr5	23224579	23225460	882	*	1.64905	1.77456	1.84123	1.8395	1.13044	2.87494	3.05412	2.58915	3.36794	2.3288	Distal Intergenic	5	23206469	23218484	12016	2	433855	uc008wqm.1	-6095	ENSMUSG00000105987	AI506816	expressed sequence AI506816	Distal	1.55176	2.12896	16.3486	5.27e-05	0.00360196
chr4	88855175	88855538	364	*	0.822984	0.722139	0.182404	0.772242	0.628927	1.51589	0.774702	2.16773	2.41388	2.02277	Distal Intergenic	4	88783274	88826994	43721	1	66902	uc008tof.2	71901	ENSMUSG00000062937	Mtap	methylthioadenosine phosphorylase	Distal	2.29	0.758747	16.3367	5.3e-05	0.00362167
chr5	16908149	16909171	1023	*	2.4217	2.47181	1.25861	1.61974	1.83647	3.68745	2.01464	3.40467	3.55941	3.88842	Distal Intergenic	5	16981940	16986754	4815	1	70935	uc008wnk.1	-72769	ENSMUSG00000058643	Speer4f1	spermatogenesis associated glutamate (E)-rich protein 4F1	Distal	1.73161	2.69664	16.3334	5.31e-05	0.00362498
chr15	53945469	53946391	923	*	1.48258	1.61682	2.54889	2.78998	1.98443	3.62984	2.6625	3.11851	3.93726	3.9874	Distal Intergenic	15	54082174	54110039	27866	2	18383	uc007vrk.1	163648	ENSMUSG00000063727	Tnfrsf11b	tumor necrosis factor receptor superfamily, member 11b (osteoprotegerin)	Distal	1.59286	2.84902	16.3278	5.33e-05	0.0036328
chr13	89567866	89568477	612	*	1.29435	1.20116	0.418928	0.895007	1.27157	2.47782	1.32231	1.82394	2.98668	3.10274	Distal Intergenic	13	89680241	89751437	71197	1	12950	uc007rjf.2	-111764	ENSMUSG00000021613	Hapln1	hyaluronan and proteoglycan link protein 1	Distal	2.12445	1.54943	16.3221	5.34e-05	0.00364096
chr16	50600715	50601206	492	*	1.24319	1.34226	0.318559	0.437186	1.02045	2.64709	1.68324	2.44515	1.64673	2.71777	Distal Intergenic	16	50589972	50591267	1296	2	69339	uc007zkx.1	-9448	ENSMUSG00000050685	Ccdc54	coiled-coil domain containing 54	Distal	2.15003	1.32302	16.3137	5.37e-05	0.00365407
chr13	104766459	104766774	316	*	0.513244	0.499168	0.238417	0.265753	0.292775	1.21654	0.63494	1.74413	0.847362	1.50031	Distal Intergenic	13	104632260	104710594	78335	2	59079	uc007rsn.1	-55865	ENSMUSG00000021709	Erbin	Erbb2 interacting protein	Distal	2.29389	-0.140006	16.3045	5.39e-05	0.00366651
chr4	12887832	12888603	772	*	1.29435	1.79925	1.37563	1.7117	1.30949	2.32285	2.78328	2.22764	2.77839	3.14809	Intron (uc008sas.2/208820, intron 2 of 4)	4	12833984	12908632	74649	1	208820	uc012dar.1	53848	ENSMUSG00000055963	Triqk	triple QxxK/R motif containing	Intron	1.55729	1.90438	16.3027	5.4e-05	0.00366651
chr9	103334609	103335086	478	*	0.597133	0.869316	0.265629	0.772242	0.716192	1.93994	0.839814	1.65965	2.46698	1.81349	Exon (uc009rgu.1/107993, exon 3 of 5)	9	103327254	103351426	24173	2	107993	uc009rgu.1	16340	ENSMUSG00000032556	Bfsp2	beaded filament structural protein 2, phakinin	Exon	2.15876	0.719593	16.3017	5.4e-05	0.00366651
chr11	62628913	62629218	306	*	0.89104	1.08548	0.466609	0.437186	0.436761	1.65234	0.961833	2.03987	2.0693	2.07066	Distal Intergenic	11	62633755	62656450	22696	1	94092	uc007jka.1	-4537	ENSMUSG00000047821	Trim16	tripartite motif-containing 16	Distal	2.07929	0.71205	16.3012	5.4e-05	0.00366651
chr19	17023438	17023933	496	*	0.597133	0.499168	0.265629	0	0.132809	0.96024	0.597777	2.47842	1.41414	1.09973	Distal Intergenic	19	17030608	17130272	99665	1	353211	uc008gxd.1	-6675	ENSMUSG00000039126	Prune2	prune homolog 2	Distal	2.9119	0.0917976	16.2957	5.42e-05	0.00367418
chr12	34933252	34934480	1229	*	1.34376	2.2569	0.60087	1.14638	1.51815	3.10904	2.01464	3.22034	2.8198	3.3362	5 UTR	12	34732447	35059003	326557	2	79221	uc007niy.1	124523	ENSMUSG00000004698	Hdac9	histone deacetylase 9	5	1.94915	2.13296	16.281	5.46e-05	0.00369782
chr9	69788680	69789259	580	*	1.13509	1.08548	0.579343	0.63805	1.23264	2.6325	1.1533	2.06198	2.33989	2.4302	Distal Intergenic	9	69837308	69851814	14507	1	12175	uc009qnk.1	-48049	ENSMUSG00000011958	Bnip2	BCL2/adenovirus E1B interacting protein 2	Distal	1.9475	1.23969	16.2806	5.46e-05	0.00369782
chr13	6251232	6251830	599	*	0.597133	1.64434	0.579343	0.728884	0.771568	2.65433	0.8713	2.30385	2.69181	2.71777	Distal Intergenic	13	6547403	6579395	31993	1	69617	uc007pjx.1	-295573	ENSMUSG00000021193	Pitrm1	pitrilysin metallepetidase 1	Distal	2.23583	1.4006	16.2731	5.48e-05	0.00370943
chr4	88956391	88957180	790	*	2.88925	2.91749	3.12177	3.1519	2.88051	3.83176	3.42684	4.0104	4.05755	3.99982	Promoter (<=1kb)	4	88952198	88956941	4744	2	12579	uc008tok.2	0	ENSMUSG00000073802	Cdkn2b	cyclin dependent kinase inhibitor 2B	Promoter	0.972062	3.38562	16.2591	5.52e-05	0.00373399
chr1	170292861	170293123	263	*	1.56822	1.61682	0.663589	0.590395	0.716192	0.287647	0.16153	0.397868	0.180404	0.126248	Intron (uc007dld.1/18514, intron 2 of 7)	1	170266122	170267450	1329	2	18514	uc007dlh.1	-25411	ENSMUSG00000052534	Pbx1	pre B cell leukemia homeobox 1	Intron	-2.65548	-0.465572	16.2571	5.53e-05	0.00373499
chr16	11284998	11285541	544	*	0.227621	0.235324	0.512765	0.382274	0.470619	1.19684	0.352122	1.37172	2.17946	1.56862	Distal Intergenic	16	11313902	11320161	6260	1	21935	uc007yfh.1	-28361	ENSMUSG00000022496	Tnfrsf17	tumor necrosis factor receptor superfamily, member 17	Distal	2.4649	0.117036	16.2537	5.54e-05	0.00373623
chr2	35303988	35304198	211	*	0.67641	0.373269	0.292337	0.32519	0.536041	1.62311	1.01918	1.74413	0.950401	1.09973	Intron (uc008jkk.2/14594, intron 1 of 8)	2	35255699	35316945	61247	2	14594	uc008jkk.2	12747	ENSMUSG00000035778	Ggta1	glycoprotein galactosyltransferase alpha 1, 3	Intron	2.08591	0.026192	16.2526	5.54e-05	0.00373623
chr18	3270366	3271166	801	*	3.53555	3.12705	1.64796	2.63419	2.64876	4.42127	3.10136	3.55256	4.5222	5.1301	Intron (uc008dxk.2/12916, intron 3 of 3)	18	3266352	3281745	15394	2	12916	uc008dxk.2	10579	ENSMUSG00000063889	Crem	cAMP responsive element modulator	Intron	1.62545	3.66063	16.252	5.55e-05	0.00373623
chr7	121207090	121207338	249	*	0.118295	0.235324	0.15356	0.382274	0.366564	1.36516	0.807625	0.709395	0.792945	1.32708	Intron (uc009jhw.2/66922, intron 1 of 5)	7	121190296	121261295	71000	2	66922	uc009jhw.2	53957	ENSMUSG00000055723	Rras2	related RAS viral (r-ras) oncogene 2	Intron	2.38433	-0.49049	16.2479	5.56e-05	0.00374088
chr6	133977095	133977591	497	*	1.6092	1.27344	1.75745	1.77701	1.23264	0.287647	0.597777	0.917749	0.677536	0.297049	Distal Intergenic	6	133985725	134220165	234441	1	14011	uc009eke.1	-8134	ENSMUSG00000030199	Etv6	ets variant 6	Distal	-2.01101	0.368257	16.2466	5.56e-05	0.00374088
chr1	189190734	189191479	746	*	0.513244	1.8474	0.622081	0.814335	0.716192	2.5726	1.22817	2.61929	2.4318	3.02383	Intron (uc007dzz.1/uc007dzz.1, intron 1 of 1)	1	189039390	189175308	135919	1	67769	uc011wyf.1	151344	ENSMUSG00000039210	Gpatch2	G patch domain containing 2	Intron	2.21519	1.52316	16.2302	5.61e-05	0.00376781
chr4	8127105	8127874	770	*	1.39153	1.96117	0.60087	0.971406	1.45189	3.12477	1.81861	3.08651	2.66176	2.77671	Intron (uc008rxv.1/12319, intron 3 of 8)	4	8068640	8166188	97549	2	12319	uc008rxv.1	38314	ENSMUSG00000041261	Car8	carbonic anhydrase 8	Intron	1.9181	1.90534	16.23	5.61e-05	0.00376781
chr18	5333995	5335128	1134	*	5.56941	5.53284	5.61211	5.79336	5.93247	5.40556	5.14232	5.12053	4.99259	5.10923	Promoter (<=1kb)	18	5210029	5334437	124409	2	240186	uc008dyt.2	0	ENSMUSG00000050945	Zfp438	zinc finger protein 438	Promoter	-0.547628	5.42281	16.2227	5.63e-05	0.00377937
chr11	31294107	31294313	207	*	0.67641	0.161067	0.0633987	0.203762	0.254415	1.05083	0.67117	0.965453	1.34017	1.50031	Distal Intergenic	11	31259441	31270061	10621	2	20856	uc007iik.1	-24046	ENSMUSG00000020303	Stc2	stanniocalcin 2	Distal	2.58374	-0.352984	16.2206	5.64e-05	0.00378068
chr10	108428176	108428916	741	*	1.43777	1.61682	1.05533	1.75557	1.93678	3.31041	1.7183	1.89957	3.48413	4.22111	Intron (uc007gzg.1/20979, intron 1 of 10)	10	107935314	108447675	512362	2	20979	uc007gzg.1	18759	ENSMUSG00000035864	Syt1	synaptotagmin I	Intron	2.05248	2.39844	16.2081	5.68e-05	0.0038026
chr2	71834163	71834452	290	*	0	0	0.182404	0.32519	0.0898832	1.15661	0.55963	0.65224	0.950401	0.713837	Intron (uc008kbl.2/56508, intron 1 of 2)	2	71819272	72095531	276260	1	56508	uc008kbo.2	14891	ENSMUSG00000049044	Rapgef4	Rap guanine nucleotide exchange factor (GEF) 4	Intron	2.89984	-0.943378	16.1947	5.72e-05	0.00382563
chr19	17725290	17725924	635	*	0.956029	1.16362	0.418928	0.971406	0.925982	2.15941	1.57267	2.10521	1.44976	2.94035	Intron (uc008gxp.2/18552, intron 8 of 37)	19	17507322	17912122	404801	2	18552	uc008gxp.2	186198	ENSMUSG00000024713	Pcsk5	proprotein convertase subtilisin/kexin type 5	Intron	1.99296	1.16345	16.1934	5.72e-05	0.00382563
chr1	64147629	64148344	716	*	0.89104	1.16362	1.2721	1.61974	1.06545	1.96345	2.04257	2.46188	2.84677	2.47834	Intron (uc007bgo.1/93691, intron 1 of 3)	1	64082247	64167963	85717	2	93691	uc007bgo.1	19619	ENSMUSG00000025959	Klf7	Kruppel-like factor 7 (ubiquitous)	Intron	1.65336	1.52376	16.1922	5.72e-05	0.00382563
chr3	106267524	106268157	634	*	1.07783	1.40795	1.0238	1.30241	1.75639	2.4614	1.7183	2.4111	3.09185	3.03996	Distal Intergenic	3	106285349	106303972	18624	1	72121	uc008qwa.1	-17192	ENSMUSG00000027901	Dennd2d	DENN/MADD domain containing 2D	Distal	1.74506	1.77887	16.1787	5.76e-05	0.00384986
chr9	36986657	36987248	592	*	2.19816	0.669543	0.489872	0.63805	1.38245	3.18601	1.98616	2.47842	2.87324	3.34272	Distal Intergenic	9	37015918	37030796	14879	1	66279	uc009ouj.1	-28670	ENSMUSG00000032121	Tmem218	transmembrane protein 218	Distal	2.24197	1.9507	16.1726	5.78e-05	0.00385935
chr2	103043167	103044076	910	*	0.89104	1.64434	0.55749	0.590395	0.716192	2.26725	1.04702	2.70609	2.56766	2.57007	Distal Intergenic	2	103103590	103123917	20328	2	13661	uc008lio.1	79841	ENSMUSG00000012350	Ehf	ets homologous factor	Distal	2.15626	1.35583	16.1702	5.79e-05	0.00386118
chr9	70219333	70219810	478	*	0.227621	0.669543	0.369616	0.684182	0.771568	2.15941	0.67117	1.71652	1.82001	1.59069	Intron (uc009qnx.1/71602, intron 22 of 27)	9	70255496	70269361	13866	2	12442	uc009qny.1	49551	ENSMUSG00000032218	Ccnb2	cyclin B2	Intron	2.16753	0.498754	16.1539	5.84e-05	0.00389125
chr18	24260078	24260640	563	*	1.79829	1.64434	0.579343	0.855235	1.04313	2.61033	1.78594	2.80118	3.08053	2.61383	Distal Intergenic	18	24263262	24280320	17059	2	225280	uc008ego.1	19680	ENSMUSG00000047989	Ino80c	INO80 complex subunit C	Distal	1.93922	1.75521	16.1525	5.84e-05	0.00389125
chr16	83134120	83134391	272	*	1.52603	1.27344	1.03965	0.933713	1.40012	0.429463	0.306782	0.65224	0.340736	0.400625	Distal Intergenic	16	84713277	84715489	2213	1	387173	uc007ztd.1	-1578886	ENSMUSG00000065397	Mir155	microRNA 155	Distal	-1.97667	-0.0861533	16.15	5.85e-05	0.00389337
chr14	121236546	121236756	211	*	0	0.499168	0.238417	0.437186	0.330141	1.11522	0.8713	0.709395	1.17977	1.9044	Distal Intergenic	14	121310416	121326826	16411	1	70572	uc007uzy.1	-73660	ENSMUSG00000030662	Ipo5	importin 5	Distal	2.41128	-0.194565	16.1444	5.87e-05	0.00390188
chr19	21410038	21410629	592	*	0.67641	1.30826	0.466609	0.772242	0.771568	1.90394	1.36717	1.82394	2.09202	2.3288	Distal Intergenic	19	21346768	21356779	10012	1	22682	uc008gyw.1	63270	ENSMUSG00000024750	Zfand5	zinc finger, AN1-type domain 5	Distal	1.8854	0.912729	16.1376	5.89e-05	0.00391286
chr11	82017110	82017598	489	*	0.751558	0.669543	0.418928	0.63805	0.658606	1.59328	1.01918	1.74413	1.37763	1.98993	Distal Intergenic	11	81990168	81993314	3147	2	20290	uc007kmu.1	-23796	ENSMUSG00000020702	Ccl1	chemokine (C-C motif) ligand 1	Distal	1.88298	0.435778	16.1235	5.93e-05	0.00393906
chr4	58397034	58397664	631	*	0.751558	0.235324	0.124128	0.684182	0.436761	1.54735	0.39608	1.65965	2.56766	1.7946	Distal Intergenic	4	58453884	58453970	87	2	100526502	uc012dev.1	56306	ENSMUSG00000093293	Mir3095	microRNA 3095	Distal	2.665	0.520888	16.1171	5.95e-05	0.0039493
chr17	35663624	35664044	421	*	0.329243	0.915218	0.344314	0.728884	0.744146	1.87943	1.04702	1.65965	1.58401	2.00644	Exon (uc008chx.2/240084, exon 11 of 19)	17	35670146	35671592	1447	1	57390	uc008chz.2	-6102	ENSMUSG00000024409	Psors1c2	psoriasis susceptibility 1 candidate 2 (human)	Exon	1.98589	0.539183	16.1141	5.96e-05	0.00395096
chr2	79406564	79406780	217	*	0.118295	0.305945	0.15356	0.0711666	0.292775	0.983426	0.597777	1.22265	0.950401	0.673045	Distal Intergenic	2	79475582	79513121	37540	1	70599	uc008kgv.2	-68802	ENSMUSG00000027007	Itprid2	ITPR interacting domain containing 2	Distal	2.53466	-0.769498	16.1133	5.97e-05	0.00395096
chr6	116629371	116629988	618	*	3.66753	3.10741	3.69237	3.80166	3.50459	2.06476	3.1599	2.32229	2.1364	2.10173	Distal Intergenic	6	116592953	116623854	30902	2	213391	uc009dko.2	-5517	ENSMUSG00000042129	Rassf4	Ras association (RalGDS/AF-6) domain family member 4	Distal	-1.31809	2.94929	16.1091	5.98e-05	0.00395658
chr7	118761142	118761916	775	*	1.01822	0.821906	0.418928	0.138987	0.85084	2.23863	1.1533	1.44086	1.95003	2.35482	Intron (uc009jgc.1/233733, intron 1 of 10)	7	118615175	118923491	308317	2	233733	uc009jgc.1	161575	ENSMUSG00000038296	Galnt18	polypeptide N-acetylgalactosaminyltransferase 18	Intron	2.19979	0.809779	16.1077	5.98e-05	0.00395658
chr7	124549645	124550290	646	*	1.6092	1.12508	1.88576	1.91881	1.38245	2.79857	2.69805	3.21047	2.55136	2.61383	Intron (uc009jjl.1/233781, intron 1 of 6)	7	124524493	124811144	286652	1	233781	uc009jjm.1	25152	ENSMUSG00000030657	Xylt1	xylosyltransferase 1	Intron	1.51454	2.03058	16.0958	6.02e-05	0.0039757
chrX	142661651	142662444	794	*	0.67641	0.614957	0.344314	0.437186	0.567672	1.57813	0.706513	1.44086	1.30171	2.393	Distal Intergenic	20	143397056	143512607	115552	1	15560	uc009unc.1	-734612	ENSMUSG00000041380	Htr2c	5-hydroxytryptamine (serotonin) receptor 2C	Distal	2.19462	0.392866	16.0944	6.03e-05	0.0039757
chr14	12948452	12948776	325	*	0.118295	0.161067	0.265629	0.265753	0.536041	1.40005	0.16153	1.09977	1.61571	1.92192	Intron (uc007sfm.2/19270, intron 7 of 29)	14	13022457	13074553	52097	1	19270	uc007sfn.2	-73681	NA	Ptprg	protein tyrosine phosphatase, receptor type, G	Intron	2.76388	-0.0505802	16.0942	6.03e-05	0.0039757
chr1	80149870	80150285	416	*	0.751558	1.04476	0.466609	0.541111	0.901367	1.86702	1.07433	2.01741	2.32079	1.75606	Distal Intergenic	1	80195274	80210519	15246	2	241128	uc007brb.2	60234	ENSMUSG00000043230	Fam124b	family with sequence similarity 124, member B	Distal	1.93544	0.796694	16.0906	6.04e-05	0.00398008
chr6	126827026	126827926	901	*	1.93353	2.37658	0.818618	1.61974	1.8494	3.64082	1.86627	3.02029	3.59959	3.82932	Exon (uc009dvg.1/101320, exon 13 of 14)	6	126803116	126824326	21211	1	11642	uc009dvf.2	23910	ENSMUSG00000030344	Akap3	A kinase (PRKA) anchor protein 3	Exon	1.88254	2.55645	16.0764	6.08e-05	0.00400405
chr5	138297997	138298536	540	*	0.513244	0.959704	1.55176	1.30241	1.32808	2.48596	1.75252	2.32229	2.80613	2.60302	Promoter (<=1kb)	5	138293375	138299277	5903	2	170741	uc009aec.2	741	ENSMUSG00000066684	Pilrb1	paired immunoglobin-like type 2 receptor beta 1	Promoter	1.76533	1.54626	16.075	6.09e-05	0.00400405
chr14	9512753	9513414	662	*	1.90089	2.08683	1.13126	1.64329	1.93678	2.54948	3.04034	3.42187	3.01072	2.73768	Distal Intergenic	14	9305722	9498804	193083	2	74430	uc007sff.2	-13949	ENSMUSG00000021747	Cfap20dc	CFAP20 domain containing	Distal	1.51778	2.24515	16.0722	6.1e-05	0.00400405
chr12	118489949	118490932	984	*	1.52603	2.69873	1.43676	1.97556	2.21165	3.51121	2.24843	3.11851	3.97441	3.84317	Promoter (<=1kb)	12	118489290	118489358	69	1	387171	uc011yvr.1	659	ENSMUSG00000065538	Mir153	microRNA 153	Promoter	1.67216	2.73019	16.072	6.1e-05	0.00400405
chr3	51850616	51851389	774	*	2.74958	2.67224	3.29685	3.31472	3.08561	1.81627	2.05633	2.06198	2.09202	1.75606	Intron (uc008pef.2/433586, intron 1 of 4)	3	51491535	51908928	417394	2	433586	uc008pef.2	57539	ENSMUSG00000061143	Maml3	mastermind like transcriptional coactivator 3	Intron	-1.33433	2.37276	16.0709	6.1e-05	0.00400405
chr4	45155226	45155886	661	*	1.52603	1.74944	1.49541	1.64329	1.87491	3.29659	1.89719	3.24953	2.70661	2.94035	Distal Intergenic	4	45118082	45120985	2904	2	68512	uc012ddl.1	-34241	ENSMUSG00000078713	Tomm5	translocase of outer mitochondrial membrane 5	Distal	1.56705	2.13678	16.0692	6.11e-05	0.00400405
chr4	105690964	105691370	407	*	0.67641	0.499168	0.15356	0.203762	0.292775	2.11811	0.438738	0.530653	2.0693	1.77546	Distal Intergenic	4	105988818	106033488	44671	1	329908	uc008tyf.2	-297448	ENSMUSG00000028514	Usp24	ubiquitin specific peptidase 24	Distal	2.77684	0.274769	16.069	6.11e-05	0.00400405
chr2	179389202	179389829	628	*	0.67641	1.50119	0.60087	0.814335	0.824897	2.52599	1.10114	1.89957	2.2619	2.80531	Intron (uc008ohu.2/12561, intron 2 of 5)	2	179177183	179634080	456898	1	12561	uc008ohv.2	212019	ENSMUSG00000000305	Cdh4	cadherin 4	Intron	2.05009	1.24845	16.0654	6.12e-05	0.00400715
chr13	52099163	52099843	681	*	1.34376	1.08548	0.292337	0.971406	1.19262	2.36759	1.43195	2.49476	2.88629	2.2616	Distal Intergenic	13	51942044	51943843	1800	1	23882	uc007qmq.2	157119	ENSMUSG00000021453	Gadd45g	growth arrest and DNA-damage-inducible 45 gamma	Distal	2.03382	1.40714	16.0646	6.12e-05	0.00400715
[truncated: 83,663 more rows]

## Sheet: FigS3B_PropDiffPeak_AnnoFDR05
Genotype	Genomic location	Proportion
FH	3'	0.0142566
SFH	3'	0.0203766
FH	5'	0.00407332
SFH	5'	0.00464277
FH	Distal	0.455193
SFH	Distal	0.444674
FH	Downstream	0
SFH	Downstream	0.00103173
FH	Exon	0.0213849
[truncated: 5 more rows]

## Sheet: FigS3B_NumberDiffPeak_AnnoFDR05
	3'	5'	Distal	Downstream	Exon	Intron	Promoter
[truncated: 2 more rows]
